# Supplementary material for: Tissue-specific transcriptomes of Anisakis simplex (sensu stricto) and Anisakis pegreffii reveal potential molecular mechanisms involved in pathogenicity
Source: Parasit Vectors. 2018 Jan 10;11:31. doi: 10.1186/s13071-017-2585-7 (PMC5763927; doi:10.1186/s13071-017-2585-7)
Supplement: Supplementary file 1 — Putative orthologs of Anisakis simplex (s.s.) (AS) identified in the transcriptome of Anisakis pegreffii (AP) and vice versa. (XLS 3657 kb) [file 13071_2017_2585_MOESM1_ESM.xls]

## Sheet: AS vs AP blastP
simplex_ID	simplex_len	pegreffii_transdecoder_ID	pegreffii_len	evalue	coverage	identity
ASIM_0001104101-mRNA-1	291	TRINITY_DN10078_c0_g1::TRINITY_DN10078_c0_g1_i3::g.6138::m.6138	305	0	99	96
ASIM_0001088601-mRNA-1	481	TRINITY_DN10084_c0_g1::TRINITY_DN10084_c0_g1_i1::g.6134::m.6134	474	0	96	99
ASIM_0001518401-mRNA-1	63	TRINITY_DN10084_c0_g1::TRINITY_DN10084_c0_g1_i1::g.6134::m.6134	474	6e-11	100	33
ASIM_0001786101-mRNA-1	100	TRINITY_DN10121_c0_g1::TRINITY_DN10121_c0_g1_i1::g.229::m.229	129	3e-19	66	69
ASIM_0000106001-mRNA-1	118	TRINITY_DN10196_c0_g1::TRINITY_DN10196_c0_g1_i1::g.232::m.232	225	3e-56	72	100
ASIM_0000053601-mRNA-1	101	TRINITY_DN10200_c0_g1::TRINITY_DN10200_c0_g1_i1::g.414::m.414	365	0.0007	77	25
ASIM_0001323101-mRNA-1	367	TRINITY_DN10200_c0_g1::TRINITY_DN10200_c0_g1_i1::g.414::m.414	365	1e-17	89	22
ASIM_0000623501-mRNA-1	74	TRINITY_DN10501_c0_g2::TRINITY_DN10501_c0_g2_i1::g.1546::m.1546	89	2e-45	94	100
ASIM_0001856501-mRNA-1	163	TRINITY_DN10586_c0_g1::TRINITY_DN10586_c0_g1_i1::g.1547::m.1547	515	8e-17	41	47
ASIM_0001656501-mRNA-1	514	TRINITY_DN10586_c0_g1::TRINITY_DN10586_c0_g1_i1::g.1547::m.1547	515	0	100	100
ASIM_0000091301-mRNA-1	377	TRINITY_DN10586_c0_g1::TRINITY_DN10586_c0_g1_i1::g.1547::m.1547	515	3e-65	61	47
ASIM_0001219601-mRNA-1	619	TRINITY_DN10586_c0_g1::TRINITY_DN10586_c0_g1_i1::g.1547::m.1547	515	1e-33	38	36
ASIM_0000347201-mRNA-1	155	TRINITY_DN10586_c0_g1::TRINITY_DN10586_c0_g1_i1::g.1547::m.1547	515	5e-51	100	51
ASIM_0000382901-mRNA-1	143	TRINITY_DN10639_c0_g1::TRINITY_DN10639_c0_g1_i1::g.21737::m.21737	110	4e-12	43	48
ASIM_0000134501-mRNA-1	79	TRINITY_DN10639_c0_g1::TRINITY_DN10639_c0_g1_i1::g.21737::m.21737	110	4e-26	75	73
ASIM_0000515401-mRNA-1	143	TRINITY_DN10639_c0_g1::TRINITY_DN10639_c0_g1_i1::g.21737::m.21737	110	2e-14	48	46
ASIM_0001375801-mRNA-1	211	TRINITY_DN10661_c0_g2::TRINITY_DN10661_c0_g2_i1::g.21734::m.21734	171	5e-101	100	80
ASIM_0001928701-mRNA-1	243	TRINITY_DN10754_c0_g1::TRINITY_DN10754_c0_g1_i1::g.2407::m.2407	248	6e-11	64	28
ASIM_0001409601-mRNA-1	253	TRINITY_DN10754_c0_g1::TRINITY_DN10754_c0_g1_i1::g.2407::m.2407	248	3e-08	62	26
ASIM_0001718101-mRNA-1	295	TRINITY_DN10754_c0_g1::TRINITY_DN10754_c0_g1_i1::g.2407::m.2407	248	0.0001	30	25
ASIM_0000098601-mRNA-1	191	TRINITY_DN10754_c0_g1::TRINITY_DN10754_c0_g1_i1::g.2407::m.2407	248	1e-05	80	27
ASIM_0001321301-mRNA-1	222	TRINITY_DN10754_c0_g1::TRINITY_DN10754_c0_g1_i1::g.2407::m.2407	248	5e-138	100	86
ASIM_0001673801-mRNA-1	310	TRINITY_DN10754_c0_g1::TRINITY_DN10754_c0_g1_i1::g.2407::m.2407	248	0.001	47	22
ASIM_0000298801-mRNA-1	110	TRINITY_DN10754_c0_g1::TRINITY_DN10754_c0_g1_i1::g.2407::m.2407	248	0.0005	49	33
ASIM_0000486201-mRNA-1	49	TRINITY_DN10906_c0_g2::TRINITY_DN10906_c0_g2_i1::g.5358::m.5358	129	1e-31	100	100
ASIM_0001242201-mRNA-1	288	TRINITY_DN10918_c0_g2::TRINITY_DN10918_c0_g2_i1::g.5359::m.5359	158	2e-106	54	99
ASIM_0001179801-mRNA-1	176	TRINITY_DN10922_c0_g1::TRINITY_DN10922_c0_g1_i1::g.5364::m.5364	187	4e-119	92	100
ASIM_0000042901-mRNA-1	280	TRINITY_DN10926_c0_g1::TRINITY_DN10926_c0_g1_i1::g.5356::m.5356	94	1e-63	33	98
ASIM_0000630601-mRNA-1	96	TRINITY_DN10926_c0_g1::TRINITY_DN10926_c0_g1_i1::g.5356::m.5356	94	3e-24	100	45
ASIM_0001435301-mRNA-1	364	TRINITY_DN10934_c1_g1::TRINITY_DN10934_c1_g1_i1::g.5365::m.5365	253	4e-180	69	99
ASIM_0001078301-mRNA-1	181	TRINITY_DN11107_c0_g2::TRINITY_DN11107_c0_g2_i1::g.6225::m.6225	218	4e-130	98	100
ASIM_0001389601-mRNA-1	492	TRINITY_DN11147_c0_g1::TRINITY_DN11147_c0_g1_i1::g.6224::m.6224	502	0	99	95
ASIM_0001557901-mRNA-1	144	TRINITY_DN11157_c0_g1::TRINITY_DN11157_c0_g1_i1::g.6223::m.6223	182	9e-41	94	45
ASIM_0001089201-mRNA-1	181	TRINITY_DN11157_c0_g1::TRINITY_DN11157_c0_g1_i1::g.6223::m.6223	182	1e-39	90	42
ASIM_0001010801-mRNA-1	330	TRINITY_DN11173_c0_g1::TRINITY_DN11173_c0_g1_i1::g.6218::m.6218	317	0	95	99
ASIM_0001102701-mRNA-1	620	TRINITY_DN11233_c0_g2::TRINITY_DN11233_c0_g2_i1::g.11812::m.11812	232	9e-166	37	99
ASIM_0000758801-mRNA-1	55	TRINITY_DN11326_c0_g1::TRINITY_DN11326_c0_g1_i2::g.7158::m.7158	82	7e-05	38	71
ASIM_0001090601-mRNA-1	136	TRINITY_DN11345_c0_g1::TRINITY_DN11345_c0_g1_i1::g.7155::m.7155	137	9e-101	100	99
ASIM_0001252101-mRNA-1	96	TRINITY_DN11376_c0_g1::TRINITY_DN11376_c0_g1_i1::g.7157::m.7157	97	6e-65	100	98
ASIM_0000018401-mRNA-1	138	TRINITY_DN11399_c0_g2::TRINITY_DN11399_c0_g2_i2::g.7163::m.7163	89	7e-43	48	97
ASIM_0001129401-mRNA-1	424	TRINITY_DN114_c0_g1::TRINITY_DN114_c0_g1_i1::g.18462::m.18462	421	0	95	98
ASIM_0001113301-mRNA-1	325	TRINITY_DN11448_c0_g1::TRINITY_DN11448_c0_g1_i1::g.6129::m.6129	393	0	103	94
ASIM_0001251001-mRNA-1	553	TRINITY_DN11496_c0_g2::TRINITY_DN11496_c0_g2_i1::g.6131::m.6131	512	0	91	62
ASIM_0001489101-mRNA-1	359	TRINITY_DN11496_c0_g2::TRINITY_DN11496_c0_g2_i1::g.6131::m.6131	512	0	96	93
ASIM_0001304001-mRNA-1	69	TRINITY_DN11509_c0_g1::TRINITY_DN11509_c0_g1_i1::g.13392::m.13392	112	4e-43	100	98
ASIM_0001207501-mRNA-1	170	TRINITY_DN11561_c0_g1::TRINITY_DN11561_c0_g1_i1::g.13387::m.13387	171	1e-124	100	98
ASIM_0001902401-mRNA-1	152	TRINITY_DN11567_c0_g2::TRINITY_DN11567_c0_g2_i1::g.13390::m.13390	171	1e-08	33	41
ASIM_0000067801-mRNA-1	552	TRINITY_DN11598_c0_g1::TRINITY_DN11598_c0_g1_i1::g.13389::m.13389	327	3e-08	33	26
ASIM_0000295501-mRNA-1	227	TRINITY_DN11598_c0_g1::TRINITY_DN11598_c0_g1_i1::g.13389::m.13389	327	1e-34	107	33
ASIM_0000417301-mRNA-1	198	TRINITY_DN11598_c0_g1::TRINITY_DN11598_c0_g1_i1::g.13389::m.13389	327	1e-16	79	32
ASIM_0001964701-mRNA-1	277	TRINITY_DN11598_c0_g1::TRINITY_DN11598_c0_g1_i1::g.13389::m.13389	327	7e-37	81	36
ASIM_0001627701-mRNA-1	435	TRINITY_DN11598_c0_g1::TRINITY_DN11598_c0_g1_i1::g.13389::m.13389	327	2e-39	45	38
ASIM_0000688001-mRNA-1	79	TRINITY_DN11598_c0_g1::TRINITY_DN11598_c0_g1_i1::g.13389::m.13389	327	6e-21	45	100
ASIM_0000560501-mRNA-1	156	TRINITY_DN11598_c0_g1::TRINITY_DN11598_c0_g1_i1::g.13389::m.13389	327	4e-58	62	90
ASIM_0000931501-mRNA-1	56	TRINITY_DN11598_c0_g1::TRINITY_DN11598_c0_g1_i1::g.13389::m.13389	327	5e-09	73	51
ASIM_0001687801-mRNA-1	92	TRINITY_DN11598_c0_g1::TRINITY_DN11598_c0_g1_i1::g.13389::m.13389	327	3e-08	54	42
ASIM_0000294301-mRNA-1	210	TRINITY_DN11598_c0_g1::TRINITY_DN11598_c0_g1_i1::g.13389::m.13389	327	2e-33	106	33
ASIM_0000951001-mRNA-1	106	TRINITY_DN11598_c0_g1::TRINITY_DN11598_c0_g1_i1::g.13389::m.13389	327	5e-12	94	32
ASIM_0001947101-mRNA-1	315	TRINITY_DN11598_c0_g1::TRINITY_DN11598_c0_g1_i1::g.13389::m.13389	327	2e-57	96	36
ASIM_0002037001-mRNA-1	173	TRINITY_DN11598_c0_g1::TRINITY_DN11598_c0_g1_i1::g.13389::m.13389	327	3e-22	94	32
ASIM_0001198901-mRNA-1	953	TRINITY_DN11598_c0_g1::TRINITY_DN11598_c0_g1_i1::g.13389::m.13389	327	2e-32	35	27
ASIM_0000453801-mRNA-1	134	TRINITY_DN11598_c0_g1::TRINITY_DN11598_c0_g1_i1::g.13389::m.13389	327	3e-06	58	31
ASIM_0001813801-mRNA-1	766	TRINITY_DN11598_c0_g1::TRINITY_DN11598_c0_g1_i1::g.13389::m.13389	327	2e-52	41	33
ASIM_0000634901-mRNA-1	159	TRINITY_DN11598_c0_g1::TRINITY_DN11598_c0_g1_i1::g.13389::m.13389	327	2e-31	105	37
ASIM_0002156001-mRNA-1	120	TRINITY_DN11598_c0_g1::TRINITY_DN11598_c0_g1_i1::g.13389::m.13389	327	1e-07	43	36
ASIM_0001836901-mRNA-1	561	TRINITY_DN11598_c0_g1::TRINITY_DN11598_c0_g1_i1::g.13389::m.13389	327	5e-18	35	31
ASIM_0002045401-mRNA-1	55	TRINITY_DN11598_c0_g1::TRINITY_DN11598_c0_g1_i1::g.13389::m.13389	327	5e-08	98	40
ASIM_0000578001-mRNA-1	109	TRINITY_DN11598_c0_g1::TRINITY_DN11598_c0_g1_i1::g.13389::m.13389	327	2e-17	81	39
ASIM_0001599001-mRNA-1	908	TRINITY_DN11598_c0_g1::TRINITY_DN11598_c0_g1_i1::g.13389::m.13389	327	2e-57	34	35
ASIM_0001289701-mRNA-1	285	TRINITY_DN11641_c0_g1::TRINITY_DN11641_c0_g1_i1::g.1501::m.1501	318	2e-161	111	82
ASIM_0001810401-mRNA-1	120	TRINITY_DN11722_c0_g1::TRINITY_DN11722_c0_g1_i1::g.19060::m.19060	121	2e-84	100	100
ASIM_0001208301-mRNA-1	316	TRINITY_DN11785_c0_g1::TRINITY_DN11785_c0_g1_i1::g.19058::m.19058	331	0	100	99
ASIM_0000824301-mRNA-1	222	TRINITY_DN11805_c0_g1::TRINITY_DN11805_c0_g1_i1::g.6862::m.6862	361	2e-144	93	97
ASIM_0000497101-mRNA-1	81	TRINITY_DN11834_c0_g2::TRINITY_DN11834_c0_g2_i1::g.6858::m.6858	181	3e-31	66	98
ASIM_0000174501-mRNA-1	80	TRINITY_DN11834_c0_g2::TRINITY_DN11834_c0_g2_i1::g.6858::m.6858	181	2e-46	87	98
ASIM_0001924401-mRNA-1	136	TRINITY_DN11834_c0_g2::TRINITY_DN11834_c0_g2_i1::g.6858::m.6858	181	4e-96	98	97
ASIM_0001460401-mRNA-1	181	TRINITY_DN11979_c0_g1::TRINITY_DN11979_c0_g1_i1::g.11815::m.11815	182	2e-132	100	99
ASIM_0001431501-mRNA-1	277	TRINITY_DN12041_c0_g1::TRINITY_DN12041_c0_g1_i1::g.16765::m.16765	341	5e-18	90	36
ASIM_0000845601-mRNA-1	180	TRINITY_DN12041_c0_g1::TRINITY_DN12041_c0_g1_i1::g.16765::m.16765	341	4e-34	99	51
ASIM_0001871101-mRNA-1	327	TRINITY_DN12041_c0_g1::TRINITY_DN12041_c0_g1_i1::g.16765::m.16765	341	1e-70	102	44
ASIM_0001760301-mRNA-1	287	TRINITY_DN12041_c0_g1::TRINITY_DN12041_c0_g1_i1::g.16765::m.16765	341	1e-16	99	32
ASIM_0002072001-mRNA-1	222	TRINITY_DN12041_c0_g1::TRINITY_DN12041_c0_g1_i1::g.16765::m.16765	341	1e-31	96	44
ASIM_0001343201-mRNA-1	310	TRINITY_DN12041_c0_g1::TRINITY_DN12041_c0_g1_i1::g.16765::m.16765	341	3e-29	103	36
ASIM_0001191701-mRNA-1	396	TRINITY_DN12041_c0_g1::TRINITY_DN12041_c0_g1_i1::g.16765::m.16765	341	1e-60	98	38
ASIM_0001953601-mRNA-1	359	TRINITY_DN12041_c0_g1::TRINITY_DN12041_c0_g1_i1::g.16765::m.16765	341	4e-44	98	36
ASIM_0001674901-mRNA-1	310	TRINITY_DN12041_c0_g1::TRINITY_DN12041_c0_g1_i1::g.16765::m.16765	341	3e-27	111	31
ASIM_0000030001-mRNA-1	85	TRINITY_DN12096_c0_g2::TRINITY_DN12096_c0_g2_i1::g.16768::m.16768	87	3e-16	77	48
ASIM_0001981301-mRNA-1	110	TRINITY_DN12096_c0_g2::TRINITY_DN12096_c0_g2_i1::g.16768::m.16768	87	4e-11	58	42
ASIM_0001257201-mRNA-1	85	TRINITY_DN12096_c0_g2::TRINITY_DN12096_c0_g2_i1::g.16768::m.16768	87	2e-06	74	38
ASIM_0001976201-mRNA-1	93	TRINITY_DN12205_c0_g1::TRINITY_DN12205_c0_g1_i1::g.3321::m.3321	122	2e-06	37	48
ASIM_0001305101-mRNA-1	254	TRINITY_DN12391_c0_g1::TRINITY_DN12391_c0_g1_i1::g.11808::m.11808	138	1e-91	59	86
ASIM_0001777101-mRNA-1	124	TRINITY_DN12401_c0_g1::TRINITY_DN12401_c0_g1_i1::g.18713::m.18713	84	0.0004	45	51
ASIM_0001010501-mRNA-1	256	TRINITY_DN12442_c0_g1::TRINITY_DN12442_c0_g1_i1::g.18709::m.18709	333	1e-116	68	93
ASIM_0001762201-mRNA-1	407	TRINITY_DN12442_c0_g1::TRINITY_DN12442_c0_g1_i1::g.18709::m.18709	333	2e-109	75	51
ASIM_0001179001-mRNA-1	433	TRINITY_DN1253_c0_g1::TRINITY_DN1253_c0_g1_i1::g.14257::m.14257	434	0	100	100
ASIM_0001124501-mRNA-1	292	TRINITY_DN12607_c0_g1::TRINITY_DN12607_c0_g1_i4::g.6187::m.6187	280	0	91	98
ASIM_0001088101-mRNA-1	410	TRINITY_DN12636_c0_g1::TRINITY_DN12636_c0_g1_i2::g.6174::m.6174	426	0	100	96
ASIM_0001390101-mRNA-1	153	TRINITY_DN12654_c0_g1::TRINITY_DN12654_c0_g1_i3::g.6182::m.6182	188	2e-109	98	100
ASIM_0000624601-mRNA-1	68	TRINITY_DN12654_c0_g1::TRINITY_DN12654_c0_g1_i3::g.6183::m.6183	171	7e-14	83	45
ASIM_0001158801-mRNA-1	361	TRINITY_DN12714_c0_g2::TRINITY_DN12714_c0_g2_i1::g.20017::m.20017	426	0	100	99
ASIM_0001184601-mRNA-1	301	TRINITY_DN12721_c0_g2::TRINITY_DN12721_c0_g2_i1::g.20027::m.20027	314	0	100	99
ASIM_0001584201-mRNA-1	287	TRINITY_DN12736_c0_g1::TRINITY_DN12736_c0_g1_i1::g.20023::m.20023	111	2e-28	31	61
ASIM_0001584301-mRNA-1	269	TRINITY_DN12736_c0_g1::TRINITY_DN12736_c0_g1_i1::g.20023::m.20023	111	7e-60	41	97
ASIM_0001642401-mRNA-1	80	TRINITY_DN12736_c0_g1::TRINITY_DN12736_c0_g1_i1::g.20023::m.20023	111	3e-07	62	52
ASIM_0001311301-mRNA-1	365	TRINITY_DN12770_c0_g1::TRINITY_DN12770_c0_g1_i1::g.20030::m.20030	366	0	100	99
ASIM_0001232001-mRNA-1	424	TRINITY_DN12790_c0_g1::TRINITY_DN12790_c0_g1_i1::g.20033::m.20033	419	0	101	82
ASIM_0001453801-mRNA-1	224	TRINITY_DN12809_c0_g1::TRINITY_DN12809_c0_g1_i1::g.13156::m.13156	178	1e-127	79	98
ASIM_0001491901-mRNA-1	116	TRINITY_DN12813_c0_g1::TRINITY_DN12813_c0_g1_i1::g.13175::m.13175	160	1e-81	100	100
ASIM_0001491801-mRNA-1	123	TRINITY_DN12813_c0_g1::TRINITY_DN12813_c0_g1_i1::g.13175::m.13175	160	1e-22	72	49
ASIM_0001304401-mRNA-1	172	TRINITY_DN12827_c0_g1::TRINITY_DN12827_c0_g1_i1::g.13174::m.13174	173	8e-129	100	98
ASIM_0001105401-mRNA-1	184	TRINITY_DN12833_c0_g1::TRINITY_DN12833_c0_g1_i1::g.13152::m.13152	193	2e-132	100	97
ASIM_0001982301-mRNA-1	485	TRINITY_DN12863_c0_g1::TRINITY_DN12863_c0_g1_i1::g.13176::m.13176	381	0	75	80
ASIM_0000264401-mRNA-1	200	TRINITY_DN12863_c0_g1::TRINITY_DN12863_c0_g1_i1::g.13176::m.13176	381	6e-111	99	77
ASIM_0001452101-mRNA-1	157	TRINITY_DN12863_c0_g1::TRINITY_DN12863_c0_g1_i1::g.13176::m.13176	381	9e-98	100	89
ASIM_0001987701-mRNA-1	297	TRINITY_DN12863_c0_g1::TRINITY_DN12863_c0_g1_i1::g.13176::m.13176	381	9e-53	92	36
ASIM_0000066001-mRNA-1	167	TRINITY_DN12865_c0_g1::TRINITY_DN12865_c0_g1_i2::g.13151::m.13151	148	2e-98	100	88
ASIM_0000210101-mRNA-1	125	TRINITY_DN12889_c0_g1::TRINITY_DN12889_c0_g1_i1::g.13160::m.13160	239	9e-28	54	67
ASIM_0001397401-mRNA-1	300	TRINITY_DN12889_c0_g1::TRINITY_DN12889_c0_g1_i1::g.13160::m.13160	239	2e-92	53	99
ASIM_0001681801-mRNA-1	81	TRINITY_DN12896_c0_g1::TRINITY_DN12896_c0_g1_i1::g.13153::m.13153	262	3e-53	100	100
ASIM_0000604001-mRNA-1	145	TRINITY_DN12896_c0_g1::TRINITY_DN12896_c0_g1_i1::g.13153::m.13153	262	3e-48	87	55
ASIM_0001967301-mRNA-1	244	TRINITY_DN12896_c0_g1::TRINITY_DN12896_c0_g1_i2::g.13155::m.13155	186	8e-116	78	86
ASIM_0000734301-mRNA-1	75	TRINITY_DN12915_c0_g1::TRINITY_DN12915_c0_g1_i1::g.20792::m.20792	698	8e-46	98	98
ASIM_0000699801-mRNA-1	94	TRINITY_DN12915_c0_g1::TRINITY_DN12915_c0_g1_i1::g.20792::m.20792	698	4e-34	62	98
ASIM_0001593901-mRNA-1	386	TRINITY_DN12915_c0_g1::TRINITY_DN12915_c0_g1_i1::g.20792::m.20792	698	0	95	95
ASIM_0001501301-mRNA-1	86	TRINITY_DN12926_c0_g1::TRINITY_DN12926_c0_g1_i1::g.20795::m.20795	1436	1e-41	155	60
ASIM_0001501401-mRNA-1	499	TRINITY_DN12926_c0_g1::TRINITY_DN12926_c0_g1_i1::g.20795::m.20795	1436	3e-169	90	62
ASIM_0001315801-mRNA-1	663	TRINITY_DN12998_c0_g1::TRINITY_DN12998_c0_g1_i1::g.20798::m.20798	1096	0	106	91
ASIM_0000044601-mRNA-1	86	TRINITY_DN13003_c0_g2::TRINITY_DN13003_c0_g2_i1::g.6118::m.6118	156	1e-32	86	75
ASIM_0000614401-mRNA-1	105	TRINITY_DN13003_c0_g2::TRINITY_DN13003_c0_g2_i1::g.6118::m.6118	156	6e-47	68	95
ASIM_0001384201-mRNA-1	106	TRINITY_DN13012_c0_g3::TRINITY_DN13012_c0_g3_i1::g.6120::m.6120	130	5e-34	68	94
ASIM_0000013901-mRNA-1	406	TRINITY_DN13013_c0_g1::TRINITY_DN13013_c0_g1_i2::g.6107::m.6107	649	0	115	82
ASIM_0001263401-mRNA-1	466	TRINITY_DN13020_c0_g1::TRINITY_DN13020_c0_g1_i1::g.6102::m.6102	471	0	100	98
ASIM_0001771201-mRNA-1	166	TRINITY_DN13044_c0_g2::TRINITY_DN13044_c0_g2_i1::g.6113::m.6113	100	0.004	50	36
ASIM_0000414301-mRNA-1	79	TRINITY_DN13064_c0_g1::TRINITY_DN13064_c0_g1_i1::g.6116::m.6116	437	2e-48	100	100
ASIM_0000927201-mRNA-1	104	TRINITY_DN13064_c0_g1::TRINITY_DN13064_c0_g1_i1::g.6116::m.6116	437	8e-72	100	100
ASIM_0001685701-mRNA-1	98	TRINITY_DN13076_c0_g3::TRINITY_DN13076_c0_g3_i1::g.6110::m.6110	130	2e-47	78	96
ASIM_0001259601-mRNA-1	374	TRINITY_DN13136_c0_g1::TRINITY_DN13136_c0_g1_i1::g.3857::m.3857	383	0	107	87
ASIM_0001788101-mRNA-1	96	TRINITY_DN13146_c0_g2::TRINITY_DN13146_c0_g2_i1::g.3849::m.3849	159	2e-62	95	100
ASIM_0001361401-mRNA-1	94	TRINITY_DN13160_c0_g1::TRINITY_DN13160_c0_g1_i1::g.3850::m.3850	130	5e-60	104	89
ASIM_0001383601-mRNA-1	227	TRINITY_DN13189_c0_g1::TRINITY_DN13189_c0_g1_i1::g.3848::m.3848	225	4e-162	100	97
ASIM_0001572801-mRNA-1	568	TRINITY_DN1320_c0_g1::TRINITY_DN1320_c0_g1_i1::g.6144::m.6144	463	0	83	96
ASIM_0000910001-mRNA-1	66	TRINITY_DN13207_c0_g1::TRINITY_DN13207_c0_g1_i1::g.14288::m.14288	233	8e-29	78	94
ASIM_0001118401-mRNA-1	653	TRINITY_DN13211_c0_g1::TRINITY_DN13211_c0_g1_i1::g.14298::m.14298	567	0	83	95
ASIM_0001184001-mRNA-1	338	TRINITY_DN13217_c0_g1::TRINITY_DN13217_c0_g1_i1::g.14302::m.14302	358	0	100	89
ASIM_0000085001-mRNA-1	125	TRINITY_DN13221_c0_g1::TRINITY_DN13221_c0_g1_i1::g.14286::m.14286	91	4e-35	44	96
ASIM_0001188301-mRNA-1	227	TRINITY_DN13301_c0_g2::TRINITY_DN13301_c0_g2_i2::g.15480::m.15480	228	3e-167	100	99
ASIM_0001090301-mRNA-1	106	TRINITY_DN13357_c0_g1::TRINITY_DN13357_c0_g1_i1::g.15482::m.15482	93	3e-17	70	72
ASIM_0001150901-mRNA-1	168	TRINITY_DN13454_c0_g1::TRINITY_DN13454_c0_g1_i2::g.20244::m.20244	169	7e-122	100	99
ASIM_0001479701-mRNA-1	232	TRINITY_DN13514_c0_g2::TRINITY_DN13514_c0_g2_i1::g.7167::m.7167	220	4e-159	99	94
ASIM_0001098801-mRNA-1	310	TRINITY_DN13527_c0_g1::TRINITY_DN13527_c0_g1_i1::g.7164::m.7164	289	8e-52	85	36
ASIM_0001302101-mRNA-1	517	TRINITY_DN13527_c0_g1::TRINITY_DN13527_c0_g1_i1::g.7164::m.7164	289	4e-144	59	68
ASIM_0001108201-mRNA-1	201	TRINITY_DN13574_c0_g2::TRINITY_DN13574_c0_g2_i2::g.7181::m.7181	344	3e-83	73	84
ASIM_0001003101-mRNA-1	392	TRINITY_DN13582_c0_g1::TRINITY_DN13582_c0_g1_i1::g.7184::m.7184	365	0	89	98
ASIM_0001006601-mRNA-1	512	TRINITY_DN13588_c0_g1::TRINITY_DN13588_c0_g1_i3::g.7173::m.7173	454	0	88	92
ASIM_0001155001-mRNA-1	281	TRINITY_DN13599_c0_g1::TRINITY_DN13599_c0_g1_i1::g.7183::m.7183	369	0	97	99
ASIM_0001772001-mRNA-1	116	TRINITY_DN13615_c0_g1::TRINITY_DN13615_c0_g1_i1::g.14266::m.14266	394	5e-77	100	99
ASIM_0000933401-mRNA-1	74	TRINITY_DN13615_c0_g1::TRINITY_DN13615_c0_g1_i1::g.14266::m.14266	394	2e-37	83	100
ASIM_0000848301-mRNA-1	49	TRINITY_DN13615_c0_g1::TRINITY_DN13615_c0_g1_i1::g.14266::m.14266	394	1e-27	97	100
ASIM_0000561301-mRNA-1	127	TRINITY_DN13615_c0_g1::TRINITY_DN13615_c0_g1_i1::g.14266::m.14266	394	4e-85	95	100
ASIM_0001205501-mRNA-1	213	TRINITY_DN13619_c0_g3::TRINITY_DN13619_c0_g3_i1::g.14264::m.14264	214	3e-157	100	100
ASIM_0000011001-mRNA-1	324	TRINITY_DN13620_c0_g1::TRINITY_DN13620_c0_g1_i2::g.14270::m.14270	336	0	100	99
ASIM_0001008001-mRNA-1	240	TRINITY_DN13639_c1_g1::TRINITY_DN13639_c1_g1_i1::g.14260::m.14260	241	5e-179	100	99
ASIM_0000094601-mRNA-1	253	TRINITY_DN13656_c0_g1::TRINITY_DN13656_c0_g1_i2::g.14275::m.14275	381	2e-180	104	94
ASIM_0001213501-mRNA-1	474	TRINITY_DN13669_c0_g1::TRINITY_DN13669_c0_g1_i1::g.14267::m.14267	505	0	95	94
ASIM_0000030501-mRNA-1	375	TRINITY_DN13669_c0_g1::TRINITY_DN13669_c0_g1_i1::g.14267::m.14267	505	3e-76	108	36
ASIM_0001458901-mRNA-1	282	TRINITY_DN13669_c0_g1::TRINITY_DN13669_c0_g1_i1::g.14267::m.14267	505	2e-07	109	23
ASIM_0001131801-mRNA-1	364	TRINITY_DN13669_c0_g1::TRINITY_DN13669_c0_g1_i1::g.14267::m.14267	505	3e-27	92	29
ASIM_0001085601-mRNA-1	86	TRINITY_DN13696_c0_g1::TRINITY_DN13696_c0_g1_i2::g.14279::m.14279	163	3e-60	100	100
ASIM_0000200301-mRNA-1	191	TRINITY_DN13709_c0_g1::TRINITY_DN13709_c0_g1_i1::g.14026::m.14026	240	9e-05	78	28
ASIM_0001542301-mRNA-1	397	TRINITY_DN13709_c0_g1::TRINITY_DN13709_c0_g1_i1::g.14026::m.14026	240	9e-144	60	85
ASIM_0000695101-mRNA-1	112	TRINITY_DN13709_c0_g1::TRINITY_DN13709_c0_g1_i1::g.14026::m.14026	240	8e-09	85	32
ASIM_0001363701-mRNA-1	321	TRINITY_DN13709_c0_g1::TRINITY_DN13709_c0_g1_i1::g.14026::m.14026	240	9e-12	36	36
ASIM_0001011901-mRNA-1	165	TRINITY_DN13715_c0_g1::TRINITY_DN13715_c0_g1_i1::g.14033::m.14033	166	9e-118	100	99
ASIM_0001323201-mRNA-1	336	TRINITY_DN13728_c0_g3::TRINITY_DN13728_c0_g3_i2::g.14028::m.14028	541	0	121	77
ASIM_0000729201-mRNA-1	92	TRINITY_DN13786_c0_g1::TRINITY_DN13786_c0_g1_i1::g.14037::m.14037	145	0.0001	41	39
ASIM_0001153801-mRNA-1	168	TRINITY_DN13807_c0_g1::TRINITY_DN13807_c0_g1_i1::g.1522::m.1522	157	6e-22	85	31
ASIM_0001336001-mRNA-1	156	TRINITY_DN13807_c0_g1::TRINITY_DN13807_c0_g1_i1::g.1522::m.1522	157	2e-115	100	99
ASIM_0001358901-mRNA-1	143	TRINITY_DN13807_c0_g1::TRINITY_DN13807_c0_g1_i1::g.1522::m.1522	157	2e-32	95	42
ASIM_0000035401-mRNA-1	192	TRINITY_DN13845_c0_g1::TRINITY_DN13845_c0_g1_i1::g.1541::m.1541	221	6e-134	96	96
ASIM_0001188801-mRNA-1	204	TRINITY_DN13975_c0_g1::TRINITY_DN13975_c0_g1_i1::g.4966::m.4966	198	1e-145	96	99
ASIM_0001908301-mRNA-1	138	TRINITY_DN13986_c0_g1::TRINITY_DN13986_c0_g1_i1::g.4967::m.4967	217	4e-67	70	98
ASIM_0000174001-mRNA-1	219	TRINITY_DN14143_c0_g1::TRINITY_DN14143_c0_g1_i2::g.13178::m.13178	346	4e-52	99	40
ASIM_0001286601-mRNA-1	391	TRINITY_DN14143_c0_g1::TRINITY_DN14143_c0_g1_i2::g.13178::m.13178	346	1e-59	91	34
ASIM_0000130501-mRNA-1	213	TRINITY_DN14143_c0_g1::TRINITY_DN14143_c0_g1_i2::g.13178::m.13178	346	9e-53	99	41
ASIM_0001606101-mRNA-1	359	TRINITY_DN14143_c0_g1::TRINITY_DN14143_c0_g1_i2::g.13178::m.13178	346	6e-40	93	30
ASIM_0001386201-mRNA-1	344	TRINITY_DN14143_c0_g1::TRINITY_DN14143_c0_g1_i2::g.13178::m.13178	346	9e-61	102	32
ASIM_0000129901-mRNA-1	283	TRINITY_DN14268_c0_g1::TRINITY_DN14268_c0_g1_i1::g.22138::m.22138	119	2e-66	42	99
ASIM_0001718701-mRNA-1	115	TRINITY_DN14271_c0_g1::TRINITY_DN14271_c0_g1_i2::g.22143::m.22143	148	4e-28	59	70
ASIM_0001152401-mRNA-1	147	TRINITY_DN14271_c0_g1::TRINITY_DN14271_c0_g1_i2::g.22143::m.22143	148	3e-108	100	100
ASIM_0001062601-mRNA-1	241	TRINITY_DN14275_c0_g1::TRINITY_DN14275_c0_g1_i1::g.22141::m.22141	190	5e-35	79	45
ASIM_0000315401-mRNA-1	354	TRINITY_DN14283_c0_g1::TRINITY_DN14283_c0_g1_i1::g.22144::m.22144	615	0	100	73
ASIM_0001861901-mRNA-1	352	TRINITY_DN14283_c0_g1::TRINITY_DN14283_c0_g1_i1::g.22144::m.22144	615	0	101	75
ASIM_0000033001-mRNA-1	313	TRINITY_DN14283_c0_g1::TRINITY_DN14283_c0_g1_i1::g.22144::m.22144	615	1e-64	101	36
ASIM_0001171301-mRNA-1	651	TRINITY_DN14283_c0_g1::TRINITY_DN14283_c0_g1_i1::g.22144::m.22144	615	0	89	97
ASIM_0000784701-mRNA-1	132	TRINITY_DN14283_c0_g1::TRINITY_DN14283_c0_g1_i1::g.22144::m.22144	615	6e-63	84	83
ASIM_0000183201-mRNA-1	336	TRINITY_DN14283_c0_g1::TRINITY_DN14283_c0_g1_i1::g.22144::m.22144	615	2e-148	107	58
ASIM_0001081001-mRNA-1	157	TRINITY_DN14309_c0_g1::TRINITY_DN14309_c0_g1_i2::g.16405::m.16405	158	5e-113	100	100
ASIM_0001201501-mRNA-1	176	TRINITY_DN14312_c1_g1::TRINITY_DN14312_c1_g1_i1::g.16407::m.16407	145	2e-104	81	99
ASIM_0001769101-mRNA-1	272	TRINITY_DN14312_c1_g1::TRINITY_DN14312_c1_g1_i1::g.16407::m.16407	145	4e-21	31	50
ASIM_0000589001-mRNA-1	104	TRINITY_DN14312_c1_g1::TRINITY_DN14312_c1_g1_i1::g.16407::m.16407	145	5e-14	52	60
ASIM_0001196601-mRNA-1	221	TRINITY_DN14312_c1_g1::TRINITY_DN14312_c1_g1_i1::g.16407::m.16407	145	2e-09	43	32
ASIM_0000338501-mRNA-1	148	TRINITY_DN14312_c1_g1::TRINITY_DN14312_c1_g1_i1::g.16407::m.16407	145	5e-06	44	37
ASIM_0001190601-mRNA-1	159	TRINITY_DN14312_c1_g1::TRINITY_DN14312_c1_g1_i1::g.16407::m.16407	145	3e-21	49	51
ASIM_0001804401-mRNA-1	129	TRINITY_DN14312_c1_g1::TRINITY_DN14312_c1_g1_i1::g.16407::m.16407	145	6e-13	34	60
ASIM_0001150501-mRNA-1	246	TRINITY_DN14312_c1_g1::TRINITY_DN14312_c1_g1_i1::g.16407::m.16407	145	2e-17	52	39
ASIM_0000195701-mRNA-1	174	TRINITY_DN14312_c1_g1::TRINITY_DN14312_c1_g1_i1::g.16407::m.16407	145	6e-06	37	37
ASIM_0000280701-mRNA-1	104	TRINITY_DN14312_c1_g1::TRINITY_DN14312_c1_g1_i1::g.16407::m.16407	145	8e-14	47	61
ASIM_0001300601-mRNA-1	519	TRINITY_DN14327_c0_g1::TRINITY_DN14327_c0_g1_i3::g.16397::m.16397	389	0	74	99
ASIM_0001278201-mRNA-1	204	TRINITY_DN14328_c0_g1::TRINITY_DN14328_c0_g1_i3::g.16410::m.16410	227	1e-144	100	96
ASIM_0000017001-mRNA-1	269	TRINITY_DN14329_c0_g1::TRINITY_DN14329_c0_g1_i2::g.16394::m.16394	258	1e-170	99	95
ASIM_0001133301-mRNA-1	147	TRINITY_DN14345_c0_g1::TRINITY_DN14345_c0_g1_i1::g.16402::m.16402	148	1e-09	74	32
ASIM_0001198701-mRNA-1	147	TRINITY_DN14345_c0_g1::TRINITY_DN14345_c0_g1_i1::g.16402::m.16402	148	2e-108	100	100
ASIM_0001624301-mRNA-1	160	TRINITY_DN14375_c0_g2::TRINITY_DN14375_c0_g2_i1::g.16409::m.16409	132	2e-56	81	71
ASIM_0000039701-mRNA-1	84	TRINITY_DN14376_c0_g1::TRINITY_DN14376_c0_g1_i2::g.16396::m.16396	85	1e-57	100	100
ASIM_0001374701-mRNA-1	581	TRINITY_DN14432_c0_g1::TRINITY_DN14432_c0_g1_i1::g.13258::m.13258	607	0	96	96
ASIM_0001029901-mRNA-1	249	TRINITY_DN14436_c0_g1::TRINITY_DN14436_c0_g1_i3::g.13255::m.13255	282	0	97	100
ASIM_0001218001-mRNA-1	144	TRINITY_DN14474_c0_g1::TRINITY_DN14474_c0_g1_i1::g.13241::m.13241	142	5e-89	85	99
ASIM_0001015701-mRNA-1	358	TRINITY_DN14487_c0_g1::TRINITY_DN14487_c0_g1_i1::g.13251::m.13251	372	0	100	100
ASIM_0001566801-mRNA-1	306	TRINITY_DN14490_c0_g1::TRINITY_DN14490_c0_g1_i2::g.13253::m.13253	404	0	99	99
ASIM_0001291101-mRNA-1	235	TRINITY_DN14492_c0_g1::TRINITY_DN14492_c0_g1_i1::g.13239::m.13239	218	5e-161	92	100
ASIM_0000292701-mRNA-1	324	TRINITY_DN14493_c0_g2::TRINITY_DN14493_c0_g2_i2::g.13248::m.13248	503	0	100	97
ASIM_0000694001-mRNA-1	91	TRINITY_DN14493_c0_g2::TRINITY_DN14493_c0_g2_i2::g.13248::m.13248	503	7e-39	71	96
ASIM_0001663601-mRNA-1	126	TRINITY_DN14540_c0_g2::TRINITY_DN14540_c0_g2_i1::g.9652::m.9652	131	3e-75	103	86
ASIM_0000018301-mRNA-1	91	TRINITY_DN1461_c0_g1::TRINITY_DN1461_c0_g1_i1::g.12909::m.12909	134	2e-07	52	43
ASIM_0001027901-mRNA-1	231	TRINITY_DN1461_c0_g1::TRINITY_DN1461_c0_g1_i1::g.12909::m.12909	134	0.001	38	34
ASIM_0001787601-mRNA-1	74	TRINITY_DN1461_c0_g1::TRINITY_DN1461_c0_g1_i1::g.12909::m.12909	134	2e-05	51	50
ASIM_0000044201-mRNA-1	248	TRINITY_DN1461_c0_g1::TRINITY_DN1461_c0_g1_i1::g.12909::m.12909	134	7e-06	37	31
ASIM_0001172601-mRNA-1	175	TRINITY_DN1461_c0_g1::TRINITY_DN1461_c0_g1_i1::g.12909::m.12909	134	8e-07	30	45
ASIM_0001399701-mRNA-1	167	TRINITY_DN1461_c0_g1::TRINITY_DN1461_c0_g1_i1::g.12909::m.12909	134	4e-09	61	35
ASIM_0001728501-mRNA-1	154	TRINITY_DN1461_c0_g1::TRINITY_DN1461_c0_g1_i1::g.12909::m.12909	134	3e-10	38	46
ASIM_0000090401-mRNA-1	70	TRINITY_DN1461_c0_g1::TRINITY_DN1461_c0_g1_i1::g.12909::m.12909	134	1e-10	60	59
ASIM_0000060301-mRNA-1	161	TRINITY_DN1461_c0_g1::TRINITY_DN1461_c0_g1_i1::g.12909::m.12909	134	4e-06	45	35
ASIM_0000067201-mRNA-1	86	TRINITY_DN1461_c0_g1::TRINITY_DN1461_c0_g1_i1::g.12909::m.12909	134	1e-10	56	55
ASIM_0001057401-mRNA-1	219	TRINITY_DN1461_c0_g1::TRINITY_DN1461_c0_g1_i1::g.12909::m.12909	134	2e-08	45	37
ASIM_0000077201-mRNA-1	274	TRINITY_DN14653_c0_g1::TRINITY_DN14653_c0_g1_i1::g.16749::m.16749	155	2e-98	54	96
ASIM_0001812601-mRNA-1	430	TRINITY_DN14653_c0_g1::TRINITY_DN14653_c0_g1_i1::g.16749::m.16749	155	2e-101	36	96
ASIM_0001301001-mRNA-1	252	TRINITY_DN14669_c0_g2::TRINITY_DN14669_c0_g2_i1::g.16755::m.16755	153	2e-65	47	97
ASIM_0001542101-mRNA-1	189	TRINITY_DN14685_c0_g1::TRINITY_DN14685_c0_g1_i1::g.16757::m.16757	255	4e-131	98	96
ASIM_0000066601-mRNA-1	187	TRINITY_DN14685_c0_g1::TRINITY_DN14685_c0_g1_i1::g.16757::m.16757	255	2e-133	100	97
ASIM_0001376201-mRNA-1	710	TRINITY_DN14694_c0_g1::TRINITY_DN14694_c0_g1_i3::g.16752::m.16752	795	0	101	86
ASIM_0002015001-mRNA-1	202	TRINITY_DN14802_c0_g2::TRINITY_DN14802_c0_g2_i1::g.16997::m.16997	242	3e-148	100	99
ASIM_0000412001-mRNA-1	153	TRINITY_DN14820_c0_g1::TRINITY_DN14820_c0_g1_i1::g.16999::m.16999	147	2e-11	47	34
ASIM_0001721601-mRNA-1	120	TRINITY_DN14822_c0_g1::TRINITY_DN14822_c0_g1_i1::g.16996::m.16996	450	3e-31	80	57
ASIM_0001239001-mRNA-1	343	TRINITY_DN14822_c0_g1::TRINITY_DN14822_c0_g1_i1::g.16996::m.16996	450	2e-31	39	48
ASIM_0000081901-mRNA-1	118	TRINITY_DN14822_c0_g1::TRINITY_DN14822_c0_g1_i1::g.16996::m.16996	450	5e-31	81	57
ASIM_0001069201-mRNA-1	436	TRINITY_DN14822_c0_g1::TRINITY_DN14822_c0_g1_i1::g.16996::m.16996	450	0	100	98
ASIM_0000851801-mRNA-1	71	TRINITY_DN14830_c0_g1::TRINITY_DN14830_c0_g1_i1::g.17006::m.17006	458	2e-35	87	95
ASIM_0000118001-mRNA-1	240	TRINITY_DN14830_c0_g1::TRINITY_DN14830_c0_g1_i1::g.17006::m.17006	458	8e-114	95	76
ASIM_0000413201-mRNA-1	181	TRINITY_DN14837_c0_g3::TRINITY_DN14837_c0_g3_i1::g.17012::m.17012	384	3e-06	67	25
ASIM_0001415501-mRNA-1	294	TRINITY_DN14837_c0_g3::TRINITY_DN14837_c0_g3_i1::g.17012::m.17012	384	0	99	100
ASIM_0001459501-mRNA-1	384	TRINITY_DN14839_c0_g1::TRINITY_DN14839_c0_g1_i1::g.17003::m.17003	385	0	100	99
ASIM_0001130801-mRNA-1	498	TRINITY_DN14853_c0_g2::TRINITY_DN14853_c0_g2_i1::g.16990::m.16990	516	0	103	96
ASIM_0002026701-mRNA-1	133	TRINITY_DN14866_c0_g1::TRINITY_DN14866_c0_g1_i1::g.16991::m.16991	181	2e-90	96	100
ASIM_0001825801-mRNA-1	160	TRINITY_DN14866_c0_g1::TRINITY_DN14866_c0_g1_i2::g.16993::m.16993	174	8e-106	91	100
ASIM_0000220301-mRNA-1	287	TRINITY_DN14867_c0_g1::TRINITY_DN14867_c0_g1_i1::g.17001::m.17001	384	2e-177	84	100
ASIM_0000530801-mRNA-1	119	TRINITY_DN14867_c0_g1::TRINITY_DN14867_c0_g1_i2::g.17002::m.17002	371	6e-83	100	100
ASIM_0000397001-mRNA-1	126	TRINITY_DN14867_c0_g1::TRINITY_DN14867_c0_g1_i2::g.17002::m.17002	371	4e-84	100	100
ASIM_0000388301-mRNA-1	119	TRINITY_DN14867_c0_g1::TRINITY_DN14867_c0_g1_i2::g.17002::m.17002	371	6e-83	100	100
ASIM_0001154201-mRNA-1	101	TRINITY_DN14868_c0_g1::TRINITY_DN14868_c0_g1_i1::g.17005::m.17005	143	3e-70	100	100
ASIM_0001179501-mRNA-1	333	TRINITY_DN14871_c0_g1::TRINITY_DN14871_c0_g1_i2::g.17004::m.17004	334	0	100	99
ASIM_0001920401-mRNA-1	282	TRINITY_DN14876_c0_g1::TRINITY_DN14876_c0_g1_i1::g.16994::m.16994	413	0	97	99
ASIM_0002079101-mRNA-1	115	TRINITY_DN14876_c0_g1::TRINITY_DN14876_c0_g1_i4::g.16995::m.16995	365	7e-79	100	99
ASIM_0001318701-mRNA-1	87	TRINITY_DN14901_c0_g1::TRINITY_DN14901_c0_g1_i1::g.3211::m.3211	88	1e-60	100	100
ASIM_0001067301-mRNA-1	241	TRINITY_DN14910_c0_g2::TRINITY_DN14910_c0_g2_i2::g.3218::m.3218	258	3e-147	104	85
ASIM_0001256301-mRNA-1	384	TRINITY_DN14915_c0_g1::TRINITY_DN14915_c0_g1_i7::g.3214::m.3214	393	0	99	100
ASIM_0001607401-mRNA-1	336	TRINITY_DN14915_c0_g1::TRINITY_DN14915_c0_g1_i7::g.3214::m.3214	393	4e-10	75	23
ASIM_0001095501-mRNA-1	295	TRINITY_DN14915_c0_g1::TRINITY_DN14915_c0_g1_i7::g.3214::m.3214	393	5e-07	57	23
ASIM_0001670301-mRNA-1	498	TRINITY_DN14915_c0_g1::TRINITY_DN14915_c0_g1_i7::g.3214::m.3214	393	6e-23	59	26
ASIM_0001036101-mRNA-1	342	TRINITY_DN14939_c0_g1::TRINITY_DN14939_c0_g1_i1::g.3219::m.3219	364	0	106	93
ASIM_0001664501-mRNA-1	169	TRINITY_DN14955_c0_g1::TRINITY_DN14955_c0_g1_i2::g.3207::m.3207	170	7e-123	100	100
ASIM_0000074501-mRNA-1	116	TRINITY_DN14971_c0_g1::TRINITY_DN14971_c0_g1_i1::g.3217::m.3217	251	2e-67	93	91
ASIM_0000186701-mRNA-1	102	TRINITY_DN15001_c0_g1::TRINITY_DN15001_c0_g1_i1::g.11703::m.11703	290	6e-39	99	63
ASIM_0001518201-mRNA-1	289	TRINITY_DN15001_c0_g1::TRINITY_DN15001_c0_g1_i1::g.11703::m.11703	290	0	100	100
ASIM_0000091501-mRNA-1	304	TRINITY_DN15001_c0_g1::TRINITY_DN15001_c0_g1_i1::g.11703::m.11703	290	9e-21	76	27
ASIM_0000478901-mRNA-1	156	TRINITY_DN15001_c0_g1::TRINITY_DN15001_c0_g1_i1::g.11703::m.11703	290	1e-12	87	28
ASIM_0001599701-mRNA-1	102	TRINITY_DN15001_c0_g1::TRINITY_DN15001_c0_g1_i1::g.11703::m.11703	290	6e-39	99	63
ASIM_0000644501-mRNA-1	45	TRINITY_DN15001_c0_g1::TRINITY_DN15001_c0_g1_i1::g.11703::m.11703	290	5e-13	100	57
ASIM_0001115101-mRNA-1	218	TRINITY_DN15004_c0_g1::TRINITY_DN15004_c0_g1_i1::g.11686::m.11686	204	4e-135	87	98
ASIM_0000023001-mRNA-1	325	TRINITY_DN15009_c0_g1::TRINITY_DN15009_c0_g1_i1::g.11682::m.11682	247	1e-161	68	98
ASIM_0001316101-mRNA-1	266	TRINITY_DN15019_c0_g3::TRINITY_DN15019_c0_g3_i1::g.11699::m.11699	267	0	100	99
ASIM_0001172201-mRNA-1	140	TRINITY_DN15062_c0_g1::TRINITY_DN15062_c0_g1_i2::g.11696::m.11696	141	9e-101	100	100
ASIM_0001366301-mRNA-1	403	TRINITY_DN15067_c0_g3::TRINITY_DN15067_c0_g3_i1::g.11702::m.11702	385	0	93	99
ASIM_0001223201-mRNA-1	409	TRINITY_DN15097_c0_g1::TRINITY_DN15097_c0_g1_i2::g.11704::m.11704	391	0	92	93
ASIM_0000601701-mRNA-1	71	TRINITY_DN15097_c0_g1::TRINITY_DN15097_c0_g1_i2::g.11704::m.11704	391	2e-12	78	51
ASIM_0001511501-mRNA-1	199	TRINITY_DN15097_c0_g1::TRINITY_DN15097_c0_g1_i2::g.11704::m.11704	391	7e-20	65	42
ASIM_0000026701-mRNA-1	352	TRINITY_DN15097_c0_g1::TRINITY_DN15097_c0_g1_i2::g.11704::m.11704	391	4e-09	33	27
ASIM_0001532301-mRNA-1	550	TRINITY_DN15097_c0_g1::TRINITY_DN15097_c0_g1_i2::g.11704::m.11704	391	9e-29	50	29
ASIM_0001011401-mRNA-1	287	TRINITY_DN15099_c0_g1::TRINITY_DN15099_c0_g1_i1::g.11690::m.11690	288	0	100	99
ASIM_0000087201-mRNA-1	385	TRINITY_DN15103_c0_g2::TRINITY_DN15103_c0_g2_i1::g.18726::m.18726	205	1e-43	52	42
ASIM_0000354001-mRNA-1	87	TRINITY_DN15103_c0_g2::TRINITY_DN15103_c0_g2_i1::g.18726::m.18726	205	1e-05	87	34
ASIM_0001927501-mRNA-1	330	TRINITY_DN15103_c0_g2::TRINITY_DN15103_c0_g2_i1::g.18726::m.18726	205	2e-07	32	30
ASIM_0000755801-mRNA-1	134	TRINITY_DN15103_c0_g2::TRINITY_DN15103_c0_g2_i1::g.18726::m.18726	205	0.0001	50	32
ASIM_0001658201-mRNA-1	378	TRINITY_DN15103_c0_g2::TRINITY_DN15103_c0_g2_i1::g.18726::m.18726	205	6e-45	55	38
ASIM_0000337601-mRNA-1	159	TRINITY_DN15103_c0_g2::TRINITY_DN15103_c0_g2_i1::g.18726::m.18726	205	4e-31	98	41
ASIM_0001776501-mRNA-1	62	TRINITY_DN15110_c0_g1::TRINITY_DN15110_c0_g1_i1::g.18730::m.18730	197	6e-24	100	64
ASIM_0000671801-mRNA-1	88	TRINITY_DN15110_c0_g1::TRINITY_DN15110_c0_g1_i1::g.18730::m.18730	197	2e-06	86	35
ASIM_0000591901-mRNA-1	108	TRINITY_DN15110_c0_g1::TRINITY_DN15110_c0_g1_i1::g.18730::m.18730	197	0.0001	79	29
ASIM_0001756401-mRNA-1	333	TRINITY_DN15110_c0_g1::TRINITY_DN15110_c0_g1_i3::g.18732::m.18732	353	2e-154	88	66
ASIM_0001500401-mRNA-1	66	TRINITY_DN15110_c0_g1::TRINITY_DN15110_c0_g1_i3::g.18732::m.18732	353	6e-06	53	48
ASIM_0001290601-mRNA-1	341	TRINITY_DN15110_c0_g1::TRINITY_DN15110_c0_g1_i3::g.18732::m.18732	353	0	111	77
ASIM_0000281901-mRNA-1	198	TRINITY_DN15110_c0_g1::TRINITY_DN15110_c0_g1_i3::g.18732::m.18732	353	2e-93	117	57
ASIM_0001973901-mRNA-1	100	TRINITY_DN15110_c0_g1::TRINITY_DN15110_c0_g1_i3::g.18732::m.18732	353	6e-05	32	46
ASIM_0001201101-mRNA-1	149	TRINITY_DN15113_c0_g1::TRINITY_DN15113_c0_g1_i1::g.18721::m.18721	153	7e-105	99	97
ASIM_0001555401-mRNA-1	152	TRINITY_DN15114_c0_g1::TRINITY_DN15114_c0_g1_i2::g.18743::m.18743	153	5e-106	100	99
ASIM_0001025301-mRNA-1	385	TRINITY_DN15123_c0_g2::TRINITY_DN15123_c0_g2_i2::g.18719::m.18719	326	0	88	82
ASIM_0001358001-mRNA-1	347	TRINITY_DN15124_c0_g1::TRINITY_DN15124_c0_g1_i2::g.18738::m.18738	145	3e-78	34	98
ASIM_0001818901-mRNA-1	174	TRINITY_DN15166_c0_g1::TRINITY_DN15166_c0_g1_i6::g.18717::m.18717	437	1e-33	97	41
ASIM_0000189301-mRNA-1	247	TRINITY_DN15166_c0_g1::TRINITY_DN15166_c0_g1_i6::g.18717::m.18717	437	8e-73	98	50
ASIM_0001106601-mRNA-1	311	TRINITY_DN15166_c0_g1::TRINITY_DN15166_c0_g1_i6::g.18717::m.18717	437	0	98	94
ASIM_0000763701-mRNA-1	84	TRINITY_DN15166_c0_g1::TRINITY_DN15166_c0_g1_i6::g.18717::m.18717	437	5e-22	90	53
ASIM_0000975601-mRNA-1	61	TRINITY_DN15166_c0_g1::TRINITY_DN15166_c0_g1_i6::g.18717::m.18717	437	0.007	63	35
ASIM_0001700501-mRNA-1	499	TRINITY_DN15166_c0_g1::TRINITY_DN15166_c0_g1_i6::g.18717::m.18717	437	2e-28	48	29
ASIM_0001229301-mRNA-1	167	TRINITY_DN15177_c0_g1::TRINITY_DN15177_c0_g1_i1::g.18720::m.18720	165	5e-115	98	98
ASIM_0001118001-mRNA-1	109	TRINITY_DN1518_c0_g1::TRINITY_DN1518_c0_g1_i1::g.13378::m.13378	110	2e-78	100	100
ASIM_0001835101-mRNA-1	201	TRINITY_DN15186_c0_g1::TRINITY_DN15186_c0_g1_i1::g.18740::m.18740	203	3e-84	92	72
ASIM_0000896901-mRNA-1	107	TRINITY_DN15186_c0_g1::TRINITY_DN15186_c0_g1_i1::g.18740::m.18740	203	1e-52	80	91
ASIM_0001423401-mRNA-1	132	TRINITY_DN15195_c0_g2::TRINITY_DN15195_c0_g2_i1::g.18741::m.18741	133	1e-95	100	99
ASIM_0001943901-mRNA-1	87	TRINITY_DN15210_c0_g1::TRINITY_DN15210_c0_g1_i1::g.21191::m.21191	199	5e-31	57	98
ASIM_0000855201-mRNA-1	137	TRINITY_DN15210_c0_g1::TRINITY_DN15210_c0_g1_i1::g.21191::m.21191	199	0.004	37	29
ASIM_0000056101-mRNA-1	277	TRINITY_DN15219_c0_g1::TRINITY_DN15219_c0_g1_i6::g.21187::m.21187	363	7e-45	84	37
ASIM_0001173601-mRNA-1	761	TRINITY_DN15219_c0_g1::TRINITY_DN15219_c0_g1_i6::g.21187::m.21187	363	0	45	100
ASIM_0001731201-mRNA-1	232	TRINITY_DN15219_c0_g1::TRINITY_DN15219_c0_g1_i6::g.21187::m.21187	363	3e-34	93	38
ASIM_0001088701-mRNA-1	186	TRINITY_DN15227_c0_g1::TRINITY_DN15227_c0_g1_i2::g.21202::m.21202	187	5e-135	100	100
ASIM_0001212301-mRNA-1	67	TRINITY_DN15242_c0_g1::TRINITY_DN15242_c0_g1_i1::g.21213::m.21213	86	4e-39	91	98
ASIM_0000123001-mRNA-1	410	TRINITY_DN15243_c0_g1::TRINITY_DN15243_c0_g1_i1::g.21188::m.21188	152	4e-105	37	98
ASIM_0001037101-mRNA-1	1213	TRINITY_DN15246_c0_g2::TRINITY_DN15246_c0_g2_i2::g.21183::m.21183	1195	0	98	99
ASIM_0001574801-mRNA-1	156	TRINITY_DN15259_c0_g1::TRINITY_DN15259_c0_g1_i1::g.21199::m.21199	305	7e-116	100	100
ASIM_0001748401-mRNA-1	448	TRINITY_DN15259_c0_g1::TRINITY_DN15259_c0_g1_i1::g.21199::m.21199	305	4e-15	36	32
ASIM_0001232901-mRNA-1	236	TRINITY_DN15267_c0_g2::TRINITY_DN15267_c0_g2_i1::g.21205::m.21205	339	3e-40	61	51
ASIM_0001602601-mRNA-1	300	TRINITY_DN15267_c0_g2::TRINITY_DN15267_c0_g2_i3::g.21208::m.21208	477	4e-46	92	34
ASIM_0001515801-mRNA-1	372	TRINITY_DN15267_c0_g2::TRINITY_DN15267_c0_g2_i3::g.21208::m.21208	477	8e-43	73	34
ASIM_0001235901-mRNA-1	302	TRINITY_DN15267_c0_g2::TRINITY_DN15267_c0_g2_i3::g.21208::m.21208	477	2e-45	87	33
ASIM_0001809301-mRNA-1	141	TRINITY_DN15278_c0_g1::TRINITY_DN15278_c0_g1_i1::g.21189::m.21189	142	1e-58	77	83
ASIM_0000110501-mRNA-1	212	TRINITY_DN15285_c0_g2::TRINITY_DN15285_c0_g2_i3::g.21198::m.21198	279	3e-97	72	98
ASIM_0000139901-mRNA-1	212	TRINITY_DN15285_c0_g2::TRINITY_DN15285_c0_g2_i3::g.21198::m.21198	279	2e-97	72	98
ASIM_0000218501-mRNA-1	84	TRINITY_DN15286_c0_g1::TRINITY_DN15286_c0_g1_i1::g.21182::m.21182	97	0.0007	77	32
ASIM_0001454401-mRNA-1	416	TRINITY_DN15294_c0_g2::TRINITY_DN15294_c0_g2_i1::g.21181::m.21181	500	7e-05	93	21
ASIM_0001089401-mRNA-1	512	TRINITY_DN15294_c0_g2::TRINITY_DN15294_c0_g2_i1::g.21181::m.21181	500	0	96	99
ASIM_0001555001-mRNA-1	249	TRINITY_DN15315_c0_g3::TRINITY_DN15315_c0_g3_i2::g.6880::m.6880	157	4e-58	43	92
ASIM_0000865101-mRNA-1	104	TRINITY_DN15318_c0_g1::TRINITY_DN15318_c0_g1_i1::g.6879::m.6879	80	6e-37	55	94
ASIM_0001113201-mRNA-1	502	TRINITY_DN15328_c0_g1::TRINITY_DN15328_c0_g1_i2::g.6875::m.6875	503	0	100	99
ASIM_0000531401-mRNA-1	165	TRINITY_DN15330_c0_g1::TRINITY_DN15330_c0_g1_i1::g.6877::m.6877	369	0.002	52	27
ASIM_0001013201-mRNA-1	340	TRINITY_DN15330_c0_g1::TRINITY_DN15330_c0_g1_i1::g.6877::m.6877	369	2e-09	77	22
ASIM_0001254901-mRNA-1	281	TRINITY_DN15330_c0_g1::TRINITY_DN15330_c0_g1_i1::g.6877::m.6877	369	1e-18	76	28
ASIM_0000392701-mRNA-1	199	TRINITY_DN15330_c0_g1::TRINITY_DN15330_c0_g1_i1::g.6877::m.6877	369	1e-06	46	29
ASIM_0001470601-mRNA-1	426	TRINITY_DN15330_c0_g1::TRINITY_DN15330_c0_g1_i1::g.6877::m.6877	369	1e-18	95	21
ASIM_0001286801-mRNA-1	368	TRINITY_DN15330_c0_g1::TRINITY_DN15330_c0_g1_i1::g.6877::m.6877	369	0	100	100
ASIM_0001348901-mRNA-1	329	TRINITY_DN15330_c0_g1::TRINITY_DN15330_c0_g1_i1::g.6877::m.6877	369	0.002	75	19
ASIM_0001404701-mRNA-1	440	TRINITY_DN15330_c0_g1::TRINITY_DN15330_c0_g1_i1::g.6877::m.6877	369	4e-21	51	30
ASIM_0001242601-mRNA-1	353	TRINITY_DN15330_c0_g1::TRINITY_DN15330_c0_g1_i1::g.6877::m.6877	369	2e-24	99	25
ASIM_0001887001-mRNA-1	214	TRINITY_DN15330_c0_g1::TRINITY_DN15330_c0_g1_i1::g.6877::m.6877	369	1e-10	59	28
ASIM_0001800501-mRNA-1	360	TRINITY_DN15330_c0_g1::TRINITY_DN15330_c0_g1_i1::g.6877::m.6877	369	2e-10	97	20
ASIM_0000699001-mRNA-1	107	TRINITY_DN15330_c0_g1::TRINITY_DN15330_c0_g1_i1::g.6877::m.6877	369	2e-06	83	28
ASIM_0001610901-mRNA-1	423	TRINITY_DN15330_c0_g1::TRINITY_DN15330_c0_g1_i1::g.6877::m.6877	369	4e-13	56	24
ASIM_0001344001-mRNA-1	582	TRINITY_DN15336_c0_g1::TRINITY_DN15336_c0_g1_i1::g.6867::m.6867	512	0	87	96
ASIM_0001337901-mRNA-1	144	TRINITY_DN15342_c0_g2::TRINITY_DN15342_c0_g2_i1::g.6871::m.6871	154	1e-62	100	97
ASIM_0001368701-mRNA-1	172	TRINITY_DN15366_c0_g1::TRINITY_DN15366_c0_g1_i1::g.6873::m.6873	169	2e-16	93	30
ASIM_0000240101-mRNA-1	152	TRINITY_DN15366_c0_g1::TRINITY_DN15366_c0_g1_i1::g.6873::m.6873	169	2e-18	72	36
ASIM_0000997901-mRNA-1	95	TRINITY_DN15366_c0_g1::TRINITY_DN15366_c0_g1_i1::g.6873::m.6873	169	4e-17	100	36
ASIM_0001770801-mRNA-1	152	TRINITY_DN15366_c0_g1::TRINITY_DN15366_c0_g1_i1::g.6873::m.6873	169	8e-19	72	37
ASIM_0001262701-mRNA-1	164	TRINITY_DN15366_c0_g1::TRINITY_DN15366_c0_g1_i1::g.6873::m.6873	169	3e-26	101	34
ASIM_0001360901-mRNA-1	141	TRINITY_DN15366_c0_g1::TRINITY_DN15366_c0_g1_i1::g.6873::m.6873	169	5e-68	98	69
ASIM_0001032601-mRNA-1	168	TRINITY_DN15403_c0_g1::TRINITY_DN15403_c0_g1_i1::g.23177::m.23177	204	4e-126	100	100
ASIM_0001025501-mRNA-1	176	TRINITY_DN15461_c0_g2::TRINITY_DN15461_c0_g2_i3::g.23166::m.23166	195	4e-90	93	96
ASIM_0001847801-mRNA-1	203	TRINITY_DN15478_c0_g1::TRINITY_DN15478_c0_g1_i1::g.23173::m.23173	485	1e-117	84	97
ASIM_0001201001-mRNA-1	357	TRINITY_DN15483_c0_g1::TRINITY_DN15483_c0_g1_i1::g.23175::m.23175	376	0	100	94
ASIM_0001156301-mRNA-1	375	TRINITY_DN15483_c0_g1::TRINITY_DN15483_c0_g1_i1::g.23175::m.23175	376	0	100	99
ASIM_0001215501-mRNA-1	447	TRINITY_DN15519_c0_g1::TRINITY_DN15519_c0_g1_i2::g.17284::m.17284	435	0	104	83
ASIM_0000532201-mRNA-1	68	TRINITY_DN15569_c0_g5::TRINITY_DN15569_c0_g5_i1::g.17286::m.17286	79	3e-05	105	30
ASIM_0001074601-mRNA-1	262	TRINITY_DN15598_c0_g2::TRINITY_DN15598_c0_g2_i1::g.17297::m.17297	244	3e-179	93	99
ASIM_0001653401-mRNA-1	274	TRINITY_DN15670_c0_g2::TRINITY_DN15670_c0_g2_i1::g.15531::m.15531	280	2e-104	95	56
ASIM_0001076001-mRNA-1	270	TRINITY_DN15670_c0_g2::TRINITY_DN15670_c0_g2_i1::g.15531::m.15531	280	0	100	99
ASIM_0001199801-mRNA-1	153	TRINITY_DN15685_c0_g1::TRINITY_DN15685_c0_g1_i3::g.15535::m.15535	154	4e-107	100	99
ASIM_0002093401-mRNA-1	184	TRINITY_DN15692_c0_g1::TRINITY_DN15692_c0_g1_i1::g.15533::m.15533	326	7e-117	98	93
ASIM_0000827101-mRNA-1	37	TRINITY_DN15698_c0_g1::TRINITY_DN15698_c0_g1_i1::g.15529::m.15529	168	1e-20	100	100
ASIM_0000406801-mRNA-1	118	TRINITY_DN15698_c0_g1::TRINITY_DN15698_c0_g1_i1::g.15529::m.15529	168	6e-83	99	99
ASIM_0000554701-mRNA-1	118	TRINITY_DN15698_c0_g1::TRINITY_DN15698_c0_g1_i1::g.15529::m.15529	168	6e-83	99	99
ASIM_0000827801-mRNA-1	37	TRINITY_DN15698_c0_g1::TRINITY_DN15698_c0_g1_i1::g.15529::m.15529	168	1e-20	100	100
ASIM_0001687501-mRNA-1	285	TRINITY_DN15703_c0_g1::TRINITY_DN15703_c0_g1_i2::g.16790::m.16790	709	6e-08	72	24
ASIM_0001397601-mRNA-1	658	TRINITY_DN15703_c0_g1::TRINITY_DN15703_c0_g1_i2::g.16790::m.16790	709	2e-57	46	38
ASIM_0001199901-mRNA-1	687	TRINITY_DN15703_c0_g1::TRINITY_DN15703_c0_g1_i2::g.16790::m.16790	709	0	100	97
ASIM_0001820901-mRNA-1	190	TRINITY_DN15713_c0_g1::TRINITY_DN15713_c0_g1_i1::g.16774::m.16774	256	6e-137	100	100
ASIM_0002020601-mRNA-1	204	TRINITY_DN15717_c0_g1::TRINITY_DN15717_c0_g1_i1::g.16775::m.16775	826	0.0005	82	25
ASIM_0001028801-mRNA-1	850	TRINITY_DN15717_c0_g1::TRINITY_DN15717_c0_g1_i1::g.16775::m.16775	826	0	95	93
ASIM_0001263101-mRNA-1	839	TRINITY_DN15717_c0_g1::TRINITY_DN15717_c0_g1_i1::g.16775::m.16775	826	0	98	67
ASIM_0001557601-mRNA-1	467	TRINITY_DN15720_c0_g1::TRINITY_DN15720_c0_g1_i1::g.16786::m.16786	481	0	103	61
ASIM_0001710101-mRNA-1	429	TRINITY_DN15720_c0_g1::TRINITY_DN15720_c0_g1_i1::g.16786::m.16786	481	0	111	88
ASIM_0000628601-mRNA-1	125	TRINITY_DN15732_c0_g1::TRINITY_DN15732_c0_g1_i1::g.16777::m.16777	369	2e-87	100	99
ASIM_0000628101-mRNA-1	125	TRINITY_DN15732_c0_g1::TRINITY_DN15732_c0_g1_i1::g.16777::m.16777	369	9e-87	100	99
ASIM_0001725301-mRNA-1	323	TRINITY_DN15732_c0_g1::TRINITY_DN15732_c0_g1_i1::g.16777::m.16777	369	0	99	98
ASIM_0001260801-mRNA-1	313	TRINITY_DN15733_c0_g1::TRINITY_DN15733_c0_g1_i1::g.16788::m.16788	314	0	100	99
ASIM_0001154501-mRNA-1	505	TRINITY_DN15736_c0_g1::TRINITY_DN15736_c0_g1_i1::g.16785::m.16785	483	0	100	94
ASIM_0001028301-mRNA-1	294	TRINITY_DN15744_c0_g2::TRINITY_DN15744_c0_g2_i1::g.16779::m.16779	326	0	100	99
ASIM_0001881201-mRNA-1	77	TRINITY_DN15749_c0_g1::TRINITY_DN15749_c0_g1_i1::g.16773::m.16773	85	2e-47	92	98
ASIM_0000205601-mRNA-1	72	TRINITY_DN15749_c0_g1::TRINITY_DN15749_c0_g1_i1::g.16773::m.16773	85	4e-47	98	98
ASIM_0001017801-mRNA-1	415	TRINITY_DN15782_c0_g1::TRINITY_DN15782_c0_g1_i1::g.16781::m.16781	481	0	98	99
ASIM_0001184901-mRNA-1	264	TRINITY_DN15793_c0_g2::TRINITY_DN15793_c0_g2_i2::g.16771::m.16771	289	0	100	99
ASIM_0002083701-mRNA-1	122	TRINITY_DN15825_c0_g1::TRINITY_DN15825_c0_g1_i1::g.18685::m.18685	476	0.0005	101	23
ASIM_0001354401-mRNA-1	364	TRINITY_DN15825_c0_g1::TRINITY_DN15825_c0_g1_i1::g.18685::m.18685	476	6e-18	70	27
ASIM_0001177601-mRNA-1	473	TRINITY_DN15825_c0_g1::TRINITY_DN15825_c0_g1_i1::g.18685::m.18685	476	0	100	98
ASIM_0000619701-mRNA-1	74	TRINITY_DN15828_c0_g1::TRINITY_DN15828_c0_g1_i1::g.18699::m.18699	164	7e-51	100	100
ASIM_0002146301-mRNA-1	96	TRINITY_DN15847_c0_g1::TRINITY_DN15847_c0_g1_i1::g.18692::m.18692	98	7e-15	60	60
ASIM_0000077601-mRNA-1	244	TRINITY_DN15847_c0_g1::TRINITY_DN15847_c0_g1_i1::g.18692::m.18692	98	1e-25	35	59
ASIM_0000255701-mRNA-1	142	TRINITY_DN15853_c0_g1::TRINITY_DN15853_c0_g1_i2::g.18688::m.18688	96	1e-57	63	100
ASIM_0001014501-mRNA-1	198	TRINITY_DN15864_c0_g1::TRINITY_DN15864_c0_g1_i1::g.18696::m.18696	182	3e-83	62	98
ASIM_0001936001-mRNA-1	225	TRINITY_DN15895_c0_g2::TRINITY_DN15895_c0_g2_i1::g.18691::m.18691	691	1e-58	97	47
ASIM_0000477201-mRNA-1	96	TRINITY_DN15895_c0_g2::TRINITY_DN15895_c0_g2_i1::g.18691::m.18691	691	6e-22	95	46
ASIM_0001244501-mRNA-1	524	TRINITY_DN15895_c0_g2::TRINITY_DN15895_c0_g2_i1::g.18691::m.18691	691	0	97	75
ASIM_0000579001-mRNA-1	31	TRINITY_DN15900_c0_g1::TRINITY_DN15900_c0_g1_i1::g.18698::m.18698	130	5e-17	100	100
ASIM_0001344501-mRNA-1	1790	TRINITY_DN15901_c0_g2::TRINITY_DN15901_c0_g2_i3::g.9394::m.9394	643	0	35	90
ASIM_0001176601-mRNA-1	125	TRINITY_DN15973_c0_g1::TRINITY_DN15973_c0_g1_i1::g.9399::m.9399	126	6e-88	100	99
ASIM_0001022901-mRNA-1	252	TRINITY_DN16020_c0_g1::TRINITY_DN16020_c0_g1_i1::g.21754::m.21754	253	0	100	99
ASIM_0001782201-mRNA-1	367	TRINITY_DN16032_c0_g2::TRINITY_DN16032_c0_g2_i2::g.21741::m.21741	397	3e-11	46	27
ASIM_0001071701-mRNA-1	625	TRINITY_DN16032_c0_g2::TRINITY_DN16032_c0_g2_i2::g.21741::m.21741	397	0	48	87
ASIM_0001119501-mRNA-1	312	TRINITY_DN16045_c0_g1::TRINITY_DN16045_c0_g1_i1::g.21758::m.21758	313	0	100	99
ASIM_0001125301-mRNA-1	235	TRINITY_DN16074_c0_g1::TRINITY_DN16074_c0_g1_i1::g.21759::m.21759	341	1e-149	87	99
ASIM_0000558901-mRNA-1	111	TRINITY_DN16077_c0_g1::TRINITY_DN16077_c0_g1_i1::g.21748::m.21748	434	2e-06	92	30
ASIM_0001668701-mRNA-1	815	TRINITY_DN16077_c0_g1::TRINITY_DN16077_c0_g1_i1::g.21748::m.21748	434	0	41	99
ASIM_0000132101-mRNA-1	103	TRINITY_DN16079_c0_g1::TRINITY_DN16079_c0_g1_i1::g.21743::m.21743	104	5e-68	100	100
ASIM_0001223701-mRNA-1	458	TRINITY_DN16082_c0_g2::TRINITY_DN16082_c0_g2_i1::g.21744::m.21744	459	0	100	99
ASIM_0001435401-mRNA-1	660	TRINITY_DN16105_c0_g1::TRINITY_DN16105_c0_g1_i2::g.3261::m.3261	609	0	100	91
ASIM_0002076801-mRNA-1	97	TRINITY_DN16188_c0_g1::TRINITY_DN16188_c0_g1_i1::g.3273::m.3273	375	2e-36	69	95
ASIM_0000741501-mRNA-1	74	TRINITY_DN16188_c0_g1::TRINITY_DN16188_c0_g1_i1::g.3273::m.3273	375	3e-43	100	95
ASIM_0001399501-mRNA-1	709	TRINITY_DN16188_c0_g1::TRINITY_DN16188_c0_g1_i1::g.3273::m.3273	375	6e-36	32	34
ASIM_0000284201-mRNA-1	112	TRINITY_DN16188_c0_g1::TRINITY_DN16188_c0_g1_i1::g.3273::m.3273	375	5e-68	90	100
ASIM_0000519301-mRNA-1	71	TRINITY_DN16188_c0_g1::TRINITY_DN16188_c0_g1_i1::g.3273::m.3273	375	2e-23	57	100
ASIM_0000482301-mRNA-1	122	TRINITY_DN16188_c0_g1::TRINITY_DN16188_c0_g1_i1::g.3273::m.3273	375	4e-70	90	93
ASIM_0000429501-mRNA-1	205	TRINITY_DN16188_c0_g1::TRINITY_DN16188_c0_g1_i1::g.3273::m.3273	375	2e-140	94	97
ASIM_0000029201-mRNA-1	124	TRINITY_DN16212_c1_g2::TRINITY_DN16212_c1_g2_i1::g.15517::m.15517	88	2e-16	72	54
ASIM_0001365401-mRNA-1	297	TRINITY_DN16229_c0_g1::TRINITY_DN16229_c0_g1_i4::g.15520::m.15520	298	0	100	99
ASIM_0001435701-mRNA-1	109	TRINITY_DN16232_c0_g1::TRINITY_DN16232_c0_g1_i1::g.15494::m.15494	435	2e-69	99	94
ASIM_0001618101-mRNA-1	219	TRINITY_DN16232_c0_g1::TRINITY_DN16232_c0_g1_i1::g.15494::m.15494	435	1e-123	85	93
ASIM_0001910401-mRNA-1	283	TRINITY_DN16232_c0_g1::TRINITY_DN16232_c0_g1_i1::g.15494::m.15494	435	4e-21	42	38
ASIM_0001474701-mRNA-1	141	TRINITY_DN16232_c0_g1::TRINITY_DN16232_c0_g1_i1::g.15494::m.15494	435	7e-14	86	32
ASIM_0000047601-mRNA-1	314	TRINITY_DN16232_c0_g1::TRINITY_DN16232_c0_g1_i1::g.15494::m.15494	435	5e-21	36	40
ASIM_0001547801-mRNA-1	140	TRINITY_DN16234_c0_g1::TRINITY_DN16234_c0_g1_i1::g.15496::m.15496	167	7e-100	100	99
ASIM_0000662401-mRNA-1	80	TRINITY_DN16236_c0_g1::TRINITY_DN16236_c0_g1_i1::g.15499::m.15499	346	7e-30	70	96
ASIM_0000689201-mRNA-1	78	TRINITY_DN16236_c0_g1::TRINITY_DN16236_c0_g1_i1::g.15499::m.15499	346	5e-48	88	97
ASIM_0002005001-mRNA-1	179	TRINITY_DN16236_c0_g1::TRINITY_DN16236_c0_g1_i1::g.15499::m.15499	346	4e-130	100	100
ASIM_0001064601-mRNA-1	216	TRINITY_DN16281_c0_g1::TRINITY_DN16281_c0_g1_i2::g.15498::m.15498	213	9e-107	69	98
ASIM_0001954801-mRNA-1	141	TRINITY_DN16284_c0_g2::TRINITY_DN16284_c0_g2_i2::g.15503::m.15503	458	2e-97	100	99
ASIM_0000656801-mRNA-1	64	TRINITY_DN16284_c0_g2::TRINITY_DN16284_c0_g2_i2::g.15503::m.15503	458	6e-42	100	100
ASIM_0002116901-mRNA-1	115	TRINITY_DN16284_c0_g2::TRINITY_DN16284_c0_g2_i2::g.15503::m.15503	458	2e-72	133	75
ASIM_0001276001-mRNA-1	827	TRINITY_DN16299_c0_g1::TRINITY_DN16299_c0_g1_i2::g.15508::m.15508	806	0	100	96
ASIM_0001361001-mRNA-1	226	TRINITY_DN16330_c0_g1::TRINITY_DN16330_c0_g1_i1::g.6155::m.6155	234	2e-165	100	100
ASIM_0001160901-mRNA-1	379	TRINITY_DN16331_c0_g1::TRINITY_DN16331_c0_g1_i1::g.6163::m.6163	448	0	86	96
ASIM_0001072501-mRNA-1	407	TRINITY_DN16339_c0_g1::TRINITY_DN16339_c0_g1_i3::g.6168::m.6168	242	0	59	100
ASIM_0001852801-mRNA-1	414	TRINITY_DN16346_c0_g1::TRINITY_DN16346_c0_g1_i1::g.6161::m.6161	675	0.002	58	26
ASIM_0001447001-mRNA-1	639	TRINITY_DN16346_c0_g1::TRINITY_DN16346_c0_g1_i1::g.6161::m.6161	675	0	81	96
ASIM_0001157801-mRNA-1	300	TRINITY_DN16351_c0_g2::TRINITY_DN16351_c0_g2_i2::g.6154::m.6154	301	0	100	98
ASIM_0002030601-mRNA-1	307	TRINITY_DN16366_c0_g1::TRINITY_DN16366_c0_g1_i1::g.6156::m.6156	600	0	122	71
ASIM_0001393101-mRNA-1	128	TRINITY_DN16369_c0_g2::TRINITY_DN16369_c0_g2_i2::g.6153::m.6153	126	3e-90	97	98
ASIM_0000045301-mRNA-1	141	TRINITY_DN16388_c1_g1::TRINITY_DN16388_c1_g1_i1::g.6159::m.6159	142	3e-100	100	100
ASIM_0001012201-mRNA-1	134	TRINITY_DN16411_c0_g1::TRINITY_DN16411_c0_g1_i7::g.11727::m.11727	286	3e-98	100	99
ASIM_0000565501-mRNA-1	141	TRINITY_DN16412_c0_g1::TRINITY_DN16412_c0_g1_i1::g.11731::m.11731	111	2e-50	66	88
ASIM_0001538501-mRNA-1	774	TRINITY_DN16438_c0_g1::TRINITY_DN16438_c0_g1_i3::g.11744::m.11744	488	0	45	99
ASIM_0000048901-mRNA-1	262	TRINITY_DN16450_c0_g1::TRINITY_DN16450_c0_g1_i1::g.11720::m.11720	257	4e-164	98	86
ASIM_0001847701-mRNA-1	433	TRINITY_DN16452_c0_g1::TRINITY_DN16452_c0_g1_i2::g.11735::m.11735	510	0	101	93
ASIM_0001806801-mRNA-1	194	TRINITY_DN16454_c0_g1::TRINITY_DN16454_c0_g1_i1::g.11722::m.11722	144	4e-100	72	100
ASIM_0001195301-mRNA-1	184	TRINITY_DN16466_c0_g1::TRINITY_DN16466_c0_g1_i1::g.11736::m.11736	185	4e-136	100	100
ASIM_0001901301-mRNA-1	144	TRINITY_DN16477_c0_g1::TRINITY_DN16477_c0_g1_i1::g.11730::m.11730	355	1e-92	100	93
ASIM_0001792001-mRNA-1	128	TRINITY_DN16477_c0_g1::TRINITY_DN16477_c0_g1_i1::g.11730::m.11730	355	1e-13	87	31
ASIM_0001775701-mRNA-1	124	TRINITY_DN16477_c0_g1::TRINITY_DN16477_c0_g1_i1::g.11730::m.11730	355	9e-28	90	46
ASIM_0001741701-mRNA-1	253	TRINITY_DN16477_c0_g1::TRINITY_DN16477_c0_g1_i1::g.11730::m.11730	355	3e-26	93	30
ASIM_0001758701-mRNA-1	126	TRINITY_DN16477_c0_g1::TRINITY_DN16477_c0_g1_i1::g.11730::m.11730	355	3e-29	76	50
ASIM_0002138601-mRNA-1	173	TRINITY_DN16477_c0_g1::TRINITY_DN16477_c0_g1_i1::g.11730::m.11730	355	9e-79	88	81
ASIM_0001081101-mRNA-1	131	TRINITY_DN16481_c0_g1::TRINITY_DN16481_c0_g1_i3::g.11712::m.11712	183	2e-66	86	89
ASIM_0001538801-mRNA-1	224	TRINITY_DN16497_c0_g1::TRINITY_DN16497_c0_g1_i2::g.11706::m.11706	225	1e-166	100	100
ASIM_0001291301-mRNA-1	748	TRINITY_DN16517_c0_g1::TRINITY_DN16517_c0_g1_i1::g.6818::m.6818	435	6e-23	39	24
ASIM_0001090101-mRNA-1	387	TRINITY_DN16517_c0_g1::TRINITY_DN16517_c0_g1_i1::g.6818::m.6818	435	0	100	100
ASIM_0001106801-mRNA-1	392	TRINITY_DN16518_c0_g1::TRINITY_DN16518_c0_g1_i1::g.6831::m.6831	175	2e-92	35	95
ASIM_0000878401-mRNA-1	66	TRINITY_DN16525_c0_g2::TRINITY_DN16525_c0_g2_i1::g.6856::m.6856	91	2e-08	100	39
ASIM_0001347901-mRNA-1	87	TRINITY_DN16525_c0_g2::TRINITY_DN16525_c0_g2_i1::g.6856::m.6856	91	2e-58	100	98
ASIM_0000834301-mRNA-1	44	TRINITY_DN16528_c0_g1::TRINITY_DN16528_c0_g1_i1::g.6839::m.6839	328	7e-23	100	93
ASIM_0000480201-mRNA-1	153	TRINITY_DN16528_c0_g1::TRINITY_DN16528_c0_g1_i1::g.6839::m.6839	328	1e-94	100	88
ASIM_0000853801-mRNA-1	138	TRINITY_DN16528_c0_g1::TRINITY_DN16528_c0_g1_i1::g.6839::m.6839	328	3e-98	100	99
ASIM_0001783601-mRNA-1	149	TRINITY_DN16528_c0_g1::TRINITY_DN16528_c0_g1_i1::g.6839::m.6839	328	2e-96	100	91
ASIM_0000358901-mRNA-1	90	TRINITY_DN16533_c0_g1::TRINITY_DN16533_c0_g1_i1::g.6852::m.6852	292	1e-59	100	100
ASIM_0000343701-mRNA-1	90	TRINITY_DN16533_c0_g1::TRINITY_DN16533_c0_g1_i1::g.6852::m.6852	292	1e-59	100	100
ASIM_0001611901-mRNA-1	199	TRINITY_DN16533_c0_g1::TRINITY_DN16533_c0_g1_i1::g.6852::m.6852	292	2e-120	82	99
ASIM_0001237901-mRNA-1	671	TRINITY_DN16554_c0_g1::TRINITY_DN16554_c0_g1_i1::g.6849::m.6849	681	0	100	94
ASIM_0001232201-mRNA-1	732	TRINITY_DN16556_c0_g2::TRINITY_DN16556_c0_g2_i2::g.6826::m.6826	315	0	46	82
ASIM_0002051101-mRNA-1	56	TRINITY_DN16561_c0_g2::TRINITY_DN16561_c0_g2_i2::g.6843::m.6843	246	1e-23	78	93
ASIM_0001316001-mRNA-1	377	TRINITY_DN16563_c0_g3::TRINITY_DN16563_c0_g3_i1::g.6851::m.6851	376	0	100	98
ASIM_0001838701-mRNA-1	135	TRINITY_DN16564_c0_g2::TRINITY_DN16564_c0_g2_i1::g.6853::m.6853	155	6e-35	62	96
ASIM_0000256301-mRNA-1	118	TRINITY_DN16564_c0_g2::TRINITY_DN16564_c0_g2_i1::g.6853::m.6853	155	8e-37	72	95
ASIM_0001642001-mRNA-1	119	TRINITY_DN16566_c0_g1::TRINITY_DN16566_c0_g1_i1::g.6828::m.6828	105	5e-07	70	26
ASIM_0001265501-mRNA-1	196	TRINITY_DN16569_c0_g3::TRINITY_DN16569_c0_g3_i1::g.6845::m.6845	251	5e-130	95	97
ASIM_0001282001-mRNA-1	244	TRINITY_DN16573_c0_g1::TRINITY_DN16573_c0_g1_i4::g.6847::m.6847	245	0	100	99
ASIM_0001371501-mRNA-1	97	TRINITY_DN16608_c0_g1::TRINITY_DN16608_c0_g1_i1::g.4304::m.4304	238	7e-48	78	100
ASIM_0001383901-mRNA-1	278	TRINITY_DN16609_c0_g1::TRINITY_DN16609_c0_g1_i1::g.4326::m.4326	218	5e-120	92	72
ASIM_0001138401-mRNA-1	319	TRINITY_DN16619_c0_g2::TRINITY_DN16619_c0_g2_i1::g.4325::m.4325	369	0	103	83
ASIM_0000266401-mRNA-1	357	TRINITY_DN16619_c0_g2::TRINITY_DN16619_c0_g2_i1::g.4325::m.4325	369	1e-23	52	33
ASIM_0001413401-mRNA-1	683	TRINITY_DN16619_c0_g2::TRINITY_DN16619_c0_g2_i1::g.4325::m.4325	369	2e-45	42	33
ASIM_0001948701-mRNA-1	221	TRINITY_DN16619_c0_g2::TRINITY_DN16619_c0_g2_i1::g.4325::m.4325	369	1e-20	71	31
ASIM_0000720801-mRNA-1	73	TRINITY_DN16619_c0_g2::TRINITY_DN16619_c0_g2_i1::g.4325::m.4325	369	3e-20	100	46
ASIM_0001388201-mRNA-1	338	TRINITY_DN16619_c0_g2::TRINITY_DN16619_c0_g2_i1::g.4325::m.4325	369	8e-47	59	40
ASIM_0000549301-mRNA-1	89	TRINITY_DN16619_c0_g2::TRINITY_DN16619_c0_g2_i1::g.4325::m.4325	369	3e-07	87	30
ASIM_0000224201-mRNA-1	194	TRINITY_DN16623_c0_g1::TRINITY_DN16623_c0_g1_i1::g.4307::m.4307	85	2e-54	43	96
ASIM_0001537201-mRNA-1	617	TRINITY_DN16628_c0_g1::TRINITY_DN16628_c0_g1_i2::g.4317::m.4317	645	0	100	99
ASIM_0001212101-mRNA-1	245	TRINITY_DN16648_c0_g1::TRINITY_DN16648_c0_g1_i1::g.4310::m.4310	218	2e-07	88	24
ASIM_0001644401-mRNA-1	189	TRINITY_DN16648_c0_g1::TRINITY_DN16648_c0_g1_i1::g.4310::m.4310	218	3e-132	100	97
ASIM_0000514601-mRNA-1	52	TRINITY_DN16687_c0_g1::TRINITY_DN16687_c0_g1_i2::g.4311::m.4311	295	2e-24	84	100
ASIM_0000408001-mRNA-1	52	TRINITY_DN16687_c0_g1::TRINITY_DN16687_c0_g1_i2::g.4311::m.4311	295	9e-24	84	97
ASIM_0000660301-mRNA-1	158	TRINITY_DN16687_c0_g1::TRINITY_DN16687_c0_g1_i3::g.4313::m.4313	291	1e-76	70	99
ASIM_0001458001-mRNA-1	96	TRINITY_DN16687_c0_g1::TRINITY_DN16687_c0_g1_i3::g.4313::m.4313	291	3e-42	100	76
ASIM_0001884201-mRNA-1	85	TRINITY_DN16709_c0_g2::TRINITY_DN16709_c0_g2_i1::g.3277::m.3277	83	1e-10	48	92
ASIM_0001489601-mRNA-1	86	TRINITY_DN16714_c0_g1::TRINITY_DN16714_c0_g1_i1::g.3303::m.3303	87	5e-59	100	100
ASIM_0000052701-mRNA-1	216	TRINITY_DN16717_c0_g1::TRINITY_DN16717_c0_g1_i1::g.3305::m.3305	397	3e-21	70	73
ASIM_0000082901-mRNA-1	248	TRINITY_DN16717_c0_g1::TRINITY_DN16717_c0_g1_i1::g.3305::m.3305	397	4e-28	68	72
ASIM_0000979501-mRNA-1	100	TRINITY_DN16717_c0_g1::TRINITY_DN16717_c0_g1_i1::g.3305::m.3305	397	1e-09	78	74
ASIM_0001796901-mRNA-1	706	TRINITY_DN16717_c0_g1::TRINITY_DN16717_c0_g1_i1::g.3305::m.3305	397	2e-06	33	28
ASIM_0000022701-mRNA-1	396	TRINITY_DN16717_c0_g1::TRINITY_DN16717_c0_g1_i1::g.3305::m.3305	397	0	100	98
ASIM_0001763801-mRNA-1	116	TRINITY_DN16718_c0_g1::TRINITY_DN16718_c0_g1_i1::g.3295::m.3295	116	2e-43	100	93
ASIM_0001016401-mRNA-1	503	TRINITY_DN16723_c0_g1::TRINITY_DN16723_c0_g1_i1::g.3279::m.3279	385	1e-155	74	56
ASIM_0001194801-mRNA-1	440	TRINITY_DN16723_c0_g1::TRINITY_DN16723_c0_g1_i1::g.3279::m.3279	385	2e-112	89	41
ASIM_0001878001-mRNA-1	119	TRINITY_DN16723_c0_g1::TRINITY_DN16723_c0_g1_i1::g.3279::m.3279	385	2e-26	85	52
ASIM_0001104401-mRNA-1	330	TRINITY_DN16723_c0_g1::TRINITY_DN16723_c0_g1_i1::g.3279::m.3279	385	1e-104	91	52
ASIM_0001561001-mRNA-1	218	TRINITY_DN16723_c0_g1::TRINITY_DN16723_c0_g1_i1::g.3279::m.3279	385	5e-48	61	56
ASIM_0001329301-mRNA-1	303	TRINITY_DN16723_c0_g1::TRINITY_DN16723_c0_g1_i1::g.3279::m.3279	385	0	84	100
ASIM_0001262801-mRNA-1	139	TRINITY_DN16728_c0_g1::TRINITY_DN16728_c0_g1_i1::g.3276::m.3276	140	2e-99	100	98
ASIM_0000961001-mRNA-1	70	TRINITY_DN16730_c0_g4::TRINITY_DN16730_c0_g4_i1::g.3301::m.3301	102	9e-13	70	51
ASIM_0001655601-mRNA-1	290	TRINITY_DN16734_c0_g2::TRINITY_DN16734_c0_g2_i1::g.3285::m.3285	316	3e-10	76	26
ASIM_0001223301-mRNA-1	313	TRINITY_DN16734_c0_g2::TRINITY_DN16734_c0_g2_i1::g.3285::m.3285	316	0	100	100
ASIM_0001135701-mRNA-1	123	TRINITY_DN16737_c0_g1::TRINITY_DN16737_c0_g1_i1::g.3299::m.3299	124	6e-82	100	98
ASIM_0001421601-mRNA-1	204	TRINITY_DN16800_c0_g1::TRINITY_DN16800_c0_g1_i2::g.3308::m.3308	334	0.0002	74	28
ASIM_0001539201-mRNA-1	127	TRINITY_DN16805_c0_g1::TRINITY_DN16805_c0_g1_i1::g.9620::m.9620	131	1e-80	89	100
ASIM_0000601001-mRNA-1	117	TRINITY_DN16805_c0_g1::TRINITY_DN16805_c0_g1_i1::g.9620::m.9620	131	1e-09	58	36
ASIM_0001208001-mRNA-1	474	TRINITY_DN16814_c0_g1::TRINITY_DN16814_c0_g1_i1::g.9642::m.9642	325	0	68	99
ASIM_0001999501-mRNA-1	217	TRINITY_DN16820_c0_g2::TRINITY_DN16820_c0_g2_i1::g.9638::m.9638	166	2e-73	50	100
ASIM_0001208401-mRNA-1	284	TRINITY_DN16824_c0_g1::TRINITY_DN16824_c0_g1_i4::g.9623::m.9623	260	6e-166	100	90
ASIM_0001177401-mRNA-1	355	TRINITY_DN16840_c0_g2::TRINITY_DN16840_c0_g2_i2::g.9645::m.9645	344	0	100	95
ASIM_0001003601-mRNA-1	518	TRINITY_DN16843_c0_g1::TRINITY_DN16843_c0_g1_i2::g.9607::m.9607	520	0	100	94
ASIM_0000381801-mRNA-1	184	TRINITY_DN16851_c0_g1::TRINITY_DN16851_c0_g1_i1::g.9647::m.9647	156	2e-97	100	79
ASIM_0001399101-mRNA-1	1006	TRINITY_DN16856_c0_g2::TRINITY_DN16856_c0_g2_i3::g.9600::m.9600	1003	0	100	99
ASIM_0001069801-mRNA-1	432	TRINITY_DN16862_c0_g1::TRINITY_DN16862_c0_g1_i3::g.9615::m.9615	425	0	98	93
ASIM_0001069901-mRNA-1	329	TRINITY_DN16862_c0_g1::TRINITY_DN16862_c0_g1_i3::g.9616::m.9616	180	1e-130	54	98
ASIM_0000139001-mRNA-1	274	TRINITY_DN16862_c0_g1::TRINITY_DN16862_c0_g1_i3::g.9616::m.9616	180	5e-08	41	30
ASIM_0001199401-mRNA-1	242	TRINITY_DN16862_c0_g1::TRINITY_DN16862_c0_g1_i3::g.9616::m.9616	180	6e-13	41	34
ASIM_0001269001-mRNA-1	1330	TRINITY_DN16865_c0_g1::TRINITY_DN16865_c0_g1_i2::g.9625::m.9625	1331	0	100	99
ASIM_0001024901-mRNA-1	361	TRINITY_DN16869_c1_g2::TRINITY_DN16869_c1_g2_i3::g.9631::m.9631	345	0	100	90
ASIM_0001980001-mRNA-1	187	TRINITY_DN16869_c1_g2::TRINITY_DN16869_c1_g2_i3::g.9631::m.9631	345	4e-33	57	50
ASIM_0001024801-mRNA-1	428	TRINITY_DN16869_c1_g3::TRINITY_DN16869_c1_g3_i1::g.9629::m.9629	266	0	65	93
ASIM_0001235501-mRNA-1	420	TRINITY_DN16873_c0_g2::TRINITY_DN16873_c0_g2_i3::g.9609::m.9609	503	0	90	99
ASIM_0001806901-mRNA-1	305	TRINITY_DN16873_c0_g2::TRINITY_DN16873_c0_g2_i3::g.9609::m.9609	503	6e-18	48	28
ASIM_0001444101-mRNA-1	434	TRINITY_DN16873_c0_g2::TRINITY_DN16873_c0_g2_i3::g.9609::m.9609	503	8e-78	101	33
ASIM_0001725601-mRNA-1	70	TRINITY_DN16876_c0_g2::TRINITY_DN16876_c0_g2_i2::g.9640::m.9640	244	2e-05	51	44
ASIM_0000500401-mRNA-1	70	TRINITY_DN16876_c0_g2::TRINITY_DN16876_c0_g2_i2::g.9640::m.9640	244	2e-28	65	100
ASIM_0001466201-mRNA-1	261	TRINITY_DN16887_c0_g1::TRINITY_DN16887_c0_g1_i1::g.9604::m.9604	128	9e-83	47	98
ASIM_0000763301-mRNA-1	132	TRINITY_DN16890_c0_g1::TRINITY_DN16890_c0_g1_i1::g.9634::m.9634	201	8e-18	93	35
ASIM_0001318801-mRNA-1	165	TRINITY_DN16890_c0_g1::TRINITY_DN16890_c0_g1_i1::g.9634::m.9634	201	4e-118	95	100
ASIM_0000756301-mRNA-1	143	TRINITY_DN16890_c0_g1::TRINITY_DN16890_c0_g1_i1::g.9634::m.9634	201	3e-17	89	34
ASIM_0001175501-mRNA-1	263	TRINITY_DN16891_c0_g2::TRINITY_DN16891_c0_g2_i1::g.9624::m.9624	264	0	100	100
ASIM_0001180301-mRNA-1	134	TRINITY_DN16893_c1_g1::TRINITY_DN16893_c1_g1_i1::g.9636::m.9636	136	4e-61	97	74
ASIM_0001504101-mRNA-1	322	TRINITY_DN16904_c0_g1::TRINITY_DN16904_c0_g1_i1::g.3247::m.3247	323	0	100	100
ASIM_0000602501-mRNA-1	79	TRINITY_DN16904_c0_g2::TRINITY_DN16904_c0_g2_i1::g.3248::m.3248	231	1e-07	84	38
ASIM_0001273701-mRNA-1	712	TRINITY_DN16915_c0_g1::TRINITY_DN16915_c0_g1_i2::g.3240::m.3240	720	0	101	97
ASIM_0001375101-mRNA-1	449	TRINITY_DN16931_c1_g1::TRINITY_DN16931_c1_g1_i2::g.3238::m.3238	552	0	97	99
ASIM_0001478201-mRNA-1	515	TRINITY_DN16934_c0_g2::TRINITY_DN16934_c0_g2_i4::g.3223::m.3223	512	0	100	98
ASIM_0001699001-mRNA-1	367	TRINITY_DN16954_c0_g1::TRINITY_DN16954_c0_g1_i1::g.3231::m.3231	398	1e-64	64	42
ASIM_0001135301-mRNA-1	329	TRINITY_DN16954_c0_g1::TRINITY_DN16954_c0_g1_i2::g.3232::m.3232	330	0	100	100
ASIM_0001281601-mRNA-1	302	TRINITY_DN16994_c0_g1::TRINITY_DN16994_c0_g1_i1::g.3224::m.3224	362	0	112	87
ASIM_0001282301-mRNA-1	407	TRINITY_DN17006_c1_g1::TRINITY_DN17006_c1_g1_i1::g.21140::m.21140	397	0	95	97
ASIM_0001090901-mRNA-1	604	TRINITY_DN17019_c0_g1::TRINITY_DN17019_c0_g1_i2::g.21172::m.21172	593	0	98	99
ASIM_0001440501-mRNA-1	123	TRINITY_DN17027_c0_g1::TRINITY_DN17027_c0_g1_i1::g.21161::m.21161	125	3e-88	100	99
ASIM_0001505301-mRNA-1	438	TRINITY_DN17036_c0_g1::TRINITY_DN17036_c0_g1_i3::g.21175::m.21175	583	0	88	91
ASIM_0000564501-mRNA-1	133	TRINITY_DN17036_c0_g1::TRINITY_DN17036_c0_g1_i3::g.21175::m.21175	583	1e-06	64	32
ASIM_0000075401-mRNA-1	122	TRINITY_DN17036_c0_g1::TRINITY_DN17036_c0_g1_i3::g.21175::m.21175	583	0.0006	76	24
ASIM_0001359401-mRNA-1	489	TRINITY_DN17036_c0_g1::TRINITY_DN17036_c0_g1_i3::g.21175::m.21175	583	2e-06	36	25
ASIM_0001072701-mRNA-1	832	TRINITY_DN17036_c0_g1::TRINITY_DN17036_c0_g1_i3::g.21175::m.21175	583	6e-11	43	22
ASIM_0001334001-mRNA-1	118	TRINITY_DN17046_c0_g1::TRINITY_DN17046_c0_g1_i1::g.21174::m.21174	129	1e-55	96	77
ASIM_0001666701-mRNA-1	282	TRINITY_DN17047_c0_g1::TRINITY_DN17047_c0_g1_i1::g.21155::m.21155	283	0	100	99
ASIM_0001143401-mRNA-1	495	TRINITY_DN17053_c0_g1::TRINITY_DN17053_c0_g1_i1::g.21166::m.21166	426	0	97	87
ASIM_0001678901-mRNA-1	170	TRINITY_DN17063_c0_g1::TRINITY_DN17063_c0_g1_i2::g.21162::m.21162	261	6e-101	91	94
ASIM_0001206501-mRNA-1	316	TRINITY_DN17067_c0_g1::TRINITY_DN17067_c0_g1_i1::g.21173::m.21173	301	0.0007	34	26
ASIM_0001791701-mRNA-1	312	TRINITY_DN17067_c0_g1::TRINITY_DN17067_c0_g1_i1::g.21173::m.21173	301	8e-06	35	23
ASIM_0002020401-mRNA-1	230	TRINITY_DN17067_c0_g1::TRINITY_DN17067_c0_g1_i1::g.21173::m.21173	301	4e-40	70	47
ASIM_0001008101-mRNA-1	300	TRINITY_DN17067_c0_g1::TRINITY_DN17067_c0_g1_i1::g.21173::m.21173	301	0	100	100
ASIM_0001035501-mRNA-1	266	TRINITY_DN17071_c0_g1::TRINITY_DN17071_c0_g1_i2::g.21176::m.21176	339	2e-174	97	93
ASIM_0002048301-mRNA-1	158	TRINITY_DN17072_c0_g1::TRINITY_DN17072_c0_g1_i1::g.21136::m.21136	504	3e-89	128	71
ASIM_0001994801-mRNA-1	110	TRINITY_DN17072_c0_g1::TRINITY_DN17072_c0_g1_i2::g.21138::m.21138	468	1e-54	81	96
ASIM_0000329201-mRNA-1	143	TRINITY_DN17072_c0_g1::TRINITY_DN17072_c0_g1_i2::g.21138::m.21138	468	3e-93	95	100
ASIM_0001079901-mRNA-1	291	TRINITY_DN17082_c0_g1::TRINITY_DN17082_c0_g1_i2::g.21167::m.21167	330	6e-41	82	33
ASIM_0001703001-mRNA-1	300	TRINITY_DN17082_c0_g1::TRINITY_DN17082_c0_g1_i2::g.21167::m.21167	330	0	96	93
ASIM_0000441901-mRNA-1	229	TRINITY_DN17103_c0_g2::TRINITY_DN17103_c0_g2_i1::g.8427::m.8427	421	2e-76	87	53
ASIM_0000683201-mRNA-1	157	TRINITY_DN17103_c0_g2::TRINITY_DN17103_c0_g2_i1::g.8427::m.8427	421	1e-50	84	58
ASIM_0001801201-mRNA-1	209	TRINITY_DN17107_c0_g1::TRINITY_DN17107_c0_g1_i1::g.8448::m.8448	210	4e-156	100	99
ASIM_0001381101-mRNA-1	112	TRINITY_DN17113_c0_g1::TRINITY_DN17113_c0_g1_i15::g.8445::m.8445	113	4e-78	100	99
ASIM_0000019301-mRNA-1	384	TRINITY_DN17119_c0_g1::TRINITY_DN17119_c0_g1_i1::g.8475::m.8475	413	0	100	96
ASIM_0001336701-mRNA-1	289	TRINITY_DN17123_c0_g1::TRINITY_DN17123_c0_g1_i1::g.8430::m.8430	290	0	100	100
ASIM_0001702301-mRNA-1	154	TRINITY_DN17125_c1_g1::TRINITY_DN17125_c1_g1_i1::g.8425::m.8425	189	4e-16	49	51
ASIM_0001465601-mRNA-1	123	TRINITY_DN17125_c1_g1::TRINITY_DN17125_c1_g1_i1::g.8425::m.8425	189	1e-49	70	89
ASIM_0001291601-mRNA-1	121	TRINITY_DN17125_c1_g1::TRINITY_DN17125_c1_g1_i1::g.8425::m.8425	189	3e-70	85	100
ASIM_0001286901-mRNA-1	150	TRINITY_DN17125_c1_g1::TRINITY_DN17125_c1_g1_i1::g.8425::m.8425	189	1e-48	58	88
ASIM_0001238201-mRNA-1	528	TRINITY_DN17144_c0_g3::TRINITY_DN17144_c0_g3_i6::g.8472::m.8472	640	0	115	72
ASIM_0000495801-mRNA-1	52	TRINITY_DN17146_c0_g1::TRINITY_DN17146_c0_g1_i3::g.8447::m.8447	137	5e-31	94	100
ASIM_0001914601-mRNA-1	122	TRINITY_DN17146_c0_g1::TRINITY_DN17146_c0_g1_i3::g.8447::m.8447	137	1e-88	100	100
ASIM_0001357301-mRNA-1	98	TRINITY_DN17160_c0_g2::TRINITY_DN17160_c0_g2_i1::g.8433::m.8433	99	3e-69	100	100
ASIM_0001605801-mRNA-1	268	TRINITY_DN17161_c0_g1::TRINITY_DN17161_c0_g1_i2::g.8463::m.8463	176	0.0009	41	36
ASIM_0001019101-mRNA-1	313	TRINITY_DN17161_c0_g1::TRINITY_DN17161_c0_g1_i2::g.8463::m.8463	176	8e-123	56	100
ASIM_0000210501-mRNA-1	288	TRINITY_DN17179_c0_g3::TRINITY_DN17179_c0_g3_i1::g.8452::m.8452	367	2e-19	54	31
ASIM_0001182201-mRNA-1	313	TRINITY_DN17179_c0_g3::TRINITY_DN17179_c0_g3_i1::g.8452::m.8452	367	0	100	100
ASIM_0000212701-mRNA-1	274	TRINITY_DN17179_c0_g3::TRINITY_DN17179_c0_g3_i1::g.8452::m.8452	367	9e-23	52	34
ASIM_0001252901-mRNA-1	487	TRINITY_DN17191_c0_g2::TRINITY_DN17191_c0_g2_i2::g.8431::m.8431	373	0	64	90
ASIM_0001184401-mRNA-1	219	TRINITY_DN17203_c0_g1::TRINITY_DN17203_c0_g1_i1::g.435::m.435	220	1e-164	100	100
ASIM_0001282201-mRNA-1	172	TRINITY_DN17208_c0_g1::TRINITY_DN17208_c0_g1_i1::g.438::m.438	510	1e-122	100	99
ASIM_0001354801-mRNA-1	85	TRINITY_DN17226_c0_g1::TRINITY_DN17226_c0_g1_i1::g.442::m.442	387	4e-16	92	41
ASIM_0001960701-mRNA-1	107	TRINITY_DN17226_c0_g1::TRINITY_DN17226_c0_g1_i1::g.442::m.442	387	0.0001	44	33
ASIM_0001493001-mRNA-1	372	TRINITY_DN17226_c0_g1::TRINITY_DN17226_c0_g1_i1::g.442::m.442	387	0	96	99
ASIM_0001080601-mRNA-1	284	TRINITY_DN17227_c0_g1::TRINITY_DN17227_c0_g1_i11::g.419::m.419	293	0	100	99
ASIM_0001068201-mRNA-1	90	TRINITY_DN17228_c0_g1::TRINITY_DN17228_c0_g1_i1::g.428::m.428	91	3e-63	100	100
ASIM_0000462901-mRNA-1	130	TRINITY_DN17249_c0_g1::TRINITY_DN17249_c0_g1_i1::g.420::m.420	191	4e-81	86	100
ASIM_0001496101-mRNA-1	498	TRINITY_DN17262_c0_g2::TRINITY_DN17262_c0_g2_i2::g.423::m.423	359	0	89	78
ASIM_0001727301-mRNA-1	383	TRINITY_DN17279_c0_g1::TRINITY_DN17279_c0_g1_i1::g.429::m.429	385	0.0007	30	27
ASIM_0000160701-mRNA-1	347	TRINITY_DN17279_c0_g1::TRINITY_DN17279_c0_g1_i1::g.429::m.429	385	3e-09	31	37
ASIM_0001697101-mRNA-1	816	TRINITY_DN17279_c0_g1::TRINITY_DN17279_c0_g1_i1::g.429::m.429	385	3e-14	31	28
ASIM_0001833501-mRNA-1	384	TRINITY_DN17279_c0_g1::TRINITY_DN17279_c0_g1_i1::g.429::m.429	385	0	100	100
ASIM_0001335801-mRNA-1	200	TRINITY_DN17290_c0_g1::TRINITY_DN17290_c0_g1_i1::g.432::m.432	201	8e-145	100	99
ASIM_0000406401-mRNA-1	182	TRINITY_DN17291_c0_g1::TRINITY_DN17291_c0_g1_i1::g.434::m.434	228	2e-93	83	87
ASIM_0001799101-mRNA-1	269	TRINITY_DN17291_c0_g1::TRINITY_DN17291_c0_g1_i1::g.434::m.434	228	0.002	40	25
ASIM_0002102601-mRNA-1	146	TRINITY_DN17298_c0_g2::TRINITY_DN17298_c0_g2_i1::g.427::m.427	449	4e-05	60	28
ASIM_0000639001-mRNA-1	125	TRINITY_DN17298_c0_g2::TRINITY_DN17298_c0_g2_i1::g.427::m.427	449	2e-15	81	36
ASIM_0001084601-mRNA-1	152	TRINITY_DN17298_c0_g2::TRINITY_DN17298_c0_g2_i1::g.427::m.427	449	3e-19	88	32
ASIM_0002096501-mRNA-1	93	TRINITY_DN17298_c0_g2::TRINITY_DN17298_c0_g2_i1::g.427::m.427	449	7e-14	82	42
ASIM_0000546701-mRNA-1	142	TRINITY_DN17298_c0_g2::TRINITY_DN17298_c0_g2_i1::g.427::m.427	449	0.0008	86	26
ASIM_0001254201-mRNA-1	400	TRINITY_DN17298_c0_g2::TRINITY_DN17298_c0_g2_i1::g.427::m.427	449	0	100	99
ASIM_0000183501-mRNA-1	177	TRINITY_DN17298_c0_g2::TRINITY_DN17298_c0_g2_i1::g.427::m.427	449	5e-21	99	31
ASIM_0000777201-mRNA-1	90	TRINITY_DN17298_c0_g2::TRINITY_DN17298_c0_g2_i1::g.427::m.427	449	0.001	73	33
ASIM_0000140301-mRNA-1	206	TRINITY_DN17298_c0_g2::TRINITY_DN17298_c0_g2_i1::g.427::m.427	449	8e-09	55	35
ASIM_0000162001-mRNA-1	260	TRINITY_DN17298_c0_g2::TRINITY_DN17298_c0_g2_i1::g.427::m.427	449	1e-08	53	31
ASIM_0000390901-mRNA-1	252	TRINITY_DN17298_c0_g2::TRINITY_DN17298_c0_g2_i1::g.427::m.427	449	1e-10	90	25
ASIM_0001309701-mRNA-1	228	TRINITY_DN17303_c0_g1::TRINITY_DN17303_c0_g1_i1::g.21631::m.21631	138	8e-86	53	98
ASIM_0001222401-mRNA-1	179	TRINITY_DN17306_c0_g1::TRINITY_DN17306_c0_g1_i1::g.21645::m.21645	179	5e-128	100	97
ASIM_0001627901-mRNA-1	156	TRINITY_DN17310_c0_g1::TRINITY_DN17310_c0_g1_i2::g.21669::m.21669	166	2e-104	100	92
ASIM_0001310301-mRNA-1	202	TRINITY_DN17317_c0_g1::TRINITY_DN17317_c0_g1_i2::g.21662::m.21662	146	7e-102	71	100
ASIM_0002062701-mRNA-1	78	TRINITY_DN17343_c0_g1::TRINITY_DN17343_c0_g1_i1::g.21679::m.21679	178	3e-20	55	97
ASIM_0000713801-mRNA-1	105	TRINITY_DN17343_c0_g1::TRINITY_DN17343_c0_g1_i1::g.21679::m.21679	178	1e-72	100	100
ASIM_0000308701-mRNA-1	130	TRINITY_DN17343_c0_g1::TRINITY_DN17343_c0_g1_i1::g.21679::m.21679	178	5e-07	37	42
ASIM_0000397301-mRNA-1	78	TRINITY_DN17343_c0_g1::TRINITY_DN17343_c0_g1_i1::g.21679::m.21679	178	1e-41	87	98
ASIM_0000099901-mRNA-1	219	TRINITY_DN17343_c0_g1::TRINITY_DN17343_c0_g1_i1::g.21679::m.21679	178	7e-14	43	36
ASIM_0000155901-mRNA-1	108	TRINITY_DN17343_c0_g1::TRINITY_DN17343_c0_g1_i1::g.21679::m.21679	178	2e-12	88	32
ASIM_0001129201-mRNA-1	402	TRINITY_DN17347_c0_g1::TRINITY_DN17347_c0_g1_i1::g.21649::m.21649	339	2e-44	76	31
ASIM_0001830501-mRNA-1	60	TRINITY_DN17347_c0_g1::TRINITY_DN17347_c0_g1_i1::g.21649::m.21649	339	3e-07	103	38
ASIM_0001549601-mRNA-1	260	TRINITY_DN17347_c0_g1::TRINITY_DN17347_c0_g1_i1::g.21649::m.21649	339	1e-10	87	23
ASIM_0000261601-mRNA-1	133	TRINITY_DN17347_c0_g1::TRINITY_DN17347_c0_g1_i1::g.21649::m.21649	339	1e-14	55	40
ASIM_0001892001-mRNA-1	131	TRINITY_DN17347_c0_g1::TRINITY_DN17347_c0_g1_i1::g.21649::m.21649	339	3e-26	80	44
ASIM_0000032301-mRNA-1	294	TRINITY_DN17347_c0_g1::TRINITY_DN17347_c0_g1_i1::g.21649::m.21649	339	2e-09	82	25
ASIM_0000295401-mRNA-1	321	TRINITY_DN17347_c0_g1::TRINITY_DN17347_c0_g1_i1::g.21649::m.21649	339	3e-11	73	26
ASIM_0000089701-mRNA-1	268	TRINITY_DN17347_c0_g1::TRINITY_DN17347_c0_g1_i1::g.21649::m.21649	339	5e-18	62	32
ASIM_0000505601-mRNA-1	110	TRINITY_DN17347_c0_g1::TRINITY_DN17347_c0_g1_i1::g.21649::m.21649	339	3e-30	76	60
ASIM_0001526001-mRNA-1	411	TRINITY_DN17347_c0_g1::TRINITY_DN17347_c0_g1_i1::g.21649::m.21649	339	0	75	100
ASIM_0001891601-mRNA-1	269	TRINITY_DN17347_c0_g1::TRINITY_DN17347_c0_g1_i1::g.21649::m.21649	339	1e-06	62	23
ASIM_0001854401-mRNA-1	279	TRINITY_DN17347_c0_g1::TRINITY_DN17347_c0_g1_i1::g.21649::m.21649	339	2e-11	38	28
ASIM_0001323301-mRNA-1	393	TRINITY_DN17347_c0_g1::TRINITY_DN17347_c0_g1_i1::g.21649::m.21649	339	2e-108	72	54
ASIM_0001453901-mRNA-1	339	TRINITY_DN17347_c0_g1::TRINITY_DN17347_c0_g1_i1::g.21649::m.21649	339	1e-07	43	25
ASIM_0001229001-mRNA-1	203	TRINITY_DN17352_c0_g1::TRINITY_DN17352_c0_g1_i4::g.21678::m.21678	238	5e-151	99	100
ASIM_0000861101-mRNA-1	92	TRINITY_DN17353_c0_g5::TRINITY_DN17353_c0_g5_i1::g.21666::m.21666	101	1e-25	50	97
ASIM_0000932701-mRNA-1	71	TRINITY_DN17355_c0_g1::TRINITY_DN17355_c0_g1_i1::g.21672::m.21672	187	7e-09	102	35
ASIM_0000675101-mRNA-1	80	TRINITY_DN17355_c0_g1::TRINITY_DN17355_c0_g1_i1::g.21672::m.21672	187	7e-10	98	34
ASIM_0001858001-mRNA-1	335	TRINITY_DN17355_c0_g1::TRINITY_DN17355_c0_g1_i2::g.21674::m.21674	179	3e-07	57	26
ASIM_0001227001-mRNA-1	319	TRINITY_DN17355_c0_g1::TRINITY_DN17355_c0_g1_i2::g.21674::m.21674	179	3e-114	55	89
ASIM_0000195101-mRNA-1	95	TRINITY_DN17355_c0_g1::TRINITY_DN17355_c0_g1_i2::g.21674::m.21674	179	0.0008	60	40
ASIM_0001245601-mRNA-1	137	TRINITY_DN17357_c1_g1::TRINITY_DN17357_c1_g1_i1::g.21682::m.21682	111	7e-56	59	98
ASIM_0001940701-mRNA-1	245	TRINITY_DN17361_c1_g1::TRINITY_DN17361_c1_g1_i1::g.21634::m.21634	202	1e-109	69	92
ASIM_0000200501-mRNA-1	85	TRINITY_DN17361_c1_g1::TRINITY_DN17361_c1_g1_i1::g.21634::m.21634	202	6e-05	38	45
ASIM_0000747901-mRNA-1	78	TRINITY_DN17361_c1_g1::TRINITY_DN17361_c1_g1_i1::g.21634::m.21634	202	5e-20	94	48
ASIM_0000200701-mRNA-1	338	TRINITY_DN17361_c1_g1::TRINITY_DN17361_c1_g1_i1::g.21634::m.21634	202	5e-40	61	37
ASIM_0001591301-mRNA-1	257	TRINITY_DN17368_c0_g2::TRINITY_DN17368_c0_g2_i1::g.21676::m.21676	421	8e-116	84	80
ASIM_0001067801-mRNA-1	934	TRINITY_DN17376_c0_g1::TRINITY_DN17376_c0_g1_i1::g.21656::m.21656	993	0	105	91
ASIM_0001256901-mRNA-1	179	TRINITY_DN17384_c0_g1::TRINITY_DN17384_c0_g1_i1::g.21636::m.21636	174	7e-128	96	100
ASIM_0001471601-mRNA-1	345	TRINITY_DN17390_c0_g1::TRINITY_DN17390_c0_g1_i1::g.21643::m.21643	354	1e-135	100	50
ASIM_0001780501-mRNA-1	298	TRINITY_DN17390_c0_g1::TRINITY_DN17390_c0_g1_i1::g.21643::m.21643	354	4e-45	43	51
ASIM_0001845301-mRNA-1	273	TRINITY_DN17390_c0_g1::TRINITY_DN17390_c0_g1_i1::g.21643::m.21643	354	3e-74	90	45
ASIM_0000374101-mRNA-1	164	TRINITY_DN17390_c0_g1::TRINITY_DN17390_c0_g1_i1::g.21643::m.21643	354	7e-05	95	23
ASIM_0001412101-mRNA-1	261	TRINITY_DN17390_c0_g1::TRINITY_DN17390_c0_g1_i1::g.21643::m.21643	354	0	108	92
ASIM_0000980001-mRNA-1	58	TRINITY_DN17390_c0_g1::TRINITY_DN17390_c0_g1_i1::g.21643::m.21643	354	7e-14	89	53
ASIM_0000980201-mRNA-1	95	TRINITY_DN17390_c0_g1::TRINITY_DN17390_c0_g1_i1::g.21643::m.21643	354	8e-13	71	44
ASIM_0000103001-mRNA-1	368	TRINITY_DN17393_c0_g2::TRINITY_DN17393_c0_g2_i4::g.21652::m.21652	386	8e-52	82	34
ASIM_0001938001-mRNA-1	239	TRINITY_DN17393_c0_g2::TRINITY_DN17393_c0_g2_i4::g.21652::m.21652	386	2e-34	61	42
ASIM_0001275201-mRNA-1	455	TRINITY_DN17393_c0_g2::TRINITY_DN17393_c0_g2_i4::g.21652::m.21652	386	0	84	98
ASIM_0002058401-mRNA-1	164	TRINITY_DN17393_c0_g2::TRINITY_DN17393_c0_g2_i4::g.21653::m.21653	144	0.0002	55	25
ASIM_0001275301-mRNA-1	143	TRINITY_DN17393_c0_g2::TRINITY_DN17393_c0_g2_i4::g.21653::m.21653	144	7e-105	100	99
ASIM_0000693501-mRNA-1	108	TRINITY_DN17394_c0_g2::TRINITY_DN17394_c0_g2_i2::g.21640::m.21640	204	1e-05	100	33
ASIM_0001061701-mRNA-1	480	TRINITY_DN17411_c0_g1::TRINITY_DN17411_c0_g1_i5::g.21690::m.21690	332	0	69	93
ASIM_0000923101-mRNA-1	35	TRINITY_DN17412_c0_g1::TRINITY_DN17412_c0_g1_i2::g.21711::m.21711	210	3e-09	60	100
ASIM_0001306001-mRNA-1	214	TRINITY_DN17426_c0_g1::TRINITY_DN17426_c0_g1_i1::g.21691::m.21691	215	3e-159	100	99
ASIM_0001140301-mRNA-1	410	TRINITY_DN17432_c0_g1::TRINITY_DN17432_c0_g1_i1::g.21730::m.21730	426	2e-12	66	24
ASIM_0000509801-mRNA-1	135	TRINITY_DN17432_c0_g1::TRINITY_DN17432_c0_g1_i1::g.21730::m.21730	426	2e-74	97	88
ASIM_0000935401-mRNA-1	104	TRINITY_DN17432_c0_g1::TRINITY_DN17432_c0_g1_i1::g.21730::m.21730	426	4e-43	64	100
ASIM_0000284901-mRNA-1	93	TRINITY_DN17432_c0_g1::TRINITY_DN17432_c0_g1_i1::g.21730::m.21730	426	9e-63	98	100
ASIM_0000938201-mRNA-1	85	TRINITY_DN17432_c0_g1::TRINITY_DN17432_c0_g1_i1::g.21730::m.21730	426	8e-41	75	100
ASIM_0000506201-mRNA-1	143	TRINITY_DN17432_c0_g1::TRINITY_DN17432_c0_g1_i1::g.21730::m.21730	426	3e-72	96	85
ASIM_0001184701-mRNA-1	361	TRINITY_DN17432_c0_g1::TRINITY_DN17432_c0_g1_i1::g.21730::m.21730	426	2e-14	68	25
ASIM_0001203501-mRNA-1	453	TRINITY_DN17433_c0_g1::TRINITY_DN17433_c0_g1_i2::g.21717::m.21717	460	0	100	99
ASIM_0001205701-mRNA-1	289	TRINITY_DN17450_c0_g1::TRINITY_DN17450_c0_g1_i1::g.21700::m.21700	341	0	84	99
ASIM_0001131701-mRNA-1	512	TRINITY_DN17477_c0_g1::TRINITY_DN17477_c0_g1_i2::g.21705::m.21705	501	0	100	96
ASIM_0001355101-mRNA-1	292	TRINITY_DN17480_c0_g1::TRINITY_DN17480_c0_g1_i1::g.21710::m.21710	318	0	100	99
ASIM_0001605701-mRNA-1	313	TRINITY_DN17482_c1_g1::TRINITY_DN17482_c1_g1_i1::g.21725::m.21725	341	0	88	99
ASIM_0001277701-mRNA-1	408	TRINITY_DN17485_c0_g1::TRINITY_DN17485_c0_g1_i2::g.21696::m.21696	260	0	63	96
ASIM_0001708901-mRNA-1	128	TRINITY_DN17489_c0_g1::TRINITY_DN17489_c0_g1_i1::g.21692::m.21692	142	9e-05	103	30
ASIM_0001708801-mRNA-1	127	TRINITY_DN17489_c0_g1::TRINITY_DN17489_c0_g1_i1::g.21692::m.21692	142	0.001	77	35
ASIM_0000380301-mRNA-1	138	TRINITY_DN17489_c0_g1::TRINITY_DN17489_c0_g1_i1::g.21692::m.21692	142	6e-05	90	33
ASIM_0001968801-mRNA-1	237	TRINITY_DN17490_c0_g1::TRINITY_DN17490_c0_g1_i1::g.21713::m.21713	187	7e-05	45	41
ASIM_0001180001-mRNA-1	241	TRINITY_DN17504_c0_g1::TRINITY_DN17504_c0_g1_i6::g.18231::m.18231	216	5e-09	80	24
ASIM_0001190701-mRNA-1	205	TRINITY_DN17504_c0_g1::TRINITY_DN17504_c0_g1_i6::g.18231::m.18231	216	6e-152	100	99
ASIM_0001251301-mRNA-1	174	TRINITY_DN17512_c0_g1::TRINITY_DN17512_c0_g1_i2::g.18264::m.18264	178	1e-73	69	93
ASIM_0001678801-mRNA-1	158	TRINITY_DN17517_c0_g2::TRINITY_DN17517_c0_g2_i1::g.18273::m.18273	346	2e-113	100	99
ASIM_0000891001-mRNA-1	101	TRINITY_DN17518_c0_g1::TRINITY_DN17518_c0_g1_i1::g.18267::m.18267	343	9e-68	100	100
ASIM_0001522801-mRNA-1	507	TRINITY_DN17519_c0_g2::TRINITY_DN17519_c0_g2_i1::g.18256::m.18256	507	0.004	38	22
ASIM_0001395001-mRNA-1	376	TRINITY_DN17519_c0_g2::TRINITY_DN17519_c0_g2_i1::g.18257::m.18257	415	0	110	89
ASIM_0000790701-mRNA-1	72	TRINITY_DN17519_c0_g2::TRINITY_DN17519_c0_g2_i1::g.18257::m.18257	415	0.001	100	41
ASIM_0001774401-mRNA-1	260	TRINITY_DN17523_c0_g1::TRINITY_DN17523_c0_g1_i1::g.18249::m.18249	266	0	100	100
ASIM_0000064301-mRNA-1	99	TRINITY_DN17526_c0_g2::TRINITY_DN17526_c0_g2_i1::g.18248::m.18248	81	4e-21	50	80
ASIM_0001539401-mRNA-1	101	TRINITY_DN17543_c0_g2::TRINITY_DN17543_c0_g2_i2::g.18254::m.18254	80	1e-13	74	33
ASIM_0001375001-mRNA-1	79	TRINITY_DN17543_c0_g2::TRINITY_DN17543_c0_g2_i2::g.18254::m.18254	80	2e-53	100	100
ASIM_0001189601-mRNA-1	98	TRINITY_DN17543_c0_g2::TRINITY_DN17543_c0_g2_i2::g.18254::m.18254	80	1e-06	77	31
ASIM_0001286701-mRNA-1	647	TRINITY_DN17548_c0_g2::TRINITY_DN17548_c0_g2_i1::g.18282::m.18282	612	0	93	98
ASIM_0001003501-mRNA-1	402	TRINITY_DN17549_c0_g2::TRINITY_DN17549_c0_g2_i1::g.18228::m.18228	815	0	115	79
ASIM_0001724501-mRNA-1	211	TRINITY_DN17550_c0_g1::TRINITY_DN17550_c0_g1_i1::g.18233::m.18233	258	1e-128	85	97
ASIM_0001108601-mRNA-1	124	TRINITY_DN17552_c0_g1::TRINITY_DN17552_c0_g1_i1::g.18230::m.18230	136	2e-90	100	100
ASIM_0001441601-mRNA-1	403	TRINITY_DN17573_c0_g1::TRINITY_DN17573_c0_g1_i1::g.18259::m.18259	524	6e-131	90	54
ASIM_0000429101-mRNA-1	190	TRINITY_DN17573_c0_g1::TRINITY_DN17573_c0_g1_i1::g.18259::m.18259	524	1e-119	94	95
ASIM_0000667801-mRNA-1	64	TRINITY_DN17573_c0_g1::TRINITY_DN17573_c0_g1_i1::g.18259::m.18259	524	2e-23	62	100
ASIM_0001240701-mRNA-1	512	TRINITY_DN17573_c0_g1::TRINITY_DN17573_c0_g1_i1::g.18259::m.18259	524	1e-150	92	50
ASIM_0000909801-mRNA-1	150	TRINITY_DN17573_c0_g1::TRINITY_DN17573_c0_g1_i1::g.18259::m.18259	524	9e-58	68	89
ASIM_0000815501-mRNA-1	82	TRINITY_DN17573_c0_g1::TRINITY_DN17573_c0_g1_i1::g.18259::m.18259	524	5e-25	84	62
ASIM_0001171901-mRNA-1	287	TRINITY_DN17582_c0_g8::TRINITY_DN17582_c0_g8_i1::g.18263::m.18263	315	0	98	99
ASIM_0001223601-mRNA-1	345	TRINITY_DN17582_c0_g8::TRINITY_DN17582_c0_g8_i1::g.18263::m.18263	315	2e-38	91	31
ASIM_0001271401-mRNA-1	377	TRINITY_DN17585_c0_g1::TRINITY_DN17585_c0_g1_i5::g.18237::m.18237	473	0	100	100
ASIM_0001013001-mRNA-1	201	TRINITY_DN17586_c0_g2::TRINITY_DN17586_c0_g2_i1::g.18274::m.18274	174	2e-121	93	92
ASIM_0001719801-mRNA-1	309	TRINITY_DN17588_c0_g1::TRINITY_DN17588_c0_g1_i1::g.18227::m.18227	214	2e-06	45	30
ASIM_0000327801-mRNA-1	290	TRINITY_DN17588_c0_g1::TRINITY_DN17588_c0_g1_i1::g.18227::m.18227	214	8e-34	73	36
ASIM_0001289601-mRNA-1	273	TRINITY_DN17588_c0_g1::TRINITY_DN17588_c0_g1_i1::g.18227::m.18227	214	4e-157	77	97
ASIM_0001081601-mRNA-1	266	TRINITY_DN17622_c0_g1::TRINITY_DN17622_c0_g1_i1::g.23200::m.23200	267	0	100	100
ASIM_0001081701-mRNA-1	105	TRINITY_DN17622_c0_g1::TRINITY_DN17622_c0_g1_i1::g.23201::m.23201	119	2e-74	100	100
ASIM_0001710601-mRNA-1	132	TRINITY_DN17629_c0_g1::TRINITY_DN17629_c0_g1_i1::g.23228::m.23228	93	4e-52	70	94
ASIM_0000993501-mRNA-1	66	TRINITY_DN17630_c0_g1::TRINITY_DN17630_c0_g1_i1::g.23243::m.23243	329	2e-23	100	62
ASIM_0001108101-mRNA-1	233	TRINITY_DN17636_c0_g1::TRINITY_DN17636_c0_g1_i1::g.23211::m.23211	454	3e-158	94	97
ASIM_0001843801-mRNA-1	166	TRINITY_DN17652_c0_g1::TRINITY_DN17652_c0_g1_i1::g.23186::m.23186	180	6e-118	107	91
ASIM_0001649001-mRNA-1	126	TRINITY_DN17663_c0_g1::TRINITY_DN17663_c0_g1_i1::g.23215::m.23215	135	8e-89	100	99
ASIM_0001144601-mRNA-1	226	TRINITY_DN17665_c0_g2::TRINITY_DN17665_c0_g2_i2::g.23234::m.23234	227	9e-168	100	99
ASIM_0000587501-mRNA-1	133	TRINITY_DN17665_c0_g2::TRINITY_DN17665_c0_g2_i2::g.23234::m.23234	227	3e-26	84	45
ASIM_0000240801-mRNA-1	130	TRINITY_DN17667_c0_g1::TRINITY_DN17667_c0_g1_i1::g.23238::m.23238	295	2e-78	100	97
ASIM_0000270301-mRNA-1	130	TRINITY_DN17667_c0_g1::TRINITY_DN17667_c0_g1_i1::g.23238::m.23238	295	1e-73	100	93
ASIM_0000240701-mRNA-1	133	TRINITY_DN17667_c0_g1::TRINITY_DN17667_c0_g1_i2::g.23240::m.23240	478	3e-66	81	91
ASIM_0001223801-mRNA-1	150	TRINITY_DN17676_c0_g1::TRINITY_DN17676_c0_g1_i1::g.23236::m.23236	151	3e-108	100	100
ASIM_0000544501-mRNA-1	90	TRINITY_DN17677_c0_g1::TRINITY_DN17677_c0_g1_i2::g.23188::m.23188	167	1e-58	95	98
ASIM_0000261001-mRNA-1	76	TRINITY_DN17677_c0_g1::TRINITY_DN17677_c0_g1_i2::g.23188::m.23188	167	1e-50	100	100
ASIM_0001124101-mRNA-1	228	TRINITY_DN17678_c0_g2::TRINITY_DN17678_c0_g2_i2::g.23213::m.23213	313	1e-129	108	82
ASIM_0001433501-mRNA-1	723	TRINITY_DN17687_c0_g1::TRINITY_DN17687_c0_g1_i2::g.23191::m.23191	449	0	61	99
ASIM_0001081501-mRNA-1	407	TRINITY_DN17689_c0_g1::TRINITY_DN17689_c0_g1_i1::g.23207::m.23207	445	0	109	91
ASIM_0000184901-mRNA-1	372	TRINITY_DN17689_c0_g1::TRINITY_DN17689_c0_g1_i1::g.23207::m.23207	445	3e-135	88	52
ASIM_0001732701-mRNA-1	260	TRINITY_DN17690_c0_g1::TRINITY_DN17690_c0_g1_i1::g.23216::m.23216	331	0	96	99
ASIM_0001008201-mRNA-1	102	TRINITY_DN17692_c0_g1::TRINITY_DN17692_c0_g1_i1::g.23225::m.23225	177	2e-57	95	100
ASIM_0001140401-mRNA-1	474	TRINITY_DN17693_c0_g1::TRINITY_DN17693_c0_g1_i3::g.23182::m.23182	515	0	100	97
ASIM_0002002701-mRNA-1	183	TRINITY_DN17701_c0_g1::TRINITY_DN17701_c0_g1_i1::g.23196::m.23196	141	4e-100	76	100
ASIM_0001233201-mRNA-1	336	TRINITY_DN17703_c0_g1::TRINITY_DN17703_c0_g1_i2::g.5885::m.5885	334	0	100	98
ASIM_0001233301-mRNA-1	298	TRINITY_DN17703_c0_g1::TRINITY_DN17703_c0_g1_i3::g.5888::m.5888	93	7e-63	30	98
ASIM_0000176801-mRNA-1	169	TRINITY_DN17708_c0_g2::TRINITY_DN17708_c0_g2_i1::g.5906::m.5906	985	5e-07	85	25
ASIM_0001264901-mRNA-1	595	TRINITY_DN17708_c0_g2::TRINITY_DN17708_c0_g2_i1::g.5906::m.5906	985	9e-08	43	24
ASIM_0001196701-mRNA-1	1234	TRINITY_DN17708_c0_g2::TRINITY_DN17708_c0_g2_i3::g.5913::m.5913	1260	0	99	99
ASIM_0001485901-mRNA-1	277	TRINITY_DN17712_c0_g1::TRINITY_DN17712_c0_g1_i1::g.5923::m.5923	278	0	100	99
ASIM_0000655501-mRNA-1	109	TRINITY_DN17715_c0_g1::TRINITY_DN17715_c0_g1_i2::g.5850::m.5850	305	5e-72	100	99
ASIM_0001204401-mRNA-1	170	TRINITY_DN17715_c0_g1::TRINITY_DN17715_c0_g1_i2::g.5850::m.5850	305	2e-112	98	97
ASIM_0001087601-mRNA-1	110	TRINITY_DN17716_c1_g1::TRINITY_DN17716_c1_g1_i3::g.5919::m.5919	678	7e-69	100	95
ASIM_0001087701-mRNA-1	446	TRINITY_DN17716_c1_g1::TRINITY_DN17716_c1_g1_i3::g.5919::m.5919	678	0	109	90
ASIM_0000340601-mRNA-1	257	TRINITY_DN17718_c0_g1::TRINITY_DN17718_c0_g1_i1::g.5834::m.5834	503	9e-06	56	26
ASIM_0000345901-mRNA-1	226	TRINITY_DN17718_c0_g1::TRINITY_DN17718_c0_g1_i1::g.5834::m.5834	503	6e-05	62	25
ASIM_0001330401-mRNA-1	401	TRINITY_DN17718_c0_g1::TRINITY_DN17718_c0_g1_i1::g.5834::m.5834	503	3e-171	67	98
ASIM_0001034301-mRNA-1	385	TRINITY_DN17720_c0_g1::TRINITY_DN17720_c0_g1_i1::g.5836::m.5836	362	0	100	93
ASIM_0001372401-mRNA-1	782	TRINITY_DN17721_c0_g1::TRINITY_DN17721_c0_g1_i2::g.5865::m.5865	732	0	98	90
ASIM_0001372301-mRNA-1	436	TRINITY_DN17721_c0_g1::TRINITY_DN17721_c0_g1_i2::g.5866::m.5866	133	1e-92	30	100
ASIM_0000290601-mRNA-1	138	TRINITY_DN17726_c0_g1::TRINITY_DN17726_c0_g1_i1::g.5837::m.5837	554	5e-08	74	28
ASIM_0001822301-mRNA-1	132	TRINITY_DN17726_c0_g1::TRINITY_DN17726_c0_g1_i1::g.5837::m.5837	554	5e-08	78	28
ASIM_0001976301-mRNA-1	330	TRINITY_DN17726_c0_g1::TRINITY_DN17726_c0_g1_i2::g.5839::m.5839	447	3e-24	89	29
ASIM_0001855501-mRNA-1	282	TRINITY_DN17726_c0_g1::TRINITY_DN17726_c0_g1_i3::g.5841::m.5841	398	7e-82	103	45
ASIM_0001774001-mRNA-1	130	TRINITY_DN17726_c0_g1::TRINITY_DN17726_c0_g1_i3::g.5841::m.5841	398	1e-14	111	34
ASIM_0002005401-mRNA-1	105	TRINITY_DN17726_c0_g1::TRINITY_DN17726_c0_g1_i3::g.5841::m.5841	398	2e-08	40	53
ASIM_0001505101-mRNA-1	229	TRINITY_DN17726_c0_g1::TRINITY_DN17726_c0_g1_i3::g.5841::m.5841	398	3e-23	83	33
ASIM_0001302701-mRNA-1	523	TRINITY_DN17726_c0_g1::TRINITY_DN17726_c0_g1_i3::g.5841::m.5841	398	2e-26	52	31
ASIM_0001327901-mRNA-1	474	TRINITY_DN17726_c0_g1::TRINITY_DN17726_c0_g1_i4::g.5844::m.5844	576	0	83	93
ASIM_0001796401-mRNA-1	549	TRINITY_DN17737_c0_g2::TRINITY_DN17737_c0_g2_i1::g.5874::m.5874	389	0	67	97
ASIM_0000297501-mRNA-1	72	TRINITY_DN17746_c0_g1::TRINITY_DN17746_c0_g1_i1::g.5830::m.5830	1074	8e-44	100	100
ASIM_0000455001-mRNA-1	212	TRINITY_DN17746_c0_g1::TRINITY_DN17746_c0_g1_i1::g.5830::m.5830	1074	1e-126	94	93
ASIM_0001742901-mRNA-1	835	TRINITY_DN17746_c0_g1::TRINITY_DN17746_c0_g1_i1::g.5830::m.5830	1074	0	95	92
ASIM_0000717101-mRNA-1	97	TRINITY_DN17746_c0_g1::TRINITY_DN17746_c0_g1_i1::g.5830::m.5830	1074	3e-52	83	100
ASIM_0001696501-mRNA-1	324	TRINITY_DN17746_c0_g1::TRINITY_DN17746_c0_g1_i1::g.5830::m.5830	1074	0	99	98
ASIM_0001626801-mRNA-1	138	TRINITY_DN17746_c0_g1::TRINITY_DN17746_c0_g1_i1::g.5830::m.5830	1074	1e-22	44	77
ASIM_0001327701-mRNA-1	406	TRINITY_DN17752_c0_g1::TRINITY_DN17752_c0_g1_i1::g.5904::m.5904	486	6e-51	106	29
ASIM_0000584601-mRNA-1	198	TRINITY_DN17752_c0_g1::TRINITY_DN17752_c0_g1_i1::g.5904::m.5904	486	3e-29	73	45
ASIM_0002025101-mRNA-1	158	TRINITY_DN17752_c0_g1::TRINITY_DN17752_c0_g1_i1::g.5904::m.5904	486	2e-15	40	42
ASIM_0000103701-mRNA-1	423	TRINITY_DN17752_c0_g1::TRINITY_DN17752_c0_g1_i1::g.5904::m.5904	486	2e-41	74	30
ASIM_0000328501-mRNA-1	200	TRINITY_DN17752_c0_g1::TRINITY_DN17752_c0_g1_i1::g.5904::m.5904	486	2e-40	93	39
ASIM_0000307001-mRNA-1	377	TRINITY_DN17752_c0_g1::TRINITY_DN17752_c0_g1_i1::g.5904::m.5904	486	3e-61	63	45
ASIM_0002073101-mRNA-1	131	TRINITY_DN17752_c0_g1::TRINITY_DN17752_c0_g1_i1::g.5904::m.5904	486	3e-15	95	36
ASIM_0001127201-mRNA-1	274	TRINITY_DN17752_c0_g1::TRINITY_DN17752_c0_g1_i1::g.5904::m.5904	486	5e-24	91	31
ASIM_0000406701-mRNA-1	118	TRINITY_DN17752_c0_g1::TRINITY_DN17752_c0_g1_i1::g.5904::m.5904	486	0.0001	66	30
ASIM_0001921901-mRNA-1	357	TRINITY_DN17752_c0_g1::TRINITY_DN17752_c0_g1_i1::g.5904::m.5904	486	3e-56	108	32
ASIM_0000308601-mRNA-1	202	TRINITY_DN17752_c0_g1::TRINITY_DN17752_c0_g1_i1::g.5904::m.5904	486	3e-66	90	56
ASIM_0000307401-mRNA-1	325	TRINITY_DN17752_c0_g1::TRINITY_DN17752_c0_g1_i1::g.5904::m.5904	486	1e-61	73	45
ASIM_0001135601-mRNA-1	437	TRINITY_DN17752_c0_g1::TRINITY_DN17752_c0_g1_i1::g.5904::m.5904	486	0	98	61
ASIM_0001203401-mRNA-1	214	TRINITY_DN17752_c0_g1::TRINITY_DN17752_c0_g1_i2::g.5905::m.5905	527	1e-11	96	25
ASIM_0001857101-mRNA-1	515	TRINITY_DN17752_c0_g1::TRINITY_DN17752_c0_g1_i2::g.5905::m.5905	527	6e-58	77	32
ASIM_0000287401-mRNA-1	161	TRINITY_DN17752_c0_g1::TRINITY_DN17752_c0_g1_i2::g.5905::m.5905	527	1e-17	81	38
ASIM_0001597401-mRNA-1	448	TRINITY_DN17752_c0_g1::TRINITY_DN17752_c0_g1_i2::g.5905::m.5905	527	6e-36	93	26
ASIM_0001005201-mRNA-1	220	TRINITY_DN17752_c0_g1::TRINITY_DN17752_c0_g1_i2::g.5905::m.5905	527	3e-16	65	27
ASIM_0001881101-mRNA-1	219	TRINITY_DN17752_c0_g1::TRINITY_DN17752_c0_g1_i2::g.5905::m.5905	527	4e-05	78	24
ASIM_0001776801-mRNA-1	320	TRINITY_DN17752_c0_g1::TRINITY_DN17752_c0_g1_i2::g.5905::m.5905	527	9e-19	77	29
ASIM_0001135501-mRNA-1	526	TRINITY_DN17752_c0_g1::TRINITY_DN17752_c0_g1_i2::g.5905::m.5905	527	0	100	100
ASIM_0001157401-mRNA-1	205	TRINITY_DN17758_c0_g2::TRINITY_DN17758_c0_g2_i4::g.5925::m.5925	181	9e-124	83	99
ASIM_0001157301-mRNA-1	551	TRINITY_DN17758_c0_g2::TRINITY_DN17758_c0_g2_i5::g.5926::m.5926	560	0	100	95
ASIM_0000486801-mRNA-1	152	TRINITY_DN17758_c0_g2::TRINITY_DN17758_c0_g2_i5::g.5926::m.5926	560	1e-09	69	35
ASIM_0001272601-mRNA-1	718	TRINITY_DN17766_c0_g2::TRINITY_DN17766_c0_g2_i2::g.5920::m.5920	719	0	100	100
ASIM_0001380801-mRNA-1	161	TRINITY_DN17769_c0_g1::TRINITY_DN17769_c0_g1_i1::g.5835::m.5835	162	7e-116	100	100
ASIM_0001557201-mRNA-1	351	TRINITY_DN17773_c0_g2::TRINITY_DN17773_c0_g2_i3::g.5895::m.5895	355	5e-62	82	38
ASIM_0001078801-mRNA-1	354	TRINITY_DN17773_c0_g2::TRINITY_DN17773_c0_g2_i3::g.5895::m.5895	355	0	100	100
ASIM_0000715201-mRNA-1	113	TRINITY_DN17777_c0_g1::TRINITY_DN17777_c0_g1_i1::g.5903::m.5903	358	5e-26	75	50
ASIM_0001958101-mRNA-1	191	TRINITY_DN17777_c0_g1::TRINITY_DN17777_c0_g1_i1::g.5903::m.5903	358	2e-46	83	45
ASIM_0001598101-mRNA-1	326	TRINITY_DN17777_c0_g1::TRINITY_DN17777_c0_g1_i1::g.5903::m.5903	358	0	95	98
ASIM_0000749001-mRNA-1	69	TRINITY_DN17782_c0_g1::TRINITY_DN17782_c0_g1_i2::g.5883::m.5883	201	3e-45	100	98
ASIM_0001600601-mRNA-1	169	TRINITY_DN17782_c0_g1::TRINITY_DN17782_c0_g1_i2::g.5883::m.5883	201	3e-125	100	100
ASIM_0001309601-mRNA-1	247	TRINITY_DN17786_c0_g2::TRINITY_DN17786_c0_g2_i2::g.5882::m.5882	263	7e-169	100	97
ASIM_0001061401-mRNA-1	298	TRINITY_DN17791_c0_g1::TRINITY_DN17791_c0_g1_i2::g.5827::m.5827	292	0	86	98
ASIM_0000830201-mRNA-1	110	TRINITY_DN17795_c0_g1::TRINITY_DN17795_c0_g1_i1::g.5877::m.5877	177	1e-74	100	100
ASIM_0000461401-mRNA-1	85	TRINITY_DN17797_c0_g2::TRINITY_DN17797_c0_g2_i1::g.5870::m.5870	112	1e-56	100	100
ASIM_0001137801-mRNA-1	110	TRINITY_DN17798_c0_g5::TRINITY_DN17798_c0_g5_i1::g.5868::m.5868	509	8e-38	64	88
ASIM_0001137901-mRNA-1	90	TRINITY_DN17798_c0_g5::TRINITY_DN17798_c0_g5_i1::g.5869::m.5869	172	6e-50	84	100
ASIM_0000331301-mRNA-1	260	TRINITY_DN17801_c0_g4::TRINITY_DN17801_c0_g4_i1::g.5861::m.5861	81	5e-20	31	97
ASIM_0001170401-mRNA-1	169	TRINITY_DN17804_c0_g2::TRINITY_DN17804_c0_g2_i1::g.19802::m.19802	170	6e-126	100	99
ASIM_0000428601-mRNA-1	164	TRINITY_DN17805_c0_g1::TRINITY_DN17805_c0_g1_i2::g.19818::m.19818	154	4e-11	36	41
ASIM_0001582701-mRNA-1	109	TRINITY_DN17805_c0_g1::TRINITY_DN17805_c0_g1_i2::g.19818::m.19818	154	3e-79	100	100
ASIM_0000574701-mRNA-1	123	TRINITY_DN17805_c0_g1::TRINITY_DN17805_c0_g1_i2::g.19818::m.19818	154	6e-06	84	26
ASIM_0001582601-mRNA-1	58	TRINITY_DN17805_c0_g1::TRINITY_DN17805_c0_g1_i2::g.19818::m.19818	154	8e-26	100	68
ASIM_0000177501-mRNA-1	54	TRINITY_DN17810_c0_g4::TRINITY_DN17810_c0_g4_i1::g.19828::m.19828	135	0.0004	33	88
ASIM_0001795501-mRNA-1	517	TRINITY_DN17817_c0_g1::TRINITY_DN17817_c0_g1_i2::g.19819::m.19819	460	0	85	78
ASIM_0001171601-mRNA-1	372	TRINITY_DN17839_c0_g1::TRINITY_DN17839_c0_g1_i2::g.19830::m.19830	330	0	97	90
ASIM_0001271601-mRNA-1	366	TRINITY_DN17841_c0_g1::TRINITY_DN17841_c0_g1_i2::g.19821::m.19821	392	0	90	90
ASIM_0000577301-mRNA-1	111	TRINITY_DN17841_c0_g1::TRINITY_DN17841_c0_g1_i2::g.19821::m.19821	392	7e-07	47	41
ASIM_0001131401-mRNA-1	669	TRINITY_DN17845_c0_g1::TRINITY_DN17845_c0_g1_i2::g.19805::m.19805	641	0	100	92
ASIM_0001574301-mRNA-1	133	TRINITY_DN17855_c0_g1::TRINITY_DN17855_c0_g1_i2::g.19832::m.19832	133	3e-08	88	25
ASIM_0001528901-mRNA-1	173	TRINITY_DN17855_c0_g1::TRINITY_DN17855_c0_g1_i2::g.19833::m.19833	112	1e-62	56	100
ASIM_0000436001-mRNA-1	85	TRINITY_DN17864_c0_g1::TRINITY_DN17864_c0_g1_i1::g.19815::m.19815	477	2e-14	58	54
ASIM_0001758901-mRNA-1	476	TRINITY_DN17864_c0_g1::TRINITY_DN17864_c0_g1_i1::g.19815::m.19815	477	0	100	99
ASIM_0001649701-mRNA-1	413	TRINITY_DN17864_c0_g1::TRINITY_DN17864_c0_g1_i1::g.19815::m.19815	477	0	99	66
ASIM_0001452001-mRNA-1	389	TRINITY_DN17872_c0_g1::TRINITY_DN17872_c0_g1_i2::g.19812::m.19812	377	0	100	86
ASIM_0001934401-mRNA-1	272	TRINITY_DN17873_c0_g1::TRINITY_DN17873_c0_g1_i1::g.19813::m.19813	203	3e-140	74	94
ASIM_0000032201-mRNA-1	44	TRINITY_DN17880_c0_g2::TRINITY_DN17880_c0_g2_i2::g.19798::m.19798	158	6e-23	100	93
ASIM_0001492401-mRNA-1	168	TRINITY_DN17883_c0_g1::TRINITY_DN17883_c0_g1_i1::g.19811::m.19811	219	4e-118	100	95
ASIM_0001243401-mRNA-1	181	TRINITY_DN17890_c0_g1::TRINITY_DN17890_c0_g1_i1::g.19817::m.19817	197	5e-130	100	100
ASIM_0001436001-mRNA-1	623	TRINITY_DN17897_c0_g1::TRINITY_DN17897_c0_g1_i3::g.19804::m.19804	492	3e-40	62	28
ASIM_0001574001-mRNA-1	568	TRINITY_DN17897_c0_g1::TRINITY_DN17897_c0_g1_i3::g.19804::m.19804	492	0.0006	75	21
ASIM_0001030501-mRNA-1	529	TRINITY_DN17897_c0_g1::TRINITY_DN17897_c0_g1_i3::g.19804::m.19804	492	0	102	78
ASIM_0001629401-mRNA-1	153	TRINITY_DN17929_c0_g2::TRINITY_DN17929_c0_g2_i1::g.559::m.559	366	1e-05	43	34
ASIM_0001098001-mRNA-1	385	TRINITY_DN17929_c0_g2::TRINITY_DN17929_c0_g2_i1::g.559::m.559	366	0	100	94
ASIM_0001222801-mRNA-1	219	TRINITY_DN17932_c0_g1::TRINITY_DN17932_c0_g1_i2::g.582::m.582	211	4e-138	89	98
ASIM_0001137301-mRNA-1	83	TRINITY_DN17933_c0_g2::TRINITY_DN17933_c0_g2_i2::g.578::m.578	518	0.003	49	31
ASIM_0001028701-mRNA-1	443	TRINITY_DN17933_c0_g2::TRINITY_DN17933_c0_g2_i2::g.578::m.578	518	0	100	100
ASIM_0000130201-mRNA-1	141	TRINITY_DN17933_c0_g2::TRINITY_DN17933_c0_g2_i2::g.578::m.578	518	2e-20	75	34
ASIM_0001735201-mRNA-1	427	TRINITY_DN17933_c0_g2::TRINITY_DN17933_c0_g2_i2::g.578::m.578	518	2e-73	107	32
ASIM_0001868001-mRNA-1	204	TRINITY_DN17933_c0_g2::TRINITY_DN17933_c0_g2_i2::g.578::m.578	518	2e-20	74	34
ASIM_0001546101-mRNA-1	222	TRINITY_DN17933_c0_g2::TRINITY_DN17933_c0_g2_i2::g.578::m.578	518	2e-30	41	51
ASIM_0001275901-mRNA-1	611	TRINITY_DN17933_c0_g2::TRINITY_DN17933_c0_g2_i2::g.578::m.578	518	2e-110	61	46
ASIM_0001666101-mRNA-1	451	TRINITY_DN17933_c0_g2::TRINITY_DN17933_c0_g2_i2::g.578::m.578	518	2e-69	124	31
ASIM_0001108401-mRNA-1	334	TRINITY_DN17933_c0_g2::TRINITY_DN17933_c0_g2_i2::g.578::m.578	518	5e-40	44	43
ASIM_0000144201-mRNA-1	302	TRINITY_DN17933_c0_g2::TRINITY_DN17933_c0_g2_i2::g.578::m.578	518	5e-59	93	40
ASIM_0001846901-mRNA-1	172	TRINITY_DN17937_c0_g1::TRINITY_DN17937_c0_g1_i1::g.554::m.554	149	3e-84	100	83
ASIM_0000189701-mRNA-1	113	TRINITY_DN17937_c0_g1::TRINITY_DN17937_c0_g1_i1::g.554::m.554	149	1e-16	32	83
ASIM_0001207901-mRNA-1	325	TRINITY_DN17947_c0_g1::TRINITY_DN17947_c0_g1_i11::g.551::m.551	321	0	106	82
ASIM_0001417701-mRNA-1	152	TRINITY_DN17952_c0_g1::TRINITY_DN17952_c0_g1_i2::g.562::m.562	182	3e-92	91	95
ASIM_0001278301-mRNA-1	350	TRINITY_DN17957_c0_g3::TRINITY_DN17957_c0_g3_i2::g.547::m.547	378	0	105	94
ASIM_0001055601-mRNA-1	350	TRINITY_DN17958_c0_g1::TRINITY_DN17958_c0_g1_i1::g.571::m.571	346	0	100	96
ASIM_0001132301-mRNA-1	215	TRINITY_DN17958_c0_g1::TRINITY_DN17958_c0_g1_i1::g.571::m.571	346	2e-20	51	37
ASIM_0002125501-mRNA-1	70	TRINITY_DN17962_c0_g1::TRINITY_DN17962_c0_g1_i1::g.553::m.553	302	2e-25	68	89
ASIM_0001195701-mRNA-1	345	TRINITY_DN17972_c0_g2::TRINITY_DN17972_c0_g2_i2::g.555::m.555	328	0	100	94
ASIM_0001683201-mRNA-1	357	TRINITY_DN17976_c0_g1::TRINITY_DN17976_c0_g1_i1::g.566::m.566	358	0	100	98
ASIM_0000025101-mRNA-1	429	TRINITY_DN17988_c0_g1::TRINITY_DN17988_c0_g1_i1::g.569::m.569	356	0	84	97
ASIM_0000554801-mRNA-1	70	TRINITY_DN18002_c0_g1::TRINITY_DN18002_c0_g1_i2::g.12938::m.12938	241	3e-40	100	98
ASIM_0000726001-mRNA-1	74	TRINITY_DN18002_c0_g1::TRINITY_DN18002_c0_g1_i2::g.12938::m.12938	241	2e-22	55	100
ASIM_0001505901-mRNA-1	462	TRINITY_DN18008_c0_g2::TRINITY_DN18008_c0_g2_i2::g.12951::m.12951	452	0	100	93
ASIM_0001542001-mRNA-1	249	TRINITY_DN18017_c0_g1::TRINITY_DN18017_c0_g1_i1::g.12957::m.12957	629	0.008	47	25
ASIM_0001832001-mRNA-1	573	TRINITY_DN18017_c0_g1::TRINITY_DN18017_c0_g1_i1::g.12957::m.12957	629	0	109	87
ASIM_0001787101-mRNA-1	486	TRINITY_DN18019_c0_g1::TRINITY_DN18019_c0_g1_i1::g.12972::m.12972	475	0	89	94
ASIM_0001638601-mRNA-1	178	TRINITY_DN18019_c0_g1::TRINITY_DN18019_c0_g1_i1::g.12972::m.12972	475	5e-11	50	34
ASIM_0000045601-mRNA-1	178	TRINITY_DN18019_c0_g1::TRINITY_DN18019_c0_g1_i1::g.12972::m.12972	475	5e-11	50	34
ASIM_0001733601-mRNA-1	270	TRINITY_DN18019_c0_g1::TRINITY_DN18019_c0_g1_i1::g.12972::m.12972	475	5e-06	33	27
ASIM_0001954001-mRNA-1	185	TRINITY_DN18019_c0_g1::TRINITY_DN18019_c0_g1_i1::g.12973::m.12973	291	1e-12	31	49
ASIM_0001638501-mRNA-1	46	TRINITY_DN18019_c0_g1::TRINITY_DN18019_c0_g1_i1::g.12973::m.12973	291	2e-05	56	57
ASIM_0000366001-mRNA-1	110	TRINITY_DN18019_c0_g1::TRINITY_DN18019_c0_g1_i1::g.12973::m.12973	291	5e-12	55	45
ASIM_0000258101-mRNA-1	182	TRINITY_DN18019_c0_g1::TRINITY_DN18019_c0_g1_i1::g.12973::m.12973	291	3e-107	100	92
ASIM_0001660201-mRNA-1	200	TRINITY_DN18024_c0_g1::TRINITY_DN18024_c0_g1_i1::g.12927::m.12927	202	1e-116	100	86
ASIM_0001383701-mRNA-1	249	TRINITY_DN18025_c0_g1::TRINITY_DN18025_c0_g1_i1::g.12975::m.12975	229	5e-168	91	98
ASIM_0001758601-mRNA-1	308	TRINITY_DN18030_c0_g1::TRINITY_DN18030_c0_g1_i1::g.12954::m.12954	665	7e-12	31	38
ASIM_0001450301-mRNA-1	407	TRINITY_DN18030_c0_g1::TRINITY_DN18030_c0_g1_i1::g.12954::m.12954	665	3e-87	41	83
ASIM_0000846701-mRNA-1	38	TRINITY_DN18030_c0_g1::TRINITY_DN18030_c0_g1_i1::g.12954::m.12954	665	3e-20	94	100
ASIM_0000973201-mRNA-1	38	TRINITY_DN18030_c0_g1::TRINITY_DN18030_c0_g1_i1::g.12954::m.12954	665	3e-20	94	100
ASIM_0002150301-mRNA-1	146	TRINITY_DN18030_c0_g1::TRINITY_DN18030_c0_g1_i1::g.12954::m.12954	665	1e-11	54	39
ASIM_0001336201-mRNA-1	847	TRINITY_DN18030_c0_g1::TRINITY_DN18030_c0_g1_i1::g.12954::m.12954	665	2e-25	43	25
ASIM_0000630401-mRNA-1	204	TRINITY_DN18030_c0_g1::TRINITY_DN18030_c0_g1_i1::g.12954::m.12954	665	0.003	33	27
ASIM_0001373501-mRNA-1	203	TRINITY_DN18030_c0_g1::TRINITY_DN18030_c0_g1_i1::g.12954::m.12954	665	4e-60	64	78
ASIM_0001143201-mRNA-1	656	TRINITY_DN18030_c0_g1::TRINITY_DN18030_c0_g1_i1::g.12954::m.12954	665	5e-44	64	29
ASIM_0001357901-mRNA-1	573	TRINITY_DN18030_c0_g1::TRINITY_DN18030_c0_g1_i1::g.12954::m.12954	665	2e-23	55	25
ASIM_0001141901-mRNA-1	437	TRINITY_DN18031_c0_g1::TRINITY_DN18031_c0_g1_i2::g.12969::m.12969	433	0	100	97
ASIM_0001574401-mRNA-1	143	TRINITY_DN18042_c0_g1::TRINITY_DN18042_c0_g1_i1::g.12952::m.12952	165	2e-103	100	100
ASIM_0000852001-mRNA-1	99	TRINITY_DN18047_c0_g1::TRINITY_DN18047_c0_g1_i1::g.12971::m.12971	599	0.0006	61	37
ASIM_0001026001-mRNA-1	183	TRINITY_DN18047_c0_g1::TRINITY_DN18047_c0_g1_i1::g.12971::m.12971	599	2e-124	96	97
ASIM_0001544201-mRNA-1	306	TRINITY_DN18052_c0_g1::TRINITY_DN18052_c0_g1_i4::g.12950::m.12950	338	0	100	100
ASIM_0001669001-mRNA-1	343	TRINITY_DN18058_c0_g1::TRINITY_DN18058_c0_g1_i2::g.12933::m.12933	442	0	93	97
ASIM_0000427001-mRNA-1	126	TRINITY_DN18075_c0_g1::TRINITY_DN18075_c0_g1_i2::g.12929::m.12929	425	3e-11	92	26
ASIM_0001252001-mRNA-1	424	TRINITY_DN18075_c0_g1::TRINITY_DN18075_c0_g1_i2::g.12929::m.12929	425	0	100	100
ASIM_0001117601-mRNA-1	321	TRINITY_DN18079_c0_g1::TRINITY_DN18079_c0_g1_i2::g.12970::m.12970	339	0	88	99
ASIM_0001031301-mRNA-1	171	TRINITY_DN18092_c0_g1::TRINITY_DN18092_c0_g1_i1::g.12940::m.12940	187	1e-116	94	98
ASIM_0000770301-mRNA-1	111	TRINITY_DN18098_c0_g1::TRINITY_DN18098_c0_g1_i1::g.12936::m.12936	155	0.003	96	28
ASIM_0000728701-mRNA-1	74	TRINITY_DN18102_c0_g1::TRINITY_DN18102_c0_g1_i2::g.39::m.39	155	1e-10	67	46
ASIM_0000161001-mRNA-1	90	TRINITY_DN18102_c0_g1::TRINITY_DN18102_c0_g1_i2::g.39::m.39	155	1e-13	82	41
ASIM_0000405501-mRNA-1	145	TRINITY_DN18107_c0_g2::TRINITY_DN18107_c0_g2_i1::g.5::m.5	192	8e-106	100	100
ASIM_0002137501-mRNA-1	39	TRINITY_DN18113_c0_g1::TRINITY_DN18113_c0_g1_i3::g.49::m.49	134	3e-23	100	100
ASIM_0001431001-mRNA-1	378	TRINITY_DN18115_c0_g1::TRINITY_DN18115_c0_g1_i1::g.65::m.65	386	1e-78	81	40
ASIM_0001914501-mRNA-1	150	TRINITY_DN18115_c0_g1::TRINITY_DN18115_c0_g1_i1::g.65::m.65	386	2e-97	96	98
ASIM_0000382401-mRNA-1	98	TRINITY_DN18115_c0_g1::TRINITY_DN18115_c0_g1_i1::g.65::m.65	386	1e-55	88	98
ASIM_0001130201-mRNA-1	245	TRINITY_DN18124_c0_g1::TRINITY_DN18124_c0_g1_i1::g.56::m.56	256	0	100	99
ASIM_0001282501-mRNA-1	287	TRINITY_DN18125_c0_g2::TRINITY_DN18125_c0_g2_i1::g.50::m.50	285	0	97	92
ASIM_0001336101-mRNA-1	262	TRINITY_DN18127_c0_g1::TRINITY_DN18127_c0_g1_i1::g.9::m.9	200	2e-59	74	50
ASIM_0001501901-mRNA-1	192	TRINITY_DN18127_c0_g1::TRINITY_DN18127_c0_g1_i1::g.9::m.9	200	2e-141	100	98
ASIM_0000208901-mRNA-1	199	TRINITY_DN18131_c0_g4::TRINITY_DN18131_c0_g4_i1::g.25::m.25	125	1e-90	62	100
ASIM_0000012901-mRNA-1	316	TRINITY_DN18132_c0_g1::TRINITY_DN18132_c0_g1_i1::g.26::m.26	178	3e-123	63	88
ASIM_0000409001-mRNA-1	86	TRINITY_DN18133_c0_g1::TRINITY_DN18133_c0_g1_i1::g.38::m.38	785	4e-46	86	98
ASIM_0000638801-mRNA-1	130	TRINITY_DN18133_c0_g1::TRINITY_DN18133_c0_g1_i1::g.38::m.38	785	3e-06	73	28
ASIM_0000917701-mRNA-1	129	TRINITY_DN18133_c0_g1::TRINITY_DN18133_c0_g1_i1::g.38::m.38	785	2e-59	72	97
ASIM_0002054901-mRNA-1	144	TRINITY_DN18133_c0_g1::TRINITY_DN18133_c0_g1_i1::g.38::m.38	785	6e-87	91	98
ASIM_0000862101-mRNA-1	82	TRINITY_DN18133_c0_g1::TRINITY_DN18133_c0_g1_i1::g.38::m.38	785	9e-45	90	100
ASIM_0001824801-mRNA-1	211	TRINITY_DN18137_c0_g2::TRINITY_DN18137_c0_g2_i1::g.35::m.35	360	7e-135	99	90
ASIM_0001934601-mRNA-1	255	TRINITY_DN18137_c0_g2::TRINITY_DN18137_c0_g2_i1::g.35::m.35	360	6e-36	101	34
ASIM_0001525101-mRNA-1	394	TRINITY_DN18137_c0_g2::TRINITY_DN18137_c0_g2_i1::g.35::m.35	360	1e-08	95	21
ASIM_0001794601-mRNA-1	203	TRINITY_DN18137_c0_g2::TRINITY_DN18137_c0_g2_i1::g.35::m.35	360	0.0001	92	24
ASIM_0000106101-mRNA-1	230	TRINITY_DN18140_c0_g1::TRINITY_DN18140_c0_g1_i1::g.52::m.52	190	1e-07	57	20
ASIM_0001473001-mRNA-1	197	TRINITY_DN18140_c0_g1::TRINITY_DN18140_c0_g1_i1::g.52::m.52	190	1e-96	111	70
ASIM_0001899701-mRNA-1	318	TRINITY_DN18153_c0_g1::TRINITY_DN18153_c0_g1_i1::g.58::m.58	482	1e-09	60	28
ASIM_0001093601-mRNA-1	481	TRINITY_DN18153_c0_g1::TRINITY_DN18153_c0_g1_i1::g.58::m.58	482	0	100	99
ASIM_0001495601-mRNA-1	362	TRINITY_DN18153_c0_g1::TRINITY_DN18153_c0_g1_i1::g.58::m.58	482	2e-14	67	25
ASIM_0001890301-mRNA-1	420	TRINITY_DN18153_c0_g1::TRINITY_DN18153_c0_g1_i1::g.58::m.58	482	0.001	42	24
ASIM_0001227701-mRNA-1	534	TRINITY_DN18153_c0_g1::TRINITY_DN18153_c0_g1_i1::g.58::m.58	482	1e-16	53	24
ASIM_0001175001-mRNA-1	582	TRINITY_DN18154_c1_g1::TRINITY_DN18154_c1_g1_i1::g.7::m.7	389	0	67	96
ASIM_0001281701-mRNA-1	2532	TRINITY_DN18157_c0_g2::TRINITY_DN18157_c0_g2_i1::g.22::m.22	2546	0	101	98
ASIM_0001950701-mRNA-1	164	TRINITY_DN18158_c0_g1::TRINITY_DN18158_c0_g1_i2::g.44::m.44	283	6e-121	100	100
ASIM_0001608901-mRNA-1	206	TRINITY_DN18159_c0_g1::TRINITY_DN18159_c0_g1_i1::g.16::m.16	207	7e-152	100	98
ASIM_0000387501-mRNA-1	180	TRINITY_DN18159_c0_g1::TRINITY_DN18159_c0_g1_i1::g.16::m.16	207	3e-13	72	26
ASIM_0000695401-mRNA-1	90	TRINITY_DN18159_c0_g1::TRINITY_DN18159_c0_g1_i1::g.16::m.16	207	1e-52	88	100
ASIM_0001401901-mRNA-1	507	TRINITY_DN18160_c0_g2::TRINITY_DN18160_c0_g2_i1::g.3::m.3	337	0	66	95
ASIM_0001233001-mRNA-1	218	TRINITY_DN18161_c0_g1::TRINITY_DN18161_c0_g1_i1::g.43::m.43	191	3e-128	100	86
ASIM_0001208801-mRNA-1	868	TRINITY_DN18162_c0_g1::TRINITY_DN18162_c0_g1_i5::g.47::m.47	880	0	101	97
ASIM_0001560801-mRNA-1	451	TRINITY_DN18164_c1_g1::TRINITY_DN18164_c1_g1_i1::g.28::m.28	336	0	74	99
ASIM_0001127901-mRNA-1	853	TRINITY_DN18167_c0_g1::TRINITY_DN18167_c0_g1_i5::g.13::m.13	833	0	100	97
ASIM_0001127301-mRNA-1	416	TRINITY_DN18174_c0_g1::TRINITY_DN18174_c0_g1_i2::g.19::m.19	428	0	86	95
ASIM_0000683501-mRNA-1	78	TRINITY_DN18192_c0_g1::TRINITY_DN18192_c0_g1_i1::g.1::m.1	533	1e-07	39	64
ASIM_0002052901-mRNA-1	134	TRINITY_DN18192_c0_g1::TRINITY_DN18192_c0_g1_i1::g.1::m.1	533	9e-73	82	100
ASIM_0000545601-mRNA-1	81	TRINITY_DN18195_c0_g1::TRINITY_DN18195_c0_g1_i1::g.55::m.55	159	3e-49	97	96
ASIM_0001429601-mRNA-1	421	TRINITY_DN18195_c0_g1::TRINITY_DN18195_c0_g1_i1::g.55::m.55	159	9e-103	37	96
ASIM_0000850801-mRNA-1	60	TRINITY_DN18198_c0_g1::TRINITY_DN18198_c0_g1_i1::g.15::m.15	369	0.005	88	28
ASIM_0001395401-mRNA-1	354	TRINITY_DN18198_c0_g1::TRINITY_DN18198_c0_g1_i1::g.15::m.15	369	0	100	87
ASIM_0001394301-mRNA-1	105	TRINITY_DN18201_c0_g1::TRINITY_DN18201_c0_g1_i1::g.63::m.63	106	1e-72	100	100
ASIM_0000239301-mRNA-1	414	TRINITY_DN18213_c0_g1::TRINITY_DN18213_c0_g1_i1::g.18304::m.18304	805	0	96	100
ASIM_0000911901-mRNA-1	51	TRINITY_DN18213_c0_g1::TRINITY_DN18213_c0_g1_i1::g.18304::m.18304	805	4e-28	98	98
ASIM_0000636701-mRNA-1	170	TRINITY_DN18213_c0_g1::TRINITY_DN18213_c0_g1_i1::g.18304::m.18304	805	2e-116	100	99
ASIM_0001091101-mRNA-1	235	TRINITY_DN18218_c0_g2::TRINITY_DN18218_c0_g2_i3::g.18283::m.18283	222	1e-121	93	79
ASIM_0000983101-mRNA-1	60	TRINITY_DN18219_c0_g1::TRINITY_DN18219_c0_g1_i1::g.18296::m.18296	128	4e-32	91	96
ASIM_0000933301-mRNA-1	60	TRINITY_DN18219_c0_g1::TRINITY_DN18219_c0_g1_i1::g.18296::m.18296	128	4e-32	91	96
ASIM_0001467901-mRNA-1	319	TRINITY_DN18222_c0_g1::TRINITY_DN18222_c0_g1_i1::g.18288::m.18288	137	8e-51	38	93
ASIM_0001467501-mRNA-1	1285	TRINITY_DN18223_c0_g1::TRINITY_DN18223_c0_g1_i1::g.18351::m.18351	727	1e-141	37	100
ASIM_0002133601-mRNA-1	208	TRINITY_DN18224_c0_g1::TRINITY_DN18224_c0_g1_i1::g.18303::m.18303	350	6e-06	63	25
ASIM_0001466101-mRNA-1	317	TRINITY_DN18224_c0_g1::TRINITY_DN18224_c0_g1_i1::g.18303::m.18303	350	2e-27	98	30
ASIM_0001880801-mRNA-1	92	TRINITY_DN18224_c0_g1::TRINITY_DN18224_c0_g1_i1::g.18303::m.18303	350	3e-09	100	29
ASIM_0001941501-mRNA-1	92	TRINITY_DN18224_c0_g1::TRINITY_DN18224_c0_g1_i1::g.18303::m.18303	350	4e-09	100	29
ASIM_0001207701-mRNA-1	282	TRINITY_DN18224_c0_g1::TRINITY_DN18224_c0_g1_i1::g.18303::m.18303	350	2e-31	89	32
ASIM_0001551001-mRNA-1	1465	TRINITY_DN18233_c0_g1::TRINITY_DN18233_c0_g1_i2::g.18318::m.18318	774	2e-99	34	44
ASIM_0001374901-mRNA-1	440	TRINITY_DN18234_c0_g1::TRINITY_DN18234_c0_g1_i1::g.18343::m.18343	475	4e-18	72	26
ASIM_0000016901-mRNA-1	253	TRINITY_DN18234_c0_g1::TRINITY_DN18234_c0_g1_i1::g.18343::m.18343	475	0.003	38	29
ASIM_0001581401-mRNA-1	528	TRINITY_DN18234_c0_g1::TRINITY_DN18234_c0_g1_i1::g.18343::m.18343	475	0	97	92
ASIM_0002160201-mRNA-1	40	TRINITY_DN18237_c0_g1::TRINITY_DN18237_c0_g1_i1::g.18347::m.18347	659	3e-18	87	100
ASIM_0000360001-mRNA-1	126	TRINITY_DN18237_c0_g1::TRINITY_DN18237_c0_g1_i1::g.18347::m.18347	659	2e-47	95	60
ASIM_0000489701-mRNA-1	187	TRINITY_DN18237_c0_g1::TRINITY_DN18237_c0_g1_i1::g.18347::m.18347	659	1e-112	97	89
ASIM_0000402101-mRNA-1	77	TRINITY_DN18237_c0_g1::TRINITY_DN18237_c0_g1_i1::g.18347::m.18347	659	2e-49	100	100
ASIM_0000227101-mRNA-1	217	TRINITY_DN18237_c0_g1::TRINITY_DN18237_c0_g1_i1::g.18347::m.18347	659	8e-45	84	47
ASIM_0001366201-mRNA-1	156	TRINITY_DN18239_c0_g2::TRINITY_DN18239_c0_g2_i1::g.18287::m.18287	157	6e-116	100	100
ASIM_0001096001-mRNA-1	297	TRINITY_DN18240_c0_g1::TRINITY_DN18240_c0_g1_i4::g.18295::m.18295	254	0	85	99
ASIM_0001228201-mRNA-1	436	TRINITY_DN18243_c0_g1::TRINITY_DN18243_c0_g1_i4::g.18325::m.18325	437	0	100	100
ASIM_0001583001-mRNA-1	107	TRINITY_DN18245_c0_g1::TRINITY_DN18245_c0_g1_i1::g.18341::m.18341	113	2e-18	68	53
ASIM_0000688401-mRNA-1	112	TRINITY_DN18245_c0_g1::TRINITY_DN18245_c0_g1_i1::g.18341::m.18341	113	3e-79	100	100
ASIM_0001568101-mRNA-1	149	TRINITY_DN18246_c0_g1::TRINITY_DN18246_c0_g1_i1::g.18329::m.18329	329	4e-101	95	99
ASIM_0001277901-mRNA-1	694	TRINITY_DN18247_c0_g3::TRINITY_DN18247_c0_g3_i1::g.18350::m.18350	810	0	60	99
ASIM_0001561601-mRNA-1	635	TRINITY_DN18247_c0_g3::TRINITY_DN18247_c0_g3_i1::g.18350::m.18350	810	0.0004	32	23
ASIM_0000445701-mRNA-1	123	TRINITY_DN18248_c0_g1::TRINITY_DN18248_c0_g1_i1::g.18340::m.18340	321	3e-84	100	98
ASIM_0001961601-mRNA-1	317	TRINITY_DN18248_c0_g1::TRINITY_DN18248_c0_g1_i1::g.18340::m.18340	321	5e-115	75	70
ASIM_0001354601-mRNA-1	372	TRINITY_DN18248_c0_g1::TRINITY_DN18248_c0_g1_i1::g.18340::m.18340	321	5e-45	82	32
ASIM_0001529101-mRNA-1	289	TRINITY_DN18248_c0_g1::TRINITY_DN18248_c0_g1_i1::g.18340::m.18340	321	2e-40	82	40
ASIM_0001079401-mRNA-1	367	TRINITY_DN18248_c0_g1::TRINITY_DN18248_c0_g1_i1::g.18340::m.18340	321	1e-38	53	38
ASIM_0001530101-mRNA-1	498	TRINITY_DN18259_c0_g1::TRINITY_DN18259_c0_g1_i2::g.18324::m.18324	504	0	101	97
ASIM_0001224901-mRNA-1	521	TRINITY_DN18261_c0_g1::TRINITY_DN18261_c0_g1_i1::g.18327::m.18327	242	6e-150	40	99
ASIM_0000676901-mRNA-1	37	TRINITY_DN18271_c0_g2::TRINITY_DN18271_c0_g2_i1::g.18331::m.18331	165	1e-21	97	100
ASIM_0002093101-mRNA-1	165	TRINITY_DN18271_c0_g2::TRINITY_DN18271_c0_g2_i1::g.18331::m.18331	165	1e-42	41	95
ASIM_0001313501-mRNA-1	585	TRINITY_DN18277_c0_g1::TRINITY_DN18277_c0_g1_i1::g.18312::m.18312	583	0	99	100
ASIM_0001616201-mRNA-1	240	TRINITY_DN18278_c0_g1::TRINITY_DN18278_c0_g1_i1::g.18315::m.18315	241	4e-180	100	100
ASIM_0000442301-mRNA-1	81	TRINITY_DN18279_c0_g2::TRINITY_DN18279_c0_g2_i1::g.18339::m.18339	137	1e-47	103	90
ASIM_0001104701-mRNA-1	277	TRINITY_DN18280_c0_g2::TRINITY_DN18280_c0_g2_i1::g.18333::m.18333	294	0	100	100
ASIM_0001469801-mRNA-1	209	TRINITY_DN18288_c1_g3::TRINITY_DN18288_c1_g3_i1::g.18292::m.18292	217	1e-151	97	99
ASIM_0001365301-mRNA-1	135	TRINITY_DN18292_c0_g1::TRINITY_DN18292_c0_g1_i2::g.18357::m.18357	113	3e-10	74	33
ASIM_0001344301-mRNA-1	497	TRINITY_DN18295_c0_g1::TRINITY_DN18295_c0_g1_i2::g.18300::m.18300	515	0	100	99
ASIM_0001472401-mRNA-1	195	TRINITY_DN18299_c0_g1::TRINITY_DN18299_c0_g1_i4::g.18342::m.18342	188	2e-114	100	87
ASIM_0001281801-mRNA-1	137	TRINITY_DN18301_c0_g1::TRINITY_DN18301_c0_g1_i1::g.18309::m.18309	177	1e-95	96	100
ASIM_0001011501-mRNA-1	151	TRINITY_DN18306_c1_g1::TRINITY_DN18306_c1_g1_i1::g.16827::m.16827	152	3e-111	100	100
ASIM_0001278001-mRNA-1	293	TRINITY_DN18308_c0_g1::TRINITY_DN18308_c0_g1_i2::g.16808::m.16808	387	8e-100	49	98
ASIM_0000110901-mRNA-1	327	TRINITY_DN18312_c0_g1::TRINITY_DN18312_c0_g1_i1::g.16800::m.16800	387	0	99	97
ASIM_0000211601-mRNA-1	188	TRINITY_DN18312_c0_g1::TRINITY_DN18312_c0_g1_i1::g.16800::m.16800	387	9e-132	112	89
ASIM_0001229401-mRNA-1	546	TRINITY_DN18319_c0_g2::TRINITY_DN18319_c0_g2_i2::g.16877::m.16877	495	0	90	98
ASIM_0001375601-mRNA-1	297	TRINITY_DN18320_c0_g1::TRINITY_DN18320_c0_g1_i5::g.16826::m.16826	298	0	100	100
ASIM_0000167901-mRNA-1	150	TRINITY_DN18320_c0_g1::TRINITY_DN18320_c0_g1_i5::g.16826::m.16826	298	1e-33	86	46
ASIM_0001750401-mRNA-1	267	TRINITY_DN18320_c0_g1::TRINITY_DN18320_c0_g1_i5::g.16826::m.16826	298	1e-69	93	43
ASIM_0001874301-mRNA-1	160	TRINITY_DN18320_c0_g1::TRINITY_DN18320_c0_g1_i5::g.16826::m.16826	298	8e-31	97	41
ASIM_0001312101-mRNA-1	741	TRINITY_DN18323_c0_g2::TRINITY_DN18323_c0_g2_i4::g.16864::m.16864	764	0	102	93
ASIM_0001312001-mRNA-1	372	TRINITY_DN18323_c0_g2::TRINITY_DN18323_c0_g2_i4::g.16865::m.16865	340	0	100	89
ASIM_0001152101-mRNA-1	410	TRINITY_DN18324_c0_g1::TRINITY_DN18324_c0_g1_i1::g.16844::m.16844	450	0	100	100
ASIM_0001130601-mRNA-1	611	TRINITY_DN18326_c0_g1::TRINITY_DN18326_c0_g1_i1::g.16821::m.16821	570	0	100	91
ASIM_0000030901-mRNA-1	802	TRINITY_DN18327_c0_g1::TRINITY_DN18327_c0_g1_i2::g.16816::m.16816	948	0	80	95
ASIM_0001244601-mRNA-1	467	TRINITY_DN18329_c0_g2::TRINITY_DN18329_c0_g2_i1::g.16831::m.16831	468	0	100	100
ASIM_0001898601-mRNA-1	197	TRINITY_DN18330_c0_g1::TRINITY_DN18330_c0_g1_i1::g.16819::m.16819	312	8e-63	115	48
ASIM_0001289301-mRNA-1	297	TRINITY_DN18330_c0_g1::TRINITY_DN18330_c0_g1_i1::g.16819::m.16819	312	0	104	95
ASIM_0001804601-mRNA-1	72	TRINITY_DN18340_c0_g3::TRINITY_DN18340_c0_g3_i1::g.16837::m.16837	86	6e-09	101	32
ASIM_0001390201-mRNA-1	444	TRINITY_DN18346_c0_g1::TRINITY_DN18346_c0_g1_i2::g.16858::m.16858	274	2e-169	61	89
ASIM_0001173201-mRNA-1	562	TRINITY_DN18348_c1_g1::TRINITY_DN18348_c1_g1_i4::g.16876::m.16876	264	6e-153	42	98
ASIM_0001272101-mRNA-1	577	TRINITY_DN18351_c0_g1::TRINITY_DN18351_c0_g1_i2::g.16854::m.16854	471	0	67	98
ASIM_0001910001-mRNA-1	406	TRINITY_DN18352_c1_g2::TRINITY_DN18352_c1_g2_i1::g.16830::m.16830	164	5e-10	37	29
ASIM_0001624501-mRNA-1	537	TRINITY_DN18355_c0_g1::TRINITY_DN18355_c0_g1_i1::g.16880::m.16880	598	0	94	95
ASIM_0001873601-mRNA-1	70	TRINITY_DN18355_c0_g1::TRINITY_DN18355_c0_g1_i1::g.16880::m.16880	598	6e-34	80	100
ASIM_0001481301-mRNA-1	717	TRINITY_DN18355_c0_g1::TRINITY_DN18355_c0_g1_i1::g.16880::m.16880	598	1e-18	32	28
ASIM_0001088401-mRNA-1	201	TRINITY_DN18355_c0_g1::TRINITY_DN18355_c0_g1_i1::g.16880::m.16880	598	4e-07	73	29
ASIM_0001029801-mRNA-1	227	TRINITY_DN18366_c0_g1::TRINITY_DN18366_c0_g1_i3::g.16849::m.16849	233	6e-171	100	100
ASIM_0001861001-mRNA-1	522	TRINITY_DN18375_c0_g1::TRINITY_DN18375_c0_g1_i3::g.16839::m.16839	516	5e-19	47	28
ASIM_0001009801-mRNA-1	546	TRINITY_DN18375_c0_g1::TRINITY_DN18375_c0_g1_i3::g.16839::m.16839	516	0	96	94
ASIM_0001009701-mRNA-1	383	TRINITY_DN18375_c0_g1::TRINITY_DN18375_c0_g1_i3::g.16840::m.16840	316	0	75	99
ASIM_0000014901-mRNA-1	230	TRINITY_DN18382_c0_g1::TRINITY_DN18382_c0_g1_i2::g.16887::m.16887	130	8e-68	52	86
ASIM_0001203601-mRNA-1	634	TRINITY_DN18390_c0_g2::TRINITY_DN18390_c0_g2_i1::g.16848::m.16848	398	0	65	92
ASIM_0001234401-mRNA-1	392	TRINITY_DN18391_c0_g1::TRINITY_DN18391_c0_g1_i1::g.16860::m.16860	467	0	114	82
ASIM_0001973201-mRNA-1	136	TRINITY_DN18399_c0_g1::TRINITY_DN18399_c0_g1_i1::g.16838::m.16838	192	4e-25	95	40
ASIM_0001089001-mRNA-1	191	TRINITY_DN18399_c0_g1::TRINITY_DN18399_c0_g1_i1::g.16838::m.16838	192	2e-140	100	100
ASIM_0000188101-mRNA-1	167	TRINITY_DN18399_c0_g1::TRINITY_DN18399_c0_g1_i1::g.16838::m.16838	192	0.0003	43	27
ASIM_0001627301-mRNA-1	183	TRINITY_DN18399_c0_g1::TRINITY_DN18399_c0_g1_i1::g.16838::m.16838	192	3e-30	73	43
ASIM_0000647301-mRNA-1	70	TRINITY_DN18401_c0_g1::TRINITY_DN18401_c0_g1_i1::g.16811::m.16811	380	3e-06	68	37
ASIM_0001677301-mRNA-1	366	TRINITY_DN18401_c0_g1::TRINITY_DN18401_c0_g1_i1::g.16811::m.16811	380	0	99	99
ASIM_0001718201-mRNA-1	272	TRINITY_DN18403_c0_g2::TRINITY_DN18403_c0_g2_i3::g.9866::m.9866	213	2e-06	50	22
ASIM_0001555601-mRNA-1	119	TRINITY_DN18403_c0_g2::TRINITY_DN18403_c0_g2_i3::g.9866::m.9866	213	5e-09	86	25
ASIM_0001130301-mRNA-1	104	TRINITY_DN18403_c0_g2::TRINITY_DN18403_c0_g2_i3::g.9866::m.9866	213	6e-60	84	98
ASIM_0001075701-mRNA-1	708	TRINITY_DN18407_c0_g1::TRINITY_DN18407_c0_g1_i1::g.9848::m.9848	474	0	66	98
ASIM_0001017501-mRNA-1	67	TRINITY_DN18409_c0_g2::TRINITY_DN18409_c0_g2_i1::g.9891::m.9891	110	2e-40	94	100
ASIM_0001564501-mRNA-1	195	TRINITY_DN18412_c0_g1::TRINITY_DN18412_c0_g1_i1::g.9852::m.9852	476	2e-46	98	46
ASIM_0001884601-mRNA-1	240	TRINITY_DN18412_c0_g1::TRINITY_DN18412_c0_g1_i1::g.9852::m.9852	476	5e-170	100	99
ASIM_0001564401-mRNA-1	165	TRINITY_DN18412_c0_g1::TRINITY_DN18412_c0_g1_i1::g.9852::m.9852	476	1e-44	90	45
ASIM_0000303101-mRNA-1	136	TRINITY_DN18412_c0_g1::TRINITY_DN18412_c0_g1_i1::g.9852::m.9852	476	1e-89	96	98
ASIM_0001564601-mRNA-1	480	TRINITY_DN18412_c0_g1::TRINITY_DN18412_c0_g1_i1::g.9852::m.9852	476	0	98	98
ASIM_0000238501-mRNA-1	185	TRINITY_DN18412_c0_g1::TRINITY_DN18412_c0_g1_i1::g.9852::m.9852	476	3e-27	87	38
ASIM_0000533801-mRNA-1	132	TRINITY_DN18412_c0_g1::TRINITY_DN18412_c0_g1_i1::g.9852::m.9852	476	5e-33	88	44
ASIM_0001119901-mRNA-1	259	TRINITY_DN18413_c0_g1::TRINITY_DN18413_c0_g1_i4::g.9884::m.9884	534	2e-147	81	96
ASIM_0001709601-mRNA-1	267	TRINITY_DN18415_c1_g1::TRINITY_DN18415_c1_g1_i1::g.9863::m.9863	291	2e-17	98	25
ASIM_0001789801-mRNA-1	296	TRINITY_DN18415_c1_g1::TRINITY_DN18415_c1_g1_i1::g.9863::m.9863	291	6e-25	94	29
ASIM_0000263901-mRNA-1	158	TRINITY_DN18415_c1_g1::TRINITY_DN18415_c1_g1_i1::g.9863::m.9863	291	3e-17	83	34
ASIM_0001694901-mRNA-1	221	TRINITY_DN18415_c1_g1::TRINITY_DN18415_c1_g1_i1::g.9863::m.9863	291	5e-12	52	32
ASIM_0001254301-mRNA-1	282	TRINITY_DN18415_c1_g1::TRINITY_DN18415_c1_g1_i1::g.9863::m.9863	291	0	100	100
ASIM_0001285001-mRNA-1	350	TRINITY_DN18415_c1_g1::TRINITY_DN18415_c1_g1_i1::g.9863::m.9863	291	3e-23	87	27
ASIM_0000145101-mRNA-1	94	TRINITY_DN18415_c1_g1::TRINITY_DN18415_c1_g1_i1::g.9863::m.9863	291	2e-17	70	50
ASIM_0000169401-mRNA-1	221	TRINITY_DN18415_c1_g1::TRINITY_DN18415_c1_g1_i1::g.9863::m.9863	291	5e-12	52	32
ASIM_0001678601-mRNA-1	580	TRINITY_DN18417_c0_g1::TRINITY_DN18417_c0_g1_i4::g.9872::m.9872	763	0	103	95
ASIM_0001629501-mRNA-1	365	TRINITY_DN18425_c0_g1::TRINITY_DN18425_c0_g1_i2::g.9840::m.9840	432	0	110	82
ASIM_0000174601-mRNA-1	190	TRINITY_DN18433_c0_g1::TRINITY_DN18433_c0_g1_i1::g.9843::m.9843	391	2e-104	91	87
ASIM_0001655801-mRNA-1	244	TRINITY_DN18433_c0_g1::TRINITY_DN18433_c0_g1_i1::g.9843::m.9843	391	7e-179	97	99
ASIM_0001203201-mRNA-1	339	TRINITY_DN18455_c0_g1::TRINITY_DN18455_c0_g1_i1::g.9861::m.9861	199	8e-131	60	93
ASIM_0001894201-mRNA-1	203	TRINITY_DN18460_c0_g1::TRINITY_DN18460_c0_g1_i1::g.9892::m.9892	228	1e-76	87	59
ASIM_0001410501-mRNA-1	173	TRINITY_DN18460_c0_g1::TRINITY_DN18460_c0_g1_i1::g.9892::m.9892	228	4e-129	100	100
ASIM_0001410601-mRNA-1	105	TRINITY_DN18460_c0_g1::TRINITY_DN18460_c0_g1_i3::g.9893::m.9893	410	3e-49	84	98
ASIM_0001706401-mRNA-1	321	TRINITY_DN18466_c0_g1::TRINITY_DN18466_c0_g1_i1::g.9851::m.9851	319	1e-177	106	77
ASIM_0001877201-mRNA-1	165	TRINITY_DN18474_c0_g1::TRINITY_DN18474_c0_g1_i1::g.9889::m.9889	250	3e-124	100	99
ASIM_0000353601-mRNA-1	245	TRINITY_DN18475_c0_g1::TRINITY_DN18475_c0_g1_i1::g.9842::m.9842	544	2e-82	86	57
ASIM_0001853701-mRNA-1	409	TRINITY_DN18475_c0_g1::TRINITY_DN18475_c0_g1_i1::g.9842::m.9842	544	5e-116	101	44
ASIM_0001189401-mRNA-1	815	TRINITY_DN18475_c0_g1::TRINITY_DN18475_c0_g1_i1::g.9842::m.9842	544	1e-119	67	40
ASIM_0000315101-mRNA-1	244	TRINITY_DN18475_c0_g1::TRINITY_DN18475_c0_g1_i1::g.9842::m.9842	544	2e-82	86	57
ASIM_0000381401-mRNA-1	228	TRINITY_DN18475_c0_g1::TRINITY_DN18475_c0_g1_i1::g.9842::m.9842	544	6e-155	100	94
ASIM_0000721801-mRNA-1	97	TRINITY_DN18475_c0_g1::TRINITY_DN18475_c0_g1_i1::g.9842::m.9842	544	1e-52	85	97
ASIM_0000913201-mRNA-1	40	TRINITY_DN18475_c0_g1::TRINITY_DN18475_c0_g1_i1::g.9842::m.9842	544	2e-17	80	100
ASIM_0000657701-mRNA-1	88	TRINITY_DN18475_c0_g1::TRINITY_DN18475_c0_g1_i1::g.9842::m.9842	544	1e-26	97	48
ASIM_0001938401-mRNA-1	124	TRINITY_DN18475_c0_g1::TRINITY_DN18475_c0_g1_i1::g.9842::m.9842	544	8e-74	87	99
ASIM_0001783801-mRNA-1	229	TRINITY_DN18478_c0_g1::TRINITY_DN18478_c0_g1_i2::g.9886::m.9886	238	7e-168	100	98
ASIM_0001506601-mRNA-1	239	TRINITY_DN18484_c0_g1::TRINITY_DN18484_c0_g1_i1::g.9854::m.9854	245	1e-24	76	32
ASIM_0001245801-mRNA-1	244	TRINITY_DN18484_c0_g1::TRINITY_DN18484_c0_g1_i1::g.9854::m.9854	245	0	100	100
ASIM_0001095101-mRNA-1	107	TRINITY_DN18488_c0_g1::TRINITY_DN18488_c0_g1_i2::g.9868::m.9868	112	1e-74	100	99
ASIM_0001093401-mRNA-1	245	TRINITY_DN18493_c0_g1::TRINITY_DN18493_c0_g1_i1::g.9875::m.9875	245	0	99	100
ASIM_0000012601-mRNA-1	429	TRINITY_DN18503_c0_g1::TRINITY_DN18503_c0_g1_i2::g.2443::m.2443	430	0	100	99
ASIM_0000154701-mRNA-1	331	TRINITY_DN18503_c0_g1::TRINITY_DN18503_c0_g1_i2::g.2443::m.2443	430	7e-14	91	24
ASIM_0001369401-mRNA-1	459	TRINITY_DN18506_c0_g1::TRINITY_DN18506_c0_g1_i1::g.2442::m.2442	464	0	99	98
ASIM_0001725501-mRNA-1	313	TRINITY_DN18510_c0_g1::TRINITY_DN18510_c0_g1_i2::g.2482::m.2482	314	0	100	99
ASIM_0001099301-mRNA-1	868	TRINITY_DN18510_c0_g1::TRINITY_DN18510_c0_g1_i2::g.2482::m.2482	314	1e-78	34	41
ASIM_0001792801-mRNA-1	326	TRINITY_DN18510_c0_g1::TRINITY_DN18510_c0_g1_i2::g.2482::m.2482	314	4e-18	39	30
ASIM_0001647701-mRNA-1	359	TRINITY_DN18510_c0_g1::TRINITY_DN18510_c0_g1_i2::g.2482::m.2482	314	7e-19	54	26
ASIM_0000017501-mRNA-1	684	TRINITY_DN18510_c0_g1::TRINITY_DN18510_c0_g1_i2::g.2482::m.2482	314	9e-23	43	24
ASIM_0002010301-mRNA-1	324	TRINITY_DN18514_c0_g1::TRINITY_DN18514_c0_g1_i2::g.2491::m.2491	158	6e-96	48	94
ASIM_0001798201-mRNA-1	415	TRINITY_DN18514_c0_g1::TRINITY_DN18514_c0_g1_i2::g.2491::m.2491	158	2e-96	38	96
ASIM_0001119801-mRNA-1	276	TRINITY_DN18515_c0_g6::TRINITY_DN18515_c0_g6_i1::g.2465::m.2465	277	0	100	99
ASIM_0001661501-mRNA-1	147	TRINITY_DN18519_c0_g2::TRINITY_DN18519_c0_g2_i1::g.2475::m.2475	148	2e-108	100	100
ASIM_0000758701-mRNA-1	71	TRINITY_DN18529_c0_g2::TRINITY_DN18529_c0_g2_i1::g.2492::m.2492	316	8e-32	76	96
ASIM_0000759401-mRNA-1	67	TRINITY_DN18529_c0_g2::TRINITY_DN18529_c0_g2_i1::g.2492::m.2492	316	4e-32	80	96
ASIM_0000807001-mRNA-1	110	TRINITY_DN18529_c0_g2::TRINITY_DN18529_c0_g2_i1::g.2492::m.2492	316	1e-37	91	60
ASIM_0001828401-mRNA-1	379	TRINITY_DN18533_c0_g1::TRINITY_DN18533_c0_g1_i1::g.2463::m.2463	231	7e-151	60	89
ASIM_0001894501-mRNA-1	193	TRINITY_DN18550_c0_g1::TRINITY_DN18550_c0_g1_i1::g.2472::m.2472	356	4e-119	109	79
ASIM_0000977401-mRNA-1	76	TRINITY_DN18550_c0_g1::TRINITY_DN18550_c0_g1_i1::g.2472::m.2472	356	7e-49	100	98
ASIM_0000101801-mRNA-1	348	TRINITY_DN18550_c0_g1::TRINITY_DN18550_c0_g1_i1::g.2472::m.2472	356	0	100	96
ASIM_0001537501-mRNA-1	70	TRINITY_DN18552_c0_g1::TRINITY_DN18552_c0_g1_i1::g.2423::m.2423	127	3e-08	70	42
ASIM_0001771901-mRNA-1	307	TRINITY_DN18552_c0_g1::TRINITY_DN18552_c0_g1_i2::g.2424::m.2424	341	2e-93	107	45
ASIM_0001555801-mRNA-1	340	TRINITY_DN18552_c0_g1::TRINITY_DN18552_c0_g1_i2::g.2424::m.2424	341	0	100	99
ASIM_0001651901-mRNA-1	478	TRINITY_DN18553_c0_g1::TRINITY_DN18553_c0_g1_i2::g.2456::m.2456	308	0	51	99
ASIM_0000662101-mRNA-1	110	TRINITY_DN18567_c0_g1::TRINITY_DN18567_c0_g1_i3::g.2459::m.2459	132	3e-25	50	92
ASIM_0001986401-mRNA-1	111	TRINITY_DN18567_c0_g1::TRINITY_DN18567_c0_g1_i3::g.2459::m.2459	132	2e-24	49	92
ASIM_0001086201-mRNA-1	290	TRINITY_DN18569_c0_g1::TRINITY_DN18569_c0_g1_i1::g.2494::m.2494	314	0	111	86
ASIM_0001110201-mRNA-1	489	TRINITY_DN18576_c0_g2::TRINITY_DN18576_c0_g2_i1::g.2440::m.2440	470	0	95	95
ASIM_0001355301-mRNA-1	154	TRINITY_DN18579_c0_g1::TRINITY_DN18579_c0_g1_i2::g.2452::m.2452	210	3e-103	109	86
ASIM_0001584601-mRNA-1	303	TRINITY_DN18581_c0_g1::TRINITY_DN18581_c0_g1_i2::g.2480::m.2480	335	5e-163	110	76
ASIM_0001117301-mRNA-1	83	TRINITY_DN18582_c0_g1::TRINITY_DN18582_c0_g1_i1::g.2458::m.2458	84	5e-58	100	100
ASIM_0001496601-mRNA-1	346	TRINITY_DN18583_c0_g2::TRINITY_DN18583_c0_g2_i3::g.2436::m.2436	380	0	97	99
ASIM_0000119501-mRNA-1	300	TRINITY_DN18585_c0_g1::TRINITY_DN18585_c0_g1_i1::g.2425::m.2425	295	0	100	97
ASIM_0001417501-mRNA-1	137	TRINITY_DN18616_c0_g1::TRINITY_DN18616_c0_g1_i7::g.16930::m.16930	397	7e-92	97	98
ASIM_0001460301-mRNA-1	562	TRINITY_DN18618_c0_g1::TRINITY_DN18618_c0_g1_i4::g.16958::m.16958	269	0	45	99
ASIM_0000340801-mRNA-1	94	TRINITY_DN18618_c0_g1::TRINITY_DN18618_c0_g1_i6::g.16960::m.16960	167	0.0002	59	32
ASIM_0001348501-mRNA-1	310	TRINITY_DN18618_c0_g1::TRINITY_DN18618_c0_g1_i6::g.16960::m.16960	167	2e-09	37	26
ASIM_0000418501-mRNA-1	94	TRINITY_DN18618_c0_g1::TRINITY_DN18618_c0_g1_i6::g.16960::m.16960	167	0.0003	59	32
ASIM_0001635701-mRNA-1	110	TRINITY_DN18619_c1_g3::TRINITY_DN18619_c1_g3_i1::g.16894::m.16894	140	2e-54	76	97
ASIM_0001401501-mRNA-1	127	TRINITY_DN18621_c0_g1::TRINITY_DN18621_c0_g1_i6::g.16984::m.16984	131	4e-80	100	100
ASIM_0001377801-mRNA-1	380	TRINITY_DN18624_c1_g1::TRINITY_DN18624_c1_g1_i2::g.16924::m.16924	384	0	91	100
ASIM_0000552101-mRNA-1	83	TRINITY_DN18628_c1_g1::TRINITY_DN18628_c1_g1_i1::g.16897::m.16897	170	6e-41	92	81
ASIM_0000900501-mRNA-1	53	TRINITY_DN18628_c1_g1::TRINITY_DN18628_c1_g1_i1::g.16897::m.16897	170	2e-33	100	98
ASIM_0000639901-mRNA-1	59	TRINITY_DN18630_c0_g1::TRINITY_DN18630_c0_g1_i1::g.16979::m.16979	122	3e-36	100	98
ASIM_0001130501-mRNA-1	504	TRINITY_DN18633_c0_g2::TRINITY_DN18633_c0_g2_i1::g.16919::m.16919	536	0	105	92
ASIM_0001055301-mRNA-1	421	TRINITY_DN18638_c1_g2::TRINITY_DN18638_c1_g2_i1::g.16972::m.16972	278	8e-155	72	67
ASIM_0001191301-mRNA-1	394	TRINITY_DN18638_c1_g2::TRINITY_DN18638_c1_g2_i1::g.16972::m.16972	278	0	70	100
ASIM_0001288701-mRNA-1	470	TRINITY_DN18648_c0_g2::TRINITY_DN18648_c0_g2_i2::g.16980::m.16980	171	2e-55	32	63
ASIM_0001627201-mRNA-1	377	TRINITY_DN18651_c0_g2::TRINITY_DN18651_c0_g2_i1::g.16956::m.16956	369	8e-92	93	47
ASIM_0002113501-mRNA-1	171	TRINITY_DN18651_c0_g2::TRINITY_DN18651_c0_g2_i1::g.16956::m.16956	369	3e-14	67	37
ASIM_0001850801-mRNA-1	139	TRINITY_DN18651_c0_g2::TRINITY_DN18651_c0_g2_i1::g.16956::m.16956	369	5e-24	87	42
ASIM_0000580001-mRNA-1	47	TRINITY_DN18651_c0_g2::TRINITY_DN18651_c0_g2_i1::g.16956::m.16956	369	1e-25	100	97
ASIM_0002011801-mRNA-1	193	TRINITY_DN18651_c0_g2::TRINITY_DN18651_c0_g2_i1::g.16956::m.16956	369	3e-139	100	98
ASIM_0001258701-mRNA-1	471	TRINITY_DN18654_c0_g1::TRINITY_DN18654_c0_g1_i2::g.16968::m.16968	742	0	106	92
ASIM_0002110101-mRNA-1	103	TRINITY_DN18654_c0_g1::TRINITY_DN18654_c0_g1_i2::g.16968::m.16968	742	6e-06	43	37
ASIM_0001730401-mRNA-1	139	TRINITY_DN18668_c0_g1::TRINITY_DN18668_c0_g1_i2::g.16891::m.16891	177	1e-06	93	26
ASIM_0000905901-mRNA-1	56	TRINITY_DN18668_c0_g1::TRINITY_DN18668_c0_g1_i2::g.16891::m.16891	177	1e-32	100	100
ASIM_0000899801-mRNA-1	56	TRINITY_DN18668_c0_g1::TRINITY_DN18668_c0_g1_i2::g.16891::m.16891	177	6e-32	100	98
ASIM_0001194901-mRNA-1	296	TRINITY_DN18670_c0_g1::TRINITY_DN18670_c0_g1_i2::g.16905::m.16905	166	3e-21	42	50
ASIM_0000171701-mRNA-1	235	TRINITY_DN18670_c0_g1::TRINITY_DN18670_c0_g1_i2::g.16905::m.16905	166	5e-32	69	60
ASIM_0001598001-mRNA-1	223	TRINITY_DN18672_c0_g1::TRINITY_DN18672_c0_g1_i2::g.16975::m.16975	229	6e-168	100	100
ASIM_0000013101-mRNA-1	341	TRINITY_DN18675_c0_g1::TRINITY_DN18675_c0_g1_i3::g.16934::m.16934	398	0	90	93
ASIM_0001149301-mRNA-1	915	TRINITY_DN18677_c0_g1::TRINITY_DN18677_c0_g1_i2::g.16947::m.16947	975	0	105	92
ASIM_0001443501-mRNA-1	394	TRINITY_DN18678_c0_g1::TRINITY_DN18678_c0_g1_i1::g.16937::m.16937	327	0	78	100
ASIM_0001120901-mRNA-1	344	TRINITY_DN18678_c0_g1::TRINITY_DN18678_c0_g1_i1::g.16937::m.16937	327	7e-37	95	30
ASIM_0001497901-mRNA-1	474	TRINITY_DN18689_c0_g1::TRINITY_DN18689_c0_g1_i1::g.16985::m.16985	406	2e-64	66	39
ASIM_0000194801-mRNA-1	347	TRINITY_DN18689_c0_g1::TRINITY_DN18689_c0_g1_i1::g.16985::m.16985	406	2e-51	100	32
ASIM_0000196601-mRNA-1	355	TRINITY_DN18689_c0_g1::TRINITY_DN18689_c0_g1_i1::g.16985::m.16985	406	2e-50	97	31
ASIM_0001869401-mRNA-1	82	TRINITY_DN18689_c0_g1::TRINITY_DN18689_c0_g1_i1::g.16985::m.16985	406	0.006	69	31
ASIM_0001023601-mRNA-1	410	TRINITY_DN18689_c0_g1::TRINITY_DN18689_c0_g1_i4::g.16986::m.16986	411	0	100	99
ASIM_0001847501-mRNA-1	326	TRINITY_DN18691_c0_g1::TRINITY_DN18691_c0_g1_i1::g.16978::m.16978	329	0	100	95
ASIM_0001452901-mRNA-1	467	TRINITY_DN18692_c0_g1::TRINITY_DN18692_c0_g1_i3::g.16913::m.16913	468	0	100	99
ASIM_0000623801-mRNA-1	105	TRINITY_DN18694_c0_g1::TRINITY_DN18694_c0_g1_i3::g.16899::m.16899	108	6e-35	80	73
ASIM_0000689901-mRNA-1	142	TRINITY_DN18702_c0_g1::TRINITY_DN18702_c0_g1_i1::g.21520::m.21520	497	4e-34	73	83
ASIM_0000894401-mRNA-1	74	TRINITY_DN18702_c0_g1::TRINITY_DN18702_c0_g1_i2::g.21524::m.21524	423	2e-49	100	100
ASIM_0000422201-mRNA-1	245	TRINITY_DN18702_c0_g1::TRINITY_DN18702_c0_g1_i2::g.21524::m.21524	423	2e-165	95	96
ASIM_0000945401-mRNA-1	73	TRINITY_DN18702_c0_g1::TRINITY_DN18702_c0_g1_i2::g.21524::m.21524	423	3e-19	82	91
ASIM_0001027601-mRNA-1	446	TRINITY_DN18703_c0_g2::TRINITY_DN18703_c0_g2_i1::g.21579::m.21579	447	0	100	99
ASIM_0001034801-mRNA-1	535	TRINITY_DN18703_c0_g2::TRINITY_DN18703_c0_g2_i1::g.21579::m.21579	447	7e-26	42	32
ASIM_0000492301-mRNA-1	174	TRINITY_DN18706_c0_g2::TRINITY_DN18706_c0_g2_i1::g.21602::m.21602	228	9e-112	95	95
ASIM_0000569501-mRNA-1	115	TRINITY_DN18706_c0_g2::TRINITY_DN18706_c0_g2_i1::g.21602::m.21602	228	3e-70	92	98
ASIM_0001519601-mRNA-1	671	TRINITY_DN18708_c1_g1::TRINITY_DN18708_c1_g1_i4::g.21609::m.21609	645	0	49	95
ASIM_0001112801-mRNA-1	806	TRINITY_DN18710_c0_g1::TRINITY_DN18710_c0_g1_i14::g.21560::m.21560	754	0	100	93
ASIM_0000952601-mRNA-1	92	TRINITY_DN18710_c0_g1::TRINITY_DN18710_c0_g1_i14::g.21560::m.21560	754	4e-06	85	39
ASIM_0002058701-mRNA-1	139	TRINITY_DN18712_c0_g1::TRINITY_DN18712_c0_g1_i1::g.21571::m.21571	207	9e-99	100	98
ASIM_0001090401-mRNA-1	284	TRINITY_DN18713_c0_g1::TRINITY_DN18713_c0_g1_i1::g.21599::m.21599	309	0	98	100
ASIM_0001357201-mRNA-1	232	TRINITY_DN18720_c0_g1::TRINITY_DN18720_c0_g1_i1::g.21603::m.21603	207	2e-124	100	86
ASIM_0001587601-mRNA-1	220	TRINITY_DN18720_c0_g1::TRINITY_DN18720_c0_g1_i1::g.21603::m.21603	207	1e-24	84	33
ASIM_0001803201-mRNA-1	101	TRINITY_DN18721_c0_g1::TRINITY_DN18721_c0_g1_i1::g.21529::m.21529	123	9e-69	100	100
ASIM_0000564201-mRNA-1	101	TRINITY_DN18723_c0_g1::TRINITY_DN18723_c0_g1_i1::g.21593::m.21593	573	4e-31	86	56
ASIM_0001713601-mRNA-1	550	TRINITY_DN18723_c0_g1::TRINITY_DN18723_c0_g1_i1::g.21593::m.21593	573	0	75	94
ASIM_0001475101-mRNA-1	74	TRINITY_DN18723_c0_g1::TRINITY_DN18723_c0_g1_i1::g.21593::m.21593	573	6e-09	62	41
ASIM_0001026801-mRNA-1	1202	TRINITY_DN18724_c1_g2::TRINITY_DN18724_c1_g2_i3::g.21553::m.21553	1257	0	100	98
ASIM_0001255501-mRNA-1	105	TRINITY_DN18725_c0_g1::TRINITY_DN18725_c0_g1_i4::g.21578::m.21578	253	1e-64	91	96
ASIM_0001322301-mRNA-1	148	TRINITY_DN18726_c0_g1::TRINITY_DN18726_c0_g1_i1::g.21576::m.21576	209	2e-84	125	75
ASIM_0001537401-mRNA-1	419	TRINITY_DN18732_c0_g2::TRINITY_DN18732_c0_g2_i1::g.21618::m.21618	420	0	100	100
ASIM_0000503101-mRNA-1	169	TRINITY_DN18734_c0_g1::TRINITY_DN18734_c0_g1_i1::g.21527::m.21527	280	5e-99	88	87
ASIM_0000502901-mRNA-1	187	TRINITY_DN18734_c0_g1::TRINITY_DN18734_c0_g1_i1::g.21527::m.21527	280	8e-99	80	87
ASIM_0001988501-mRNA-1	147	TRINITY_DN18734_c0_g1::TRINITY_DN18734_c0_g1_i1::g.21527::m.21527	280	9e-67	72	87
ASIM_0000766601-mRNA-1	109	TRINITY_DN18734_c0_g1::TRINITY_DN18734_c0_g1_i1::g.21527::m.21527	280	2e-65	93	89
ASIM_0001322101-mRNA-1	249	TRINITY_DN18737_c0_g1::TRINITY_DN18737_c0_g1_i2::g.21591::m.21591	479	0	100	99
ASIM_0000261701-mRNA-1	263	TRINITY_DN18739_c0_g1::TRINITY_DN18739_c0_g1_i1::g.21564::m.21564	239	1e-133	90	78
ASIM_0000708801-mRNA-1	137	TRINITY_DN18739_c0_g1::TRINITY_DN18739_c0_g1_i1::g.21564::m.21564	239	6e-77	87	88
ASIM_0000164501-mRNA-1	226	TRINITY_DN18739_c0_g1::TRINITY_DN18739_c0_g1_i1::g.21564::m.21564	239	9e-139	88	93
ASIM_0000229501-mRNA-1	65	TRINITY_DN18750_c0_g1::TRINITY_DN18750_c0_g1_i3::g.21614::m.21614	90	4e-41	100	98
ASIM_0000193801-mRNA-1	289	TRINITY_DN18754_c0_g2::TRINITY_DN18754_c0_g2_i1::g.21545::m.21545	231	3e-138	65	98
ASIM_0001411901-mRNA-1	601	TRINITY_DN18756_c0_g1::TRINITY_DN18756_c0_g1_i1::g.21575::m.21575	622	0	99	99
ASIM_0000453201-mRNA-1	56	TRINITY_DN18759_c0_g1::TRINITY_DN18759_c0_g1_i1::g.21567::m.21567	130	3e-11	78	97
ASIM_0001992201-mRNA-1	73	TRINITY_DN18759_c0_g1::TRINITY_DN18759_c0_g1_i1::g.21567::m.21567	130	2e-28	100	75
ASIM_0001264101-mRNA-1	760	TRINITY_DN18764_c0_g1::TRINITY_DN18764_c0_g1_i3::g.21540::m.21540	775	0	100	99
ASIM_0000961701-mRNA-1	58	TRINITY_DN18765_c0_g1::TRINITY_DN18765_c0_g1_i1::g.21616::m.21616	254	4e-07	101	38
ASIM_0002058101-mRNA-1	139	TRINITY_DN18765_c0_g1::TRINITY_DN18765_c0_g1_i1::g.21616::m.21616	254	2e-36	89	50
ASIM_0000304401-mRNA-1	146	TRINITY_DN18765_c0_g1::TRINITY_DN18765_c0_g1_i1::g.21616::m.21616	254	4e-41	80	55
ASIM_0000018801-mRNA-1	265	TRINITY_DN18765_c0_g1::TRINITY_DN18765_c0_g1_i2::g.21617::m.21617	401	8e-26	85	29
ASIM_0000684901-mRNA-1	73	TRINITY_DN18765_c0_g1::TRINITY_DN18765_c0_g1_i2::g.21617::m.21617	401	3e-43	100	98
ASIM_0001494201-mRNA-1	101	TRINITY_DN18765_c0_g1::TRINITY_DN18765_c0_g1_i2::g.21617::m.21617	401	2e-43	77	92
ASIM_0001613901-mRNA-1	222	TRINITY_DN18765_c0_g1::TRINITY_DN18765_c0_g1_i2::g.21617::m.21617	401	6e-25	83	31
ASIM_0001485001-mRNA-1	391	TRINITY_DN18765_c0_g1::TRINITY_DN18765_c0_g1_i2::g.21617::m.21617	401	3e-138	49	99
ASIM_0001613601-mRNA-1	202	TRINITY_DN18766_c0_g1::TRINITY_DN18766_c0_g1_i1::g.21543::m.21543	283	4e-11	90	26
ASIM_0000888101-mRNA-1	40	TRINITY_DN18766_c0_g1::TRINITY_DN18766_c0_g1_i1::g.21543::m.21543	283	1e-20	97	100
ASIM_0002155301-mRNA-1	61	TRINITY_DN18766_c0_g1::TRINITY_DN18766_c0_g1_i1::g.21543::m.21543	283	0.001	88	37
ASIM_0001975401-mRNA-1	118	TRINITY_DN18766_c0_g1::TRINITY_DN18766_c0_g1_i1::g.21543::m.21543	283	9e-07	55	33
ASIM_0000883301-mRNA-1	60	TRINITY_DN18766_c0_g1::TRINITY_DN18766_c0_g1_i1::g.21543::m.21543	283	2e-33	93	100
ASIM_0001651501-mRNA-1	273	TRINITY_DN18766_c0_g1::TRINITY_DN18766_c0_g1_i1::g.21543::m.21543	283	2e-21	69	32
ASIM_0001394001-mRNA-1	175	TRINITY_DN18766_c0_g1::TRINITY_DN18766_c0_g1_i1::g.21543::m.21543	283	9e-128	100	100
ASIM_0001448501-mRNA-1	174	TRINITY_DN18769_c0_g1::TRINITY_DN18769_c0_g1_i1::g.21549::m.21549	196	1e-128	100	100
ASIM_0001356301-mRNA-1	298	TRINITY_DN18775_c0_g1::TRINITY_DN18775_c0_g1_i1::g.21531::m.21531	150	2e-95	54	87
ASIM_0001147201-mRNA-1	436	TRINITY_DN18776_c0_g1::TRINITY_DN18776_c0_g1_i1::g.21605::m.21605	287	1e-71	52	53
ASIM_0000961901-mRNA-1	60	TRINITY_DN18780_c0_g1::TRINITY_DN18780_c0_g1_i3::g.21519::m.21519	311	3e-16	83	98
ASIM_0000186401-mRNA-1	128	TRINITY_DN18780_c0_g1::TRINITY_DN18780_c0_g1_i3::g.21519::m.21519	311	2e-72	100	88
ASIM_0001427801-mRNA-1	578	TRINITY_DN18780_c0_g1::TRINITY_DN18780_c0_g1_i3::g.21519::m.21519	311	3e-17	52	31
ASIM_0000325601-mRNA-1	171	TRINITY_DN18780_c0_g1::TRINITY_DN18780_c0_g1_i3::g.21519::m.21519	311	7e-07	74	35
ASIM_0000658701-mRNA-1	60	TRINITY_DN18780_c0_g1::TRINITY_DN18780_c0_g1_i3::g.21519::m.21519	311	3e-25	85	98
ASIM_0001783001-mRNA-1	145	TRINITY_DN18781_c0_g2::TRINITY_DN18781_c0_g2_i1::g.21532::m.21532	193	3e-107	100	98
ASIM_0001402901-mRNA-1	426	TRINITY_DN18782_c0_g2::TRINITY_DN18782_c0_g2_i1::g.21621::m.21621	370	0	100	86
ASIM_0001779501-mRNA-1	195	TRINITY_DN18784_c0_g2::TRINITY_DN18784_c0_g2_i2::g.21574::m.21574	261	1e-89	94	64
ASIM_0000187501-mRNA-1	221	TRINITY_DN18784_c0_g2::TRINITY_DN18784_c0_g2_i2::g.21574::m.21574	261	2e-164	100	99
ASIM_0001764701-mRNA-1	210	TRINITY_DN18784_c0_g2::TRINITY_DN18784_c0_g2_i2::g.21574::m.21574	261	4e-80	87	59
ASIM_0001231701-mRNA-1	163	TRINITY_DN18787_c0_g2::TRINITY_DN18787_c0_g2_i2::g.21587::m.21587	152	3e-67	60	100
ASIM_0001457801-mRNA-1	360	TRINITY_DN18787_c0_g2::TRINITY_DN18787_c0_g2_i3::g.21589::m.21589	268	0.0004	50	26
ASIM_0000263801-mRNA-1	144	TRINITY_DN18787_c0_g2::TRINITY_DN18787_c0_g2_i3::g.21589::m.21589	268	0.009	82	22
ASIM_0001619101-mRNA-1	324	TRINITY_DN18787_c0_g2::TRINITY_DN18787_c0_g2_i3::g.21589::m.21589	268	0.0002	69	21
ASIM_0001417001-mRNA-1	257	TRINITY_DN18788_c0_g1::TRINITY_DN18788_c0_g1_i1::g.21584::m.21584	282	4e-174	100	97
ASIM_0001019801-mRNA-1	286	TRINITY_DN18792_c0_g3::TRINITY_DN18792_c0_g3_i1::g.21612::m.21612	296	0	103	96
ASIM_0001763901-mRNA-1	320	TRINITY_DN18796_c0_g1::TRINITY_DN18796_c0_g1_i1::g.21517::m.21517	316	0	100	98
ASIM_0001432801-mRNA-1	188	TRINITY_DN18798_c0_g2::TRINITY_DN18798_c0_g2_i1::g.21622::m.21622	194	4e-126	102	96
ASIM_0001552801-mRNA-1	460	TRINITY_DN18799_c0_g1::TRINITY_DN18799_c0_g1_i5::g.21625::m.21625	397	8e-78	81	39
ASIM_0001350701-mRNA-1	497	TRINITY_DN18799_c0_g1::TRINITY_DN18799_c0_g1_i5::g.21625::m.21625	397	0	88	89
ASIM_0001006901-mRNA-1	475	TRINITY_DN18805_c0_g1::TRINITY_DN18805_c0_g1_i2::g.15560::m.15560	583	2e-10	52	28
ASIM_0001422201-mRNA-1	172	TRINITY_DN18805_c0_g1::TRINITY_DN18805_c0_g1_i2::g.15560::m.15560	583	4e-15	101	28
ASIM_0001142501-mRNA-1	486	TRINITY_DN18805_c0_g1::TRINITY_DN18805_c0_g1_i2::g.15560::m.15560	583	0	102	97
ASIM_0000415501-mRNA-1	229	TRINITY_DN18805_c0_g1::TRINITY_DN18805_c0_g1_i3::g.15561::m.15561	270	4e-14	72	29
ASIM_0001854001-mRNA-1	549	TRINITY_DN18808_c0_g2::TRINITY_DN18808_c0_g2_i3::g.15575::m.15575	628	0	73	99
ASIM_0001800701-mRNA-1	135	TRINITY_DN18808_c0_g2::TRINITY_DN18808_c0_g2_i4::g.15578::m.15578	569	2e-72	134	69
ASIM_0000108601-mRNA-1	519	TRINITY_DN18812_c0_g1::TRINITY_DN18812_c0_g1_i1::g.15587::m.15587	492	0	49	100
ASIM_0001231401-mRNA-1	538	TRINITY_DN18813_c0_g2::TRINITY_DN18813_c0_g2_i4::g.15544::m.15544	549	0	100	95
ASIM_0001231301-mRNA-1	149	TRINITY_DN18813_c0_g2::TRINITY_DN18813_c0_g2_i4::g.15545::m.15545	212	9e-104	100	97
ASIM_0000170901-mRNA-1	90	TRINITY_DN18814_c0_g1::TRINITY_DN18814_c0_g1_i1::g.15550::m.15550	80	4e-49	82	100
ASIM_0000523301-mRNA-1	79	TRINITY_DN18814_c0_g1::TRINITY_DN18814_c0_g1_i1::g.15550::m.15550	80	3e-52	100	98
ASIM_0000518401-mRNA-1	64	TRINITY_DN18828_c0_g1::TRINITY_DN18828_c0_g1_i1::g.15569::m.15569	85	0.0004	76	38
ASIM_0000684701-mRNA-1	64	TRINITY_DN18828_c0_g1::TRINITY_DN18828_c0_g1_i1::g.15569::m.15569	85	0.0004	76	38
ASIM_0001580701-mRNA-1	178	TRINITY_DN18829_c0_g2::TRINITY_DN18829_c0_g2_i1::g.15564::m.15564	179	3e-130	100	100
ASIM_0001362901-mRNA-1	259	TRINITY_DN18830_c0_g2::TRINITY_DN18830_c0_g2_i1::g.15612::m.15612	313	0	100	99
ASIM_0001224701-mRNA-1	160	TRINITY_DN18832_c0_g1::TRINITY_DN18832_c0_g1_i3::g.15658::m.15658	96	3e-09	57	39
ASIM_0001467601-mRNA-1	127	TRINITY_DN18832_c0_g1::TRINITY_DN18832_c0_g1_i3::g.15658::m.15658	96	1e-13	44	49
ASIM_0001132501-mRNA-1	188	TRINITY_DN18832_c0_g1::TRINITY_DN18832_c0_g1_i3::g.15658::m.15658	96	1e-16	34	50
ASIM_0002039401-mRNA-1	112	TRINITY_DN18832_c0_g1::TRINITY_DN18832_c0_g1_i3::g.15658::m.15658	96	0.0003	39	43
ASIM_0001855001-mRNA-1	109	TRINITY_DN18832_c0_g1::TRINITY_DN18832_c0_g1_i3::g.15658::m.15658	96	0.0003	40	43
ASIM_0000357501-mRNA-1	44	TRINITY_DN18832_c0_g1::TRINITY_DN18832_c0_g1_i3::g.15658::m.15658	96	3e-09	75	57
ASIM_0000150901-mRNA-1	111	TRINITY_DN18832_c0_g1::TRINITY_DN18832_c0_g1_i3::g.15658::m.15658	96	2e-07	58	35
ASIM_0000478501-mRNA-1	81	TRINITY_DN18832_c0_g1::TRINITY_DN18832_c0_g1_i3::g.15658::m.15658	96	7e-09	85	39
ASIM_0001246701-mRNA-1	151	TRINITY_DN18832_c0_g1::TRINITY_DN18832_c0_g1_i3::g.15658::m.15658	96	4e-12	41	42
ASIM_0000400001-mRNA-1	158	TRINITY_DN18832_c0_g1::TRINITY_DN18832_c0_g1_i3::g.15658::m.15658	96	7e-10	32	49
ASIM_0001695301-mRNA-1	112	TRINITY_DN18832_c0_g1::TRINITY_DN18832_c0_g1_i3::g.15658::m.15658	96	2e-06	58	33
ASIM_0001653501-mRNA-1	158	TRINITY_DN18832_c0_g1::TRINITY_DN18832_c0_g1_i3::g.15658::m.15658	96	7e-10	32	49
ASIM_0000335501-mRNA-1	152	TRINITY_DN18832_c0_g1::TRINITY_DN18832_c0_g1_i3::g.15658::m.15658	96	2e-10	52	33
ASIM_0001370301-mRNA-1	125	TRINITY_DN18832_c0_g1::TRINITY_DN18832_c0_g1_i3::g.15658::m.15658	96	8e-17	52	53
ASIM_0000175201-mRNA-1	44	TRINITY_DN18832_c0_g1::TRINITY_DN18832_c0_g1_i3::g.15658::m.15658	96	2e-09	75	57
ASIM_0001210601-mRNA-1	213	TRINITY_DN18832_c0_g1::TRINITY_DN18832_c0_g1_i3::g.15658::m.15658	96	2e-15	40	45
ASIM_0001810001-mRNA-1	74	TRINITY_DN18832_c0_g1::TRINITY_DN18832_c0_g1_i3::g.15658::m.15658	96	4e-22	63	82
ASIM_0001320001-mRNA-1	340	TRINITY_DN18840_c0_g1::TRINITY_DN18840_c0_g1_i3::g.15549::m.15549	337	0	86	97
ASIM_0002072801-mRNA-1	75	TRINITY_DN18841_c0_g2::TRINITY_DN18841_c0_g2_i1::g.15593::m.15593	150	1e-05	68	39
ASIM_0001148901-mRNA-1	144	TRINITY_DN18841_c0_g2::TRINITY_DN18841_c0_g2_i1::g.15593::m.15593	150	8e-95	91	100
ASIM_0001413101-mRNA-1	416	TRINITY_DN18844_c0_g1::TRINITY_DN18844_c0_g1_i2::g.15547::m.15547	479	0	84	91
ASIM_0000752901-mRNA-1	200	TRINITY_DN18845_c0_g1::TRINITY_DN18845_c0_g1_i1::g.15582::m.15582	199	2e-132	90	99
ASIM_0001099401-mRNA-1	1671	TRINITY_DN18850_c0_g1::TRINITY_DN18850_c0_g1_i1::g.15551::m.15551	496	0	31	91
ASIM_0000028901-mRNA-1	133	TRINITY_DN18851_c0_g1::TRINITY_DN18851_c0_g1_i2::g.15591::m.15591	436	5e-09	70	35
ASIM_0001063101-mRNA-1	435	TRINITY_DN18851_c0_g1::TRINITY_DN18851_c0_g1_i2::g.15591::m.15591	436	0	100	99
ASIM_0001498801-mRNA-1	204	TRINITY_DN18851_c0_g1::TRINITY_DN18851_c0_g1_i2::g.15591::m.15591	436	5e-56	93	50
ASIM_0001183901-mRNA-1	745	TRINITY_DN18853_c0_g1::TRINITY_DN18853_c0_g1_i1::g.15590::m.15590	398	0	49	99
ASIM_0000800101-mRNA-1	147	TRINITY_DN18854_c0_g2::TRINITY_DN18854_c0_g2_i1::g.15648::m.15648	498	5e-103	100	99
ASIM_0001998601-mRNA-1	308	TRINITY_DN18854_c0_g2::TRINITY_DN18854_c0_g2_i1::g.15648::m.15648	498	0	96	100
ASIM_0000536201-mRNA-1	162	TRINITY_DN18857_c0_g1::TRINITY_DN18857_c0_g1_i1::g.15556::m.15556	397	0.0007	74	21
ASIM_0000105801-mRNA-1	320	TRINITY_DN18857_c0_g1::TRINITY_DN18857_c0_g1_i1::g.15556::m.15556	397	0.003	30	28
ASIM_0001065301-mRNA-1	401	TRINITY_DN18857_c0_g1::TRINITY_DN18857_c0_g1_i1::g.15556::m.15556	397	0	82	96
ASIM_0001257001-mRNA-1	532	TRINITY_DN18865_c0_g1::TRINITY_DN18865_c0_g1_i19::g.15600::m.15600	299	0	56	99
ASIM_0001546401-mRNA-1	660	TRINITY_DN18866_c0_g1::TRINITY_DN18866_c0_g1_i2::g.15624::m.15624	309	0	46	97
ASIM_0000257201-mRNA-1	197	TRINITY_DN18871_c0_g2::TRINITY_DN18871_c0_g2_i1::g.15650::m.15650	369	2e-124	86	99
ASIM_0002144301-mRNA-1	110	TRINITY_DN18871_c0_g2::TRINITY_DN18871_c0_g2_i1::g.15650::m.15650	369	8e-64	97	92
ASIM_0001467701-mRNA-1	639	TRINITY_DN18872_c0_g2::TRINITY_DN18872_c0_g2_i5::g.15557::m.15557	690	0	100	99
ASIM_0000931101-mRNA-1	71	TRINITY_DN18879_c0_g1::TRINITY_DN18879_c0_g1_i1::g.15596::m.15596	491	3e-30	71	100
ASIM_0001866801-mRNA-1	466	TRINITY_DN18879_c0_g1::TRINITY_DN18879_c0_g1_i1::g.15596::m.15596	491	5e-14	39	27
ASIM_0002059601-mRNA-1	178	TRINITY_DN18879_c0_g1::TRINITY_DN18879_c0_g1_i1::g.15596::m.15596	491	1e-70	84	75
ASIM_0000845401-mRNA-1	94	TRINITY_DN18879_c0_g1::TRINITY_DN18879_c0_g1_i1::g.15596::m.15596	491	3e-30	54	100
ASIM_0000149401-mRNA-1	123	TRINITY_DN18882_c0_g1::TRINITY_DN18882_c0_g1_i1::g.15539::m.15539	124	6e-81	100	99
ASIM_0000532101-mRNA-1	66	TRINITY_DN18882_c0_g1::TRINITY_DN18882_c0_g1_i1::g.15539::m.15539	124	6e-17	80	69
ASIM_0001082501-mRNA-1	668	TRINITY_DN18884_c0_g1::TRINITY_DN18884_c0_g1_i3::g.15654::m.15654	661	0	100	98
ASIM_0001322001-mRNA-1	354	TRINITY_DN18885_c0_g1::TRINITY_DN18885_c0_g1_i1::g.15595::m.15595	355	0	100	97
ASIM_0001522501-mRNA-1	1875	TRINITY_DN18886_c0_g1::TRINITY_DN18886_c0_g1_i2::g.15632::m.15632	1980	0	49	46
ASIM_0001366901-mRNA-1	2136	TRINITY_DN18886_c0_g1::TRINITY_DN18886_c0_g1_i2::g.15632::m.15632	1980	0	97	48
ASIM_0001645001-mRNA-1	1557	TRINITY_DN18886_c0_g1::TRINITY_DN18886_c0_g1_i2::g.15632::m.15632	1980	0	85	39
ASIM_0001185001-mRNA-1	2006	TRINITY_DN18886_c0_g1::TRINITY_DN18886_c0_g1_i3::g.15638::m.15638	1989	0	99	97
ASIM_0001513201-mRNA-1	272	TRINITY_DN18889_c0_g1::TRINITY_DN18889_c0_g1_i1::g.15621::m.15621	273	0	100	98
ASIM_0001472601-mRNA-1	116	TRINITY_DN18891_c0_g1::TRINITY_DN18891_c0_g1_i1::g.15611::m.15611	117	1e-81	100	99
ASIM_0001498601-mRNA-1	531	TRINITY_DN18894_c1_g1::TRINITY_DN18894_c1_g1_i3::g.15646::m.15646	620	0	96	58
ASIM_0001289401-mRNA-1	431	TRINITY_DN18894_c1_g1::TRINITY_DN18894_c1_g1_i3::g.15646::m.15646	620	0	91	92
ASIM_0001155601-mRNA-1	687	TRINITY_DN18896_c0_g2::TRINITY_DN18896_c0_g2_i5::g.15608::m.15608	704	0	98	96
ASIM_0002132001-mRNA-1	117	TRINITY_DN18902_c0_g2::TRINITY_DN18902_c0_g2_i2::g.22348::m.22348	336	5e-82	100	100
ASIM_0000447901-mRNA-1	85	TRINITY_DN18902_c0_g2::TRINITY_DN18902_c0_g2_i2::g.22348::m.22348	336	7e-57	100	100
ASIM_0001123001-mRNA-1	438	TRINITY_DN18905_c0_g1::TRINITY_DN18905_c0_g1_i1::g.22362::m.22362	466	0	100	99
ASIM_0001490901-mRNA-1	1839	TRINITY_DN18908_c0_g1::TRINITY_DN18908_c0_g1_i1::g.22365::m.22365	1279	0	69	99
ASIM_0002159201-mRNA-1	45	TRINITY_DN18908_c0_g1::TRINITY_DN18908_c0_g1_i1::g.22365::m.22365	1279	1e-09	91	60
ASIM_0002008401-mRNA-1	551	TRINITY_DN18908_c0_g1::TRINITY_DN18908_c0_g1_i1::g.22365::m.22365	1279	0	98	54
ASIM_0001193301-mRNA-1	236	TRINITY_DN18909_c0_g1::TRINITY_DN18909_c0_g1_i1::g.22252::m.22252	237	2e-175	100	100
ASIM_0001635901-mRNA-1	245	TRINITY_DN18910_c1_g1::TRINITY_DN18910_c1_g1_i1::g.22350::m.22350	531	2e-81	54	98
ASIM_0001654501-mRNA-1	412	TRINITY_DN18910_c1_g1::TRINITY_DN18910_c1_g1_i1::g.22350::m.22350	531	0	101	93
ASIM_0000503201-mRNA-1	41	TRINITY_DN18911_c0_g1::TRINITY_DN18911_c0_g1_i1::g.22279::m.22279	478	2e-25	100	100
ASIM_0001744501-mRNA-1	417	TRINITY_DN18911_c0_g1::TRINITY_DN18911_c0_g1_i1::g.22279::m.22279	478	0	100	96
ASIM_0001376701-mRNA-1	346	TRINITY_DN18917_c0_g1::TRINITY_DN18917_c0_g1_i1::g.22308::m.22308	398	0	96	100
ASIM_0001340801-mRNA-1	588	TRINITY_DN18921_c1_g1::TRINITY_DN18921_c1_g1_i1::g.22288::m.22288	691	5e-108	32	99
ASIM_0000214101-mRNA-1	171	TRINITY_DN18921_c1_g1::TRINITY_DN18921_c1_g1_i1::g.22288::m.22288	691	0.001	35	38
ASIM_0001024301-mRNA-1	316	TRINITY_DN18922_c0_g1::TRINITY_DN18922_c0_g1_i2::g.22313::m.22313	361	0	99	94
ASIM_0001024201-mRNA-1	466	TRINITY_DN18922_c0_g1::TRINITY_DN18922_c0_g1_i4::g.22316::m.22316	408	0	87	100
ASIM_0001565701-mRNA-1	428	TRINITY_DN18927_c0_g1::TRINITY_DN18927_c0_g1_i5::g.22259::m.22259	474	0	87	96
ASIM_0001401701-mRNA-1	114	TRINITY_DN18928_c0_g3::TRINITY_DN18928_c0_g3_i3::g.22334::m.22334	112	5e-53	85	87
ASIM_0001478401-mRNA-1	143	TRINITY_DN18929_c0_g1::TRINITY_DN18929_c0_g1_i1::g.22255::m.22255	144	2e-104	100	100
ASIM_0001227801-mRNA-1	459	TRINITY_DN18940_c0_g1::TRINITY_DN18940_c0_g1_i1::g.22283::m.22283	238	2e-159	48	99
ASIM_0001863401-mRNA-1	434	TRINITY_DN18944_c0_g1::TRINITY_DN18944_c0_g1_i1::g.22292::m.22292	479	7e-34	89	29
ASIM_0002063301-mRNA-1	140	TRINITY_DN18944_c0_g1::TRINITY_DN18944_c0_g1_i1::g.22292::m.22292	479	5e-13	52	41
ASIM_0000295701-mRNA-1	338	TRINITY_DN18944_c0_g1::TRINITY_DN18944_c0_g1_i1::g.22292::m.22292	479	1e-17	77	29
ASIM_0000571301-mRNA-1	77	TRINITY_DN18944_c0_g1::TRINITY_DN18944_c0_g1_i1::g.22292::m.22292	479	0.0001	61	38
ASIM_0000042601-mRNA-1	180	TRINITY_DN18944_c0_g1::TRINITY_DN18944_c0_g1_i1::g.22292::m.22292	479	6e-15	93	29
ASIM_0000725401-mRNA-1	117	TRINITY_DN18949_c0_g1::TRINITY_DN18949_c0_g1_i1::g.22287::m.22287	302	0.001	94	25
ASIM_0001117001-mRNA-1	238	TRINITY_DN18949_c0_g1::TRINITY_DN18949_c0_g1_i1::g.22287::m.22287	302	5e-19	91	27
ASIM_0001153901-mRNA-1	215	TRINITY_DN18949_c0_g1::TRINITY_DN18949_c0_g1_i1::g.22287::m.22287	302	4e-05	76	23
ASIM_0001180101-mRNA-1	633	TRINITY_DN18949_c0_g1::TRINITY_DN18949_c0_g1_i1::g.22287::m.22287	302	8e-30	42	32
ASIM_0001069301-mRNA-1	197	TRINITY_DN18949_c0_g1::TRINITY_DN18949_c0_g1_i1::g.22287::m.22287	302	1e-05	87	25
ASIM_0001449401-mRNA-1	286	TRINITY_DN18949_c0_g1::TRINITY_DN18949_c0_g1_i1::g.22287::m.22287	302	0	96	98
ASIM_0000108701-mRNA-1	218	TRINITY_DN18949_c0_g1::TRINITY_DN18949_c0_g1_i1::g.22287::m.22287	302	4e-07	60	24
ASIM_0001290801-mRNA-1	237	TRINITY_DN18949_c0_g1::TRINITY_DN18949_c0_g1_i1::g.22287::m.22287	302	4e-21	110	25
ASIM_0001022201-mRNA-1	679	TRINITY_DN18951_c0_g1::TRINITY_DN18951_c0_g1_i4::g.22381::m.22381	625	0	91	95
ASIM_0002040701-mRNA-1	116	TRINITY_DN18952_c0_g1::TRINITY_DN18952_c0_g1_i1::g.22262::m.22262	113	2e-28	112	48
ASIM_0000060601-mRNA-1	239	TRINITY_DN18953_c2_g3::TRINITY_DN18953_c2_g3_i2::g.22251::m.22251	380	9e-16	38	36
ASIM_0001129301-mRNA-1	438	TRINITY_DN18953_c2_g3::TRINITY_DN18953_c2_g3_i2::g.22251::m.22251	380	0	78	100
ASIM_0001354701-mRNA-1	240	TRINITY_DN18956_c0_g1::TRINITY_DN18956_c0_g1_i1::g.22278::m.22278	114	1e-78	47	100
ASIM_0001069501-mRNA-1	349	TRINITY_DN18963_c1_g1::TRINITY_DN18963_c1_g1_i1::g.22343::m.22343	307	0	100	87
ASIM_0001883401-mRNA-1	211	TRINITY_DN18964_c0_g1::TRINITY_DN18964_c0_g1_i1::g.22304::m.22304	212	1e-154	100	99
ASIM_0001313701-mRNA-1	80	TRINITY_DN18978_c0_g1::TRINITY_DN18978_c0_g1_i1::g.22260::m.22260	99	0.0002	52	38
ASIM_0001139701-mRNA-1	350	TRINITY_DN18979_c0_g1::TRINITY_DN18979_c0_g1_i1::g.22306::m.22306	346	0	100	93
ASIM_0001211701-mRNA-1	382	TRINITY_DN18981_c0_g2::TRINITY_DN18981_c0_g2_i6::g.22370::m.22370	422	0	98	95
ASIM_0001085201-mRNA-1	175	TRINITY_DN18984_c0_g2::TRINITY_DN18984_c0_g2_i5::g.22344::m.22344	368	3e-64	57	97
ASIM_0001512401-mRNA-1	135	TRINITY_DN18988_c0_g1::TRINITY_DN18988_c0_g1_i1::g.22250::m.22250	172	2e-67	94	79
ASIM_0001390701-mRNA-1	916	TRINITY_DN18990_c0_g1::TRINITY_DN18990_c0_g1_i6::g.22384::m.22384	546	0	54	96
ASIM_0001439701-mRNA-1	666	TRINITY_DN18991_c0_g1::TRINITY_DN18991_c0_g1_i2::g.22280::m.22280	685	0	100	99
ASIM_0001375501-mRNA-1	332	TRINITY_DN18993_c0_g2::TRINITY_DN18993_c0_g2_i1::g.22296::m.22296	283	0	100	84
ASIM_0001021101-mRNA-1	319	TRINITY_DN19001_c0_g4::TRINITY_DN19001_c0_g4_i2::g.22360::m.22360	326	0	99	98
ASIM_0001021601-mRNA-1	819	TRINITY_DN19001_c0_g4::TRINITY_DN19001_c0_g4_i2::g.22360::m.22360	326	9e-24	33	28
ASIM_0001363101-mRNA-1	499	TRINITY_DN19003_c0_g1::TRINITY_DN19003_c0_g1_i1::g.13202::m.13202	243	9e-51	48	34
ASIM_0000653601-mRNA-1	81	TRINITY_DN19003_c0_g1::TRINITY_DN19003_c0_g1_i1::g.13202::m.13202	243	1e-55	100	100
ASIM_0000864501-mRNA-1	40	TRINITY_DN19008_c0_g1::TRINITY_DN19008_c0_g1_i1::g.13229::m.13229	470	7e-14	85	94
ASIM_0001347601-mRNA-1	550	TRINITY_DN19008_c0_g1::TRINITY_DN19008_c0_g1_i1::g.13229::m.13229	470	7e-33	83	25
ASIM_0001350301-mRNA-1	413	TRINITY_DN19008_c0_g1::TRINITY_DN19008_c0_g1_i1::g.13229::m.13229	470	3e-34	63	30
ASIM_0001451201-mRNA-1	478	TRINITY_DN19008_c0_g1::TRINITY_DN19008_c0_g1_i1::g.13229::m.13229	470	2e-29	49	32
ASIM_0001609001-mRNA-1	240	TRINITY_DN19008_c0_g1::TRINITY_DN19008_c0_g1_i1::g.13229::m.13229	470	3e-29	139	27
ASIM_0001489901-mRNA-1	663	TRINITY_DN19008_c0_g1::TRINITY_DN19008_c0_g1_i1::g.13229::m.13229	470	2e-27	36	30
ASIM_0001068901-mRNA-1	352	TRINITY_DN19008_c0_g1::TRINITY_DN19008_c0_g1_i1::g.13229::m.13229	470	5e-19	75	25
ASIM_0001894301-mRNA-1	152	TRINITY_DN19008_c0_g1::TRINITY_DN19008_c0_g1_i1::g.13229::m.13229	470	7e-07	45	34
ASIM_0001119001-mRNA-1	494	TRINITY_DN19008_c0_g1::TRINITY_DN19008_c0_g1_i1::g.13229::m.13229	470	4e-36	46	35
ASIM_0001309001-mRNA-1	426	TRINITY_DN19008_c0_g1::TRINITY_DN19008_c0_g1_i1::g.13229::m.13229	470	2e-20	44	30
ASIM_0001092301-mRNA-1	464	TRINITY_DN19008_c0_g1::TRINITY_DN19008_c0_g1_i1::g.13229::m.13229	470	1e-99	93	39
ASIM_0000115001-mRNA-1	145	TRINITY_DN19008_c0_g1::TRINITY_DN19008_c0_g1_i1::g.13229::m.13229	470	8e-12	52	36
ASIM_0000263001-mRNA-1	68	TRINITY_DN19010_c0_g1::TRINITY_DN19010_c0_g1_i1::g.13231::m.13231	96	4e-41	97	98
ASIM_0001152301-mRNA-1	416	TRINITY_DN19012_c0_g1::TRINITY_DN19012_c0_g1_i1::g.13186::m.13186	225	4e-20	46	29
ASIM_0001297901-mRNA-1	406	TRINITY_DN19012_c0_g1::TRINITY_DN19012_c0_g1_i1::g.13186::m.13186	225	3e-101	55	71
ASIM_0001033901-mRNA-1	510	TRINITY_DN19015_c0_g1::TRINITY_DN19015_c0_g1_i2::g.13225::m.13225	494	0	93	96
ASIM_0001013601-mRNA-1	172	TRINITY_DN19020_c0_g1::TRINITY_DN19020_c0_g1_i1::g.13201::m.13201	173	1e-128	100	100
ASIM_0000055001-mRNA-1	233	TRINITY_DN19023_c0_g1::TRINITY_DN19023_c0_g1_i2::g.13188::m.13188	393	3e-16	91	28
ASIM_0000336301-mRNA-1	199	TRINITY_DN19023_c0_g1::TRINITY_DN19023_c0_g1_i2::g.13188::m.13188	393	6e-15	101	25
ASIM_0001159101-mRNA-1	384	TRINITY_DN19023_c0_g1::TRINITY_DN19023_c0_g1_i2::g.13188::m.13188	393	3e-46	93	26
ASIM_0000211901-mRNA-1	318	TRINITY_DN19023_c0_g1::TRINITY_DN19023_c0_g1_i2::g.13188::m.13188	393	0	100	85
ASIM_0002079001-mRNA-1	193	TRINITY_DN19023_c0_g1::TRINITY_DN19023_c0_g1_i2::g.13188::m.13188	393	1e-138	100	98
ASIM_0001110101-mRNA-1	328	TRINITY_DN19028_c0_g2::TRINITY_DN19028_c0_g2_i1::g.13233::m.13233	348	0	105	89
ASIM_0000247101-mRNA-1	155	TRINITY_DN19028_c0_g2::TRINITY_DN19028_c0_g2_i1::g.13233::m.13233	348	1e-08	74	31
ASIM_0001290901-mRNA-1	206	TRINITY_DN19031_c0_g1::TRINITY_DN19031_c0_g1_i1::g.13207::m.13207	207	1e-151	100	99
ASIM_0001004001-mRNA-1	1207	TRINITY_DN19036_c0_g1::TRINITY_DN19036_c0_g1_i2::g.13219::m.13219	1190	0	100	98
ASIM_0001403601-mRNA-1	237	TRINITY_DN19044_c1_g2::TRINITY_DN19044_c1_g2_i1::g.13205::m.13205	265	2e-164	111	87
ASIM_0000611101-mRNA-1	77	TRINITY_DN19044_c1_g2::TRINITY_DN19044_c1_g2_i2::g.13206::m.13206	145	0.003	45	45
ASIM_0000675401-mRNA-1	115	TRINITY_DN19048_c0_g3::TRINITY_DN19048_c0_g3_i1::g.13211::m.13211	392	4e-65	86	100
ASIM_0001689001-mRNA-1	239	TRINITY_DN19048_c0_g3::TRINITY_DN19048_c0_g3_i1::g.13211::m.13211	392	1e-178	100	100
ASIM_0000328801-mRNA-1	143	TRINITY_DN19048_c0_g3::TRINITY_DN19048_c0_g3_i2::g.13212::m.13212	446	9e-97	96	97
ASIM_0001258201-mRNA-1	293	TRINITY_DN19050_c0_g1::TRINITY_DN19050_c0_g1_i4::g.13184::m.13184	277	9e-120	58	100
ASIM_0001220701-mRNA-1	136	TRINITY_DN19051_c0_g1::TRINITY_DN19051_c0_g1_i1::g.13214::m.13214	143	8e-83	86	99
ASIM_0001482901-mRNA-1	518	TRINITY_DN19057_c0_g1::TRINITY_DN19057_c0_g1_i1::g.13217::m.13217	519	0	100	99
ASIM_0000040101-mRNA-1	87	TRINITY_DN19058_c0_g1::TRINITY_DN19058_c0_g1_i1::g.13197::m.13197	193	1e-58	100	97
ASIM_0001762101-mRNA-1	428	TRINITY_DN19069_c0_g3::TRINITY_DN19069_c0_g3_i1::g.13209::m.13209	447	0	104	94
ASIM_0001774501-mRNA-1	325	TRINITY_DN19072_c0_g1::TRINITY_DN19072_c0_g1_i1::g.13190::m.13190	306	0	100	93
ASIM_0001277601-mRNA-1	241	TRINITY_DN19073_c0_g1::TRINITY_DN19073_c0_g1_i1::g.13215::m.13215	164	6e-71	46	100
ASIM_0001850001-mRNA-1	285	TRINITY_DN19088_c0_g1::TRINITY_DN19088_c0_g1_i1::g.13235::m.13235	265	3e-102	56	95
ASIM_0000351601-mRNA-1	66	TRINITY_DN19088_c0_g1::TRINITY_DN19088_c0_g1_i1::g.13235::m.13235	265	2e-19	89	61
ASIM_0000273601-mRNA-1	126	TRINITY_DN19088_c0_g1::TRINITY_DN19088_c0_g1_i1::g.13235::m.13235	265	1e-36	89	53
ASIM_0000659801-mRNA-1	57	TRINITY_DN19088_c0_g1::TRINITY_DN19088_c0_g1_i1::g.13235::m.13235	265	1e-10	100	43
ASIM_0001447101-mRNA-1	379	TRINITY_DN19088_c0_g1::TRINITY_DN19088_c0_g1_i1::g.13235::m.13235	265	2e-19	32	40
ASIM_0000147001-mRNA-1	105	TRINITY_DN19088_c0_g1::TRINITY_DN19088_c0_g1_i1::g.13235::m.13235	265	2e-13	70	43
ASIM_0001482801-mRNA-1	140	TRINITY_DN19099_c0_g1::TRINITY_DN19099_c0_g1_i1::g.13185::m.13185	144	3e-63	92	79
ASIM_0001485201-mRNA-1	225	TRINITY_DN19100_c0_g1::TRINITY_DN19100_c0_g1_i1::g.13194::m.13194	241	3e-159	96	96
ASIM_0000212301-mRNA-1	244	TRINITY_DN19100_c0_g1::TRINITY_DN19100_c0_g1_i1::g.13194::m.13194	241	6e-11	93	27
ASIM_0000288301-mRNA-1	86	TRINITY_DN19103_c0_g1::TRINITY_DN19103_c0_g1_i1::g.11781::m.11781	116	8e-60	100	98
ASIM_0000288701-mRNA-1	82	TRINITY_DN19103_c0_g1::TRINITY_DN19103_c0_g1_i1::g.11781::m.11781	116	2e-21	50	90
ASIM_0001200601-mRNA-1	285	TRINITY_DN19104_c0_g2::TRINITY_DN19104_c0_g2_i4::g.11787::m.11787	316	0	98	91
ASIM_0000156701-mRNA-1	166	TRINITY_DN19107_c0_g1::TRINITY_DN19107_c0_g1_i1::g.11794::m.11794	145	3e-101	86	100
ASIM_0002036801-mRNA-1	114	TRINITY_DN19107_c0_g1::TRINITY_DN19107_c0_g1_i1::g.11794::m.11794	145	2e-52	71	98
ASIM_0001913901-mRNA-1	127	TRINITY_DN19110_c0_g2::TRINITY_DN19110_c0_g2_i1::g.11792::m.11792	128	3e-86	100	100
ASIM_0001219701-mRNA-1	1075	TRINITY_DN19111_c1_g1::TRINITY_DN19111_c1_g1_i1::g.11750::m.11750	372	0	34	98
ASIM_0001753601-mRNA-1	1001	TRINITY_DN19118_c0_g1::TRINITY_DN19118_c0_g1_i9::g.11778::m.11778	435	0	47	89
ASIM_0001985001-mRNA-1	209	TRINITY_DN19123_c0_g1::TRINITY_DN19123_c0_g1_i1::g.11757::m.11757	526	7e-154	100	100
ASIM_0000585201-mRNA-1	75	TRINITY_DN19123_c0_g1::TRINITY_DN19123_c0_g1_i1::g.11757::m.11757	526	2e-41	90	100
ASIM_0000549801-mRNA-1	87	TRINITY_DN19123_c0_g1::TRINITY_DN19123_c0_g1_i1::g.11757::m.11757	526	2e-50	94	97
ASIM_0001259501-mRNA-1	79	TRINITY_DN19141_c0_g2::TRINITY_DN19141_c0_g2_i1::g.11796::m.11796	101	3e-35	105	74
ASIM_0001028001-mRNA-1	292	TRINITY_DN19143_c0_g1::TRINITY_DN19143_c0_g1_i1::g.11759::m.11759	289	0	98	99
ASIM_0001027401-mRNA-1	86	TRINITY_DN19150_c0_g1::TRINITY_DN19150_c0_g1_i1::g.11800::m.11800	109	2e-59	100	100
ASIM_0001078201-mRNA-1	312	TRINITY_DN19152_c0_g1::TRINITY_DN19152_c0_g1_i1::g.11766::m.11766	336	0	107	91
ASIM_0001145401-mRNA-1	145	TRINITY_DN19153_c0_g1::TRINITY_DN19153_c0_g1_i1::g.11797::m.11797	958	9e-82	94	99
ASIM_0001310501-mRNA-1	1620	TRINITY_DN19167_c0_g1::TRINITY_DN19167_c0_g1_i1::g.11801::m.11801	873	0	54	97
ASIM_0000865701-mRNA-1	180	TRINITY_DN19167_c0_g1::TRINITY_DN19167_c0_g1_i1::g.11801::m.11801	873	2e-22	75	38
ASIM_0001770501-mRNA-1	259	TRINITY_DN19167_c0_g1::TRINITY_DN19167_c0_g1_i1::g.11801::m.11801	873	2e-53	93	37
ASIM_0000503301-mRNA-1	276	TRINITY_DN19167_c0_g1::TRINITY_DN19167_c0_g1_i1::g.11801::m.11801	873	2e-41	91	35
ASIM_0001992901-mRNA-1	316	TRINITY_DN19173_c1_g2::TRINITY_DN19173_c1_g2_i2::g.11789::m.11789	212	7e-28	66	27
ASIM_0000513601-mRNA-1	215	TRINITY_DN19173_c1_g2::TRINITY_DN19173_c1_g2_i2::g.11789::m.11789	212	2e-85	75	73
ASIM_0001756601-mRNA-1	399	TRINITY_DN19173_c1_g2::TRINITY_DN19173_c1_g2_i2::g.11789::m.11789	212	8e-58	52	42
ASIM_0000554901-mRNA-1	164	TRINITY_DN19173_c1_g2::TRINITY_DN19173_c1_g2_i2::g.11789::m.11789	212	6e-44	43	98
ASIM_0000761401-mRNA-1	156	TRINITY_DN19173_c1_g2::TRINITY_DN19173_c1_g2_i2::g.11789::m.11789	212	4e-66	65	100
ASIM_0001369501-mRNA-1	518	TRINITY_DN19173_c1_g2::TRINITY_DN19173_c1_g2_i2::g.11789::m.11789	212	1e-54	40	41
ASIM_0001139201-mRNA-1	219	TRINITY_DN19185_c0_g1::TRINITY_DN19185_c0_g1_i1::g.11772::m.11772	214	4e-75	89	82
ASIM_0001254501-mRNA-1	235	TRINITY_DN19187_c0_g1::TRINITY_DN19187_c0_g1_i4::g.11780::m.11780	248	1e-166	97	98
ASIM_0000508001-mRNA-1	106	TRINITY_DN19189_c0_g1::TRINITY_DN19189_c0_g1_i1::g.11762::m.11762	188	7e-37	95	77
ASIM_0000878901-mRNA-1	185	TRINITY_DN19190_c0_g1::TRINITY_DN19190_c0_g1_i1::g.11767::m.11767	208	4e-38	43	96
ASIM_0002144401-mRNA-1	34	TRINITY_DN19190_c0_g1::TRINITY_DN19190_c0_g1_i1::g.11767::m.11767	208	5e-18	100	97
ASIM_0001221901-mRNA-1	141	TRINITY_DN19192_c0_g1::TRINITY_DN19192_c0_g1_i1::g.11782::m.11782	134	7e-64	86	80
ASIM_0001512601-mRNA-1	240	TRINITY_DN19205_c0_g1::TRINITY_DN19205_c0_g1_i1::g.772::m.772	266	2e-158	110	85
ASIM_0001972001-mRNA-1	90	TRINITY_DN19205_c0_g1::TRINITY_DN19205_c0_g1_i1::g.772::m.772	266	1e-59	98	98
ASIM_0001606301-mRNA-1	307	TRINITY_DN19209_c0_g1::TRINITY_DN19209_c0_g1_i1::g.764::m.764	302	0	98	99
ASIM_0001259801-mRNA-1	119	TRINITY_DN19214_c0_g2::TRINITY_DN19214_c0_g2_i1::g.850::m.850	144	9e-16	82	34
ASIM_0001447601-mRNA-1	188	TRINITY_DN19216_c0_g1::TRINITY_DN19216_c0_g1_i1::g.780::m.780	183	1e-130	100	96
ASIM_0001319401-mRNA-1	94	TRINITY_DN19221_c0_g2::TRINITY_DN19221_c0_g2_i1::g.786::m.786	146	1e-22	89	47
ASIM_0001589501-mRNA-1	151	TRINITY_DN19221_c0_g2::TRINITY_DN19221_c0_g2_i1::g.786::m.786	146	2e-100	100	94
ASIM_0001317401-mRNA-1	575	TRINITY_DN19222_c0_g1::TRINITY_DN19222_c0_g1_i8::g.847::m.847	562	0	100	97
ASIM_0001025701-mRNA-1	279	TRINITY_DN19224_c0_g1::TRINITY_DN19224_c0_g1_i2::g.818::m.818	280	0	100	100
ASIM_0002120001-mRNA-1	144	TRINITY_DN19227_c0_g1::TRINITY_DN19227_c0_g1_i1::g.771::m.771	384	6e-54	99	55
ASIM_0001335701-mRNA-1	378	TRINITY_DN19227_c0_g1::TRINITY_DN19227_c0_g1_i1::g.771::m.771	384	1e-50	89	33
ASIM_0000308801-mRNA-1	209	TRINITY_DN19227_c0_g1::TRINITY_DN19227_c0_g1_i1::g.771::m.771	384	2e-90	84	68
ASIM_0000244501-mRNA-1	209	TRINITY_DN19227_c0_g1::TRINITY_DN19227_c0_g1_i1::g.771::m.771	384	3e-90	84	68
ASIM_0001024501-mRNA-1	383	TRINITY_DN19227_c0_g1::TRINITY_DN19227_c0_g1_i1::g.771::m.771	384	0	100	100
ASIM_0001911401-mRNA-1	510	TRINITY_DN19228_c0_g1::TRINITY_DN19228_c0_g1_i1::g.760::m.760	994	8e-16	74	26
ASIM_0000529901-mRNA-1	115	TRINITY_DN19228_c0_g1::TRINITY_DN19228_c0_g1_i1::g.760::m.760	994	7e-70	99	96
ASIM_0000876501-mRNA-1	89	TRINITY_DN19228_c0_g1::TRINITY_DN19228_c0_g1_i1::g.760::m.760	994	2e-46	87	100
ASIM_0001846201-mRNA-1	570	TRINITY_DN19228_c0_g1::TRINITY_DN19228_c0_g1_i1::g.760::m.760	994	0	105	80
ASIM_0000521401-mRNA-1	196	TRINITY_DN19228_c0_g1::TRINITY_DN19228_c0_g1_i1::g.760::m.760	994	8e-05	67	27
ASIM_0000137501-mRNA-1	340	TRINITY_DN19228_c0_g1::TRINITY_DN19228_c0_g1_i1::g.760::m.760	994	3e-06	35	27
ASIM_0000715701-mRNA-1	95	TRINITY_DN19229_c0_g2::TRINITY_DN19229_c0_g2_i1::g.852::m.852	188	3e-60	94	98
ASIM_0000859601-mRNA-1	71	TRINITY_DN19229_c0_g2::TRINITY_DN19229_c0_g2_i1::g.852::m.852	188	6e-44	100	98
ASIM_0001205601-mRNA-1	486	TRINITY_DN19230_c0_g1::TRINITY_DN19230_c0_g1_i1::g.752::m.752	487	0	100	99
ASIM_0001101301-mRNA-1	236	TRINITY_DN19233_c0_g2::TRINITY_DN19233_c0_g2_i1::g.830::m.830	254	9e-178	100	100
ASIM_0001563401-mRNA-1	274	TRINITY_DN19236_c0_g2::TRINITY_DN19236_c0_g2_i2::g.773::m.773	574	1e-170	94	98
ASIM_0001979401-mRNA-1	81	TRINITY_DN19236_c0_g2::TRINITY_DN19236_c0_g2_i2::g.773::m.773	574	2e-44	82	97
ASIM_0001979301-mRNA-1	170	TRINITY_DN19236_c0_g2::TRINITY_DN19236_c0_g2_i2::g.774::m.774	241	4e-76	84	95
ASIM_0001154801-mRNA-1	151	TRINITY_DN19238_c0_g1::TRINITY_DN19238_c0_g1_i2::g.785::m.785	253	3e-88	100	84
ASIM_0001614301-mRNA-1	104	TRINITY_DN19238_c0_g1::TRINITY_DN19238_c0_g1_i2::g.785::m.785	253	0.005	79	27
ASIM_0001571101-mRNA-1	233	TRINITY_DN19239_c0_g1::TRINITY_DN19239_c0_g1_i1::g.811::m.811	291	5e-163	95	97
ASIM_0000984101-mRNA-1	61	TRINITY_DN19243_c0_g1::TRINITY_DN19243_c0_g1_i4::g.744::m.744	367	2e-17	78	68
ASIM_0001065201-mRNA-1	364	TRINITY_DN19243_c0_g1::TRINITY_DN19243_c0_g1_i4::g.744::m.744	367	0	99	92
ASIM_0000863201-mRNA-1	76	TRINITY_DN19243_c0_g1::TRINITY_DN19243_c0_g1_i4::g.744::m.744	367	6e-26	85	72
ASIM_0000349101-mRNA-1	161	TRINITY_DN19243_c0_g1::TRINITY_DN19243_c0_g1_i4::g.744::m.744	367	2e-52	95	64
ASIM_0000507501-mRNA-1	154	TRINITY_DN19243_c0_g1::TRINITY_DN19243_c0_g1_i4::g.744::m.744	367	4e-51	96	65
ASIM_0001989501-mRNA-1	96	TRINITY_DN19245_c0_g1::TRINITY_DN19245_c0_g1_i1::g.742::m.742	179	2e-15	73	59
ASIM_0002086101-mRNA-1	68	TRINITY_DN19245_c0_g1::TRINITY_DN19245_c0_g1_i1::g.743::m.743	168	8e-14	67	65
ASIM_0000869901-mRNA-1	62	TRINITY_DN19246_c0_g2::TRINITY_DN19246_c0_g2_i2::g.819::m.819	171	3e-17	61	81
ASIM_0001438901-mRNA-1	472	TRINITY_DN19248_c0_g2::TRINITY_DN19248_c0_g2_i1::g.837::m.837	493	0	104	93
ASIM_0001318201-mRNA-1	262	TRINITY_DN19252_c0_g1::TRINITY_DN19252_c0_g1_i1::g.816::m.816	273	0	96	99
ASIM_0000191701-mRNA-1	266	TRINITY_DN19253_c0_g1::TRINITY_DN19253_c0_g1_i1::g.777::m.777	348	0	101	97
ASIM_0001282901-mRNA-1	315	TRINITY_DN19253_c0_g1::TRINITY_DN19253_c0_g1_i1::g.777::m.777	348	1e-19	89	26
ASIM_0000076801-mRNA-1	283	TRINITY_DN19253_c0_g1::TRINITY_DN19253_c0_g1_i1::g.777::m.777	348	2e-57	96	36
ASIM_0001805101-mRNA-1	268	TRINITY_DN19253_c0_g1::TRINITY_DN19253_c0_g1_i1::g.777::m.777	348	8e-42	111	30
ASIM_0001205001-mRNA-1	373	TRINITY_DN19253_c0_g1::TRINITY_DN19253_c0_g1_i1::g.777::m.777	348	1e-57	95	31
ASIM_0001520901-mRNA-1	311	TRINITY_DN19253_c0_g1::TRINITY_DN19253_c0_g1_i1::g.777::m.777	348	4e-36	90	29
ASIM_0001903301-mRNA-1	253	TRINITY_DN19253_c0_g1::TRINITY_DN19253_c0_g1_i1::g.777::m.777	348	0	104	95
ASIM_0001282801-mRNA-1	242	TRINITY_DN19253_c0_g1::TRINITY_DN19253_c0_g1_i1::g.777::m.777	348	5e-15	82	26
ASIM_0001174901-mRNA-1	391	TRINITY_DN19257_c0_g1::TRINITY_DN19257_c0_g1_i3::g.836::m.836	452	0	100	96
ASIM_0000315801-mRNA-1	129	TRINITY_DN19258_c0_g3::TRINITY_DN19258_c0_g3_i1::g.802::m.802	198	5e-36	70	61
ASIM_0000341101-mRNA-1	170	TRINITY_DN19258_c0_g3::TRINITY_DN19258_c0_g3_i1::g.802::m.802	198	2e-51	91	52
ASIM_0000302001-mRNA-1	155	TRINITY_DN19258_c0_g3::TRINITY_DN19258_c0_g3_i1::g.802::m.802	198	8e-37	72	54
ASIM_0000032901-mRNA-1	443	TRINITY_DN19258_c0_g3::TRINITY_DN19258_c0_g3_i2::g.803::m.803	526	5e-60	78	33
ASIM_0001950801-mRNA-1	101	TRINITY_DN19258_c0_g3::TRINITY_DN19258_c0_g3_i2::g.803::m.803	526	3e-22	67	55
ASIM_0001688801-mRNA-1	413	TRINITY_DN19258_c0_g3::TRINITY_DN19258_c0_g3_i2::g.803::m.803	526	5e-50	91	29
ASIM_0000742201-mRNA-1	69	TRINITY_DN19258_c0_g3::TRINITY_DN19258_c0_g3_i2::g.803::m.803	526	3e-38	97	95
ASIM_0000411001-mRNA-1	109	TRINITY_DN19258_c0_g3::TRINITY_DN19258_c0_g3_i2::g.803::m.803	526	2e-18	73	50
ASIM_0001745401-mRNA-1	371	TRINITY_DN19258_c0_g3::TRINITY_DN19258_c0_g3_i2::g.803::m.803	526	4e-77	85	41
ASIM_0000529801-mRNA-1	108	TRINITY_DN19260_c0_g2::TRINITY_DN19260_c0_g2_i1::g.746::m.746	114	2e-45	62	100
ASIM_0000602801-mRNA-1	109	TRINITY_DN19260_c0_g2::TRINITY_DN19260_c0_g2_i1::g.747::m.747	96	2e-16	43	93
ASIM_0001657301-mRNA-1	493	TRINITY_DN19262_c0_g1::TRINITY_DN19262_c0_g1_i1::g.765::m.765	497	0	97	98
ASIM_0002127501-mRNA-1	84	TRINITY_DN19264_c1_g1::TRINITY_DN19264_c1_g1_i4::g.806::m.806	378	6e-49	94	98
ASIM_0000815101-mRNA-1	49	TRINITY_DN19264_c1_g1::TRINITY_DN19264_c1_g1_i4::g.806::m.806	378	2e-25	91	95
ASIM_0000960201-mRNA-1	89	TRINITY_DN19264_c1_g1::TRINITY_DN19264_c1_g1_i4::g.806::m.806	378	3e-25	59	90
ASIM_0001197201-mRNA-1	195	TRINITY_DN19265_c0_g1::TRINITY_DN19265_c0_g1_i1::g.748::m.748	199	4e-142	100	98
ASIM_0000872601-mRNA-1	53	TRINITY_DN19269_c0_g1::TRINITY_DN19269_c0_g1_i1::g.767::m.767	108	5e-10	47	96
ASIM_0001294801-mRNA-1	1097	TRINITY_DN19271_c0_g1::TRINITY_DN19271_c0_g1_i2::g.750::m.750	1087	0	100	97
ASIM_0001077201-mRNA-1	1522	TRINITY_DN19271_c0_g1::TRINITY_DN19271_c0_g1_i2::g.750::m.750	1087	1e-31	32	27
ASIM_0001914401-mRNA-1	293	TRINITY_DN19271_c0_g1::TRINITY_DN19271_c0_g1_i2::g.750::m.750	1087	4e-08	31	30
ASIM_0001116401-mRNA-1	619	TRINITY_DN19271_c0_g1::TRINITY_DN19271_c0_g1_i2::g.750::m.750	1087	3e-13	34	26
ASIM_0001408901-mRNA-1	400	TRINITY_DN19273_c0_g1::TRINITY_DN19273_c0_g1_i1::g.789::m.789	422	0	100	95
ASIM_0001075001-mRNA-1	561	TRINITY_DN19277_c0_g1::TRINITY_DN19277_c0_g1_i6::g.815::m.815	346	0	57	99
ASIM_0001361901-mRNA-1	704	TRINITY_DN19279_c0_g3::TRINITY_DN19279_c0_g3_i2::g.797::m.797	692	2e-18	30	26
ASIM_0001255701-mRNA-1	703	TRINITY_DN19279_c0_g3::TRINITY_DN19279_c0_g3_i2::g.797::m.797	692	0	101	92
ASIM_0000258901-mRNA-1	123	TRINITY_DN19281_c0_g1::TRINITY_DN19281_c0_g1_i2::g.820::m.820	115	4e-37	51	100
ASIM_0000815201-mRNA-1	74	TRINITY_DN19281_c0_g1::TRINITY_DN19281_c0_g1_i2::g.820::m.820	115	6e-46	100	98
ASIM_0001845801-mRNA-1	286	TRINITY_DN19285_c0_g4::TRINITY_DN19285_c0_g4_i1::g.751::m.751	112	2e-70	38	93
ASIM_0000528001-mRNA-1	181	TRINITY_DN19285_c0_g4::TRINITY_DN19285_c0_g4_i1::g.751::m.751	112	3e-74	61	96
ASIM_0001314401-mRNA-1	575	TRINITY_DN19288_c1_g1::TRINITY_DN19288_c1_g1_i3::g.840::m.840	576	0	100	99
ASIM_0001071201-mRNA-1	568	TRINITY_DN19290_c0_g1::TRINITY_DN19290_c0_g1_i4::g.809::m.809	496	0	98	88
ASIM_0001771701-mRNA-1	181	TRINITY_DN19294_c0_g1::TRINITY_DN19294_c0_g1_i3::g.787::m.787	173	8e-112	88	98
ASIM_0002002601-mRNA-1	153	TRINITY_DN19295_c0_g1::TRINITY_DN19295_c0_g1_i1::g.783::m.783	272	9e-88	90	94
ASIM_0000312301-mRNA-1	123	TRINITY_DN19297_c1_g4::TRINITY_DN19297_c1_g4_i1::g.824::m.824	202	8e-25	86	45
ASIM_0001502901-mRNA-1	189	TRINITY_DN19297_c1_g4::TRINITY_DN19297_c1_g4_i2::g.826::m.826	331	4e-106	117	71
ASIM_0000356901-mRNA-1	107	TRINITY_DN19299_c0_g1::TRINITY_DN19299_c0_g1_i1::g.801::m.801	170	8e-49	90	80
ASIM_0000490501-mRNA-1	82	TRINITY_DN19299_c0_g1::TRINITY_DN19299_c0_g1_i1::g.801::m.801	170	0.002	71	37
ASIM_0001920201-mRNA-1	151	TRINITY_DN19301_c0_g1::TRINITY_DN19301_c0_g1_i1::g.781::m.781	152	3e-103	100	100
ASIM_0001941401-mRNA-1	234	TRINITY_DN19302_c0_g2::TRINITY_DN19302_c0_g2_i2::g.17727::m.17727	313	2e-123	76	95
ASIM_0000409401-mRNA-1	45	TRINITY_DN19310_c0_g2::TRINITY_DN19310_c0_g2_i3::g.17757::m.17757	157	2e-09	97	68
ASIM_0000390001-mRNA-1	77	TRINITY_DN19310_c0_g2::TRINITY_DN19310_c0_g2_i7::g.17760::m.17760	208	1e-35	98	97
ASIM_0000835901-mRNA-1	73	TRINITY_DN19310_c0_g2::TRINITY_DN19310_c0_g2_i7::g.17760::m.17760	208	9e-21	100	82
ASIM_0001194301-mRNA-1	118	TRINITY_DN19311_c0_g3::TRINITY_DN19311_c0_g3_i1::g.17719::m.17719	305	6e-06	57	32
ASIM_0000219401-mRNA-1	214	TRINITY_DN19311_c0_g3::TRINITY_DN19311_c0_g3_i1::g.17719::m.17719	305	9e-153	96	98
ASIM_0000656701-mRNA-1	48	TRINITY_DN19311_c0_g3::TRINITY_DN19311_c0_g3_i1::g.17719::m.17719	305	3e-17	93	95
ASIM_0001075101-mRNA-1	734	TRINITY_DN19312_c0_g1::TRINITY_DN19312_c0_g1_i1::g.17732::m.17732	697	0	100	90
ASIM_0000927901-mRNA-1	109	TRINITY_DN19314_c0_g1::TRINITY_DN19314_c0_g1_i1::g.17712::m.17712	135	5e-64	96	93
ASIM_0001063301-mRNA-1	262	TRINITY_DN19316_c0_g1::TRINITY_DN19316_c0_g1_i1::g.17702::m.17702	263	0	100	100
ASIM_0001330301-mRNA-1	532	TRINITY_DN19323_c0_g1::TRINITY_DN19323_c0_g1_i2::g.17695::m.17695	530	0	100	96
ASIM_0000719801-mRNA-1	65	TRINITY_DN19326_c0_g1::TRINITY_DN19326_c0_g1_i1::g.17693::m.17693	326	3e-36	98	90
ASIM_0001530201-mRNA-1	453	TRINITY_DN19328_c0_g3::TRINITY_DN19328_c0_g3_i1::g.17714::m.17714	371	0	67	97
ASIM_0001683801-mRNA-1	183	TRINITY_DN19332_c0_g1::TRINITY_DN19332_c0_g1_i1::g.17708::m.17708	184	5e-132	100	98
ASIM_0001145301-mRNA-1	220	TRINITY_DN19335_c0_g1::TRINITY_DN19335_c0_g1_i3::g.17750::m.17750	188	2e-131	100	84
ASIM_0001137401-mRNA-1	273	TRINITY_DN19336_c0_g4::TRINITY_DN19336_c0_g4_i1::g.17749::m.17749	274	0	100	99
ASIM_0001208101-mRNA-1	89	TRINITY_DN19341_c0_g3::TRINITY_DN19341_c0_g3_i3::g.17738::m.17738	101	3e-35	96	84
ASIM_0000760901-mRNA-1	74	TRINITY_DN19342_c0_g4::TRINITY_DN19342_c0_g4_i1::g.17722::m.17722	298	6e-47	100	100
ASIM_0000423701-mRNA-1	177	TRINITY_DN19342_c0_g4::TRINITY_DN19342_c0_g4_i1::g.17722::m.17722	298	9e-128	100	100
ASIM_0001125201-mRNA-1	414	TRINITY_DN19348_c0_g1::TRINITY_DN19348_c0_g1_i2::g.17699::m.17699	390	0	100	85
ASIM_0001689301-mRNA-1	301	TRINITY_DN19362_c0_g1::TRINITY_DN19362_c0_g1_i1::g.17731::m.17731	281	0	100	92
ASIM_0001306201-mRNA-1	228	TRINITY_DN19368_c0_g1::TRINITY_DN19368_c0_g1_i1::g.17705::m.17705	229	5e-172	100	100
ASIM_0001271901-mRNA-1	417	TRINITY_DN19384_c0_g2::TRINITY_DN19384_c0_g2_i11::g.17711::m.17711	481	0	100	99
ASIM_0001580901-mRNA-1	323	TRINITY_DN19389_c1_g1::TRINITY_DN19389_c1_g1_i1::g.17717::m.17717	361	0	104	88
ASIM_0001253401-mRNA-1	873	TRINITY_DN19402_c0_g1::TRINITY_DN19402_c0_g1_i1::g.7261::m.7261	834	0	101	89
ASIM_0000976101-mRNA-1	73	TRINITY_DN19403_c1_g1::TRINITY_DN19403_c1_g1_i5::g.7287::m.7287	698	6e-45	100	100
ASIM_0001946101-mRNA-1	259	TRINITY_DN19405_c0_g1::TRINITY_DN19405_c0_g1_i4::g.7269::m.7269	324	3e-36	69	39
ASIM_0001258401-mRNA-1	276	TRINITY_DN19405_c0_g1::TRINITY_DN19405_c0_g1_i4::g.7269::m.7269	324	5e-27	97	29
ASIM_0001684001-mRNA-1	482	TRINITY_DN19405_c0_g1::TRINITY_DN19405_c0_g1_i4::g.7269::m.7269	324	2e-13	36	29
ASIM_0000202801-mRNA-1	169	TRINITY_DN19405_c0_g1::TRINITY_DN19405_c0_g1_i4::g.7269::m.7269	324	2e-50	74	67
ASIM_0001681701-mRNA-1	204	TRINITY_DN19406_c0_g1::TRINITY_DN19406_c0_g1_i1::g.7233::m.7233	205	1e-147	100	100
ASIM_0001073001-mRNA-1	329	TRINITY_DN19410_c0_g1::TRINITY_DN19410_c0_g1_i3::g.7318::m.7318	113	5e-70	32	97
ASIM_0001516801-mRNA-1	187	TRINITY_DN19411_c1_g1::TRINITY_DN19411_c1_g1_i1::g.7277::m.7277	225	1e-136	100	100
ASIM_0001074901-mRNA-1	212	TRINITY_DN19416_c0_g1::TRINITY_DN19416_c0_g1_i2::g.7245::m.7245	277	7e-155	100	99
ASIM_0001717101-mRNA-1	47	TRINITY_DN19419_c0_g1::TRINITY_DN19419_c0_g1_i1::g.7298::m.7298	194	8e-22	82	100
ASIM_0000434201-mRNA-1	110	TRINITY_DN19419_c0_g1::TRINITY_DN19419_c0_g1_i1::g.7298::m.7298	194	5e-77	100	100
ASIM_0001073301-mRNA-1	361	TRINITY_DN19426_c0_g1::TRINITY_DN19426_c0_g1_i2::g.7220::m.7220	226	1e-156	59	98
ASIM_0001226101-mRNA-1	640	TRINITY_DN19428_c1_g1::TRINITY_DN19428_c1_g1_i4::g.7216::m.7216	641	0	100	99
ASIM_0001214901-mRNA-1	312	TRINITY_DN19428_c1_g1::TRINITY_DN19428_c1_g1_i4::g.7216::m.7216	641	5e-14	63	26
ASIM_0001314701-mRNA-1	228	TRINITY_DN19429_c1_g1::TRINITY_DN19429_c1_g1_i1::g.7249::m.7249	230	5e-172	100	100
ASIM_0001095801-mRNA-1	202	TRINITY_DN19432_c0_g2::TRINITY_DN19432_c0_g2_i1::g.7322::m.7322	219	2e-112	93	82
ASIM_0001241101-mRNA-1	326	TRINITY_DN19433_c1_g2::TRINITY_DN19433_c1_g2_i1::g.7264::m.7264	192	4e-93	59	74
ASIM_0001220101-mRNA-1	333	TRINITY_DN19434_c0_g3::TRINITY_DN19434_c0_g3_i1::g.7259::m.7259	211	3e-155	63	100
ASIM_0000197401-mRNA-1	154	TRINITY_DN19436_c0_g1::TRINITY_DN19436_c0_g1_i3::g.7267::m.7267	765	3e-09	87	32
ASIM_0001070001-mRNA-1	707	TRINITY_DN19436_c0_g1::TRINITY_DN19436_c0_g1_i3::g.7267::m.7267	765	0	100	97
ASIM_0000483301-mRNA-1	142	TRINITY_DN19436_c0_g1::TRINITY_DN19436_c0_g1_i3::g.7267::m.7267	765	1e-09	94	32
ASIM_0001416701-mRNA-1	181	TRINITY_DN19438_c0_g2::TRINITY_DN19438_c0_g2_i1::g.7199::m.7199	94	1e-56	46	97
ASIM_0001150701-mRNA-1	441	TRINITY_DN19438_c1_g1::TRINITY_DN19438_c1_g1_i1::g.7201::m.7201	442	0	100	99
ASIM_0001247801-mRNA-1	194	TRINITY_DN19439_c0_g2::TRINITY_DN19439_c0_g2_i1::g.7317::m.7317	198	9e-122	98	96
ASIM_0000294201-mRNA-1	99	TRINITY_DN19447_c1_g4::TRINITY_DN19447_c1_g4_i1::g.7213::m.7213	537	8e-68	100	100
ASIM_0002012601-mRNA-1	322	TRINITY_DN19447_c1_g4::TRINITY_DN19447_c1_g4_i1::g.7213::m.7213	537	0	100	99
ASIM_0000332301-mRNA-1	175	TRINITY_DN19447_c1_g4::TRINITY_DN19447_c1_g4_i1::g.7213::m.7213	537	6e-127	100	100
ASIM_0001747101-mRNA-1	331	TRINITY_DN19451_c1_g1::TRINITY_DN19451_c1_g1_i1::g.7332::m.7332	343	6e-80	88	41
ASIM_0001490701-mRNA-1	325	TRINITY_DN19451_c1_g1::TRINITY_DN19451_c1_g1_i1::g.7332::m.7332	343	1e-39	72	35
ASIM_0000369101-mRNA-1	255	TRINITY_DN19451_c1_g1::TRINITY_DN19451_c1_g1_i3::g.7333::m.7333	529	5e-40	92	37
ASIM_0000119301-mRNA-1	434	TRINITY_DN19451_c1_g1::TRINITY_DN19451_c1_g1_i3::g.7333::m.7333	529	6e-63	66	43
ASIM_0001730301-mRNA-1	390	TRINITY_DN19451_c1_g1::TRINITY_DN19451_c1_g1_i3::g.7333::m.7333	529	2e-70	78	41
ASIM_0000040001-mRNA-1	543	TRINITY_DN19451_c1_g1::TRINITY_DN19451_c1_g1_i3::g.7333::m.7333	529	0	97	100
ASIM_0001331101-mRNA-1	599	TRINITY_DN19451_c1_g1::TRINITY_DN19451_c1_g1_i3::g.7333::m.7333	529	4e-64	82	32
ASIM_0000640501-mRNA-1	169	TRINITY_DN19451_c1_g1::TRINITY_DN19451_c1_g1_i3::g.7333::m.7333	529	1e-24	67	45
ASIM_0001055801-mRNA-1	439	TRINITY_DN19451_c1_g1::TRINITY_DN19451_c1_g1_i3::g.7333::m.7333	529	7e-42	90	29
ASIM_0000747101-mRNA-1	129	TRINITY_DN19451_c1_g1::TRINITY_DN19451_c1_g1_i3::g.7333::m.7333	529	3e-24	96	43
ASIM_0000368701-mRNA-1	209	TRINITY_DN19451_c1_g1::TRINITY_DN19451_c1_g1_i3::g.7333::m.7333	529	5e-56	80	52
ASIM_0001863301-mRNA-1	521	TRINITY_DN19451_c1_g1::TRINITY_DN19451_c1_g1_i3::g.7333::m.7333	529	7e-74	78	33
ASIM_0001148301-mRNA-1	614	TRINITY_DN19451_c1_g1::TRINITY_DN19451_c1_g1_i3::g.7333::m.7333	529	1e-97	53	47
ASIM_0000330801-mRNA-1	211	TRINITY_DN19451_c1_g1::TRINITY_DN19451_c1_g1_i3::g.7333::m.7333	529	2e-36	117	36
ASIM_0001283301-mRNA-1	334	TRINITY_DN19452_c0_g2::TRINITY_DN19452_c0_g2_i1::g.7203::m.7203	335	0	100	99
ASIM_0001489201-mRNA-1	1681	TRINITY_DN19454_c0_g1::TRINITY_DN19454_c0_g1_i1::g.7324::m.7324	1681	0	99	99
ASIM_0001645401-mRNA-1	1720	TRINITY_DN19454_c0_g1::TRINITY_DN19454_c0_g1_i1::g.7324::m.7324	1681	0	99	41
ASIM_0001352001-mRNA-1	189	TRINITY_DN19457_c0_g1::TRINITY_DN19457_c0_g1_i1::g.7244::m.7244	190	1e-141	100	100
ASIM_0001400101-mRNA-1	291	TRINITY_DN19458_c0_g1::TRINITY_DN19458_c0_g1_i1::g.7297::m.7297	327	0	97	99
ASIM_0000362901-mRNA-1	64	TRINITY_DN19460_c0_g1::TRINITY_DN19460_c0_g1_i1::g.7215::m.7215	189	9e-37	90	100
ASIM_0001097301-mRNA-1	1113	TRINITY_DN19462_c0_g2::TRINITY_DN19462_c0_g2_i1::g.7242::m.7242	375	0	33	97
ASIM_0001593001-mRNA-1	414	TRINITY_DN19464_c0_g2::TRINITY_DN19464_c0_g2_i2::g.7255::m.7255	422	0	98	99
ASIM_0000697901-mRNA-1	144	TRINITY_DN19467_c0_g1::TRINITY_DN19467_c0_g1_i1::g.7225::m.7225	1015	5e-88	97	97
ASIM_0000667201-mRNA-1	121	TRINITY_DN19467_c0_g1::TRINITY_DN19467_c0_g1_i2::g.7228::m.7228	1007	7e-62	94	85
ASIM_0001116601-mRNA-1	935	TRINITY_DN19467_c0_g1::TRINITY_DN19467_c0_g1_i2::g.7228::m.7228	1007	1e-15	50	20
ASIM_0000183301-mRNA-1	611	TRINITY_DN19467_c0_g1::TRINITY_DN19467_c0_g1_i2::g.7228::m.7228	1007	0	97	99
ASIM_0001250201-mRNA-1	758	TRINITY_DN19467_c0_g1::TRINITY_DN19467_c0_g1_i2::g.7228::m.7228	1007	1e-33	50	29
ASIM_0001605201-mRNA-1	320	TRINITY_DN19470_c0_g2::TRINITY_DN19470_c0_g2_i2::g.7291::m.7291	299	3e-131	89	64
ASIM_0001781601-mRNA-1	294	TRINITY_DN19470_c0_g2::TRINITY_DN19470_c0_g2_i6::g.7292::m.7292	281	0	100	94
ASIM_0001581601-mRNA-1	900	TRINITY_DN19471_c0_g1::TRINITY_DN19471_c0_g1_i1::g.7231::m.7231	384	0	42	79
ASIM_0001575601-mRNA-1	294	TRINITY_DN19472_c0_g1::TRINITY_DN19472_c0_g1_i1::g.7237::m.7237	612	4e-11	43	30
ASIM_0001137601-mRNA-1	283	TRINITY_DN19472_c0_g1::TRINITY_DN19472_c0_g1_i4::g.7240::m.7240	784	3e-09	30	33
ASIM_0001463201-mRNA-1	215	TRINITY_DN19472_c0_g1::TRINITY_DN19472_c0_g1_i4::g.7240::m.7240	784	2e-11	50	37
ASIM_0001331201-mRNA-1	352	TRINITY_DN19472_c0_g1::TRINITY_DN19472_c0_g1_i4::g.7240::m.7240	784	2e-11	35	31
ASIM_0001036201-mRNA-1	798	TRINITY_DN19472_c0_g1::TRINITY_DN19472_c0_g1_i4::g.7240::m.7240	784	0	100	95
ASIM_0000098501-mRNA-1	168	TRINITY_DN19474_c0_g1::TRINITY_DN19474_c0_g1_i2::g.7314::m.7314	201	1e-101	100	95
ASIM_0001268601-mRNA-1	1020	TRINITY_DN19476_c0_g1::TRINITY_DN19476_c0_g1_i1::g.7309::m.7309	919	0	78	97
ASIM_0000691401-mRNA-1	159	TRINITY_DN19480_c0_g1::TRINITY_DN19480_c0_g1_i1::g.7273::m.7273	648	0.004	44	32
ASIM_0001363301-mRNA-1	173	TRINITY_DN19485_c0_g1::TRINITY_DN19485_c0_g1_i3::g.7221::m.7221	623	1e-119	98	99
ASIM_0001363201-mRNA-1	1225	TRINITY_DN19485_c0_g1::TRINITY_DN19485_c0_g1_i3::g.7221::m.7221	623	0	37	97
ASIM_0001501601-mRNA-1	76	TRINITY_DN19494_c0_g1::TRINITY_DN19494_c0_g1_i3::g.7295::m.7295	583	5e-19	100	53
ASIM_0000252401-mRNA-1	170	TRINITY_DN19494_c0_g1::TRINITY_DN19494_c0_g1_i3::g.7295::m.7295	583	6e-09	31	41
ASIM_0002046601-mRNA-1	222	TRINITY_DN19494_c0_g1::TRINITY_DN19494_c0_g1_i3::g.7295::m.7295	583	4e-52	79	48
ASIM_0000669401-mRNA-1	79	TRINITY_DN19494_c0_g1::TRINITY_DN19494_c0_g1_i3::g.7295::m.7295	583	1e-17	97	46
ASIM_0002002901-mRNA-1	276	TRINITY_DN19494_c0_g1::TRINITY_DN19494_c0_g1_i3::g.7295::m.7295	583	6e-65	98	41
ASIM_0001403201-mRNA-1	442	TRINITY_DN19494_c0_g1::TRINITY_DN19494_c0_g1_i3::g.7295::m.7295	583	2e-104	85	43
ASIM_0001203701-mRNA-1	226	TRINITY_DN19495_c0_g1::TRINITY_DN19495_c0_g1_i1::g.7207::m.7207	227	3e-161	100	99
ASIM_0001658001-mRNA-1	362	TRINITY_DN19500_c0_g1::TRINITY_DN19500_c0_g1_i2::g.7330::m.7330	379	0	104	91
ASIM_0001695501-mRNA-1	427	TRINITY_DN19503_c0_g2::TRINITY_DN19503_c0_g2_i1::g.22224::m.22224	403	0	88	99
ASIM_0001593701-mRNA-1	161	TRINITY_DN19507_c0_g1::TRINITY_DN19507_c0_g1_i2::g.22155::m.22155	339	4e-116	100	100
ASIM_0000440901-mRNA-1	148	TRINITY_DN19509_c0_g1::TRINITY_DN19509_c0_g1_i1::g.22177::m.22177	544	9e-18	90	28
ASIM_0000130601-mRNA-1	521	TRINITY_DN19509_c0_g1::TRINITY_DN19509_c0_g1_i1::g.22177::m.22177	544	0	103	94
ASIM_0001537901-mRNA-1	361	TRINITY_DN19509_c0_g1::TRINITY_DN19509_c0_g1_i1::g.22177::m.22177	544	1e-17	51	30
ASIM_0001591501-mRNA-1	325	TRINITY_DN19511_c0_g1::TRINITY_DN19511_c0_g1_i4::g.22226::m.22226	214	3e-26	61	32
ASIM_0001213901-mRNA-1	213	TRINITY_DN19511_c0_g1::TRINITY_DN19511_c0_g1_i4::g.22226::m.22226	214	7e-153	100	100
ASIM_0001583601-mRNA-1	408	TRINITY_DN19511_c0_g1::TRINITY_DN19511_c0_g1_i4::g.22226::m.22226	214	5e-06	50	21
ASIM_0001377901-mRNA-1	308	TRINITY_DN19511_c0_g1::TRINITY_DN19511_c0_g1_i4::g.22226::m.22226	214	8e-09	56	27
ASIM_0001213801-mRNA-1	175	TRINITY_DN19511_c0_g1::TRINITY_DN19511_c0_g1_i4::g.22227::m.22227	109	3e-74	60	99
ASIM_0001327601-mRNA-1	169	TRINITY_DN19511_c0_g1::TRINITY_DN19511_c0_g1_i9::g.22228::m.22228	200	0.008	33	35
ASIM_0000441401-mRNA-1	160	TRINITY_DN19511_c0_g1::TRINITY_DN19511_c0_g1_i9::g.22228::m.22228	200	2e-10	50	35
ASIM_0001222701-mRNA-1	161	TRINITY_DN19521_c0_g1::TRINITY_DN19521_c0_g1_i1::g.22214::m.22214	109	6e-53	69	79
ASIM_0000299501-mRNA-1	135	TRINITY_DN19546_c0_g1::TRINITY_DN19546_c0_g1_i1::g.22169::m.22169	197	2e-71	76	98
ASIM_0000291701-mRNA-1	135	TRINITY_DN19546_c0_g1::TRINITY_DN19546_c0_g1_i1::g.22169::m.22169	197	2e-71	76	98
ASIM_0000172101-mRNA-1	84	TRINITY_DN19546_c0_g1::TRINITY_DN19546_c0_g1_i1::g.22169::m.22169	197	7e-57	100	97
ASIM_0001874501-mRNA-1	71	TRINITY_DN19547_c0_g1::TRINITY_DN19547_c0_g1_i1::g.22207::m.22207	181	9e-39	83	100
ASIM_0000103401-mRNA-1	89	TRINITY_DN19547_c0_g1::TRINITY_DN19547_c0_g1_i1::g.22207::m.22207	181	4e-44	74	98
ASIM_0000560401-mRNA-1	47	TRINITY_DN19547_c0_g1::TRINITY_DN19547_c0_g1_i1::g.22208::m.22208	110	2e-15	68	96
ASIM_0001935401-mRNA-1	252	TRINITY_DN19550_c0_g1::TRINITY_DN19550_c0_g1_i3::g.22234::m.22234	261	4e-179	100	96
ASIM_0001400401-mRNA-1	993	TRINITY_DN19551_c0_g1::TRINITY_DN19551_c0_g1_i1::g.22216::m.22216	928	0	94	94
ASIM_0000755501-mRNA-1	94	TRINITY_DN19555_c0_g2::TRINITY_DN19555_c0_g2_i1::g.22184::m.22184	525	2e-50	80	98
ASIM_0000300801-mRNA-1	94	TRINITY_DN19555_c0_g2::TRINITY_DN19555_c0_g2_i1::g.22184::m.22184	525	3e-52	92	98
ASIM_0001390401-mRNA-1	516	TRINITY_DN19561_c0_g1::TRINITY_DN19561_c0_g1_i12::g.22223::m.22223	550	0	106	93
ASIM_0001206701-mRNA-1	441	TRINITY_DN19567_c0_g1::TRINITY_DN19567_c0_g1_i4::g.22202::m.22202	430	0	103	90
ASIM_0001080801-mRNA-1	209	TRINITY_DN19568_c2_g1::TRINITY_DN19568_c2_g1_i4::g.22191::m.22191	210	6e-154	100	99
ASIM_0001735701-mRNA-1	265	TRINITY_DN19574_c0_g1::TRINITY_DN19574_c0_g1_i3::g.22230::m.22230	565	2e-167	116	84
ASIM_0001935801-mRNA-1	66	TRINITY_DN19575_c1_g2::TRINITY_DN19575_c1_g2_i1::g.22221::m.22221	131	1e-09	95	36
ASIM_0001284801-mRNA-1	216	TRINITY_DN19581_c0_g1::TRINITY_DN19581_c0_g1_i1::g.22188::m.22188	197	5e-140	100	90
ASIM_0002084601-mRNA-1	83	TRINITY_DN19582_c0_g1::TRINITY_DN19582_c0_g1_i6::g.22243::m.22243	123	1e-30	73	86
ASIM_0001237701-mRNA-1	683	TRINITY_DN19583_c0_g3::TRINITY_DN19583_c0_g3_i3::g.22178::m.22178	388	3e-23	52	27
ASIM_0001183101-mRNA-1	366	TRINITY_DN19583_c0_g3::TRINITY_DN19583_c0_g3_i3::g.22178::m.22178	388	0	98	95
ASIM_0001540101-mRNA-1	216	TRINITY_DN19586_c0_g1::TRINITY_DN19586_c0_g1_i1::g.22170::m.22170	217	3e-155	100	100
ASIM_0001897001-mRNA-1	87	TRINITY_DN19590_c0_g2::TRINITY_DN19590_c0_g2_i1::g.22219::m.22219	154	2e-61	100	100
ASIM_0001496001-mRNA-1	553	TRINITY_DN19597_c0_g4::TRINITY_DN19597_c0_g4_i6::g.22160::m.22160	626	0	98	75
ASIM_0001605501-mRNA-1	216	TRINITY_DN19597_c0_g4::TRINITY_DN19597_c0_g4_i6::g.22160::m.22160	626	5e-91	63	99
ASIM_0000684301-mRNA-1	113	TRINITY_DN19602_c0_g1::TRINITY_DN19602_c0_g1_i2::g.9444::m.9444	101	4e-15	49	57
ASIM_0000464501-mRNA-1	74	TRINITY_DN19602_c0_g1::TRINITY_DN19602_c0_g1_i4::g.9446::m.9446	84	1e-15	95	45
ASIM_0001547201-mRNA-1	1117	TRINITY_DN19604_c1_g1::TRINITY_DN19604_c1_g1_i1::g.9484::m.9484	471	2e-25	31	26
ASIM_0002157501-mRNA-1	50	TRINITY_DN19604_c1_g1::TRINITY_DN19604_c1_g1_i1::g.9484::m.9484	471	5e-29	100	100
ASIM_0000798801-mRNA-1	48	TRINITY_DN19604_c1_g1::TRINITY_DN19604_c1_g1_i1::g.9484::m.9484	471	3e-20	87	88
ASIM_0001826201-mRNA-1	200	TRINITY_DN19604_c1_g1::TRINITY_DN19604_c1_g1_i1::g.9484::m.9484	471	1e-129	100	90
ASIM_0001615601-mRNA-1	120	TRINITY_DN19607_c0_g1::TRINITY_DN19607_c0_g1_i2::g.9401::m.9401	193	2e-67	84	99
ASIM_0001363801-mRNA-1	175	TRINITY_DN19609_c0_g1::TRINITY_DN19609_c0_g1_i1::g.9400::m.9400	84	3e-09	45	41
ASIM_0001239201-mRNA-1	473	TRINITY_DN19611_c0_g2::TRINITY_DN19611_c0_g2_i1::g.9456::m.9456	551	0	99	99
ASIM_0001600101-mRNA-1	211	TRINITY_DN19613_c1_g1::TRINITY_DN19613_c1_g1_i1::g.9483::m.9483	225	6e-129	98	87
ASIM_0001405001-mRNA-1	137	TRINITY_DN19615_c0_g1::TRINITY_DN19615_c0_g1_i1::g.9461::m.9461	200	4e-13	37	48
ASIM_0001728801-mRNA-1	201	TRINITY_DN19615_c0_g1::TRINITY_DN19615_c0_g1_i1::g.9461::m.9461	200	2e-144	99	97
ASIM_0000097901-mRNA-1	217	TRINITY_DN19618_c0_g1::TRINITY_DN19618_c0_g1_i1::g.9476::m.9476	675	7e-36	86	37
ASIM_0001227201-mRNA-1	674	TRINITY_DN19618_c0_g1::TRINITY_DN19618_c0_g1_i1::g.9476::m.9476	675	0	100	99
ASIM_0001371101-mRNA-1	569	TRINITY_DN19619_c0_g5::TRINITY_DN19619_c0_g5_i1::g.9469::m.9469	572	0	92	92
ASIM_0001093101-mRNA-1	340	TRINITY_DN19619_c0_g5::TRINITY_DN19619_c0_g5_i2::g.9470::m.9470	562	3e-22	107	26
ASIM_0001407401-mRNA-1	225	TRINITY_DN19619_c0_g5::TRINITY_DN19619_c0_g5_i3::g.9471::m.9471	427	1e-05	32	32
ASIM_0001737001-mRNA-1	105	TRINITY_DN19625_c0_g1::TRINITY_DN19625_c0_g1_i1::g.9431::m.9431	106	4e-73	100	98
ASIM_0001222201-mRNA-1	307	TRINITY_DN19628_c0_g1::TRINITY_DN19628_c0_g1_i1::g.9406::m.9406	263	2e-173	93	84
ASIM_0001772701-mRNA-1	575	TRINITY_DN19632_c0_g1::TRINITY_DN19632_c0_g1_i2::g.9486::m.9486	555	0	100	96
ASIM_0001951001-mRNA-1	67	TRINITY_DN19632_c0_g1::TRINITY_DN19632_c0_g1_i2::g.9486::m.9486	555	5e-42	100	100
ASIM_0001269301-mRNA-1	998	TRINITY_DN19633_c0_g2::TRINITY_DN19633_c0_g2_i1::g.9491::m.9491	844	0	84	97
ASIM_0001119701-mRNA-1	784	TRINITY_DN19635_c0_g1::TRINITY_DN19635_c0_g1_i4::g.9419::m.9419	809	0	104	92
ASIM_0000376101-mRNA-1	127	TRINITY_DN19639_c0_g1::TRINITY_DN19639_c0_g1_i1::g.9412::m.9412	142	1e-90	100	99
ASIM_0001337201-mRNA-1	199	TRINITY_DN19639_c0_g1::TRINITY_DN19639_c0_g1_i1::g.9412::m.9412	142	0.001	37	33
ASIM_0001683601-mRNA-1	878	TRINITY_DN19647_c0_g1::TRINITY_DN19647_c0_g1_i1::g.9448::m.9448	742	8e-09	40	22
ASIM_0000824701-mRNA-1	147	TRINITY_DN19647_c0_g1::TRINITY_DN19647_c0_g1_i1::g.9448::m.9448	742	5e-06	89	27
ASIM_0001086101-mRNA-1	732	TRINITY_DN19647_c0_g1::TRINITY_DN19647_c0_g1_i1::g.9448::m.9448	742	6e-171	34	98
ASIM_0000284801-mRNA-1	168	TRINITY_DN19647_c0_g1::TRINITY_DN19647_c0_g1_i1::g.9448::m.9448	742	1e-05	86	28
ASIM_0001501701-mRNA-1	334	TRINITY_DN19647_c0_g1::TRINITY_DN19647_c0_g1_i1::g.9448::m.9448	742	2e-12	58	27
ASIM_0001420501-mRNA-1	531	TRINITY_DN19647_c0_g1::TRINITY_DN19647_c0_g1_i1::g.9448::m.9448	742	4e-09	86	22
ASIM_0001276101-mRNA-1	454	TRINITY_DN19647_c0_g1::TRINITY_DN19647_c0_g1_i1::g.9448::m.9448	742	0.001	41	22
ASIM_0001646601-mRNA-1	152	TRINITY_DN19650_c0_g1::TRINITY_DN19650_c0_g1_i1::g.9489::m.9489	144	2e-101	94	99
ASIM_0001488501-mRNA-1	248	TRINITY_DN19659_c0_g4::TRINITY_DN19659_c0_g4_i1::g.9481::m.9481	249	0	100	100
ASIM_0001646801-mRNA-1	428	TRINITY_DN19660_c0_g1::TRINITY_DN19660_c0_g1_i1::g.9429::m.9429	198	4e-140	44	100
ASIM_0001558101-mRNA-1	230	TRINITY_DN19661_c0_g1::TRINITY_DN19661_c0_g1_i1::g.9497::m.9497	284	2e-159	122	80
ASIM_0001840301-mRNA-1	131	TRINITY_DN19665_c0_g1::TRINITY_DN19665_c0_g1_i1::g.9450::m.9450	193	3e-70	82	94
ASIM_0001856301-mRNA-1	298	TRINITY_DN19675_c0_g1::TRINITY_DN19675_c0_g1_i1::g.9407::m.9407	307	0	103	94
ASIM_0001031701-mRNA-1	251	TRINITY_DN19675_c0_g1::TRINITY_DN19675_c0_g1_i1::g.9407::m.9407	307	1e-113	91	68
ASIM_0000127701-mRNA-1	298	TRINITY_DN19675_c0_g1::TRINITY_DN19675_c0_g1_i1::g.9407::m.9407	307	0	103	94
ASIM_0000162201-mRNA-1	188	TRINITY_DN19675_c0_g1::TRINITY_DN19675_c0_g1_i1::g.9407::m.9407	307	8e-71	98	56
ASIM_0000012801-mRNA-1	257	TRINITY_DN19677_c0_g1::TRINITY_DN19677_c0_g1_i1::g.9472::m.9472	258	0	100	98
ASIM_0001902201-mRNA-1	131	TRINITY_DN19679_c0_g1::TRINITY_DN19679_c0_g1_i1::g.9425::m.9425	259	9e-81	90	100
ASIM_0001508201-mRNA-1	333	TRINITY_DN19689_c0_g4::TRINITY_DN19689_c0_g4_i1::g.9403::m.9403	128	1e-84	38	100
ASIM_0001109801-mRNA-1	590	TRINITY_DN19690_c0_g2::TRINITY_DN19690_c0_g2_i8::g.9424::m.9424	483	0	91	86
ASIM_0001799801-mRNA-1	350	TRINITY_DN19697_c0_g1::TRINITY_DN19697_c0_g1_i1::g.9459::m.9459	323	5e-125	77	69
ASIM_0002109701-mRNA-1	315	TRINITY_DN19697_c0_g1::TRINITY_DN19697_c0_g1_i1::g.9459::m.9459	323	2e-100	82	62
ASIM_0002004101-mRNA-1	454	TRINITY_DN19697_c0_g1::TRINITY_DN19697_c0_g1_i1::g.9459::m.9459	323	3e-39	32	56
ASIM_0000154901-mRNA-1	376	TRINITY_DN19697_c0_g1::TRINITY_DN19697_c0_g1_i1::g.9459::m.9459	323	4e-127	74	73
ASIM_0002078301-mRNA-1	87	TRINITY_DN19698_c0_g1::TRINITY_DN19698_c0_g1_i2::g.9427::m.9427	367	1e-26	56	93
ASIM_0000932901-mRNA-1	35	TRINITY_DN19698_c0_g1::TRINITY_DN19698_c0_g1_i2::g.9427::m.9427	367	9e-18	100	100
ASIM_0001493101-mRNA-1	305	TRINITY_DN19700_c2_g2::TRINITY_DN19700_c2_g2_i2::g.9466::m.9466	306	0	100	99
ASIM_0001493201-mRNA-1	159	TRINITY_DN19700_c2_g2::TRINITY_DN19700_c2_g2_i2::g.9467::m.9467	160	9e-117	100	99
ASIM_0001642101-mRNA-1	140	TRINITY_DN19705_c0_g1::TRINITY_DN19705_c0_g1_i1::g.483::m.483	141	4e-98	100	100
ASIM_0000607801-mRNA-1	112	TRINITY_DN19706_c0_g1::TRINITY_DN19706_c0_g1_i2::g.487::m.487	404	1e-62	84	96
ASIM_0001702601-mRNA-1	431	TRINITY_DN19706_c0_g1::TRINITY_DN19706_c0_g1_i2::g.487::m.487	404	0	103	84
ASIM_0001689401-mRNA-1	177	TRINITY_DN19716_c0_g1::TRINITY_DN19716_c0_g1_i1::g.502::m.502	456	1e-19	54	45
ASIM_0001595501-mRNA-1	429	TRINITY_DN19716_c0_g1::TRINITY_DN19716_c0_g1_i1::g.502::m.502	456	0	100	98
ASIM_0001435901-mRNA-1	321	TRINITY_DN19724_c0_g1::TRINITY_DN19724_c0_g1_i1::g.461::m.461	416	0	110	79
ASIM_0001221501-mRNA-1	429	TRINITY_DN19724_c0_g1::TRINITY_DN19724_c0_g1_i1::g.461::m.461	416	0.0003	63	24
ASIM_0000594501-mRNA-1	101	TRINITY_DN19725_c0_g1::TRINITY_DN19725_c0_g1_i2::g.463::m.463	119	8e-73	100	100
ASIM_0000449601-mRNA-1	85	TRINITY_DN19725_c0_g1::TRINITY_DN19725_c0_g1_i2::g.463::m.463	119	1e-14	90	42
ASIM_0001082601-mRNA-1	553	TRINITY_DN19732_c0_g1::TRINITY_DN19732_c0_g1_i1::g.477::m.477	635	0	94	99
ASIM_0001404901-mRNA-1	373	TRINITY_DN19733_c0_g2::TRINITY_DN19733_c0_g2_i1::g.535::m.535	531	0	102	96
ASIM_0001844301-mRNA-1	251	TRINITY_DN19735_c0_g1::TRINITY_DN19735_c0_g1_i1::g.510::m.510	252	0	100	100
ASIM_0001301501-mRNA-1	200	TRINITY_DN19735_c0_g1::TRINITY_DN19735_c0_g1_i1::g.510::m.510	252	7e-07	76	21
ASIM_0001109201-mRNA-1	277	TRINITY_DN19737_c0_g1::TRINITY_DN19737_c0_g1_i1::g.489::m.489	273	0	100	96
ASIM_0001899201-mRNA-1	277	TRINITY_DN19737_c0_g1::TRINITY_DN19737_c0_g1_i1::g.489::m.489	273	8e-35	85	32
ASIM_0001005701-mRNA-1	1023	TRINITY_DN19740_c0_g2::TRINITY_DN19740_c0_g2_i1::g.454::m.454	955	0	103	86
ASIM_0001590501-mRNA-1	457	TRINITY_DN19745_c0_g1::TRINITY_DN19745_c0_g1_i2::g.527::m.527	668	2e-12	81	21
ASIM_0001087101-mRNA-1	278	TRINITY_DN19745_c0_g1::TRINITY_DN19745_c0_g1_i2::g.527::m.527	668	3e-24	95	29
ASIM_0000510001-mRNA-1	138	TRINITY_DN19745_c0_g1::TRINITY_DN19745_c0_g1_i2::g.527::m.527	668	2e-05	65	31
ASIM_0001130901-mRNA-1	456	TRINITY_DN19745_c0_g1::TRINITY_DN19745_c0_g1_i2::g.527::m.527	668	6e-11	63	24
ASIM_0001443101-mRNA-1	353	TRINITY_DN19745_c0_g1::TRINITY_DN19745_c0_g1_i2::g.527::m.527	668	0.0002	67	25
ASIM_0001455301-mRNA-1	325	TRINITY_DN19745_c0_g1::TRINITY_DN19745_c0_g1_i2::g.527::m.527	668	4e-05	71	24
ASIM_0001708401-mRNA-1	234	TRINITY_DN19745_c0_g1::TRINITY_DN19745_c0_g1_i2::g.527::m.527	668	3e-11	59	31
ASIM_0001337001-mRNA-1	385	TRINITY_DN19745_c0_g1::TRINITY_DN19745_c0_g1_i2::g.527::m.527	668	7e-30	83	28
ASIM_0000283101-mRNA-1	186	TRINITY_DN19745_c0_g1::TRINITY_DN19745_c0_g1_i2::g.527::m.527	668	2e-07	44	28
ASIM_0001509301-mRNA-1	312	TRINITY_DN19745_c0_g1::TRINITY_DN19745_c0_g1_i2::g.527::m.527	668	0.008	38	28
ASIM_0001407301-mRNA-1	174	TRINITY_DN19745_c0_g1::TRINITY_DN19745_c0_g1_i2::g.527::m.527	668	7e-09	55	38
ASIM_0000423001-mRNA-1	118	TRINITY_DN19745_c0_g1::TRINITY_DN19745_c0_g1_i2::g.527::m.527	668	2e-05	65	29
ASIM_0001003901-mRNA-1	267	TRINITY_DN19745_c0_g1::TRINITY_DN19745_c0_g1_i2::g.527::m.527	668	3e-14	50	35
ASIM_0000064401-mRNA-1	149	TRINITY_DN19745_c0_g1::TRINITY_DN19745_c0_g1_i2::g.527::m.527	668	4e-103	100	100
ASIM_0001750701-mRNA-1	128	TRINITY_DN19745_c0_g1::TRINITY_DN19745_c0_g1_i2::g.527::m.527	668	2e-11	93	35
ASIM_0001401801-mRNA-1	473	TRINITY_DN19745_c0_g1::TRINITY_DN19745_c0_g1_i2::g.527::m.527	668	0	96	97
ASIM_0000238901-mRNA-1	146	TRINITY_DN19745_c0_g1::TRINITY_DN19745_c0_g1_i2::g.527::m.527	668	9e-05	60	31
ASIM_0001487901-mRNA-1	467	TRINITY_DN19745_c0_g1::TRINITY_DN19745_c0_g1_i2::g.527::m.527	668	3e-18	60	25
ASIM_0000369801-mRNA-1	250	TRINITY_DN19745_c0_g1::TRINITY_DN19745_c0_g1_i2::g.527::m.527	668	3e-11	48	31
ASIM_0001909001-mRNA-1	123	TRINITY_DN19751_c0_g1::TRINITY_DN19751_c0_g1_i2::g.529::m.529	470	3e-84	100	98
ASIM_0001618201-mRNA-1	132	TRINITY_DN19751_c0_g1::TRINITY_DN19751_c0_g1_i2::g.529::m.529	470	3e-91	98	97
ASIM_0001955301-mRNA-1	269	TRINITY_DN19751_c0_g1::TRINITY_DN19751_c0_g1_i2::g.529::m.529	470	2e-65	50	97
ASIM_0001255001-mRNA-1	199	TRINITY_DN19755_c0_g1::TRINITY_DN19755_c0_g1_i1::g.453::m.453	200	4e-147	100	100
ASIM_0001224401-mRNA-1	231	TRINITY_DN19757_c0_g1::TRINITY_DN19757_c0_g1_i1::g.522::m.522	266	5e-109	96	75
ASIM_0000403101-mRNA-1	188	TRINITY_DN19760_c0_g1::TRINITY_DN19760_c0_g1_i1::g.533::m.533	412	8e-29	81	35
ASIM_0001790601-mRNA-1	411	TRINITY_DN19760_c0_g1::TRINITY_DN19760_c0_g1_i1::g.533::m.533	412	0	100	98
ASIM_0000275301-mRNA-1	192	TRINITY_DN19760_c0_g1::TRINITY_DN19760_c0_g1_i1::g.533::m.533	412	3e-53	81	55
ASIM_0000061301-mRNA-1	92	TRINITY_DN19760_c0_g1::TRINITY_DN19760_c0_g1_i1::g.533::m.533	412	2e-18	100	42
ASIM_0001720401-mRNA-1	320	TRINITY_DN19760_c0_g1::TRINITY_DN19760_c0_g1_i1::g.533::m.533	412	1e-35	60	35
ASIM_0000051601-mRNA-1	457	TRINITY_DN19760_c0_g1::TRINITY_DN19760_c0_g1_i1::g.533::m.533	412	1e-176	92	60
ASIM_0001112301-mRNA-1	417	TRINITY_DN19760_c0_g1::TRINITY_DN19760_c0_g1_i1::g.533::m.533	412	4e-137	97	49
ASIM_0000266901-mRNA-1	161	TRINITY_DN19760_c0_g1::TRINITY_DN19760_c0_g1_i1::g.533::m.533	412	3e-74	95	75
ASIM_0000109901-mRNA-1	332	TRINITY_DN19760_c0_g1::TRINITY_DN19760_c0_g1_i1::g.533::m.533	412	3e-87	107	39
ASIM_0001791901-mRNA-1	236	TRINITY_DN19760_c0_g1::TRINITY_DN19760_c0_g1_i1::g.533::m.533	412	5e-58	95	40
ASIM_0001618401-mRNA-1	263	TRINITY_DN19768_c0_g1::TRINITY_DN19768_c0_g1_i1::g.485::m.485	355	0	100	97
ASIM_0001220001-mRNA-1	187	TRINITY_DN19769_c0_g2::TRINITY_DN19769_c0_g2_i2::g.509::m.509	182	4e-127	100	96
ASIM_0001702201-mRNA-1	111	TRINITY_DN19771_c0_g1::TRINITY_DN19771_c0_g1_i1::g.505::m.505	282	8e-75	99	100
ASIM_0000571401-mRNA-1	92	TRINITY_DN19771_c0_g1::TRINITY_DN19771_c0_g1_i1::g.505::m.505	282	1e-58	100	98
ASIM_0001087801-mRNA-1	1336	TRINITY_DN19773_c1_g1::TRINITY_DN19773_c1_g1_i2::g.464::m.464	1198	0	89	97
ASIM_0001187601-mRNA-1	452	TRINITY_DN19776_c0_g1::TRINITY_DN19776_c0_g1_i13::g.519::m.519	267	1e-147	57	83
ASIM_0000046201-mRNA-1	286	TRINITY_DN19778_c0_g1::TRINITY_DN19778_c0_g1_i1::g.450::m.450	483	2e-88	104	49
ASIM_0001360401-mRNA-1	804	TRINITY_DN19778_c0_g1::TRINITY_DN19778_c0_g1_i1::g.450::m.450	483	7e-25	52	24
ASIM_0001714801-mRNA-1	108	TRINITY_DN19778_c0_g1::TRINITY_DN19778_c0_g1_i1::g.450::m.450	483	2e-08	75	32
ASIM_0001344801-mRNA-1	490	TRINITY_DN19778_c0_g1::TRINITY_DN19778_c0_g1_i1::g.450::m.450	483	0	101	92
ASIM_0001349601-mRNA-1	349	TRINITY_DN19778_c0_g1::TRINITY_DN19778_c0_g1_i1::g.450::m.450	483	5e-08	69	25
ASIM_0001672601-mRNA-1	60	TRINITY_DN19781_c0_g1::TRINITY_DN19781_c0_g1_i1::g.537::m.537	117	1e-37	100	98
ASIM_0001176901-mRNA-1	395	TRINITY_DN19788_c0_g1::TRINITY_DN19788_c0_g1_i4::g.507::m.507	402	3e-170	64	96
ASIM_0000254301-mRNA-1	131	TRINITY_DN19805_c0_g1::TRINITY_DN19805_c0_g1_i1::g.3168::m.3168	173	8e-47	81	72
ASIM_0001378301-mRNA-1	620	TRINITY_DN19813_c0_g2::TRINITY_DN19813_c0_g2_i1::g.3162::m.3162	457	0	75	97
ASIM_0000062401-mRNA-1	234	TRINITY_DN19816_c0_g1::TRINITY_DN19816_c0_g1_i1::g.3179::m.3179	161	6e-51	33	97
ASIM_0001602401-mRNA-1	167	TRINITY_DN19816_c0_g1::TRINITY_DN19816_c0_g1_i1::g.3179::m.3179	161	3e-65	88	62
ASIM_0000105401-mRNA-1	167	TRINITY_DN19816_c0_g1::TRINITY_DN19816_c0_g1_i1::g.3179::m.3179	161	2e-65	88	62
ASIM_0000072101-mRNA-1	51	TRINITY_DN19816_c0_g1::TRINITY_DN19816_c0_g1_i2::g.3180::m.3180	161	3e-25	98	96
ASIM_0001612101-mRNA-1	163	TRINITY_DN19816_c0_g1::TRINITY_DN19816_c0_g1_i2::g.3180::m.3180	161	1e-17	84	29
ASIM_0001772601-mRNA-1	124	TRINITY_DN19823_c0_g2::TRINITY_DN19823_c0_g2_i1::g.3178::m.3178	184	9e-75	91	96
ASIM_0001726501-mRNA-1	201	TRINITY_DN19825_c0_g2::TRINITY_DN19825_c0_g2_i1::g.3196::m.3196	413	1e-11	55	36
ASIM_0001810701-mRNA-1	205	TRINITY_DN19825_c0_g2::TRINITY_DN19825_c0_g2_i1::g.3196::m.3196	413	4e-18	64	33
ASIM_0001610801-mRNA-1	200	TRINITY_DN19825_c0_g2::TRINITY_DN19825_c0_g2_i1::g.3196::m.3196	413	0.0002	103	22
ASIM_0001843901-mRNA-1	305	TRINITY_DN19825_c0_g2::TRINITY_DN19825_c0_g2_i1::g.3196::m.3196	413	1e-05	44	29
ASIM_0001819701-mRNA-1	361	TRINITY_DN19825_c0_g2::TRINITY_DN19825_c0_g2_i1::g.3196::m.3196	413	9e-10	56	23
ASIM_0001338101-mRNA-1	278	TRINITY_DN19825_c0_g2::TRINITY_DN19825_c0_g2_i2::g.3198::m.3198	402	4e-180	100	89
ASIM_0000268801-mRNA-1	151	TRINITY_DN19825_c0_g2::TRINITY_DN19825_c0_g2_i2::g.3198::m.3198	402	7e-08	46	40
ASIM_0001545501-mRNA-1	168	TRINITY_DN19828_c0_g1::TRINITY_DN19828_c0_g1_i1::g.3203::m.3203	322	7e-77	68	97
ASIM_0001082401-mRNA-1	356	TRINITY_DN19836_c0_g1::TRINITY_DN19836_c0_g1_i1::g.3185::m.3185	133	3e-88	37	99
ASIM_0001636701-mRNA-1	364	TRINITY_DN19838_c0_g1::TRINITY_DN19838_c0_g1_i3::g.3160::m.3160	294	2e-177	77	87
ASIM_0001303601-mRNA-1	208	TRINITY_DN19841_c0_g1::TRINITY_DN19841_c0_g1_i1::g.3146::m.3146	209	1e-153	100	100
ASIM_0001628701-mRNA-1	436	TRINITY_DN19842_c0_g1::TRINITY_DN19842_c0_g1_i1::g.3174::m.3174	439	0	100	99
ASIM_0001775501-mRNA-1	228	TRINITY_DN19851_c0_g1::TRINITY_DN19851_c0_g1_i3::g.3202::m.3202	307	1e-115	71	97
ASIM_0001784301-mRNA-1	285	TRINITY_DN19854_c0_g2::TRINITY_DN19854_c0_g2_i1::g.3153::m.3153	400	6e-30	100	28
ASIM_0000392901-mRNA-1	201	TRINITY_DN19854_c0_g2::TRINITY_DN19854_c0_g2_i1::g.3153::m.3153	400	3e-41	98	38
ASIM_0002154001-mRNA-1	152	TRINITY_DN19854_c0_g2::TRINITY_DN19854_c0_g2_i1::g.3153::m.3153	400	5e-18	112	28
ASIM_0001856101-mRNA-1	192	TRINITY_DN19854_c0_g2::TRINITY_DN19854_c0_g2_i1::g.3153::m.3153	400	2e-36	91	39
ASIM_0001862101-mRNA-1	194	TRINITY_DN19854_c0_g2::TRINITY_DN19854_c0_g2_i1::g.3153::m.3153	400	5e-138	100	96
ASIM_0001590301-mRNA-1	443	TRINITY_DN19855_c0_g1::TRINITY_DN19855_c0_g1_i2::g.3181::m.3181	492	0	98	99
ASIM_0000735201-mRNA-1	87	TRINITY_DN19855_c0_g1::TRINITY_DN19855_c0_g1_i2::g.3181::m.3181	492	2e-35	65	100
ASIM_0001295701-mRNA-1	509	TRINITY_DN19857_c0_g2::TRINITY_DN19857_c0_g2_i2::g.3163::m.3163	510	0	100	99
ASIM_0000742801-mRNA-1	109	TRINITY_DN19864_c0_g1::TRINITY_DN19864_c0_g1_i1::g.3195::m.3195	147	8e-63	98	93
ASIM_0001108701-mRNA-1	559	TRINITY_DN19865_c0_g1::TRINITY_DN19865_c0_g1_i1::g.3169::m.3169	572	0	100	98
ASIM_0000460601-mRNA-1	203	TRINITY_DN19872_c0_g1::TRINITY_DN19872_c0_g1_i2::g.3158::m.3158	323	2e-122	100	93
ASIM_0001831501-mRNA-1	119	TRINITY_DN19872_c0_g1::TRINITY_DN19872_c0_g1_i2::g.3158::m.3158	323	5e-85	99	100
ASIM_0001263301-mRNA-1	339	TRINITY_DN19873_c0_g1::TRINITY_DN19873_c0_g1_i1::g.3154::m.3154	340	0	97	100
ASIM_0001071101-mRNA-1	261	TRINITY_DN19876_c1_g1::TRINITY_DN19876_c1_g1_i1::g.3191::m.3191	270	3e-173	103	91
ASIM_0001571501-mRNA-1	133	TRINITY_DN19887_c0_g1::TRINITY_DN19887_c0_g1_i2::g.3152::m.3152	548	4e-74	131	69
ASIM_0000754501-mRNA-1	73	TRINITY_DN19887_c0_g1::TRINITY_DN19887_c0_g1_i2::g.3152::m.3152	548	2e-46	100	93
ASIM_0001150801-mRNA-1	78	TRINITY_DN19890_c0_g1::TRINITY_DN19890_c0_g1_i3::g.3188::m.3188	239	3e-34	74	98
ASIM_0001355401-mRNA-1	385	TRINITY_DN19899_c0_g2::TRINITY_DN19899_c0_g2_i5::g.3171::m.3171	353	7e-146	99	53
ASIM_0001085001-mRNA-1	393	TRINITY_DN19899_c0_g2::TRINITY_DN19899_c0_g2_i5::g.3171::m.3171	353	2e-133	100	50
ASIM_0000203501-mRNA-1	89	TRINITY_DN19899_c0_g2::TRINITY_DN19899_c0_g2_i5::g.3171::m.3171	353	5e-23	91	45
ASIM_0001662501-mRNA-1	355	TRINITY_DN19899_c0_g2::TRINITY_DN19899_c0_g2_i5::g.3171::m.3171	353	4e-133	99	51
ASIM_0001459801-mRNA-1	272	TRINITY_DN19899_c0_g2::TRINITY_DN19899_c0_g2_i5::g.3171::m.3171	353	8e-06	87	21
ASIM_0001074401-mRNA-1	371	TRINITY_DN19899_c0_g2::TRINITY_DN19899_c0_g2_i5::g.3171::m.3171	353	0	83	100
ASIM_0001468601-mRNA-1	402	TRINITY_DN19899_c0_g2::TRINITY_DN19899_c0_g2_i5::g.3171::m.3171	353	5e-104	100	42
ASIM_0001600901-mRNA-1	269	TRINITY_DN19899_c0_g2::TRINITY_DN19899_c0_g2_i5::g.3171::m.3171	353	6e-100	98	53
ASIM_0001386001-mRNA-1	301	TRINITY_DN19899_c0_g2::TRINITY_DN19899_c0_g2_i5::g.3171::m.3171	353	2e-74	99	40
ASIM_0001615201-mRNA-1	289	TRINITY_DN19899_c0_g2::TRINITY_DN19899_c0_g2_i5::g.3171::m.3171	353	2e-43	121	29
ASIM_0000555701-mRNA-1	133	TRINITY_DN19899_c0_g2::TRINITY_DN19899_c0_g2_i5::g.3171::m.3171	353	1e-06	72	34
ASIM_0001473601-mRNA-1	128	TRINITY_DN19899_c0_g2::TRINITY_DN19899_c0_g2_i5::g.3171::m.3171	353	2e-22	87	42
ASIM_0000247301-mRNA-1	89	TRINITY_DN19899_c0_g2::TRINITY_DN19899_c0_g2_i5::g.3171::m.3171	353	5e-23	91	45
ASIM_0001633201-mRNA-1	244	TRINITY_DN19899_c0_g2::TRINITY_DN19899_c0_g2_i5::g.3171::m.3171	353	9e-30	70	34
ASIM_0000415601-mRNA-1	116	TRINITY_DN19899_c0_g2::TRINITY_DN19899_c0_g2_i6::g.3173::m.3173	166	2e-36	97	53
ASIM_0000822601-mRNA-1	66	TRINITY_DN19899_c0_g2::TRINITY_DN19899_c0_g2_i6::g.3173::m.3173	166	5e-16	95	47
ASIM_0001124401-mRNA-1	1271	TRINITY_DN19902_c0_g1::TRINITY_DN19902_c0_g1_i1::g.18859::m.18859	1331	0	99	97
ASIM_0000267401-mRNA-1	179	TRINITY_DN19903_c0_g1::TRINITY_DN19903_c0_g1_i1::g.18882::m.18882	250	8e-95	77	100
ASIM_0000748301-mRNA-1	98	TRINITY_DN19903_c0_g1::TRINITY_DN19903_c0_g1_i1::g.18882::m.18882	250	2e-67	100	100
ASIM_0000987801-mRNA-1	50	TRINITY_DN19903_c0_g1::TRINITY_DN19903_c0_g1_i1::g.18882::m.18882	250	3e-30	100	100
ASIM_0001734701-mRNA-1	249	TRINITY_DN19903_c0_g1::TRINITY_DN19903_c0_g1_i1::g.18882::m.18882	250	0	100	100
ASIM_0001771301-mRNA-1	461	TRINITY_DN19904_c0_g1::TRINITY_DN19904_c0_g1_i1::g.18870::m.18870	482	0	104	94
ASIM_0001111401-mRNA-1	336	TRINITY_DN19913_c0_g1::TRINITY_DN19913_c0_g1_i9::g.18887::m.18887	312	0	100	92
ASIM_0000562801-mRNA-1	129	TRINITY_DN19918_c0_g2::TRINITY_DN19918_c0_g2_i1::g.18811::m.18811	207	2e-55	66	93
ASIM_0000548401-mRNA-1	123	TRINITY_DN19918_c0_g2::TRINITY_DN19918_c0_g2_i1::g.18811::m.18811	207	3e-69	87	98
ASIM_0001408001-mRNA-1	194	TRINITY_DN19920_c0_g1::TRINITY_DN19920_c0_g1_i2::g.18784::m.18784	195	5e-137	100	100
ASIM_0000080901-mRNA-1	116	TRINITY_DN19921_c0_g1::TRINITY_DN19921_c0_g1_i1::g.18781::m.18781	118	1e-76	100	97
ASIM_0001805001-mRNA-1	114	TRINITY_DN19925_c0_g1::TRINITY_DN19925_c0_g1_i1::g.18751::m.18751	139	8e-81	100	100
ASIM_0000229101-mRNA-1	165	TRINITY_DN19929_c0_g1::TRINITY_DN19929_c0_g1_i6::g.18868::m.18868	267	1e-116	100	98
ASIM_0000163801-mRNA-1	170	TRINITY_DN19929_c0_g1::TRINITY_DN19929_c0_g1_i6::g.18868::m.18868	267	4e-90	78	97
ASIM_0000875401-mRNA-1	83	TRINITY_DN19940_c0_g1::TRINITY_DN19940_c0_g1_i1::g.18809::m.18809	397	2e-20	69	60
ASIM_0001261101-mRNA-1	382	TRINITY_DN19940_c0_g1::TRINITY_DN19940_c0_g1_i1::g.18809::m.18809	397	0	100	99
ASIM_0001560301-mRNA-1	286	TRINITY_DN19941_c0_g1::TRINITY_DN19941_c0_g1_i1::g.18801::m.18801	291	2e-81	72	65
ASIM_0001577801-mRNA-1	223	TRINITY_DN19944_c0_g3::TRINITY_DN19944_c0_g3_i1::g.18873::m.18873	195	5e-111	91	85
ASIM_0001704101-mRNA-1	701	TRINITY_DN19949_c0_g2::TRINITY_DN19949_c0_g2_i1::g.18793::m.18793	750	0	99	99
ASIM_0001021301-mRNA-1	931	TRINITY_DN19952_c0_g1::TRINITY_DN19952_c0_g1_i4::g.18824::m.18824	1067	0	100	97
ASIM_0001021201-mRNA-1	157	TRINITY_DN19952_c0_g1::TRINITY_DN19952_c0_g1_i5::g.18832::m.18832	496	5e-113	100	100
ASIM_0001251201-mRNA-1	191	TRINITY_DN19952_c0_g1::TRINITY_DN19952_c0_g1_i5::g.18832::m.18832	496	0.003	81	25
ASIM_0001220401-mRNA-1	293	TRINITY_DN19953_c0_g1::TRINITY_DN19953_c0_g1_i1::g.18758::m.18758	277	2e-155	94	79
ASIM_0001619301-mRNA-1	154	TRINITY_DN19957_c0_g3::TRINITY_DN19957_c0_g3_i1::g.18797::m.18797	155	2e-109	100	98
ASIM_0001487501-mRNA-1	276	TRINITY_DN19958_c0_g1::TRINITY_DN19958_c0_g1_i1::g.18769::m.18769	287	7e-161	94	96
ASIM_0001846501-mRNA-1	198	TRINITY_DN19961_c0_g3::TRINITY_DN19961_c0_g3_i1::g.18813::m.18813	178	1e-16	73	31
ASIM_0001054801-mRNA-1	216	TRINITY_DN19964_c1_g1::TRINITY_DN19964_c1_g1_i1::g.18786::m.18786	248	2e-147	95	99
ASIM_0000949101-mRNA-1	57	TRINITY_DN19965_c0_g1::TRINITY_DN19965_c0_g1_i2::g.18755::m.18755	267	2e-10	100	50
ASIM_0001978101-mRNA-1	179	TRINITY_DN19965_c0_g1::TRINITY_DN19965_c0_g1_i2::g.18755::m.18755	267	5e-18	73	28
ASIM_0000521701-mRNA-1	56	TRINITY_DN19965_c0_g1::TRINITY_DN19965_c0_g1_i2::g.18755::m.18755	267	8e-30	94	98
ASIM_0000124801-mRNA-1	315	TRINITY_DN19965_c0_g1::TRINITY_DN19965_c0_g1_i2::g.18755::m.18755	267	5e-34	94	24
ASIM_0000985101-mRNA-1	57	TRINITY_DN19965_c0_g1::TRINITY_DN19965_c0_g1_i2::g.18755::m.18755	267	2e-10	100	50
ASIM_0002111801-mRNA-1	39	TRINITY_DN19965_c0_g1::TRINITY_DN19965_c0_g1_i2::g.18756::m.18756	92	2e-23	100	100
ASIM_0000981001-mRNA-1	102	TRINITY_DN19965_c0_g1::TRINITY_DN19965_c0_g1_i3::g.18757::m.18757	146	4e-62	89	100
ASIM_0001385701-mRNA-1	311	TRINITY_DN19968_c1_g2::TRINITY_DN19968_c1_g2_i4::g.18841::m.18841	297	0	100	95
ASIM_0001035901-mRNA-1	471	TRINITY_DN19969_c0_g1::TRINITY_DN19969_c0_g1_i2::g.18773::m.18773	419	0	95	92
ASIM_0000715001-mRNA-1	51	TRINITY_DN19970_c0_g1::TRINITY_DN19970_c0_g1_i1::g.18889::m.18889	428	5e-22	84	95
ASIM_0000412601-mRNA-1	89	TRINITY_DN19970_c0_g1::TRINITY_DN19970_c0_g1_i1::g.18889::m.18889	428	2e-52	92	95
ASIM_0000940901-mRNA-1	94	TRINITY_DN19970_c0_g1::TRINITY_DN19970_c0_g1_i1::g.18889::m.18889	428	2e-55	100	93
ASIM_0000413801-mRNA-1	89	TRINITY_DN19970_c0_g1::TRINITY_DN19970_c0_g1_i1::g.18889::m.18889	428	2e-52	92	95
ASIM_0001351401-mRNA-1	730	TRINITY_DN19974_c0_g1::TRINITY_DN19974_c0_g1_i1::g.18844::m.18844	731	0	100	99
ASIM_0001762601-mRNA-1	238	TRINITY_DN19977_c1_g1::TRINITY_DN19977_c1_g1_i1::g.18888::m.18888	223	2e-144	81	98
ASIM_0000727001-mRNA-1	139	TRINITY_DN19978_c0_g1::TRINITY_DN19978_c0_g1_i1::g.18760::m.18760	539	1e-20	60	54
ASIM_0000300201-mRNA-1	233	TRINITY_DN19978_c0_g1::TRINITY_DN19978_c0_g1_i1::g.18760::m.18760	539	2e-101	99	63
ASIM_0000038401-mRNA-1	104	TRINITY_DN19978_c0_g1::TRINITY_DN19978_c0_g1_i1::g.18760::m.18760	539	2e-54	85	97
ASIM_0000303701-mRNA-1	209	TRINITY_DN19978_c0_g1::TRINITY_DN19978_c0_g1_i1::g.18760::m.18760	539	2e-107	99	71
ASIM_0000060801-mRNA-1	293	TRINITY_DN19978_c0_g1::TRINITY_DN19978_c0_g1_i1::g.18760::m.18760	539	0	97	100
ASIM_0002104001-mRNA-1	94	TRINITY_DN19978_c0_g1::TRINITY_DN19978_c0_g1_i1::g.18760::m.18760	539	7e-61	100	100
ASIM_0000509201-mRNA-1	128	TRINITY_DN19978_c0_g1::TRINITY_DN19978_c0_g1_i1::g.18760::m.18760	539	3e-57	92	70
ASIM_0000518701-mRNA-1	135	TRINITY_DN19978_c0_g1::TRINITY_DN19978_c0_g1_i1::g.18760::m.18760	539	2e-57	94	67
ASIM_0000696301-mRNA-1	112	TRINITY_DN19978_c0_g1::TRINITY_DN19978_c0_g1_i1::g.18760::m.18760	539	2e-78	100	100
ASIM_0001447201-mRNA-1	201	TRINITY_DN19979_c0_g1::TRINITY_DN19979_c0_g1_i1::g.18785::m.18785	183	3e-05	98	26
ASIM_0000040701-mRNA-1	233	TRINITY_DN19981_c0_g1::TRINITY_DN19981_c0_g1_i1::g.18764::m.18764	296	6e-18	69	42
ASIM_0001216801-mRNA-1	292	TRINITY_DN19981_c0_g1::TRINITY_DN19981_c0_g1_i1::g.18764::m.18764	296	0	100	100
ASIM_0001343501-mRNA-1	94	TRINITY_DN19982_c0_g2::TRINITY_DN19982_c0_g2_i1::g.18881::m.18881	100	8e-60	100	98
ASIM_0002077201-mRNA-1	214	TRINITY_DN19990_c0_g1::TRINITY_DN19990_c0_g1_i2::g.18777::m.18777	636	1e-124	84	99
ASIM_0000453301-mRNA-1	152	TRINITY_DN19990_c0_g1::TRINITY_DN19990_c0_g1_i2::g.18777::m.18777	636	1e-105	100	100
ASIM_0001379101-mRNA-1	484	TRINITY_DN19990_c0_g1::TRINITY_DN19990_c0_g1_i3::g.18779::m.18779	652	1e-53	67	38
ASIM_0000761701-mRNA-1	80	TRINITY_DN19991_c0_g2::TRINITY_DN19991_c0_g2_i3::g.18767::m.18767	145	3e-34	67	96
ASIM_0002103701-mRNA-1	81	TRINITY_DN19992_c0_g1::TRINITY_DN19992_c0_g1_i1::g.18798::m.18798	88	2e-44	82	100
ASIM_0001711701-mRNA-1	106	TRINITY_DN19993_c0_g1::TRINITY_DN19993_c0_g1_i1::g.18799::m.18799	608	1e-12	66	41
ASIM_0001361301-mRNA-1	581	TRINITY_DN19997_c0_g6::TRINITY_DN19997_c0_g6_i3::g.18863::m.18863	584	0	100	99
ASIM_0001213301-mRNA-1	279	TRINITY_DN19998_c1_g2::TRINITY_DN19998_c1_g2_i1::g.18850::m.18850	293	0	100	99
ASIM_0001560601-mRNA-1	464	TRINITY_DN19999_c0_g3::TRINITY_DN19999_c0_g3_i2::g.18855::m.18855	428	0	100	92
ASIM_0001688601-mRNA-1	458	TRINITY_DN20004_c0_g1::TRINITY_DN20004_c0_g1_i2::g.9561::m.9561	516	0	107	92
ASIM_0000093201-mRNA-1	53	TRINITY_DN20007_c0_g1::TRINITY_DN20007_c0_g1_i1::g.9589::m.9589	114	4e-24	75	100
ASIM_0000333301-mRNA-1	96	TRINITY_DN20007_c0_g1::TRINITY_DN20007_c0_g1_i1::g.9589::m.9589	114	1e-64	97	96
ASIM_0000508701-mRNA-1	96	TRINITY_DN20007_c0_g1::TRINITY_DN20007_c0_g1_i1::g.9589::m.9589	114	1e-64	97	96
ASIM_0001757201-mRNA-1	353	TRINITY_DN20008_c1_g3::TRINITY_DN20008_c1_g3_i14::g.9556::m.9556	340	1e-167	85	81
ASIM_0001880501-mRNA-1	71	TRINITY_DN20008_c1_g3::TRINITY_DN20008_c1_g3_i14::g.9557::m.9557	107	1e-15	67	72
ASIM_0001617301-mRNA-1	179	TRINITY_DN20008_c1_g3::TRINITY_DN20008_c1_g3_i4::g.9544::m.9544	199	0.0002	63	33
ASIM_0000292201-mRNA-1	199	TRINITY_DN20008_c1_g3::TRINITY_DN20008_c1_g3_i4::g.9544::m.9544	199	1e-14	53	43
ASIM_0002020501-mRNA-1	101	TRINITY_DN20008_c1_g3::TRINITY_DN20008_c1_g3_i4::g.9544::m.9544	199	2e-23	48	93
ASIM_0001617201-mRNA-1	355	TRINITY_DN20008_c1_g3::TRINITY_DN20008_c1_g3_i4::g.9544::m.9544	199	1e-21	69	32
ASIM_0000328401-mRNA-1	94	TRINITY_DN20008_c1_g3::TRINITY_DN20008_c1_g3_i5::g.9546::m.9546	108	5e-26	73	71
ASIM_0001416901-mRNA-1	246	TRINITY_DN20022_c0_g1::TRINITY_DN20022_c0_g1_i3::g.9578::m.9578	300	3e-145	121	72
ASIM_0001296601-mRNA-1	347	TRINITY_DN20024_c0_g1::TRINITY_DN20024_c0_g1_i1::g.9535::m.9535	355	0	102	98
ASIM_0001657201-mRNA-1	85	TRINITY_DN20028_c0_g1::TRINITY_DN20028_c0_g1_i2::g.9559::m.9559	86	3e-56	100	100
ASIM_0000119401-mRNA-1	67	TRINITY_DN20028_c0_g1::TRINITY_DN20028_c0_g1_i2::g.9559::m.9559	86	4e-28	105	67
ASIM_0001358601-mRNA-1	644	TRINITY_DN20033_c0_g2::TRINITY_DN20033_c0_g2_i2::g.9510::m.9510	388	4e-33	45	31
ASIM_0001535301-mRNA-1	833	TRINITY_DN20033_c0_g2::TRINITY_DN20033_c0_g2_i2::g.9510::m.9510	388	2e-110	36	53
ASIM_0001530001-mRNA-1	696	TRINITY_DN20033_c0_g2::TRINITY_DN20033_c0_g2_i4::g.9514::m.9514	619	0	86	82
ASIM_0001609601-mRNA-1	292	TRINITY_DN20044_c0_g2::TRINITY_DN20044_c0_g2_i3::g.9571::m.9571	169	8e-116	57	100
ASIM_0000833901-mRNA-1	203	TRINITY_DN20044_c0_g2::TRINITY_DN20044_c0_g2_i3::g.9571::m.9571	169	2e-18	69	43
ASIM_0001712801-mRNA-1	283	TRINITY_DN20044_c0_g2::TRINITY_DN20044_c0_g2_i3::g.9571::m.9571	169	2e-30	59	50
ASIM_0001742601-mRNA-1	482	TRINITY_DN20048_c0_g1::TRINITY_DN20048_c0_g1_i1::g.9502::m.9502	284	0	56	99
ASIM_0001838301-mRNA-1	81	TRINITY_DN20048_c0_g1::TRINITY_DN20048_c0_g1_i2::g.9504::m.9504	192	2e-55	100	98
ASIM_0001293101-mRNA-1	940	TRINITY_DN20049_c0_g1::TRINITY_DN20049_c0_g1_i1::g.9575::m.9575	901	0	100	95
ASIM_0001679301-mRNA-1	176	TRINITY_DN20052_c0_g1::TRINITY_DN20052_c0_g1_i1::g.9534::m.9534	165	3e-114	100	93
ASIM_0001132801-mRNA-1	415	TRINITY_DN20057_c0_g1::TRINITY_DN20057_c0_g1_i2::g.9530::m.9530	411	0	98	100
ASIM_0001297801-mRNA-1	877	TRINITY_DN20058_c0_g1::TRINITY_DN20058_c0_g1_i6::g.9569::m.9569	900	0	100	97
ASIM_0000021001-mRNA-1	781	TRINITY_DN20059_c0_g1::TRINITY_DN20059_c0_g1_i3::g.9566::m.9566	782	0	100	100
ASIM_0001675201-mRNA-1	89	TRINITY_DN20065_c0_g10::TRINITY_DN20065_c0_g10_i1::g.9529::m.9529	101	4e-60	100	100
ASIM_0000334201-mRNA-1	123	TRINITY_DN20068_c0_g1::TRINITY_DN20068_c0_g1_i1::g.9506::m.9506	155	3e-87	100	99
ASIM_0000048201-mRNA-1	119	TRINITY_DN20070_c0_g2::TRINITY_DN20070_c0_g2_i1::g.9536::m.9536	170	2e-55	79	89
ASIM_0001718601-mRNA-1	365	TRINITY_DN20072_c0_g1::TRINITY_DN20072_c0_g1_i1::g.9564::m.9564	462	0	78	99
ASIM_0000776001-mRNA-1	73	TRINITY_DN20072_c0_g1::TRINITY_DN20072_c0_g1_i1::g.9564::m.9564	462	1e-13	97	40
ASIM_0001522001-mRNA-1	550	TRINITY_DN20078_c0_g1::TRINITY_DN20078_c0_g1_i1::g.9537::m.9537	646	0	109	82
ASIM_0001650901-mRNA-1	670	TRINITY_DN20078_c0_g1::TRINITY_DN20078_c0_g1_i1::g.9537::m.9537	646	2e-58	96	26
ASIM_0002080801-mRNA-1	197	TRINITY_DN20078_c0_g1::TRINITY_DN20078_c0_g1_i1::g.9537::m.9537	646	3e-14	125	24
ASIM_0002073901-mRNA-1	197	TRINITY_DN20078_c0_g1::TRINITY_DN20078_c0_g1_i1::g.9537::m.9537	646	9e-21	105	28
ASIM_0000253301-mRNA-1	84	TRINITY_DN20079_c0_g1::TRINITY_DN20079_c0_g1_i1::g.9580::m.9580	112	3e-32	69	89
ASIM_0000100301-mRNA-1	147	TRINITY_DN20079_c0_g1::TRINITY_DN20079_c0_g1_i1::g.9580::m.9580	112	2e-70	70	98
ASIM_0000370101-mRNA-1	76	TRINITY_DN20079_c0_g2::TRINITY_DN20079_c0_g2_i1::g.9581::m.9581	488	4e-42	89	100
ASIM_0001415901-mRNA-1	350	TRINITY_DN20079_c0_g2::TRINITY_DN20079_c0_g2_i1::g.9581::m.9581	488	2e-08	76	23
ASIM_0000833301-mRNA-1	137	TRINITY_DN20079_c0_g2::TRINITY_DN20079_c0_g2_i1::g.9581::m.9581	488	1e-94	100	100
ASIM_0001434701-mRNA-1	1326	TRINITY_DN20082_c0_g2::TRINITY_DN20082_c0_g2_i2::g.9582::m.9582	1069	0	79	91
ASIM_0001724201-mRNA-1	297	TRINITY_DN20082_c0_g2::TRINITY_DN20082_c0_g2_i2::g.9582::m.9582	1069	5e-06	40	26
ASIM_0001355001-mRNA-1	214	TRINITY_DN20082_c0_g2::TRINITY_DN20082_c0_g2_i2::g.9582::m.9582	1069	3e-06	35	28
ASIM_0001908701-mRNA-1	103	TRINITY_DN20082_c0_g2::TRINITY_DN20082_c0_g2_i2::g.9582::m.9582	1069	7e-05	32	54
ASIM_0001157201-mRNA-1	572	TRINITY_DN20084_c0_g2::TRINITY_DN20084_c0_g2_i2::g.9567::m.9567	651	0	114	84
ASIM_0001685301-mRNA-1	211	TRINITY_DN20089_c0_g2::TRINITY_DN20089_c0_g2_i2::g.9516::m.9516	214	7e-154	100	100
ASIM_0001385801-mRNA-1	220	TRINITY_DN20090_c0_g1::TRINITY_DN20090_c0_g1_i7::g.9522::m.9522	212	6e-123	84	100
ASIM_0001098201-mRNA-1	239	TRINITY_DN20092_c0_g1::TRINITY_DN20092_c0_g1_i1::g.9591::m.9591	170	2e-120	70	100
ASIM_0001261201-mRNA-1	104	TRINITY_DN20100_c0_g1::TRINITY_DN20100_c0_g1_i1::g.9532::m.9532	119	2e-71	100	98
ASIM_0000923501-mRNA-1	105	TRINITY_DN20105_c0_g1::TRINITY_DN20105_c0_g1_i1::g.13356::m.13356	603	6e-65	94	98
ASIM_0000385001-mRNA-1	143	TRINITY_DN20105_c0_g1::TRINITY_DN20105_c0_g1_i1::g.13356::m.13356	603	6e-98	100	97
ASIM_0000055601-mRNA-1	176	TRINITY_DN20105_c0_g1::TRINITY_DN20105_c0_g1_i1::g.13356::m.13356	603	2e-121	95	99
ASIM_0000904201-mRNA-1	88	TRINITY_DN20105_c0_g1::TRINITY_DN20105_c0_g1_i1::g.13356::m.13356	603	4e-50	98	95
ASIM_0000252701-mRNA-1	207	TRINITY_DN20105_c0_g1::TRINITY_DN20105_c0_g1_i1::g.13356::m.13356	603	2e-19	94	27
ASIM_0000757401-mRNA-1	95	TRINITY_DN20105_c0_g1::TRINITY_DN20105_c0_g1_i1::g.13356::m.13356	603	1e-64	100	98
ASIM_0000286701-mRNA-1	154	TRINITY_DN20105_c0_g1::TRINITY_DN20105_c0_g1_i1::g.13356::m.13356	603	2e-106	100	98
ASIM_0001143001-mRNA-1	444	TRINITY_DN20105_c0_g1::TRINITY_DN20105_c0_g1_i1::g.13356::m.13356	603	3e-69	109	30
ASIM_0001777201-mRNA-1	94	TRINITY_DN20109_c0_g1::TRINITY_DN20109_c0_g1_i2::g.13367::m.13367	94	5e-40	100	94
ASIM_0001290501-mRNA-1	377	TRINITY_DN20114_c0_g1::TRINITY_DN20114_c0_g1_i1::g.13347::m.13347	378	0	100	99
ASIM_0001059501-mRNA-1	193	TRINITY_DN20124_c0_g1::TRINITY_DN20124_c0_g1_i1::g.13291::m.13291	180	3e-101	100	78
ASIM_0001226501-mRNA-1	264	TRINITY_DN20130_c0_g2::TRINITY_DN20130_c0_g2_i2::g.13361::m.13361	100	2e-63	37	97
ASIM_0001608201-mRNA-1	322	TRINITY_DN20131_c0_g1::TRINITY_DN20131_c0_g1_i1::g.13343::m.13343	440	5e-156	97	89
ASIM_0000264301-mRNA-1	109	TRINITY_DN20131_c0_g1::TRINITY_DN20131_c0_g1_i1::g.13343::m.13343	440	2e-25	90	51
ASIM_0001977801-mRNA-1	179	TRINITY_DN20131_c0_g1::TRINITY_DN20131_c0_g1_i1::g.13343::m.13343	440	3e-16	71	36
ASIM_0000241101-mRNA-1	112	TRINITY_DN20131_c0_g1::TRINITY_DN20131_c0_g1_i1::g.13343::m.13343	440	2e-25	88	51
ASIM_0001667401-mRNA-1	115	TRINITY_DN20131_c0_g1::TRINITY_DN20131_c0_g1_i1::g.13343::m.13343	440	4e-75	93	100
ASIM_0001625501-mRNA-1	254	TRINITY_DN20131_c0_g1::TRINITY_DN20131_c0_g1_i1::g.13343::m.13343	440	7e-18	50	38
ASIM_0000252001-mRNA-1	127	TRINITY_DN20132_c0_g1::TRINITY_DN20132_c0_g1_i1::g.13296::m.13296	128	3e-91	100	100
ASIM_0001595201-mRNA-1	127	TRINITY_DN20132_c0_g1::TRINITY_DN20132_c0_g1_i1::g.13296::m.13296	128	3e-91	100	100
ASIM_0000456201-mRNA-1	142	TRINITY_DN20135_c0_g2::TRINITY_DN20135_c0_g2_i1::g.13282::m.13282	272	0.0002	62	26
ASIM_0002039001-mRNA-1	277	TRINITY_DN20135_c0_g2::TRINITY_DN20135_c0_g2_i2::g.13283::m.13283	293	5e-07	45	29
ASIM_0001296101-mRNA-1	812	TRINITY_DN20135_c0_g2::TRINITY_DN20135_c0_g2_i2::g.13283::m.13283	293	0	33	99
ASIM_0001906201-mRNA-1	341	TRINITY_DN20135_c0_g2::TRINITY_DN20135_c0_g2_i2::g.13283::m.13283	293	4e-08	38	29
ASIM_0000669701-mRNA-1	109	TRINITY_DN20135_c0_g2::TRINITY_DN20135_c0_g2_i2::g.13283::m.13283	293	2e-07	71	32
ASIM_0000564401-mRNA-1	124	TRINITY_DN20135_c0_g2::TRINITY_DN20135_c0_g2_i2::g.13283::m.13283	293	4e-08	67	27
ASIM_0001355701-mRNA-1	476	TRINITY_DN20135_c0_g2::TRINITY_DN20135_c0_g2_i2::g.13283::m.13283	293	4e-07	58	22
ASIM_0001240001-mRNA-1	95	TRINITY_DN20137_c0_g2::TRINITY_DN20137_c0_g2_i6::g.13369::m.13369	96	4e-66	100	100
ASIM_0001477401-mRNA-1	249	TRINITY_DN20143_c0_g1::TRINITY_DN20143_c0_g1_i1::g.13316::m.13316	215	5e-120	76	83
ASIM_0001643701-mRNA-1	322	TRINITY_DN20143_c0_g1::TRINITY_DN20143_c0_g1_i1::g.13316::m.13316	215	4e-148	60	100
ASIM_0000812801-mRNA-1	97	TRINITY_DN20149_c0_g2::TRINITY_DN20149_c0_g2_i1::g.13289::m.13289	417	1e-50	84	96
ASIM_0000533301-mRNA-1	105	TRINITY_DN20149_c0_g2::TRINITY_DN20149_c0_g2_i1::g.13289::m.13289	417	2e-63	88	100
ASIM_0001771001-mRNA-1	164	TRINITY_DN20149_c0_g2::TRINITY_DN20149_c0_g2_i1::g.13289::m.13289	417	2e-117	100	99
ASIM_0000590501-mRNA-1	113	TRINITY_DN20149_c0_g2::TRINITY_DN20149_c0_g2_i1::g.13289::m.13289	417	2e-60	84	96
ASIM_0001276401-mRNA-1	297	TRINITY_DN20152_c0_g1::TRINITY_DN20152_c0_g1_i5::g.13340::m.13340	414	2e-05	86	21
ASIM_0001174001-mRNA-1	258	TRINITY_DN20152_c0_g1::TRINITY_DN20152_c0_g1_i5::g.13340::m.13340	414	3e-14	102	25
ASIM_0001095601-mRNA-1	415	TRINITY_DN20152_c0_g1::TRINITY_DN20152_c0_g1_i5::g.13340::m.13340	414	8e-55	90	28
ASIM_0000013201-mRNA-1	288	TRINITY_DN20152_c0_g1::TRINITY_DN20152_c0_g1_i5::g.13340::m.13340	414	4e-09	91	23
ASIM_0001852201-mRNA-1	106	TRINITY_DN20152_c0_g1::TRINITY_DN20152_c0_g1_i5::g.13340::m.13340	414	0.001	58	32
ASIM_0001400201-mRNA-1	426	TRINITY_DN20152_c0_g1::TRINITY_DN20152_c0_g1_i5::g.13340::m.13340	414	5e-10	49	30
ASIM_0001570101-mRNA-1	370	TRINITY_DN20152_c0_g1::TRINITY_DN20152_c0_g1_i5::g.13340::m.13340	414	2e-19	80	23
ASIM_0001371801-mRNA-1	380	TRINITY_DN20152_c0_g1::TRINITY_DN20152_c0_g1_i5::g.13340::m.13340	414	4e-10	76	22
ASIM_0000449901-mRNA-1	85	TRINITY_DN20152_c0_g1::TRINITY_DN20152_c0_g1_i5::g.13340::m.13340	414	3e-07	87	33
ASIM_0001084801-mRNA-1	326	TRINITY_DN20152_c0_g1::TRINITY_DN20152_c0_g1_i5::g.13340::m.13340	414	1e-12	99	24
ASIM_0001422601-mRNA-1	412	TRINITY_DN20152_c0_g1::TRINITY_DN20152_c0_g1_i5::g.13340::m.13340	414	0	100	88
ASIM_0001153301-mRNA-1	359	TRINITY_DN20152_c0_g1::TRINITY_DN20152_c0_g1_i5::g.13340::m.13340	414	3e-47	89	30
ASIM_0001631601-mRNA-1	261	TRINITY_DN20152_c0_g1::TRINITY_DN20152_c0_g1_i5::g.13340::m.13340	414	2e-22	95	26
ASIM_0000343801-mRNA-1	119	TRINITY_DN20152_c0_g1::TRINITY_DN20152_c0_g1_i5::g.13340::m.13340	414	0.004	49	37
ASIM_0001416301-mRNA-1	134	TRINITY_DN20152_c0_g1::TRINITY_DN20152_c0_g1_i5::g.13340::m.13340	414	4e-06	42	31
ASIM_0001626901-mRNA-1	249	TRINITY_DN20152_c0_g1::TRINITY_DN20152_c0_g1_i5::g.13340::m.13340	414	2e-07	90	26
ASIM_0001489301-mRNA-1	668	TRINITY_DN20153_c0_g1::TRINITY_DN20153_c0_g1_i1::g.13362::m.13362	615	0	102	71
ASIM_0000097601-mRNA-1	377	TRINITY_DN20153_c0_g1::TRINITY_DN20153_c0_g1_i2::g.13364::m.13364	477	9e-09	34	29
[truncated: 10,242 more rows]

## Sheet: AP vs AS blastP
pegreffii_transdecoder_ID	pegreffii_len	simplex_ID	simplex_len	evalue	coverage	identity
TRINITY_DN22782_c0_g2::TRINITY_DN22782_c0_g2_i7::g.14073::m.14073	649	ASIM_0000005201-mRNA-1	669	0	97	97
TRINITY_DN23581_c0_g1::TRINITY_DN23581_c0_g1_i4::g.12985::m.12985	637	ASIM_0000005401-mRNA-1	642	0	98	100
TRINITY_DN23581_c0_g1::TRINITY_DN23581_c0_g1_i2::g.12981::m.12981	637	ASIM_0000005401-mRNA-1	642	0	98	100
TRINITY_DN24530_c0_g2::TRINITY_DN24530_c0_g2_i2::g.17167::m.17167	335	ASIM_0000005501-mRNA-1	384	8e-169	108	78
TRINITY_DN25615_c3_g3::TRINITY_DN25615_c3_g3_i2::g.1981::m.1981	1076	ASIM_0000005701-mRNA-1	1074	0	98	98
TRINITY_DN22435_c0_g2::TRINITY_DN22435_c0_g2_i1::g.11384::m.11384	1084	ASIM_0000006301-mRNA-1	1107	0	101	97
TRINITY_DN24769_c7_g1::TRINITY_DN24769_c7_g1_i4::g.21286::m.21286	134	ASIM_0000006501-mRNA-1	420	8e-77	84	98
TRINITY_DN24769_c7_g1::TRINITY_DN24769_c7_g1_i3::g.21285::m.21285	537	ASIM_0000006501-mRNA-1	420	0	78	99
TRINITY_DN24588_c0_g1::TRINITY_DN24588_c0_g1_i12::g.17227::m.17227	1540	ASIM_0000007401-mRNA-1	502	0	32	100
TRINITY_DN24588_c0_g1::TRINITY_DN24588_c0_g1_i10::g.17224::m.17224	1573	ASIM_0000007401-mRNA-1	502	0	31	100
TRINITY_DN24588_c0_g1::TRINITY_DN24588_c0_g1_i3::g.17221::m.17221	1532	ASIM_0000007401-mRNA-1	502	0	32	100
TRINITY_DN24588_c0_g2::TRINITY_DN24588_c0_g2_i1::g.17230::m.17230	125	ASIM_0000007501-mRNA-1	369	7e-75	96	93
TRINITY_DN13620_c0_g1::TRINITY_DN13620_c0_g1_i3::g.14271::m.14271	174	ASIM_0000011001-mRNA-1	324	2e-115	89	99
TRINITY_DN13620_c0_g1::TRINITY_DN13620_c0_g1_i2::g.14270::m.14270	336	ASIM_0000011001-mRNA-1	324	0	96	99
TRINITY_DN29876_c0_g1::TRINITY_DN29876_c0_g1_i1::g.10036::m.10036	220	ASIM_0000011101-mRNA-1	222	1e-97	76	96
TRINITY_DN26831_c2_g2::TRINITY_DN26831_c2_g2_i1::g.9198::m.9198	318	ASIM_0000011301-mRNA-1	400	0	92	100
TRINITY_DN21830_c0_g1::TRINITY_DN21830_c0_g1_i2::g.5969::m.5969	127	ASIM_0000011301-mRNA-1	400	5e-69	100	99
TRINITY_DN26831_c2_g2::TRINITY_DN26831_c2_g2_i3::g.9200::m.9200	244	ASIM_0000011301-mRNA-1	400	1e-161	90	100
TRINITY_DN23969_c1_g1::TRINITY_DN23969_c1_g1_i5::g.2714::m.2714	178	ASIM_0000011401-mRNA-1	242	3e-101	80	96
TRINITY_DN23969_c1_g1::TRINITY_DN23969_c1_g1_i5::g.2713::m.2713	331	ASIM_0000011501-mRNA-1	334	0	100	98
TRINITY_DN23969_c1_g2::TRINITY_DN23969_c1_g2_i1::g.2717::m.2717	93	ASIM_0000011501-mRNA-1	334	7e-60	98	100
TRINITY_DN24535_c0_g2::TRINITY_DN24535_c0_g2_i1::g.17095::m.17095	132	ASIM_0000011601-mRNA-1	132	1e-66	93	83
TRINITY_DN24535_c0_g1::TRINITY_DN24535_c0_g1_i1::g.17094::m.17094	108	ASIM_0000011601-mRNA-1	132	4e-72	100	100
TRINITY_DN25770_c1_g1::TRINITY_DN25770_c1_g1_i1::g.2853::m.2853	263	ASIM_0000012301-mRNA-1	611	0	96	98
TRINITY_DN25770_c1_g1::TRINITY_DN25770_c1_g1_i18::g.2855::m.2855	290	ASIM_0000012301-mRNA-1	611	0	99	99
TRINITY_DN25770_c1_g1::TRINITY_DN25770_c1_g1_i18::g.2854::m.2854	350	ASIM_0000012301-mRNA-1	611	0	89	92
TRINITY_DN34547_c0_g1::TRINITY_DN34547_c0_g1_i1::g.3309::m.3309	152	ASIM_0000012401-mRNA-1	1197	2e-96	113	86
TRINITY_DN18503_c0_g1::TRINITY_DN18503_c0_g1_i3::g.2445::m.2445	194	ASIM_0000012601-mRNA-1	429	4e-86	63	98
TRINITY_DN18503_c0_g1::TRINITY_DN18503_c0_g1_i3::g.2447::m.2447	102	ASIM_0000012601-mRNA-1	429	4e-45	96	79
TRINITY_DN18503_c0_g1::TRINITY_DN18503_c0_g1_i2::g.2443::m.2443	430	ASIM_0000012601-mRNA-1	429	0	99	99
TRINITY_DN18503_c0_g1::TRINITY_DN18503_c0_g1_i3::g.2446::m.2446	108	ASIM_0000012601-mRNA-1	429	2e-71	99	100
TRINITY_DN19677_c0_g1::TRINITY_DN19677_c0_g1_i1::g.9472::m.9472	258	ASIM_0000012801-mRNA-1	257	0	99	98
TRINITY_DN19677_c0_g1::TRINITY_DN19677_c0_g1_i3::g.9474::m.9474	206	ASIM_0000012801-mRNA-1	257	4e-139	93	98
TRINITY_DN18132_c0_g1::TRINITY_DN18132_c0_g1_i1::g.26::m.26	178	ASIM_0000012901-mRNA-1	316	2e-123	112	88
TRINITY_DN40943_c0_g1::TRINITY_DN40943_c0_g1_i1::g.13236::m.13236	109	ASIM_0000013001-mRNA-1	670	2e-62	94	100
TRINITY_DN18675_c0_g1::TRINITY_DN18675_c0_g1_i3::g.16934::m.16934	398	ASIM_0000013101-mRNA-1	341	0	78	93
TRINITY_DN22191_c0_g1::TRINITY_DN22191_c0_g1_i1::g.17470::m.17470	346	ASIM_0000013501-mRNA-1	366	0	97	98
TRINITY_DN25780_c0_g8::TRINITY_DN25780_c0_g8_i2::g.2897::m.2897	124	ASIM_0000013601-mRNA-1	439	2e-62	102	85
TRINITY_DN25780_c0_g7::TRINITY_DN25780_c0_g7_i1::g.2896::m.2896	82	ASIM_0000013601-mRNA-1	439	1e-45	119	75
TRINITY_DN25780_c0_g1::TRINITY_DN25780_c0_g1_i1::g.2890::m.2890	85	ASIM_0000013601-mRNA-1	439	2e-43	100	87
TRINITY_DN25780_c0_g5::TRINITY_DN25780_c0_g5_i2::g.2893::m.2893	344	ASIM_0000013601-mRNA-1	439	0	106	90
TRINITY_DN26178_c1_g12::TRINITY_DN26178_c1_g12_i1::g.3900::m.3900	89	ASIM_0000013701-mRNA-1	193	5e-64	100	100
TRINITY_DN26178_c1_g15::TRINITY_DN26178_c1_g15_i1::g.3901::m.3901	121	ASIM_0000013701-mRNA-1	193	1e-84	95	99
TRINITY_DN25030_c1_g4::TRINITY_DN25030_c1_g4_i1::g.15469::m.15469	118	ASIM_0000013801-mRNA-1	655	2e-70	90	99
TRINITY_DN25030_c1_g2::TRINITY_DN25030_c1_g2_i1::g.15467::m.15467	79	ASIM_0000013801-mRNA-1	655	2e-18	106	86
TRINITY_DN25030_c1_g1::TRINITY_DN25030_c1_g1_i1::g.15463::m.15463	676	ASIM_0000013801-mRNA-1	655	0	86	84
TRINITY_DN13013_c0_g1::TRINITY_DN13013_c0_g1_i2::g.6107::m.6107	649	ASIM_0000013901-mRNA-1	406	0	71	82
TRINITY_DN20561_c0_g1::TRINITY_DN20561_c0_g1_i1::g.21041::m.21041	391	ASIM_0000014301-mRNA-1	392	0	98	100
TRINITY_DN9912_c0_g1::TRINITY_DN9912_c0_g1_i1::g.6193::m.6193	573	ASIM_0000014401-mRNA-1	572	0	99	99
TRINITY_DN9912_c0_g1::TRINITY_DN9912_c0_g1_i2::g.6196::m.6196	503	ASIM_0000014401-mRNA-1	572	0	97	99
TRINITY_DN9779_c0_g2::TRINITY_DN9779_c0_g2_i1::g.3843::m.3843	94	ASIM_0000014501-mRNA-1	974	0.002	37	40
TRINITY_DN18382_c0_g1::TRINITY_DN18382_c0_g1_i2::g.16887::m.16887	130	ASIM_0000014901-mRNA-1	230	5e-68	93	86
TRINITY_DN18382_c0_g1::TRINITY_DN18382_c0_g1_i1::g.16884::m.16884	103	ASIM_0000014901-mRNA-1	230	7e-65	90	100
TRINITY_DN18382_c0_g1::TRINITY_DN18382_c0_g1_i1::g.16886::m.16886	88	ASIM_0000014901-mRNA-1	230	1e-35	72	90
TRINITY_DN18382_c0_g1::TRINITY_DN18382_c0_g1_i2::g.16888::m.16888	103	ASIM_0000014901-mRNA-1	230	7e-65	90	100
TRINITY_DN20784_c0_g3::TRINITY_DN20784_c0_g3_i1::g.7141::m.7141	454	ASIM_0000015201-mRNA-1	787	0	85	100
TRINITY_DN25650_c0_g1::TRINITY_DN25650_c0_g1_i3::g.2154::m.2154	856	ASIM_0000015401-mRNA-1	768	0	82	97
TRINITY_DN25650_c0_g1::TRINITY_DN25650_c0_g1_i4::g.2155::m.2155	232	ASIM_0000015401-mRNA-1	768	2e-152	90	98
TRINITY_DN26927_c2_g8::TRINITY_DN26927_c2_g8_i2::g.12132::m.12132	125	ASIM_0000015501-mRNA-1	759	3e-82	100	97
TRINITY_DN26927_c2_g9::TRINITY_DN26927_c2_g9_i1::g.12133::m.12133	85	ASIM_0000015501-mRNA-1	759	9e-55	100	100
TRINITY_DN26927_c2_g21::TRINITY_DN26927_c2_g21_i1::g.12134::m.12134	82	ASIM_0000015501-mRNA-1	759	8e-50	100	98
TRINITY_DN26927_c2_g5::TRINITY_DN26927_c2_g5_i1::g.12130::m.12130	182	ASIM_0000015501-mRNA-1	759	5e-103	85	98
TRINITY_DN26927_c2_g4::TRINITY_DN26927_c2_g4_i1::g.12129::m.12129	89	ASIM_0000015501-mRNA-1	759	3e-56	100	100
TRINITY_DN26050_c0_g1::TRINITY_DN26050_c0_g1_i1::g.4409::m.4409	265	ASIM_0000015801-mRNA-1	115	2e-68	36	98
TRINITY_DN24451_c0_g1::TRINITY_DN24451_c0_g1_i2::g.331::m.331	1392	ASIM_0000015901-mRNA-1	1459	0	101	97
TRINITY_DN23842_c0_g2::TRINITY_DN23842_c0_g2_i6::g.16208::m.16208	475	ASIM_0000016201-mRNA-1	377	0	77	95
TRINITY_DN23842_c0_g2::TRINITY_DN23842_c0_g2_i6::g.16209::m.16209	236	ASIM_0000016301-mRNA-1	221	5e-147	93	93
TRINITY_DN27201_c5_g4::TRINITY_DN27201_c5_g4_i2::g.13393::m.13393	159	ASIM_0000016801-mRNA-1	486	1e-108	109	91
TRINITY_DN14329_c0_g1::TRINITY_DN14329_c0_g1_i1::g.16393::m.16393	179	ASIM_0000017001-mRNA-1	269	3e-118	95	98
TRINITY_DN14329_c0_g1::TRINITY_DN14329_c0_g1_i2::g.16394::m.16394	258	ASIM_0000017001-mRNA-1	269	4e-171	103	95
TRINITY_DN23810_c0_g1::TRINITY_DN23810_c0_g1_i1::g.16151::m.16151	381	ASIM_0000017101-mRNA-1	333	0	84	99
TRINITY_DN20525_c0_g1::TRINITY_DN20525_c0_g1_i1::g.21074::m.21074	240	ASIM_0000017401-mRNA-1	223	6e-115	75	89
TRINITY_DN23382_c0_g1::TRINITY_DN23382_c0_g1_i3::g.3686::m.3686	80	ASIM_0000017801-mRNA-1	150	4e-55	98	100
TRINITY_DN23382_c0_g1::TRINITY_DN23382_c0_g1_i10::g.3691::m.3691	80	ASIM_0000017801-mRNA-1	150	4e-55	98	100
TRINITY_DN24901_c1_g1::TRINITY_DN24901_c1_g1_i1::g.14779::m.14779	328	ASIM_0000017901-mRNA-1	330	0	100	98
TRINITY_DN11399_c0_g2::TRINITY_DN11399_c0_g2_i2::g.7163::m.7163	89	ASIM_0000018401-mRNA-1	138	5e-43	75	97
TRINITY_DN26355_c1_g3::TRINITY_DN26355_c1_g3_i1::g.12749::m.12749	81	ASIM_0000018701-mRNA-1	134	1e-13	54	97
TRINITY_DN17119_c0_g1::TRINITY_DN17119_c0_g1_i1::g.8475::m.8475	413	ASIM_0000019301-mRNA-1	384	0	92	96
TRINITY_DN247_c0_g1::TRINITY_DN247_c0_g1_i1::g.5379::m.5379	144	ASIM_0000019401-mRNA-1	143	9e-104	99	100
TRINITY_DN24257_c0_g2::TRINITY_DN24257_c0_g2_i1::g.1651::m.1651	207	ASIM_0000020201-mRNA-1	155	5e-109	73	100
TRINITY_DN24627_c0_g11::TRINITY_DN24627_c0_g11_i2::g.22597::m.22597	186	ASIM_0000020401-mRNA-1	109	1e-67	54	99
TRINITY_DN25775_c1_g1::TRINITY_DN25775_c1_g1_i1::g.2866::m.2866	156	ASIM_0000020701-mRNA-1	229	4e-38	110	39
TRINITY_DN25775_c1_g3::TRINITY_DN25775_c1_g3_i1::g.2867::m.2867	89	ASIM_0000020701-mRNA-1	229	2e-14	100	37
TRINITY_DN22012_c1_g1::TRINITY_DN22012_c1_g1_i1::g.6954::m.6954	212	ASIM_0000020701-mRNA-1	229	1e-147	108	90
TRINITY_DN22012_c1_g1::TRINITY_DN22012_c1_g1_i2::g.6955::m.6955	212	ASIM_0000020701-mRNA-1	229	1e-147	108	90
TRINITY_DN20059_c0_g1::TRINITY_DN20059_c0_g1_i3::g.9566::m.9566	782	ASIM_0000021001-mRNA-1	781	0	99	100
TRINITY_DN24787_c1_g1::TRINITY_DN24787_c1_g1_i2::g.21488::m.21488	448	ASIM_0000021101-mRNA-1	828	0	98	99
TRINITY_DN24787_c1_g1::TRINITY_DN24787_c1_g1_i10::g.21496::m.21496	559	ASIM_0000021101-mRNA-1	828	0	97	96
TRINITY_DN24787_c1_g1::TRINITY_DN24787_c1_g1_i9::g.21495::m.21495	334	ASIM_0000021101-mRNA-1	828	0	99	99
TRINITY_DN24787_c1_g1::TRINITY_DN24787_c1_g1_i1::g.21486::m.21486	539	ASIM_0000021101-mRNA-1	828	0	99	99
TRINITY_DN24787_c1_g1::TRINITY_DN24787_c1_g1_i2::g.21489::m.21489	393	ASIM_0000021101-mRNA-1	828	0	99	99
TRINITY_DN24787_c1_g1::TRINITY_DN24787_c1_g1_i4::g.21491::m.21491	349	ASIM_0000021101-mRNA-1	828	0	95	99
TRINITY_DN24787_c1_g1::TRINITY_DN24787_c1_g1_i1::g.21487::m.21487	303	ASIM_0000021101-mRNA-1	828	0	89	98
TRINITY_DN24787_c1_g1::TRINITY_DN24787_c1_g1_i4::g.21492::m.21492	205	ASIM_0000021101-mRNA-1	828	2e-121	84	97
TRINITY_DN24787_c1_g1::TRINITY_DN24787_c1_g1_i9::g.21494::m.21494	463	ASIM_0000021101-mRNA-1	828	0	99	99
TRINITY_DN24787_c1_g1::TRINITY_DN24787_c1_g1_i4::g.21493::m.21493	173	ASIM_0000021101-mRNA-1	828	1e-120	99	99
TRINITY_DN24787_c1_g1::TRINITY_DN24787_c1_g1_i10::g.21497::m.21497	173	ASIM_0000021101-mRNA-1	828	1e-120	99	99
TRINITY_DN26830_c0_g6::TRINITY_DN26830_c0_g6_i2::g.8963::m.8963	224	ASIM_0000021201-mRNA-1	265	6e-66	68	78
TRINITY_DN26830_c0_g3::TRINITY_DN26830_c0_g3_i2::g.8961::m.8961	98	ASIM_0000021201-mRNA-1	265	1e-63	100	98
TRINITY_DN26830_c0_g7::TRINITY_DN26830_c0_g7_i1::g.8962::m.8962	155	ASIM_0000021201-mRNA-1	265	4e-27	49	67
TRINITY_DN26830_c0_g1::TRINITY_DN26830_c0_g1_i1::g.8960::m.8960	94	ASIM_0000021201-mRNA-1	265	2e-61	100	100
TRINITY_DN26830_c0_g12::TRINITY_DN26830_c0_g12_i1::g.8965::m.8965	91	ASIM_0000021201-mRNA-1	265	4e-61	100	100
TRINITY_DN24516_c1_g1::TRINITY_DN24516_c1_g1_i1::g.17066::m.17066	140	ASIM_0000021601-mRNA-1	123	4e-77	85	94
TRINITY_DN24516_c2_g1::TRINITY_DN24516_c2_g1_i1::g.17069::m.17069	111	ASIM_0000021701-mRNA-1	146	5e-77	97	99
TRINITY_DN24516_c2_g1::TRINITY_DN24516_c2_g1_i1::g.17068::m.17068	401	ASIM_0000021801-mRNA-1	364	0	90	99
TRINITY_DN21953_c0_g1::TRINITY_DN21953_c0_g1_i3::g.18496::m.18496	152	ASIM_0000022101-mRNA-1	235	9e-88	82	99
TRINITY_DN21953_c0_g1::TRINITY_DN21953_c0_g1_i6::g.18497::m.18497	213	ASIM_0000022101-mRNA-1	235	2e-127	82	98
TRINITY_DN21953_c0_g1::TRINITY_DN21953_c0_g1_i7::g.18498::m.18498	118	ASIM_0000022101-mRNA-1	235	6e-82	99	100
TRINITY_DN21953_c0_g1::TRINITY_DN21953_c0_g1_i2::g.18495::m.18495	236	ASIM_0000022101-mRNA-1	235	2e-175	99	99
TRINITY_DN23197_c0_g3::TRINITY_DN23197_c0_g3_i2::g.8229::m.8229	130	ASIM_0000022301-mRNA-1	303	2e-78	99	99
TRINITY_DN23197_c0_g3::TRINITY_DN23197_c0_g3_i2::g.8228::m.8228	1138	ASIM_0000022401-mRNA-1	1137	0	99	99
TRINITY_DN20471_c0_g2::TRINITY_DN20471_c0_g2_i1::g.2353::m.2353	317	ASIM_0000022501-mRNA-1	317	0	99	98
TRINITY_DN16717_c0_g1::TRINITY_DN16717_c0_g1_i1::g.3305::m.3305	397	ASIM_0000022701-mRNA-1	396	0	99	98
TRINITY_DN20975_c0_g1::TRINITY_DN20975_c0_g1_i1::g.18454::m.18454	145	ASIM_0000022801-mRNA-1	306	9e-61	101	71
TRINITY_DN20975_c0_g3::TRINITY_DN20975_c0_g3_i1::g.18455::m.18455	342	ASIM_0000022801-mRNA-1	306	0	89	98
TRINITY_DN20975_c0_g3::TRINITY_DN20975_c0_g3_i2::g.18457::m.18457	240	ASIM_0000022801-mRNA-1	306	2e-159	92	97
TRINITY_DN26734_c3_g1::TRINITY_DN26734_c3_g1_i1::g.20658::m.20658	1331	ASIM_0000022901-mRNA-1	1327	0	100	96
TRINITY_DN15009_c0_g1::TRINITY_DN15009_c0_g1_i1::g.11682::m.11682	247	ASIM_0000023001-mRNA-1	325	9e-162	89	98
TRINITY_DN22933_c0_g1::TRINITY_DN22933_c0_g1_i2::g.9660::m.9660	89	ASIM_0000023901-mRNA-1	177	4e-39	105	73
TRINITY_DN23633_c1_g1::TRINITY_DN23633_c1_g1_i2::g.15069::m.15069	307	ASIM_0000024201-mRNA-1	268	0	86	98
TRINITY_DN23633_c1_g1::TRINITY_DN23633_c1_g1_i1::g.15068::m.15068	135	ASIM_0000024201-mRNA-1	268	1e-42	54	97
TRINITY_DN25578_c1_g3::TRINITY_DN25578_c1_g3_i4::g.17896::m.17896	385	ASIM_0000024301-mRNA-1	1073	3e-68	98	34
TRINITY_DN22198_c0_g1::TRINITY_DN22198_c0_g1_i1::g.17461::m.17461	113	ASIM_0000024301-mRNA-1	1073	6e-57	83	91
TRINITY_DN25578_c1_g3::TRINITY_DN25578_c1_g3_i3::g.17894::m.17894	535	ASIM_0000024301-mRNA-1	1073	1e-100	95	35
TRINITY_DN25578_c1_g3::TRINITY_DN25578_c1_g3_i7::g.17899::m.17899	537	ASIM_0000024301-mRNA-1	1073	4e-100	93	35
TRINITY_DN25578_c1_g3::TRINITY_DN25578_c1_g3_i6::g.17898::m.17898	558	ASIM_0000024301-mRNA-1	1073	3e-96	89	34
TRINITY_DN25578_c1_g3::TRINITY_DN25578_c1_g3_i1::g.17893::m.17893	558	ASIM_0000024301-mRNA-1	1073	2e-99	89	35
TRINITY_DN18181_c0_g1::TRINITY_DN18181_c0_g1_i1::g.53::m.53	133	ASIM_0000024301-mRNA-1	1073	9e-53	96	68
TRINITY_DN22198_c0_g2::TRINITY_DN22198_c0_g2_i2::g.17463::m.17463	99	ASIM_0000024301-mRNA-1	1073	2e-42	71	91
TRINITY_DN20209_c0_g1::TRINITY_DN20209_c0_g1_i2::g.19948::m.19948	415	ASIM_0000024501-mRNA-1	347	0	92	84
TRINITY_DN17198_c0_g1::TRINITY_DN17198_c0_g1_i1::g.8473::m.8473	109	ASIM_0000024901-mRNA-1	1022	3e-61	89	100
TRINITY_DN26015_c2_g1::TRINITY_DN26015_c2_g1_i1::g.4628::m.4628	746	ASIM_0000024901-mRNA-1	1022	0	105	93
TRINITY_DN26015_c2_g1::TRINITY_DN26015_c2_g1_i3::g.4632::m.4632	273	ASIM_0000024901-mRNA-1	1022	0	99	100
TRINITY_DN17198_c0_g1::TRINITY_DN17198_c0_g1_i2::g.8474::m.8474	207	ASIM_0000024901-mRNA-1	1022	9e-141	100	98
TRINITY_DN26015_c2_g1::TRINITY_DN26015_c2_g1_i4::g.4634::m.4634	795	ASIM_0000024901-mRNA-1	1022	0	104	94
TRINITY_DN24945_c1_g1::TRINITY_DN24945_c1_g1_i1::g.19350::m.19350	232	ASIM_0000025001-mRNA-1	694	1e-11	41	44
TRINITY_DN24254_c0_g2::TRINITY_DN24254_c0_g2_i2::g.1739::m.1739	526	ASIM_0000025001-mRNA-1	694	0	66	95
TRINITY_DN24254_c0_g2::TRINITY_DN24254_c0_g2_i3::g.1742::m.1742	694	ASIM_0000025001-mRNA-1	694	0	87	58
TRINITY_DN17988_c0_g1::TRINITY_DN17988_c0_g1_i1::g.570::m.570	97	ASIM_0000025101-mRNA-1	429	1e-30	56	98
TRINITY_DN17988_c0_g1::TRINITY_DN17988_c0_g1_i1::g.569::m.569	356	ASIM_0000025101-mRNA-1	429	0	101	97
TRINITY_DN20719_c0_g2::TRINITY_DN20719_c0_g2_i1::g.7035::m.7035	199	ASIM_0000025201-mRNA-1	221	7e-144	111	89
TRINITY_DN20719_c0_g2::TRINITY_DN20719_c0_g2_i2::g.7036::m.7036	135	ASIM_0000025201-mRNA-1	221	1e-97	99	100
TRINITY_DN20719_c0_g2::TRINITY_DN20719_c0_g2_i3::g.7037::m.7037	206	ASIM_0000025201-mRNA-1	221	2e-149	98	98
TRINITY_DN27159_c1_g4::TRINITY_DN27159_c1_g4_i4::g.13954::m.13954	1136	ASIM_0000025301-mRNA-1	1126	0	97	96
TRINITY_DN23843_c0_g1::TRINITY_DN23843_c0_g1_i8::g.16156::m.16156	394	ASIM_0000025701-mRNA-1	285	0	85	78
TRINITY_DN23843_c0_g1::TRINITY_DN23843_c0_g1_i1::g.16153::m.16153	394	ASIM_0000025701-mRNA-1	285	0	85	77
TRINITY_DN23843_c0_g1::TRINITY_DN23843_c0_g1_i3::g.16155::m.16155	325	ASIM_0000025701-mRNA-1	285	1e-127	82	72
TRINITY_DN23843_c0_g1::TRINITY_DN23843_c0_g1_i2::g.16154::m.16154	394	ASIM_0000025701-mRNA-1	285	0	85	78
TRINITY_DN26958_c1_g8::TRINITY_DN26958_c1_g8_i4::g.12233::m.12233	138	ASIM_0000026401-mRNA-1	399	2e-15	92	33
TRINITY_DN26958_c1_g14::TRINITY_DN26958_c1_g14_i1::g.12235::m.12235	88	ASIM_0000026401-mRNA-1	399	8e-11	93	39
TRINITY_DN26958_c1_g19::TRINITY_DN26958_c1_g19_i3::g.12241::m.12241	99	ASIM_0000026401-mRNA-1	399	4e-10	80	40
TRINITY_DN26958_c1_g19::TRINITY_DN26958_c1_g19_i4::g.12242::m.12242	86	ASIM_0000026401-mRNA-1	399	1e-09	93	38
TRINITY_DN26958_c1_g19::TRINITY_DN26958_c1_g19_i6::g.12243::m.12243	132	ASIM_0000026401-mRNA-1	399	2e-21	85	40
TRINITY_DN25931_c0_g2::TRINITY_DN25931_c0_g2_i1::g.8717::m.8717	517	ASIM_0000026401-mRNA-1	399	0	70	95
TRINITY_DN26958_c1_g19::TRINITY_DN26958_c1_g19_i7::g.12244::m.12244	132	ASIM_0000026401-mRNA-1	399	5e-20	85	39
TRINITY_DN26945_c0_g2::TRINITY_DN26945_c0_g2_i1::g.12071::m.12071	419	ASIM_0000027001-mRNA-1	966	0	102	96
TRINITY_DN24571_c1_g3::TRINITY_DN24571_c1_g3_i2::g.17059::m.17059	367	ASIM_0000027001-mRNA-1	966	0.0003	32	26
TRINITY_DN24515_c0_g4::TRINITY_DN24515_c0_g4_i1::g.17155::m.17155	95	ASIM_0000027101-mRNA-1	264	2e-64	98	100
TRINITY_DN25416_c0_g1::TRINITY_DN25416_c0_g1_i2::g.19691::m.19691	877	ASIM_0000027901-mRNA-1	896	0	102	95
TRINITY_DN25416_c0_g1::TRINITY_DN25416_c0_g1_i3::g.19695::m.19695	877	ASIM_0000027901-mRNA-1	896	0	102	95
TRINITY_DN25416_c0_g1::TRINITY_DN25416_c0_g1_i4::g.19698::m.19698	877	ASIM_0000027901-mRNA-1	896	0	102	95
TRINITY_DN27152_c1_g4::TRINITY_DN27152_c1_g4_i9::g.13884::m.13884	340	ASIM_0000029601-mRNA-1	1046	4e-144	97	88
TRINITY_DN27152_c1_g4::TRINITY_DN27152_c1_g4_i1::g.13870::m.13870	610	ASIM_0000029601-mRNA-1	1046	2e-154	58	90
TRINITY_DN27152_c1_g4::TRINITY_DN27152_c1_g4_i5::g.13880::m.13880	486	ASIM_0000029601-mRNA-1	1046	1e-153	73	91
TRINITY_DN26817_c1_g3::TRINITY_DN26817_c1_g3_i1::g.9335::m.9335	159	ASIM_0000029601-mRNA-1	1046	2e-70	100	93
TRINITY_DN27152_c1_g4::TRINITY_DN27152_c1_g4_i4::g.13878::m.13878	667	ASIM_0000029601-mRNA-1	1046	1e-153	53	91
TRINITY_DN26817_c1_g4::TRINITY_DN26817_c1_g4_i3::g.9338::m.9338	353	ASIM_0000029601-mRNA-1	1046	0	105	89
TRINITY_DN26817_c1_g6::TRINITY_DN26817_c1_g6_i1::g.9339::m.9339	106	ASIM_0000029601-mRNA-1	1046	5e-53	100	90
TRINITY_DN26817_c1_g4::TRINITY_DN26817_c1_g4_i2::g.9337::m.9337	139	ASIM_0000029601-mRNA-1	1046	3e-92	99	100
TRINITY_DN27152_c1_g4::TRINITY_DN27152_c1_g4_i2::g.13872::m.13872	461	ASIM_0000029601-mRNA-1	1046	2e-155	77	90
TRINITY_DN27152_c1_g4::TRINITY_DN27152_c1_g4_i6::g.13882::m.13882	558	ASIM_0000029601-mRNA-1	1046	2e-157	63	91
TRINITY_DN26817_c1_g4::TRINITY_DN26817_c1_g4_i1::g.9336::m.9336	80	ASIM_0000029601-mRNA-1	1046	3e-47	100	96
TRINITY_DN12096_c0_g2::TRINITY_DN12096_c0_g2_i1::g.16768::m.16768	87	ASIM_0000030001-mRNA-1	85	4e-16	75	48
TRINITY_DN21261_c1_g1::TRINITY_DN21261_c1_g1_i1::g.15808::m.15808	301	ASIM_0000030201-mRNA-1	321	0	99	99
TRINITY_DN18327_c0_g1::TRINITY_DN18327_c0_g1_i3::g.16818::m.16818	299	ASIM_0000030901-mRNA-1	802	1e-89	59	81
TRINITY_DN18327_c0_g1::TRINITY_DN18327_c0_g1_i1::g.16814::m.16814	560	ASIM_0000030901-mRNA-1	802	1e-162	46	98
TRINITY_DN18327_c0_g1::TRINITY_DN18327_c0_g1_i2::g.16816::m.16816	948	ASIM_0000030901-mRNA-1	802	0	68	95
TRINITY_DN27229_c0_g1::TRINITY_DN27229_c0_g1_i4::g.10560::m.10560	678	ASIM_0000031201-mRNA-1	1012	0	111	77
TRINITY_DN27229_c0_g2::TRINITY_DN27229_c0_g2_i1::g.10561::m.10561	84	ASIM_0000031201-mRNA-1	1012	3e-47	95	96
TRINITY_DN23014_c0_g1::TRINITY_DN23014_c0_g1_i8::g.4723::m.4723	411	ASIM_0000031301-mRNA-1	441	0	107	91
TRINITY_DN23014_c0_g1::TRINITY_DN23014_c0_g1_i3::g.4720::m.4720	411	ASIM_0000031301-mRNA-1	441	0	107	91
TRINITY_DN23014_c0_g1::TRINITY_DN23014_c0_g1_i2::g.4718::m.4718	245	ASIM_0000031301-mRNA-1	441	5e-162	93	98
TRINITY_DN23014_c0_g1::TRINITY_DN23014_c0_g1_i2::g.4717::m.4717	254	ASIM_0000031301-mRNA-1	441	5e-121	86	82
TRINITY_DN23014_c0_g1::TRINITY_DN23014_c0_g1_i5::g.4721::m.4721	407	ASIM_0000031301-mRNA-1	441	0	108	91
TRINITY_DN24104_c1_g1::TRINITY_DN24104_c1_g1_i2::g.15872::m.15872	121	ASIM_0000031501-mRNA-1	989	4e-36	49	100
TRINITY_DN24104_c1_g1::TRINITY_DN24104_c1_g1_i3::g.15875::m.15875	121	ASIM_0000031501-mRNA-1	989	4e-36	49	100
TRINITY_DN24104_c1_g1::TRINITY_DN24104_c1_g1_i2::g.15871::m.15871	122	ASIM_0000031501-mRNA-1	989	4e-75	93	100
TRINITY_DN24104_c1_g1::TRINITY_DN24104_c1_g1_i5::g.15877::m.15877	121	ASIM_0000031501-mRNA-1	989	4e-36	49	100
TRINITY_DN24104_c1_g1::TRINITY_DN24104_c1_g1_i1::g.15870::m.15870	121	ASIM_0000031501-mRNA-1	989	4e-36	49	100
TRINITY_DN24104_c1_g1::TRINITY_DN24104_c1_g1_i3::g.15874::m.15874	122	ASIM_0000031501-mRNA-1	989	4e-75	93	100
TRINITY_DN24104_c1_g1::TRINITY_DN24104_c1_g1_i5::g.15876::m.15876	122	ASIM_0000031501-mRNA-1	989	4e-75	93	100
TRINITY_DN18233_c0_g1::TRINITY_DN18233_c0_g1_i2::g.18318::m.18318	774	ASIM_0000032001-mRNA-1	3090	0	100	99
TRINITY_DN16158_c0_g1::TRINITY_DN16158_c0_g1_i1::g.3270::m.3270	602	ASIM_0000032001-mRNA-1	3090	0	100	99
TRINITY_DN18233_c0_g1::TRINITY_DN18233_c0_g1_i1::g.18316::m.18316	114	ASIM_0000032001-mRNA-1	3090	1e-59	94	93
TRINITY_DN22396_c0_g1::TRINITY_DN22396_c0_g1_i1::g.14452::m.14452	820	ASIM_0000032501-mRNA-1	840	0	103	93
TRINITY_DN25891_c0_g2::TRINITY_DN25891_c0_g2_i1::g.21998::m.21998	89	ASIM_0000032801-mRNA-1	242	2e-56	100	95
TRINITY_DN25891_c0_g6::TRINITY_DN25891_c0_g6_i1::g.22000::m.22000	81	ASIM_0000032801-mRNA-1	242	3e-49	98	96
TRINITY_DN25891_c0_g1::TRINITY_DN25891_c0_g1_i1::g.21997::m.21997	85	ASIM_0000032801-mRNA-1	242	3e-13	34	100
TRINITY_DN25891_c0_g6::TRINITY_DN25891_c0_g6_i3::g.22001::m.22001	104	ASIM_0000032801-mRNA-1	242	1e-70	100	98
TRINITY_DN24505_c0_g4::TRINITY_DN24505_c0_g4_i6::g.17197::m.17197	249	ASIM_0000033901-mRNA-1	103	1e-66	41	100
TRINITY_DN9963_c0_g1::TRINITY_DN9963_c0_g1_i1::g.6202::m.6202	172	ASIM_0000034201-mRNA-1	136	2e-92	76	100
TRINITY_DN26634_c1_g1::TRINITY_DN26634_c1_g1_i1::g.22813::m.22813	578	ASIM_0000034601-mRNA-1	480	0	79	97
TRINITY_DN22149_c0_g2::TRINITY_DN22149_c0_g2_i9::g.17302::m.17302	307	ASIM_0000034601-mRNA-1	480	1e-113	90	56
TRINITY_DN21122_c0_g1::TRINITY_DN21122_c0_g1_i2::g.9982::m.9982	222	ASIM_0000035401-mRNA-1	192	3e-17	80	27
TRINITY_DN13845_c0_g1::TRINITY_DN13845_c0_g1_i1::g.1541::m.1541	221	ASIM_0000035401-mRNA-1	192	7e-134	83	96
TRINITY_DN24838_c0_g2::TRINITY_DN24838_c0_g2_i2::g.14593::m.14593	136	ASIM_0000036101-mRNA-1	214	3e-98	100	100
TRINITY_DN26574_c0_g1::TRINITY_DN26574_c0_g1_i1::g.10635::m.10635	302	ASIM_0000036501-mRNA-1	392	0	90	96
TRINITY_DN26574_c0_g1::TRINITY_DN26574_c0_g1_i2::g.10637::m.10637	123	ASIM_0000036501-mRNA-1	392	2e-84	99	100
TRINITY_DN26574_c0_g1::TRINITY_DN26574_c0_g1_i5::g.10638::m.10638	123	ASIM_0000036501-mRNA-1	392	2e-83	99	99
TRINITY_DN26913_c0_g8::TRINITY_DN26913_c0_g8_i1::g.12289::m.12289	100	ASIM_0000036901-mRNA-1	177	2e-68	100	100
TRINITY_DN26913_c0_g12::TRINITY_DN26913_c0_g12_i1::g.12291::m.12291	86	ASIM_0000036901-mRNA-1	177	2e-57	100	100
TRINITY_DN26913_c0_g15::TRINITY_DN26913_c0_g15_i2::g.12295::m.12295	102	ASIM_0000036901-mRNA-1	177	6e-47	69	98
TRINITY_DN22645_c0_g1::TRINITY_DN22645_c0_g1_i1::g.654::m.654	192	ASIM_0000037201-mRNA-1	87	8e-47	36	100
TRINITY_DN22645_c0_g1::TRINITY_DN22645_c0_g1_i1::g.653::m.653	225	ASIM_0000037301-mRNA-1	224	1e-162	99	98
TRINITY_DN25336_c0_g4::TRINITY_DN25336_c0_g4_i2::g.5229::m.5229	132	ASIM_0000037501-mRNA-1	414	7e-71	78	100
TRINITY_DN25336_c0_g3::TRINITY_DN25336_c0_g3_i1::g.5225::m.5225	549	ASIM_0000037501-mRNA-1	414	0	51	100
TRINITY_DN25336_c0_g12::TRINITY_DN25336_c0_g12_i1::g.5234::m.5234	81	ASIM_0000037501-mRNA-1	414	2e-32	65	100
TRINITY_DN25336_c0_g5::TRINITY_DN25336_c0_g5_i1::g.5230::m.5230	95	ASIM_0000037501-mRNA-1	414	7e-43	70	98
TRINITY_DN686_c0_g1::TRINITY_DN686_c0_g1_i1::g.2418::m.2418	112	ASIM_0000037601-mRNA-1	80	0.0003	65	27
TRINITY_DN19729_c0_g1::TRINITY_DN19729_c0_g1_i1::g.470::m.470	212	ASIM_0000037801-mRNA-1	983	2e-60	58	91
TRINITY_DN14684_c0_g1::TRINITY_DN14684_c0_g1_i1::g.16761::m.16761	254	ASIM_0000037801-mRNA-1	983	8e-79	86	75
TRINITY_DN19729_c0_g1::TRINITY_DN19729_c0_g1_i2::g.472::m.472	177	ASIM_0000037801-mRNA-1	983	1e-60	69	91
TRINITY_DN20313_c0_g1::TRINITY_DN20313_c0_g1_i1::g.17517::m.17517	338	ASIM_0000038301-mRNA-1	499	0	98	88
TRINITY_DN20313_c0_g1::TRINITY_DN20313_c0_g1_i1::g.17518::m.17518	165	ASIM_0000038301-mRNA-1	499	3e-115	99	100
TRINITY_DN11182_c0_g1::TRINITY_DN11182_c0_g1_i1::g.6219::m.6219	124	ASIM_0000038801-mRNA-1	332	0.002	41	39
TRINITY_DN26157_c1_g7::TRINITY_DN26157_c1_g7_i4::g.3939::m.3939	153	ASIM_0000038801-mRNA-1	332	0.0006	31	43
TRINITY_DN26842_c3_g6::TRINITY_DN26842_c3_g6_i1::g.9340::m.9340	410	ASIM_0000038901-mRNA-1	335	0	79	95
TRINITY_DN27224_c0_g1::TRINITY_DN27224_c0_g1_i2::g.10299::m.10299	170	ASIM_0000039101-mRNA-1	1091	9e-92	100	97
TRINITY_DN27224_c0_g1::TRINITY_DN27224_c0_g1_i1::g.10294::m.10294	302	ASIM_0000039101-mRNA-1	1091	0	105	90
TRINITY_DN27224_c0_g2::TRINITY_DN27224_c0_g2_i1::g.10302::m.10302	416	ASIM_0000039101-mRNA-1	1091	0	102	95
TRINITY_DN27224_c0_g1::TRINITY_DN27224_c0_g1_i1::g.10295::m.10295	253	ASIM_0000039101-mRNA-1	1091	5e-164	96	97
TRINITY_DN27224_c0_g1::TRINITY_DN27224_c0_g1_i2::g.10301::m.10301	130	ASIM_0000039101-mRNA-1	1091	1e-67	104	80
TRINITY_DN27224_c0_g1::TRINITY_DN27224_c0_g1_i2::g.10298::m.10298	253	ASIM_0000039101-mRNA-1	1091	5e-164	96	97
TRINITY_DN27224_c0_g2::TRINITY_DN27224_c0_g2_i2::g.10305::m.10305	423	ASIM_0000039101-mRNA-1	1091	0	101	96
TRINITY_DN25404_c1_g4::TRINITY_DN25404_c1_g4_i1::g.19644::m.19644	235	ASIM_0000039201-mRNA-1	350	2e-172	100	98
TRINITY_DN25404_c1_g4::TRINITY_DN25404_c1_g4_i2::g.19645::m.19645	162	ASIM_0000039201-mRNA-1	350	5e-106	123	79
TRINITY_DN25404_c1_g1::TRINITY_DN25404_c1_g1_i1::g.19641::m.19641	169	ASIM_0000039201-mRNA-1	350	2e-121	99	100
TRINITY_DN26802_c0_g1::TRINITY_DN26802_c0_g1_i4::g.8970::m.8970	502	ASIM_0000039601-mRNA-1	799	2e-130	40	94
TRINITY_DN14376_c0_g1::TRINITY_DN14376_c0_g1_i2::g.16396::m.16396	85	ASIM_0000039701-mRNA-1	84	1e-57	98	100
TRINITY_DN20473_c0_g1::TRINITY_DN20473_c0_g1_i1::g.2313::m.2313	954	ASIM_0000039901-mRNA-1	963	0	100	99
TRINITY_DN19451_c1_g1::TRINITY_DN19451_c1_g1_i3::g.7333::m.7333	529	ASIM_0000040001-mRNA-1	543	0	100	100
TRINITY_DN19451_c1_g1::TRINITY_DN19451_c1_g1_i1::g.7332::m.7332	343	ASIM_0000040001-mRNA-1	543	0	96	100
TRINITY_DN19058_c0_g1::TRINITY_DN19058_c0_g1_i1::g.13197::m.13197	193	ASIM_0000040101-mRNA-1	87	1e-58	45	97
TRINITY_DN26135_c2_g2::TRINITY_DN26135_c2_g2_i1::g.3941::m.3941	877	ASIM_0000040201-mRNA-1	1023	0	65	95
TRINITY_DN24437_c1_g4::TRINITY_DN24437_c1_g4_i1::g.302::m.302	249	ASIM_0000040301-mRNA-1	443	2e-153	98	93
TRINITY_DN25951_c0_g2::TRINITY_DN25951_c0_g2_i5::g.8631::m.8631	550	ASIM_0000040401-mRNA-1	539	0	99	95
TRINITY_DN24699_c0_g2::TRINITY_DN24699_c0_g2_i1::g.22519::m.22519	302	ASIM_0000041001-mRNA-1	736	9e-177	101	82
TRINITY_DN22677_c0_g2::TRINITY_DN22677_c0_g2_i2::g.611::m.611	765	ASIM_0000041101-mRNA-1	600	0	80	94
TRINITY_DN26021_c0_g6::TRINITY_DN26021_c0_g6_i1::g.4679::m.4679	379	ASIM_0000041401-mRNA-1	373	0	98	97
TRINITY_DN22405_c0_g1::TRINITY_DN22405_c0_g1_i1::g.11338::m.11338	330	ASIM_0000041801-mRNA-1	329	0	99	100
TRINITY_DN23553_c0_g1::TRINITY_DN23553_c0_g1_i1::g.13033::m.13033	342	ASIM_0000042801-mRNA-1	207	8e-150	60	97
TRINITY_DN10926_c0_g1::TRINITY_DN10926_c0_g1_i1::g.5356::m.5356	94	ASIM_0000042901-mRNA-1	280	4e-64	98	98
TRINITY_DN14808_c0_g1::TRINITY_DN14808_c0_g1_i1::g.17008::m.17008	135	ASIM_0000042901-mRNA-1	280	2e-20	78	40
TRINITY_DN17473_c0_g1::TRINITY_DN17473_c0_g1_i1::g.21694::m.21694	211	ASIM_0000043001-mRNA-1	195	4e-118	97	84
TRINITY_DN20925_c0_g4::TRINITY_DN20925_c0_g4_i1::g.18423::m.18423	220	ASIM_0000043001-mRNA-1	195	2e-129	91	92
TRINITY_DN23570_c0_g1::TRINITY_DN23570_c0_g1_i3::g.13026::m.13026	187	ASIM_0000043101-mRNA-1	196	1e-138	99	100
TRINITY_DN23570_c0_g1::TRINITY_DN23570_c0_g1_i1::g.13023::m.13023	141	ASIM_0000043101-mRNA-1	196	9e-103	98	100
TRINITY_DN23570_c0_g1::TRINITY_DN23570_c0_g1_i2::g.13025::m.13025	187	ASIM_0000043101-mRNA-1	196	1e-138	99	100
TRINITY_DN26140_c1_g1::TRINITY_DN26140_c1_g1_i1::g.4042::m.4042	1117	ASIM_0000043201-mRNA-1	911	0	79	94
TRINITY_DN22555_c0_g5::TRINITY_DN22555_c0_g5_i1::g.18934::m.18934	106	ASIM_0000044001-mRNA-1	236	5e-72	97	98
TRINITY_DN22555_c0_g1::TRINITY_DN22555_c0_g1_i1::g.18931::m.18931	114	ASIM_0000044001-mRNA-1	236	1e-75	99	99
TRINITY_DN22555_c0_g8::TRINITY_DN22555_c0_g8_i1::g.18937::m.18937	114	ASIM_0000044001-mRNA-1	236	7e-77	99	100
TRINITY_DN22555_c0_g5::TRINITY_DN22555_c0_g5_i2::g.18935::m.18935	204	ASIM_0000044001-mRNA-1	236	1e-150	99	98
TRINITY_DN27220_c2_g1::TRINITY_DN27220_c2_g1_i1::g.10263::m.10263	981	ASIM_0000045001-mRNA-1	974	0	97	90
TRINITY_DN21775_c0_g1::TRINITY_DN21775_c0_g1_i4::g.14894::m.14894	581	ASIM_0000045101-mRNA-1	668	0	99	99
TRINITY_DN21775_c0_g1::TRINITY_DN21775_c0_g1_i2::g.14890::m.14890	397	ASIM_0000045101-mRNA-1	668	0	121	80
TRINITY_DN21775_c0_g1::TRINITY_DN21775_c0_g1_i6::g.14899::m.14899	508	ASIM_0000045101-mRNA-1	668	0	99	99
TRINITY_DN21775_c0_g1::TRINITY_DN21775_c0_g1_i9::g.14906::m.14906	174	ASIM_0000045101-mRNA-1	668	8e-107	129	75
TRINITY_DN21775_c0_g1::TRINITY_DN21775_c0_g1_i6::g.14900::m.14900	176	ASIM_0000045101-mRNA-1	668	4e-108	85	99
TRINITY_DN8528_c0_g1::TRINITY_DN8528_c0_g1_i1::g.19051::m.19051	83	ASIM_0000045301-mRNA-1	141	1e-49	98	89
TRINITY_DN16388_c1_g1::TRINITY_DN16388_c1_g1_i1::g.6159::m.6159	142	ASIM_0000045301-mRNA-1	141	4e-100	99	100
TRINITY_DN23804_c0_g1::TRINITY_DN23804_c0_g1_i1::g.16354::m.16354	141	ASIM_0000045501-mRNA-1	271	1e-72	87	97
TRINITY_DN15989_c0_g1::TRINITY_DN15989_c0_g1_i1::g.9396::m.9396	196	ASIM_0000045501-mRNA-1	271	6e-68	72	95
TRINITY_DN19182_c0_g1::TRINITY_DN19182_c0_g1_i2::g.11769::m.11769	122	ASIM_0000046401-mRNA-1	489	2e-09	59	31
TRINITY_DN19182_c0_g1::TRINITY_DN19182_c0_g1_i3::g.11770::m.11770	82	ASIM_0000046401-mRNA-1	489	2e-10	89	32
TRINITY_DN27184_c4_g4::TRINITY_DN27184_c4_g4_i1::g.13683::m.13683	467	ASIM_0000046601-mRNA-1	379	0	79	99
TRINITY_DN24024_c0_g1::TRINITY_DN24024_c0_g1_i1::g.5439::m.5439	79	ASIM_0000047701-mRNA-1	373	8e-32	69	100
TRINITY_DN24024_c0_g1::TRINITY_DN24024_c0_g1_i3::g.5440::m.5440	540	ASIM_0000047701-mRNA-1	373	0	64	98
TRINITY_DN27131_c2_g4::TRINITY_DN27131_c2_g4_i1::g.13999::m.13999	88	ASIM_0000048101-mRNA-1	186	9e-08	40	55
TRINITY_DN27131_c1_g4::TRINITY_DN27131_c1_g4_i1::g.13992::m.13992	83	ASIM_0000048101-mRNA-1	186	0.001	55	39
TRINITY_DN27131_c2_g1::TRINITY_DN27131_c2_g1_i1::g.13996::m.13996	95	ASIM_0000048101-mRNA-1	186	3e-06	33	56
TRINITY_DN20070_c0_g2::TRINITY_DN20070_c0_g2_i1::g.9536::m.9536	170	ASIM_0000048201-mRNA-1	119	3e-55	55	89
TRINITY_DN25159_c0_g2::TRINITY_DN25159_c0_g2_i1::g.11654::m.11654	225	ASIM_0000048401-mRNA-1	239	1e-138	106	93
TRINITY_DN16450_c0_g1::TRINITY_DN16450_c0_g1_i1::g.11720::m.11720	257	ASIM_0000048901-mRNA-1	262	5e-164	100	86
TRINITY_DN25601_c0_g1::TRINITY_DN25601_c0_g1_i1::g.18076::m.18076	426	ASIM_0000049101-mRNA-1	818	0	81	97
TRINITY_DN25459_c0_g5::TRINITY_DN25459_c0_g5_i3::g.19520::m.19520	80	ASIM_0000049201-mRNA-1	232	4e-53	100	100
TRINITY_DN25459_c0_g5::TRINITY_DN25459_c0_g5_i2::g.19517::m.19517	249	ASIM_0000049201-mRNA-1	232	2e-128	72	98
TRINITY_DN25459_c0_g5::TRINITY_DN25459_c0_g5_i5::g.19521::m.19521	94	ASIM_0000049201-mRNA-1	232	3e-63	100	98
TRINITY_DN26872_c0_g7::TRINITY_DN26872_c0_g7_i2::g.8946::m.8946	398	ASIM_0000049301-mRNA-1	325	5e-126	81	54
TRINITY_DN23170_c1_g2::TRINITY_DN23170_c1_g2_i8::g.8246::m.8246	274	ASIM_0000049901-mRNA-1	368	2e-102	72	95
TRINITY_DN24906_c1_g1::TRINITY_DN24906_c1_g1_i2::g.19312::m.19312	244	ASIM_0000050301-mRNA-1	230	1e-144	90	91
TRINITY_DN24906_c1_g1::TRINITY_DN24906_c1_g1_i1::g.19311::m.19311	244	ASIM_0000050301-mRNA-1	230	1e-144	90	91
TRINITY_DN20567_c0_g1::TRINITY_DN20567_c0_g1_i1::g.20997::m.20997	375	ASIM_0000051801-mRNA-1	186	1e-119	43	100
TRINITY_DN25217_c0_g2::TRINITY_DN25217_c0_g2_i1::g.6303::m.6303	394	ASIM_0000052301-mRNA-1	439	7e-165	101	60
TRINITY_DN25547_c2_g7::TRINITY_DN25547_c2_g7_i12::g.17874::m.17874	271	ASIM_0000052301-mRNA-1	439	6e-103	98	59
TRINITY_DN25547_c2_g4::TRINITY_DN25547_c2_g4_i1::g.17870::m.17870	102	ASIM_0000052301-mRNA-1	439	2e-35	101	66
TRINITY_DN25547_c2_g1::TRINITY_DN25547_c2_g1_i3::g.17869::m.17869	129	ASIM_0000052301-mRNA-1	439	3e-45	86	72
TRINITY_DN20694_c0_g1::TRINITY_DN20694_c0_g1_i1::g.17665::m.17665	234	ASIM_0000052601-mRNA-1	250	6e-81	105	50
TRINITY_DN22261_c0_g6::TRINITY_DN22261_c0_g6_i1::g.20175::m.20175	90	ASIM_0000052601-mRNA-1	250	9e-57	120	81
TRINITY_DN22261_c0_g5::TRINITY_DN22261_c0_g5_i1::g.20174::m.20174	125	ASIM_0000052601-mRNA-1	250	2e-78	108	84
TRINITY_DN22261_c0_g1::TRINITY_DN22261_c0_g1_i1::g.20173::m.20173	161	ASIM_0000052601-mRNA-1	250	2e-113	99	97
TRINITY_DN25870_c2_g7::TRINITY_DN25870_c2_g7_i1::g.22055::m.22055	94	ASIM_0000052801-mRNA-1	184	0.002	102	27
TRINITY_DN14084_c0_g1::TRINITY_DN14084_c0_g1_i2::g.2499::m.2499	109	ASIM_0000052801-mRNA-1	184	0.003	56	32
TRINITY_DN24745_c3_g1::TRINITY_DN24745_c3_g1_i3::g.21360::m.21360	91	ASIM_0000053101-mRNA-1	1248	1e-46	89	95
TRINITY_DN24745_c3_g1::TRINITY_DN24745_c3_g1_i1::g.21359::m.21359	127	ASIM_0000053101-mRNA-1	1248	8e-68	92	93
TRINITY_DN24745_c3_g1::TRINITY_DN24745_c3_g1_i10::g.21363::m.21363	225	ASIM_0000053101-mRNA-1	1248	1e-61	60	80
TRINITY_DN24745_c3_g3::TRINITY_DN24745_c3_g3_i1::g.21367::m.21367	101	ASIM_0000053101-mRNA-1	1248	4e-13	63	57
TRINITY_DN24745_c3_g1::TRINITY_DN24745_c3_g1_i3::g.21361::m.21361	84	ASIM_0000053101-mRNA-1	1248	3e-40	85	86
TRINITY_DN27106_c1_g16::TRINITY_DN27106_c1_g16_i1::g.13471::m.13471	918	ASIM_0000053101-mRNA-1	1248	4e-179	52	57
TRINITY_DN26099_c0_g5::TRINITY_DN26099_c0_g5_i1::g.4517::m.4517	80	ASIM_0000053201-mRNA-1	175	4e-52	100	100
TRINITY_DN26099_c0_g5::TRINITY_DN26099_c0_g5_i6::g.4520::m.4520	105	ASIM_0000053201-mRNA-1	175	2e-52	71	100
TRINITY_DN26476_c0_g2::TRINITY_DN26476_c0_g2_i1::g.8159::m.8159	474	ASIM_0000053401-mRNA-1	497	0	104	92
TRINITY_DN24222_c0_g1::TRINITY_DN24222_c0_g1_i3::g.1608::m.1608	519	ASIM_0000053801-mRNA-1	658	5e-158	101	45
TRINITY_DN26687_c1_g5::TRINITY_DN26687_c1_g5_i1::g.22874::m.22874	448	ASIM_0000053801-mRNA-1	658	1e-07	76	19
TRINITY_DN25349_c0_g1::TRINITY_DN25349_c0_g1_i2::g.5335::m.5335	316	ASIM_0000054101-mRNA-1	324	0	87	98
TRINITY_DN25349_c0_g1::TRINITY_DN25349_c0_g1_i3::g.5336::m.5336	383	ASIM_0000054101-mRNA-1	324	0	77	98
TRINITY_DN24864_c0_g2::TRINITY_DN24864_c0_g2_i1::g.14764::m.14764	218	ASIM_0000054601-mRNA-1	169	4e-86	88	76
TRINITY_DN23437_c0_g2::TRINITY_DN23437_c0_g2_i1::g.3356::m.3356	771	ASIM_0000056501-mRNA-1	514	0	66	93
TRINITY_DN26544_c0_g4::TRINITY_DN26544_c0_g4_i3::g.11018::m.11018	613	ASIM_0000056601-mRNA-1	704	0	79	87
TRINITY_DN26544_c0_g4::TRINITY_DN26544_c0_g4_i2::g.11017::m.11017	122	ASIM_0000056601-mRNA-1	704	5e-76	99	91
TRINITY_DN26544_c0_g4::TRINITY_DN26544_c0_g4_i4::g.11020::m.11020	101	ASIM_0000056601-mRNA-1	704	3e-30	69	67
TRINITY_DN26219_c0_g6::TRINITY_DN26219_c0_g6_i2::g.16672::m.16672	272	ASIM_0000057201-mRNA-1	273	2e-134	75	94
TRINITY_DN26219_c0_g6::TRINITY_DN26219_c0_g6_i1::g.16671::m.16671	265	ASIM_0000057201-mRNA-1	273	0	103	95
TRINITY_DN19120_c0_g2::TRINITY_DN19120_c0_g2_i1::g.11771::m.11771	163	ASIM_0000057401-mRNA-1	547	8e-97	90	99
TRINITY_DN24354_c0_g1::TRINITY_DN24354_c0_g1_i2::g.23440::m.23440	710	ASIM_0000057401-mRNA-1	547	0	75	76
TRINITY_DN21607_c0_g1::TRINITY_DN21607_c0_g1_i2::g.7730::m.7730	130	ASIM_0000058301-mRNA-1	122	2e-82	93	100
TRINITY_DN25559_c0_g4::TRINITY_DN25559_c0_g4_i5::g.18089::m.18089	684	ASIM_0000058401-mRNA-1	444	1e-12	47	23
TRINITY_DN25559_c0_g4::TRINITY_DN25559_c0_g4_i6::g.18092::m.18092	691	ASIM_0000058401-mRNA-1	444	1e-12	47	23
TRINITY_DN25652_c1_g23::TRINITY_DN25652_c1_g23_i1::g.1954::m.1954	151	ASIM_0000058701-mRNA-1	286	2e-110	99	100
TRINITY_DN25652_c1_g15::TRINITY_DN25652_c1_g15_i1::g.1953::m.1953	210	ASIM_0000058701-mRNA-1	286	6e-157	100	100
TRINITY_DN27101_c0_g1::TRINITY_DN27101_c0_g1_i7::g.1253::m.1253	1314	ASIM_0000058901-mRNA-1	618	0	46	99
TRINITY_DN27101_c0_g1::TRINITY_DN27101_c0_g1_i2::g.1250::m.1250	1314	ASIM_0000058901-mRNA-1	618	0	46	99
TRINITY_DN24416_c0_g6::TRINITY_DN24416_c0_g6_i1::g.357::m.357	437	ASIM_0000059601-mRNA-1	361	0	76	98
TRINITY_DN25545_c2_g2::TRINITY_DN25545_c2_g2_i1::g.17918::m.17918	342	ASIM_0000059701-mRNA-1	230	2e-116	50	94
TRINITY_DN23884_c1_g2::TRINITY_DN23884_c1_g2_i1::g.16303::m.16303	98	ASIM_0000059801-mRNA-1	465	2e-64	103	96
TRINITY_DN23884_c1_g1::TRINITY_DN23884_c1_g1_i1::g.16299::m.16299	241	ASIM_0000059801-mRNA-1	465	3e-177	99	99
TRINITY_DN23884_c1_g1::TRINITY_DN23884_c1_g1_i1::g.16300::m.16300	162	ASIM_0000059801-mRNA-1	465	4e-28	37	83
TRINITY_DN23884_c1_g1::TRINITY_DN23884_c1_g1_i2::g.16302::m.16302	106	ASIM_0000059801-mRNA-1	465	7e-71	102	96
TRINITY_DN26660_c1_g2::TRINITY_DN26660_c1_g2_i10::g.23045::m.23045	96	ASIM_0000059801-mRNA-1	465	8e-60	94	96
TRINITY_DN24886_c0_g3::TRINITY_DN24886_c0_g3_i3::g.14567::m.14567	451	ASIM_0000060001-mRNA-1	505	0	79	96
TRINITY_DN24886_c0_g3::TRINITY_DN24886_c0_g3_i1::g.14565::m.14565	362	ASIM_0000060001-mRNA-1	505	8e-180	72	98
TRINITY_DN23249_c0_g4::TRINITY_DN23249_c0_g4_i2::g.7420::m.7420	101	ASIM_0000060101-mRNA-1	242	6e-69	99	97
TRINITY_DN23249_c0_g4::TRINITY_DN23249_c0_g4_i3::g.7424::m.7424	101	ASIM_0000060101-mRNA-1	242	7e-66	99	94
TRINITY_DN23249_c0_g4::TRINITY_DN23249_c0_g4_i1::g.7416::m.7416	101	ASIM_0000060101-mRNA-1	242	6e-69	99	97
TRINITY_DN27153_c3_g3::TRINITY_DN27153_c3_g3_i2::g.13892::m.13892	1513	ASIM_0000060501-mRNA-1	577	0	38	93
TRINITY_DN27153_c3_g3::TRINITY_DN27153_c3_g3_i1::g.13885::m.13885	1513	ASIM_0000060501-mRNA-1	577	0	38	93
TRINITY_DN25137_c0_g5::TRINITY_DN25137_c0_g5_i1::g.11581::m.11581	95	ASIM_0000060701-mRNA-1	171	4e-53	105	82
TRINITY_DN25137_c0_g6::TRINITY_DN25137_c0_g6_i1::g.11586::m.11586	84	ASIM_0000060701-mRNA-1	171	1e-45	105	79
TRINITY_DN25137_c0_g10::TRINITY_DN25137_c0_g10_i1::g.11588::m.11588	95	ASIM_0000060701-mRNA-1	171	4e-63	100	100
TRINITY_DN25137_c0_g8::TRINITY_DN25137_c0_g8_i1::g.11587::m.11587	129	ASIM_0000060701-mRNA-1	171	2e-86	113	87
TRINITY_DN25137_c0_g5::TRINITY_DN25137_c0_g5_i4::g.11583::m.11583	95	ASIM_0000060701-mRNA-1	171	4e-53	105	82
TRINITY_DN23675_c5_g1::TRINITY_DN23675_c5_g1_i3::g.15146::m.15146	207	ASIM_0000061501-mRNA-1	242	6e-97	69	93
TRINITY_DN23675_c5_g11::TRINITY_DN23675_c5_g11_i1::g.15147::m.15147	87	ASIM_0000061501-mRNA-1	242	4e-21	73	68
TRINITY_DN23675_c5_g1::TRINITY_DN23675_c5_g1_i1::g.15145::m.15145	262	ASIM_0000061501-mRNA-1	242	6e-96	54	93
TRINITY_DN26563_c0_g2::TRINITY_DN26563_c0_g2_i4::g.10993::m.10993	138	ASIM_0000062201-mRNA-1	327	8e-19	52	51
TRINITY_DN19573_c0_g1::TRINITY_DN19573_c0_g1_i1::g.22198::m.22198	147	ASIM_0000062201-mRNA-1	327	3e-81	99	79
TRINITY_DN26563_c0_g2::TRINITY_DN26563_c0_g2_i2::g.10991::m.10991	113	ASIM_0000062201-mRNA-1	327	1e-18	63	51
TRINITY_DN22975_c0_g2::TRINITY_DN22975_c0_g2_i2::g.9701::m.9701	125	ASIM_0000062501-mRNA-1	124	2e-76	99	95
TRINITY_DN24991_c0_g2::TRINITY_DN24991_c0_g2_i1::g.19256::m.19256	88	ASIM_0000063101-mRNA-1	82	1e-45	80	95
TRINITY_DN24991_c0_g2::TRINITY_DN24991_c0_g2_i2::g.19257::m.19257	88	ASIM_0000063101-mRNA-1	82	1e-45	80	95
TRINITY_DN23655_c0_g1::TRINITY_DN23655_c0_g1_i2::g.15036::m.15036	664	ASIM_0000063701-mRNA-1	301	0	45	99
TRINITY_DN23655_c0_g1::TRINITY_DN23655_c0_g1_i1::g.15034::m.15034	664	ASIM_0000063701-mRNA-1	301	0	45	99
TRINITY_DN26796_c0_g3::TRINITY_DN26796_c0_g3_i1::g.20692::m.20692	817	ASIM_0000063901-mRNA-1	474	5e-50	53	27
TRINITY_DN27113_c5_g16::TRINITY_DN27113_c5_g16_i5::g.13757::m.13757	85	ASIM_0000063901-mRNA-1	474	3e-59	100	100
TRINITY_DN27113_c5_g16::TRINITY_DN27113_c5_g16_i3::g.13753::m.13753	299	ASIM_0000063901-mRNA-1	474	0	100	95
TRINITY_DN26796_c0_g3::TRINITY_DN26796_c0_g3_i2::g.20694::m.20694	817	ASIM_0000063901-mRNA-1	474	5e-50	53	27
TRINITY_DN27113_c5_g27::TRINITY_DN27113_c5_g27_i1::g.13767::m.13767	97	ASIM_0000063901-mRNA-1	474	9e-53	84	97
TRINITY_DN27113_c5_g20::TRINITY_DN27113_c5_g20_i1::g.13760::m.13760	97	ASIM_0000063901-mRNA-1	474	9e-53	84	97
TRINITY_DN27113_c5_g16::TRINITY_DN27113_c5_g16_i2::g.13751::m.13751	196	ASIM_0000063901-mRNA-1	474	1e-133	100	93
TRINITY_DN24204_c3_g1::TRINITY_DN24204_c3_g1_i3::g.1855::m.1855	375	ASIM_0000064001-mRNA-1	621	0	107	92
TRINITY_DN24204_c3_g1::TRINITY_DN24204_c3_g1_i2::g.1854::m.1854	189	ASIM_0000064001-mRNA-1	621	2e-108	80	100
TRINITY_DN44439_c0_g1::TRINITY_DN44439_c0_g1_i1::g.3249::m.3249	429	ASIM_0000064001-mRNA-1	621	0	96	75
TRINITY_DN24204_c3_g1::TRINITY_DN24204_c3_g1_i1::g.1849::m.1849	653	ASIM_0000064001-mRNA-1	621	0	95	95
TRINITY_DN17526_c0_g2::TRINITY_DN17526_c0_g2_i1::g.18248::m.18248	81	ASIM_0000064301-mRNA-1	99	4e-21	61	80
TRINITY_DN26846_c9_g6::TRINITY_DN26846_c9_g6_i1::g.9072::m.9072	110	ASIM_0000065101-mRNA-1	124	9e-13	90	38
TRINITY_DN26108_c2_g1::TRINITY_DN26108_c2_g1_i1::g.4095::m.4095	576	ASIM_0000065301-mRNA-1	528	0	89	98
TRINITY_DN26423_c1_g5::TRINITY_DN26423_c1_g5_i5::g.8143::m.8143	412	ASIM_0000065901-mRNA-1	335	0	81	98
TRINITY_DN12865_c0_g1::TRINITY_DN12865_c0_g1_i2::g.13151::m.13151	148	ASIM_0000066001-mRNA-1	167	1e-98	112	88
TRINITY_DN21061_c0_g2::TRINITY_DN21061_c0_g2_i2::g.1431::m.1431	204	ASIM_0000066101-mRNA-1	214	1e-149	99	100
TRINITY_DN27186_c3_g2::TRINITY_DN27186_c3_g2_i10::g.13918::m.13918	795	ASIM_0000066401-mRNA-1	411	0	41	95
TRINITY_DN14685_c0_g1::TRINITY_DN14685_c0_g1_i1::g.16757::m.16757	255	ASIM_0000066601-mRNA-1	187	2e-133	73	97
TRINITY_DN23605_c0_g5::TRINITY_DN23605_c0_g5_i1::g.15090::m.15090	176	ASIM_0000066901-mRNA-1	138	7e-97	78	94
TRINITY_DN23605_c0_g11::TRINITY_DN23605_c0_g11_i1::g.15092::m.15092	97	ASIM_0000066901-mRNA-1	138	4e-36	60	98
TRINITY_DN25387_c0_g4::TRINITY_DN25387_c0_g4_i1::g.5236::m.5236	82	ASIM_0000067001-mRNA-1	450	7e-56	100	100
TRINITY_DN25387_c0_g20::TRINITY_DN25387_c0_g20_i2::g.5248::m.5248	135	ASIM_0000067001-mRNA-1	450	2e-91	100	99
TRINITY_DN25387_c0_g15::TRINITY_DN25387_c0_g15_i1::g.5245::m.5245	82	ASIM_0000067001-mRNA-1	450	7e-56	100	100
TRINITY_DN25387_c0_g6::TRINITY_DN25387_c0_g6_i1::g.5238::m.5238	128	ASIM_0000067001-mRNA-1	450	9e-70	93	92
TRINITY_DN25387_c0_g20::TRINITY_DN25387_c0_g20_i1::g.5247::m.5247	105	ASIM_0000067001-mRNA-1	450	5e-63	100	95
TRINITY_DN1461_c0_g1::TRINITY_DN1461_c0_g1_i1::g.12909::m.12909	134	ASIM_0000067201-mRNA-1	86	1e-10	37	54
TRINITY_DN24244_c0_g1::TRINITY_DN24244_c0_g1_i2::g.1894::m.1894	100	ASIM_0000067301-mRNA-1	286	2e-45	80	90
TRINITY_DN24244_c0_g1::TRINITY_DN24244_c0_g1_i3::g.1895::m.1895	287	ASIM_0000067301-mRNA-1	286	0	99	100
TRINITY_DN25305_c1_g1::TRINITY_DN25305_c1_g1_i4::g.4993::m.4993	334	ASIM_0000068201-mRNA-1	302	0	90	97
TRINITY_DN25305_c1_g1::TRINITY_DN25305_c1_g1_i3::g.4992::m.4992	182	ASIM_0000068201-mRNA-1	302	4e-106	83	97
TRINITY_DN25305_c1_g1::TRINITY_DN25305_c1_g1_i2::g.4990::m.4990	306	ASIM_0000068201-mRNA-1	302	1e-172	83	93
TRINITY_DN25305_c1_g1::TRINITY_DN25305_c1_g1_i1::g.4988::m.4988	379	ASIM_0000068201-mRNA-1	302	0	79	97
TRINITY_DN27185_c0_g2::TRINITY_DN27185_c0_g2_i2::g.13772::m.13772	792	ASIM_0000070501-mRNA-1	605	2e-51	64	30
TRINITY_DN22193_c0_g2::TRINITY_DN22193_c0_g2_i3::g.17386::m.17386	823	ASIM_0000070501-mRNA-1	605	7e-42	62	28
TRINITY_DN26714_c0_g1::TRINITY_DN26714_c0_g1_i2::g.20623::m.20623	446	ASIM_0000070501-mRNA-1	605	2e-89	79	42
TRINITY_DN5014_c0_g1::TRINITY_DN5014_c0_g1_i1::g.17014::m.17014	81	ASIM_0000070701-mRNA-1	663	0.0005	72	91
TRINITY_DN22145_c0_g1::TRINITY_DN22145_c0_g1_i1::g.17364::m.17364	247	ASIM_0000070701-mRNA-1	663	1e-67	83	51
TRINITY_DN22145_c0_g1::TRINITY_DN22145_c0_g1_i2::g.17366::m.17366	232	ASIM_0000070701-mRNA-1	663	5e-68	88	51
TRINITY_DN44784_c0_g2::TRINITY_DN44784_c0_g2_i1::g.4702::m.4702	199	ASIM_0000071201-mRNA-1	173	3e-121	86	99
TRINITY_DN26302_c0_g3::TRINITY_DN26302_c0_g3_i1::g.12838::m.12838	1319	ASIM_0000071701-mRNA-1	419	0	30	98
TRINITY_DN22975_c0_g2::TRINITY_DN22975_c0_g2_i2::g.9700::m.9700	132	ASIM_0000072301-mRNA-1	153	1e-94	99	100
TRINITY_DN22975_c0_g1::TRINITY_DN22975_c0_g1_i4::g.9702::m.9702	128	ASIM_0000072301-mRNA-1	153	3e-46	99	60
TRINITY_DN9588_c0_g1::TRINITY_DN9588_c0_g1_i1::g.8479::m.8479	131	ASIM_0000072301-mRNA-1	153	5e-69	100	79
TRINITY_DN22975_c0_g1::TRINITY_DN22975_c0_g1_i6::g.9703::m.9703	158	ASIM_0000072301-mRNA-1	153	8e-46	80	60
TRINITY_DN22975_c0_g1::TRINITY_DN22975_c0_g1_i2::g.9699::m.9699	144	ASIM_0000072301-mRNA-1	153	1e-50	94	60
TRINITY_DN24503_c0_g1::TRINITY_DN24503_c0_g1_i1::g.17157::m.17157	428	ASIM_0000073401-mRNA-1	242	9e-175	55	97
TRINITY_DN20520_c0_g1::TRINITY_DN20520_c0_g1_i2::g.21003::m.21003	1520	ASIM_0000073501-mRNA-1	581	0	40	88
TRINITY_DN23149_c2_g1::TRINITY_DN23149_c2_g1_i15::g.8404::m.8404	81	ASIM_0000073801-mRNA-1	301	4e-52	98	97
TRINITY_DN23149_c2_g1::TRINITY_DN23149_c2_g1_i10::g.8402::m.8402	331	ASIM_0000073801-mRNA-1	301	0	90	93
TRINITY_DN23149_c2_g1::TRINITY_DN23149_c2_g1_i8::g.8400::m.8400	133	ASIM_0000073801-mRNA-1	301	2e-88	112	86
TRINITY_DN23149_c2_g1::TRINITY_DN23149_c2_g1_i3::g.8399::m.8399	83	ASIM_0000073801-mRNA-1	301	4e-51	95	97
TRINITY_DN25861_c0_g1::TRINITY_DN25861_c0_g1_i2::g.21943::m.21943	1101	ASIM_0000074201-mRNA-1	511	0	46	93
TRINITY_DN22714_c0_g2::TRINITY_DN22714_c0_g2_i2::g.14239::m.14239	441	ASIM_0000074301-mRNA-1	352	0	79	99
TRINITY_DN22714_c0_g2::TRINITY_DN22714_c0_g2_i4::g.14242::m.14242	379	ASIM_0000074301-mRNA-1	352	0	75	99
TRINITY_DN24075_c0_g15::TRINITY_DN24075_c0_g15_i1::g.5437::m.5437	174	ASIM_0000074401-mRNA-1	327	1e-10	36	47
TRINITY_DN24075_c0_g15::TRINITY_DN24075_c0_g15_i2::g.5438::m.5438	174	ASIM_0000074401-mRNA-1	327	7e-11	36	49
TRINITY_DN14971_c0_g1::TRINITY_DN14971_c0_g1_i1::g.3217::m.3217	251	ASIM_0000074501-mRNA-1	116	2e-67	40	95
TRINITY_DN24554_c0_g3::TRINITY_DN24554_c0_g3_i3::g.17161::m.17161	154	ASIM_0000074901-mRNA-1	214	1e-108	99	96
TRINITY_DN24554_c0_g3::TRINITY_DN24554_c0_g3_i1::g.17160::m.17160	204	ASIM_0000074901-mRNA-1	214	3e-147	99	97
TRINITY_DN22719_c0_g1::TRINITY_DN22719_c0_g1_i1::g.14160::m.14160	512	ASIM_0000075701-mRNA-1	234	2e-146	41	100
TRINITY_DN22003_c0_g1::TRINITY_DN22003_c0_g1_i2::g.6914::m.6914	374	ASIM_0000075901-mRNA-1	474	0	107	90
TRINITY_DN22003_c0_g1::TRINITY_DN22003_c0_g1_i1::g.6911::m.6911	285	ASIM_0000075901-mRNA-1	474	0	105	92
TRINITY_DN22003_c0_g1::TRINITY_DN22003_c0_g1_i3::g.6918::m.6918	348	ASIM_0000075901-mRNA-1	474	0	108	89
TRINITY_DN24902_c0_g1::TRINITY_DN24902_c0_g1_i2::g.19294::m.19294	105	ASIM_0000076101-mRNA-1	444	0.007	81	31
TRINITY_DN25350_c1_g2::TRINITY_DN25350_c1_g2_i1::g.5342::m.5342	149	ASIM_0000076601-mRNA-1	66	2e-06	32	45
TRINITY_DN15000_c0_g1::TRINITY_DN15000_c0_g1_i1::g.11683::m.11683	93	ASIM_0000077201-mRNA-1	274	1e-50	119	77
TRINITY_DN14653_c0_g1::TRINITY_DN14653_c0_g1_i1::g.16749::m.16749	155	ASIM_0000077201-mRNA-1	274	1e-98	96	96
TRINITY_DN24959_c0_g7::TRINITY_DN24959_c0_g7_i1::g.19465::m.19465	436	ASIM_0000077301-mRNA-1	344	0	77	99
TRINITY_DN15847_c0_g1::TRINITY_DN15847_c0_g1_i1::g.18692::m.18692	98	ASIM_0000077601-mRNA-1	244	6e-26	88	59
TRINITY_DN26585_c3_g16::TRINITY_DN26585_c3_g16_i1::g.10744::m.10744	103	ASIM_0000077701-mRNA-1	580	2e-65	97	100
TRINITY_DN26585_c3_g12::TRINITY_DN26585_c3_g12_i4::g.10740::m.10740	301	ASIM_0000077701-mRNA-1	580	0	104	89
TRINITY_DN26585_c3_g12::TRINITY_DN26585_c3_g12_i1::g.10736::m.10736	781	ASIM_0000077701-mRNA-1	580	0	64	92
TRINITY_DN26585_c3_g12::TRINITY_DN26585_c3_g12_i2::g.10737::m.10737	786	ASIM_0000077701-mRNA-1	580	0	63	92
TRINITY_DN26585_c3_g3::TRINITY_DN26585_c3_g3_i1::g.10734::m.10734	87	ASIM_0000077701-mRNA-1	580	2e-53	100	97
TRINITY_DN26585_c3_g13::TRINITY_DN26585_c3_g13_i1::g.10738::m.10738	87	ASIM_0000077701-mRNA-1	580	4e-56	100	98
TRINITY_DN26585_c3_g14::TRINITY_DN26585_c3_g14_i1::g.10742::m.10742	87	ASIM_0000077701-mRNA-1	580	1e-53	100	97
TRINITY_DN26585_c3_g7::TRINITY_DN26585_c3_g7_i1::g.10735::m.10735	103	ASIM_0000077701-mRNA-1	580	2e-65	97	100
TRINITY_DN23127_c1_g2::TRINITY_DN23127_c1_g2_i2::g.8270::m.8270	398	ASIM_0000077801-mRNA-1	327	0	81	98
TRINITY_DN25422_c2_g6::TRINITY_DN25422_c2_g6_i4::g.19765::m.19765	456	ASIM_0000078001-mRNA-1	359	8e-147	86	60
TRINITY_DN24763_c0_g3::TRINITY_DN24763_c0_g3_i2::g.21315::m.21315	494	ASIM_0000078101-mRNA-1	678	0	94	99
TRINITY_DN24763_c0_g3::TRINITY_DN24763_c0_g3_i1::g.21311::m.21311	585	ASIM_0000078101-mRNA-1	678	0	96	99
TRINITY_DN24763_c0_g2::TRINITY_DN24763_c0_g2_i1::g.21310::m.21310	196	ASIM_0000078101-mRNA-1	678	4e-133	97	97
TRINITY_DN27137_c0_g2::TRINITY_DN27137_c0_g2_i2::g.13407::m.13407	422	ASIM_0000078201-mRNA-1	320	0	75	93
TRINITY_DN27137_c0_g2::TRINITY_DN27137_c0_g2_i1::g.13406::m.13406	334	ASIM_0000078201-mRNA-1	320	9e-140	64	90
TRINITY_DN30221_c0_g1::TRINITY_DN30221_c0_g1_i1::g.21627::m.21627	116	ASIM_0000078701-mRNA-1	545	2e-78	100	98
TRINITY_DN23381_c0_g1::TRINITY_DN23381_c0_g1_i3::g.3836::m.3836	297	ASIM_0000079301-mRNA-1	301	1e-124	96	77
TRINITY_DN23381_c0_g1::TRINITY_DN23381_c0_g1_i2::g.3833::m.3833	297	ASIM_0000079301-mRNA-1	301	3e-122	96	76
TRINITY_DN19245_c0_g1::TRINITY_DN19245_c0_g1_i1::g.743::m.743	168	ASIM_0000079301-mRNA-1	301	5e-103	99	98
TRINITY_DN12041_c0_g1::TRINITY_DN12041_c0_g1_i1::g.16765::m.16765	341	ASIM_0000079301-mRNA-1	301	4e-44	99	39
TRINITY_DN25884_c0_g1::TRINITY_DN25884_c0_g1_i2::g.21813::m.21813	115	ASIM_0000079701-mRNA-1	84	4e-26	40	97
TRINITY_DN25884_c0_g1::TRINITY_DN25884_c0_g1_i1::g.21812::m.21812	93	ASIM_0000079701-mRNA-1	84	6e-26	49	97
TRINITY_DN19921_c0_g1::TRINITY_DN19921_c0_g1_i1::g.18781::m.18781	118	ASIM_0000080901-mRNA-1	116	1e-76	99	97
TRINITY_DN24062_c0_g1::TRINITY_DN24062_c0_g1_i3::g.5517::m.5517	400	ASIM_0000081101-mRNA-1	363	0	89	97
TRINITY_DN24062_c0_g1::TRINITY_DN24062_c0_g1_i2::g.5515::m.5515	400	ASIM_0000081101-mRNA-1	363	0	89	97
TRINITY_DN24062_c0_g1::TRINITY_DN24062_c0_g1_i4::g.5519::m.5519	400	ASIM_0000081101-mRNA-1	363	0	89	97
TRINITY_DN24062_c0_g1::TRINITY_DN24062_c0_g1_i1::g.5513::m.5513	400	ASIM_0000081101-mRNA-1	363	0	89	96
TRINITY_DN24311_c0_g3::TRINITY_DN24311_c0_g3_i2::g.23483::m.23483	454	ASIM_0000081301-mRNA-1	250	3e-178	55	96
TRINITY_DN24311_c0_g3::TRINITY_DN24311_c0_g3_i1::g.23482::m.23482	179	ASIM_0000081301-mRNA-1	250	1e-130	99	100
TRINITY_DN22301_c0_g2::TRINITY_DN22301_c0_g2_i1::g.20225::m.20225	82	ASIM_0000081401-mRNA-1	74	5e-47	90	100
TRINITY_DN25336_c0_g9::TRINITY_DN25336_c0_g9_i1::g.5233::m.5233	124	ASIM_0000082001-mRNA-1	241	4e-87	100	100
TRINITY_DN25336_c0_g1::TRINITY_DN25336_c0_g1_i1::g.5224::m.5224	87	ASIM_0000082001-mRNA-1	241	7e-59	102	96
TRINITY_DN25336_c0_g7::TRINITY_DN25336_c0_g7_i1::g.5232::m.5232	81	ASIM_0000082001-mRNA-1	241	7e-56	100	100
TRINITY_DN21729_c0_g1::TRINITY_DN21729_c0_g1_i3::g.14991::m.14991	316	ASIM_0000082301-mRNA-1	314	0	99	100
TRINITY_DN27215_c3_g3::TRINITY_DN27215_c3_g3_i1::g.10475::m.10475	567	ASIM_0000082401-mRNA-1	508	0	89	96
TRINITY_DN25651_c1_g1::TRINITY_DN25651_c1_g1_i2::g.1971::m.1971	122	ASIM_0000083201-mRNA-1	203	2e-39	55	100
TRINITY_DN21204_c2_g1::TRINITY_DN21204_c2_g1_i1::g.15751::m.15751	86	ASIM_0000083901-mRNA-1	219	4e-57	98	100
TRINITY_DN27076_c3_g8::TRINITY_DN27076_c3_g8_i1::g.993::m.993	80	ASIM_0000083901-mRNA-1	219	1e-22	106	55
TRINITY_DN27076_c3_g3::TRINITY_DN27076_c3_g3_i4::g.992::m.992	168	ASIM_0000084001-mRNA-1	140	2e-38	54	94
TRINITY_DN21204_c2_g1::TRINITY_DN21204_c2_g1_i1::g.15752::m.15752	82	ASIM_0000084001-mRNA-1	140	4e-13	37	96
TRINITY_DN27076_c3_g3::TRINITY_DN27076_c3_g3_i1::g.989::m.989	250	ASIM_0000084001-mRNA-1	140	7e-37	36	94
TRINITY_DN26030_c1_g4::TRINITY_DN26030_c1_g4_i1::g.4527::m.4527	95	ASIM_0000084301-mRNA-1	409	2e-58	98	100
TRINITY_DN26030_c1_g14::TRINITY_DN26030_c1_g14_i2::g.4538::m.4538	329	ASIM_0000084301-mRNA-1	409	1e-164	76	95
TRINITY_DN26030_c1_g10::TRINITY_DN26030_c1_g10_i2::g.4534::m.4534	95	ASIM_0000084301-mRNA-1	409	1e-57	98	98
TRINITY_DN26030_c1_g18::TRINITY_DN26030_c1_g18_i1::g.4542::m.4542	87	ASIM_0000084301-mRNA-1	409	1e-40	105	73
TRINITY_DN26030_c1_g7::TRINITY_DN26030_c1_g7_i1::g.4528::m.4528	107	ASIM_0000084301-mRNA-1	409	3e-72	100	100
TRINITY_DN26030_c1_g13::TRINITY_DN26030_c1_g13_i2::g.4537::m.4537	98	ASIM_0000084301-mRNA-1	409	8e-49	105	76
TRINITY_DN26030_c1_g7::TRINITY_DN26030_c1_g7_i3::g.4532::m.4532	184	ASIM_0000084301-mRNA-1	409	1e-111	100	89
TRINITY_DN26030_c1_g3::TRINITY_DN26030_c1_g3_i1::g.4526::m.4526	91	ASIM_0000084301-mRNA-1	409	6e-55	100	98
TRINITY_DN26030_c1_g13::TRINITY_DN26030_c1_g13_i1::g.4535::m.4535	98	ASIM_0000084301-mRNA-1	409	8e-49	105	76
TRINITY_DN26030_c1_g7::TRINITY_DN26030_c1_g7_i2::g.4531::m.4531	91	ASIM_0000084301-mRNA-1	409	6e-55	100	98
TRINITY_DN26913_c0_g17::TRINITY_DN26913_c0_g17_i3::g.12297::m.12297	141	ASIM_0000084501-mRNA-1	177	1e-39	63	88
TRINITY_DN26606_c0_g6::TRINITY_DN26606_c0_g6_i1::g.22714::m.22714	137	ASIM_0000084601-mRNA-1	373	2e-35	45	92
TRINITY_DN26606_c0_g9::TRINITY_DN26606_c0_g9_i2::g.22716::m.22716	80	ASIM_0000084601-mRNA-1	373	3e-28	58	100
TRINITY_DN26606_c0_g10::TRINITY_DN26606_c0_g10_i1::g.22717::m.22717	168	ASIM_0000084601-mRNA-1	373	1e-123	100	100
TRINITY_DN26606_c0_g15::TRINITY_DN26606_c0_g15_i1::g.22720::m.22720	82	ASIM_0000084601-mRNA-1	373	7e-28	57	97
TRINITY_DN21892_c0_g1::TRINITY_DN21892_c0_g1_i1::g.5959::m.5959	87	ASIM_0000085001-mRNA-1	125	2e-14	42	78
TRINITY_DN21892_c0_g1::TRINITY_DN21892_c0_g1_i2::g.5961::m.5961	87	ASIM_0000085001-mRNA-1	125	2e-14	42	78
TRINITY_DN13221_c0_g1::TRINITY_DN13221_c0_g1_i1::g.14286::m.14286	91	ASIM_0000085001-mRNA-1	125	9e-37	95	71
TRINITY_DN27033_c1_g8::TRINITY_DN27033_c1_g8_i7::g.1188::m.1188	258	ASIM_0000085301-mRNA-1	238	0.01	72	21
TRINITY_DN27033_c1_g8::TRINITY_DN27033_c1_g8_i3::g.1185::m.1185	339	ASIM_0000085301-mRNA-1	238	0.002	55	21
TRINITY_DN25397_c0_g16::TRINITY_DN25397_c0_g16_i2::g.4984::m.4984	127	ASIM_0000085501-mRNA-1	370	1e-80	100	98
TRINITY_DN23344_c0_g1::TRINITY_DN23344_c0_g1_i7::g.3583::m.3583	403	ASIM_0000086301-mRNA-1	463	0	91	99
TRINITY_DN23344_c0_g1::TRINITY_DN23344_c0_g1_i3::g.3580::m.3580	317	ASIM_0000086301-mRNA-1	463	0	99	99
TRINITY_DN26530_c0_g2::TRINITY_DN26530_c0_g2_i1::g.10639::m.10639	157	ASIM_0000087401-mRNA-1	144	5e-79	82	95
TRINITY_DN24699_c0_g5::TRINITY_DN24699_c0_g5_i2::g.22522::m.22522	438	ASIM_0000087701-mRNA-1	390	0	77	97
TRINITY_DN24699_c0_g5::TRINITY_DN24699_c0_g5_i1::g.22521::m.22521	101	ASIM_0000087701-mRNA-1	390	3e-46	77	91
TRINITY_DN26819_c0_g1::TRINITY_DN26819_c0_g1_i1::g.8945::m.8945	1253	ASIM_0000088801-mRNA-1	869	0	69	94
TRINITY_DN22220_c0_g1::TRINITY_DN22220_c0_g1_i1::g.20193::m.20193	863	ASIM_0000089001-mRNA-1	651	0	74	99
TRINITY_DN22220_c0_g1::TRINITY_DN22220_c0_g1_i2::g.20196::m.20196	345	ASIM_0000089001-mRNA-1	651	0	104	92
TRINITY_DN24049_c0_g1::TRINITY_DN24049_c0_g1_i1::g.5495::m.5495	571	ASIM_0000089301-mRNA-1	652	0	104	86
TRINITY_DN24049_c0_g1::TRINITY_DN24049_c0_g1_i2::g.5498::m.5498	571	ASIM_0000089301-mRNA-1	652	0	104	86
TRINITY_DN24049_c0_g1::TRINITY_DN24049_c0_g1_i3::g.5500::m.5500	369	ASIM_0000089301-mRNA-1	652	0	101	85
TRINITY_DN26406_c2_g13::TRINITY_DN26406_c2_g13_i1::g.8179::m.8179	92	ASIM_0000089901-mRNA-1	205	1e-49	95	97
TRINITY_DN26406_c2_g6::TRINITY_DN26406_c2_g6_i2::g.8171::m.8171	163	ASIM_0000089901-mRNA-1	205	2e-118	99	100
TRINITY_DN26406_c2_g6::TRINITY_DN26406_c2_g6_i3::g.8173::m.8173	181	ASIM_0000089901-mRNA-1	205	2e-133	99	100
TRINITY_DN26406_c2_g6::TRINITY_DN26406_c2_g6_i1::g.8170::m.8170	163	ASIM_0000089901-mRNA-1	205	2e-118	99	100
TRINITY_DN21893_c1_g1::TRINITY_DN21893_c1_g1_i1::g.5940::m.5940	407	ASIM_0000090001-mRNA-1	213	1e-153	50	99
TRINITY_DN22446_c0_g1::TRINITY_DN22446_c0_g1_i3::g.11248::m.11248	1122	ASIM_0000090901-mRNA-1	341	0	33	87
TRINITY_DN22555_c0_g3::TRINITY_DN22555_c0_g3_i2::g.18933::m.18933	140	ASIM_0000091201-mRNA-1	267	5e-80	85	95
TRINITY_DN22555_c0_g3::TRINITY_DN22555_c0_g3_i1::g.18932::m.18932	157	ASIM_0000091201-mRNA-1	267	5e-70	68	94
TRINITY_DN26999_c1_g17::TRINITY_DN26999_c1_g17_i1::g.12196::m.12196	197	ASIM_0000091901-mRNA-1	173	5e-32	38	86
TRINITY_DN26999_c1_g9::TRINITY_DN26999_c1_g9_i4::g.12191::m.12191	158	ASIM_0000091901-mRNA-1	173	2e-100	100	96
TRINITY_DN26999_c1_g9::TRINITY_DN26999_c1_g9_i2::g.12190::m.12190	131	ASIM_0000091901-mRNA-1	173	3e-77	88	93
TRINITY_DN25091_c1_g2::TRINITY_DN25091_c1_g2_i6::g.15250::m.15250	524	ASIM_0000092001-mRNA-1	326	0	59	98
TRINITY_DN25091_c1_g2::TRINITY_DN25091_c1_g2_i9::g.15254::m.15254	524	ASIM_0000092001-mRNA-1	326	0	59	98
TRINITY_DN27113_c5_g9::TRINITY_DN27113_c5_g9_i4::g.13742::m.13742	283	ASIM_0000092501-mRNA-1	250	1e-153	74	96
TRINITY_DN27113_c5_g9::TRINITY_DN27113_c5_g9_i2::g.13740::m.13740	360	ASIM_0000092501-mRNA-1	250	4e-152	58	96
TRINITY_DN27113_c5_g9::TRINITY_DN27113_c5_g9_i5::g.13745::m.13745	230	ASIM_0000092501-mRNA-1	250	1e-148	89	96
TRINITY_DN27113_c5_g10::TRINITY_DN27113_c5_g10_i1::g.13747::m.13747	93	ASIM_0000092501-mRNA-1	250	5e-46	83	91
TRINITY_DN27113_c5_g9::TRINITY_DN27113_c5_g9_i6::g.13748::m.13748	360	ASIM_0000092501-mRNA-1	250	4e-152	58	96
TRINITY_DN20941_c0_g1::TRINITY_DN20941_c0_g1_i1::g.18439::m.18439	332	ASIM_0000092801-mRNA-1	583	0	99	98
TRINITY_DN25547_c1_g1::TRINITY_DN25547_c1_g1_i1::g.17864::m.17864	119	ASIM_0000092901-mRNA-1	123	4e-40	62	86
TRINITY_DN25547_c1_g1::TRINITY_DN25547_c1_g1_i2::g.17868::m.17868	105	ASIM_0000092901-mRNA-1	123	2e-30	57	85
TRINITY_DN25547_c1_g1::TRINITY_DN25547_c1_g1_i1::g.17863::m.17863	123	ASIM_0000092901-mRNA-1	123	2e-39	58	84
TRINITY_DN25547_c1_g1::TRINITY_DN25547_c1_g1_i2::g.17866::m.17866	110	ASIM_0000092901-mRNA-1	123	3e-51	74	95
TRINITY_DN25547_c1_g1::TRINITY_DN25547_c1_g1_i1::g.17862::m.17862	125	ASIM_0000092901-mRNA-1	123	5e-58	75	91
TRINITY_DN25547_c1_g1::TRINITY_DN25547_c1_g1_i2::g.17867::m.17867	108	ASIM_0000092901-mRNA-1	123	5e-38	66	80
TRINITY_DN25293_c2_g1::TRINITY_DN25293_c2_g1_i1::g.6355::m.6355	242	ASIM_0000093101-mRNA-1	175	1e-74	51	85
TRINITY_DN26847_c0_g4::TRINITY_DN26847_c0_g4_i1::g.8938::m.8938	432	ASIM_0000093501-mRNA-1	320	0	74	99
TRINITY_DN23803_c0_g8::TRINITY_DN23803_c0_g8_i3::g.16203::m.16203	325	ASIM_0000093601-mRNA-1	364	0	87	99
TRINITY_DN23803_c0_g8::TRINITY_DN23803_c0_g8_i2::g.16201::m.16201	355	ASIM_0000093601-mRNA-1	364	0	88	99
TRINITY_DN25469_c0_g1::TRINITY_DN25469_c0_g1_i3::g.19595::m.19595	620	ASIM_0000094401-mRNA-1	441	0	71	98
TRINITY_DN13656_c0_g1::TRINITY_DN13656_c0_g1_i1::g.14272::m.14272	382	ASIM_0000094601-mRNA-1	253	1e-179	69	94
TRINITY_DN13656_c0_g1::TRINITY_DN13656_c0_g1_i2::g.14275::m.14275	381	ASIM_0000094601-mRNA-1	253	3e-180	69	94
TRINITY_DN20204_c0_g4::TRINITY_DN20204_c0_g4_i1::g.20007::m.20007	84	ASIM_0000094601-mRNA-1	253	3e-31	77	78
TRINITY_DN27066_c1_g2::TRINITY_DN27066_c1_g2_i1::g.891::m.891	540	ASIM_0000095001-mRNA-1	368	0	72	92
TRINITY_DN22039_c0_g1::TRINITY_DN22039_c0_g1_i1::g.6952::m.6952	313	ASIM_0000095401-mRNA-1	306	0	88	95
TRINITY_DN27071_c1_g2::TRINITY_DN27071_c1_g2_i1::g.1086::m.1086	1693	ASIM_0000096001-mRNA-1	536	0	33	90
TRINITY_DN23686_c0_g1::TRINITY_DN23686_c0_g1_i5::g.15226::m.15226	685	ASIM_0000096201-mRNA-1	280	2e-165	34	99
TRINITY_DN27173_c3_g5::TRINITY_DN27173_c3_g5_i3::g.13535::m.13535	344	ASIM_0000096501-mRNA-1	197	1e-98	56	77
TRINITY_DN20579_c0_g1::TRINITY_DN20579_c0_g1_i1::g.21032::m.21032	416	ASIM_0000096701-mRNA-1	345	0	82	97
TRINITY_DN22210_c0_g4::TRINITY_DN22210_c0_g4_i1::g.20086::m.20086	123	ASIM_0000096801-mRNA-1	107	8e-73	85	99
TRINITY_DN26671_c0_g1::TRINITY_DN26671_c0_g1_i5::g.22677::m.22677	575	ASIM_0000097401-mRNA-1	232	6e-163	40	99
TRINITY_DN26671_c0_g1::TRINITY_DN26671_c0_g1_i3::g.22675::m.22675	575	ASIM_0000097401-mRNA-1	232	6e-163	40	99
TRINITY_DN27118_c1_g1::TRINITY_DN27118_c1_g1_i1::g.13899::m.13899	156	ASIM_0000097501-mRNA-1	355	4e-13	33	60
TRINITY_DN21537_c0_g1::TRINITY_DN21537_c0_g1_i1::g.82::m.82	289	ASIM_0000097501-mRNA-1	355	1e-161	78	99
TRINITY_DN27118_c1_g3::TRINITY_DN27118_c1_g3_i1::g.13900::m.13900	559	ASIM_0000097501-mRNA-1	355	3e-38	39	36
TRINITY_DN19474_c0_g1::TRINITY_DN19474_c0_g1_i2::g.7314::m.7314	201	ASIM_0000098501-mRNA-1	168	1e-104	83	89
TRINITY_DN19474_c0_g1::TRINITY_DN19474_c0_g1_i1::g.7312::m.7312	201	ASIM_0000098501-mRNA-1	168	1e-104	83	89
TRINITY_DN24789_c0_g1::TRINITY_DN24789_c0_g1_i3::g.21418::m.21418	651	ASIM_0000098801-mRNA-1	440	0	65	93
TRINITY_DN22896_c0_g1::TRINITY_DN22896_c0_g1_i1::g.5734::m.5734	96	ASIM_0000099101-mRNA-1	285	9e-63	98	98
TRINITY_DN22896_c0_g2::TRINITY_DN22896_c0_g2_i1::g.5735::m.5735	352	ASIM_0000099101-mRNA-1	285	9e-158	62	96
TRINITY_DN21940_c1_g1::TRINITY_DN21940_c1_g1_i2::g.18494::m.18494	109	ASIM_0000100101-mRNA-1	104	7e-69	99	94
TRINITY_DN20079_c0_g1::TRINITY_DN20079_c0_g1_i1::g.9580::m.9580	112	ASIM_0000100301-mRNA-1	147	1e-70	92	98
TRINITY_DN22114_c0_g2::TRINITY_DN22114_c0_g2_i2::g.17307::m.17307	472	ASIM_0000100501-mRNA-1	321	0	72	90
TRINITY_DN26493_c0_g3::TRINITY_DN26493_c0_g3_i1::g.8026::m.8026	110	ASIM_0000100801-mRNA-1	557	1e-68	100	97
TRINITY_DN26493_c0_g2::TRINITY_DN26493_c0_g2_i2::g.8027::m.8027	206	ASIM_0000100801-mRNA-1	557	6e-101	72	98
TRINITY_DN26493_c0_g1::TRINITY_DN26493_c0_g1_i1::g.8023::m.8023	838	ASIM_0000100801-mRNA-1	557	0	50	97
TRINITY_DN26465_c0_g4::TRINITY_DN26465_c0_g4_i4::g.7824::m.7824	85	ASIM_0000101401-mRNA-1	207	2e-56	100	100
TRINITY_DN26465_c0_g7::TRINITY_DN26465_c0_g7_i4::g.7840::m.7840	99	ASIM_0000101401-mRNA-1	207	8e-69	100	100
TRINITY_DN26465_c0_g7::TRINITY_DN26465_c0_g7_i5::g.7841::m.7841	80	ASIM_0000101401-mRNA-1	207	4e-54	100	100
TRINITY_DN23113_c0_g1::TRINITY_DN23113_c0_g1_i5::g.8386::m.8386	125	ASIM_0000101501-mRNA-1	579	2e-88	99	100
TRINITY_DN23113_c0_g1::TRINITY_DN23113_c0_g1_i1::g.8379::m.8379	580	ASIM_0000101501-mRNA-1	579	0	99	99
TRINITY_DN23113_c0_g1::TRINITY_DN23113_c0_g1_i3::g.8382::m.8382	462	ASIM_0000101501-mRNA-1	579	0	99	99
TRINITY_DN23113_c0_g1::TRINITY_DN23113_c0_g1_i7::g.8388::m.8388	390	ASIM_0000101501-mRNA-1	579	0	94	100
TRINITY_DN23113_c0_g1::TRINITY_DN23113_c0_g1_i4::g.8385::m.8385	414	ASIM_0000101501-mRNA-1	579	0	100	100
TRINITY_DN26791_c0_g4::TRINITY_DN26791_c0_g4_i1::g.20336::m.20336	263	ASIM_0000101701-mRNA-1	236	6e-119	70	91
TRINITY_DN22083_c0_g1::TRINITY_DN22083_c0_g1_i1::g.6909::m.6909	331	ASIM_0000101801-mRNA-1	348	3e-134	97	55
TRINITY_DN18550_c0_g1::TRINITY_DN18550_c0_g1_i1::g.2472::m.2472	356	ASIM_0000101801-mRNA-1	348	0	97	96
TRINITY_DN22538_c0_g1::TRINITY_DN22538_c0_g1_i1::g.18960::m.18960	145	ASIM_0000102001-mRNA-1	132	1e-85	82	99
TRINITY_DN26057_c1_g1::TRINITY_DN26057_c1_g1_i1::g.4580::m.4580	258	ASIM_0000102201-mRNA-1	349	4e-159	113	86
TRINITY_DN26002_c2_g2::TRINITY_DN26002_c2_g2_i2::g.4451::m.4451	224	ASIM_0000102301-mRNA-1	159	1e-72	56	88
TRINITY_DN26002_c2_g2::TRINITY_DN26002_c2_g2_i1::g.4450::m.4450	277	ASIM_0000102301-mRNA-1	159	1e-72	45	88
TRINITY_DN43437_c0_g1::TRINITY_DN43437_c0_g1_i1::g.2410::m.2410	190	ASIM_0000102601-mRNA-1	155	3e-88	99	75
TRINITY_DN27143_c0_g2::TRINITY_DN27143_c0_g2_i4::g.13660::m.13660	685	ASIM_0000102901-mRNA-1	375	0	54	99
TRINITY_DN27143_c0_g2::TRINITY_DN27143_c0_g2_i3::g.13659::m.13659	328	ASIM_0000102901-mRNA-1	375	0	99	99
TRINITY_DN19547_c0_g1::TRINITY_DN19547_c0_g1_i1::g.22207::m.22207	181	ASIM_0000103401-mRNA-1	89	8e-44	36	98
TRINITY_DN23384_c0_g2::TRINITY_DN23384_c0_g2_i1::g.3789::m.3789	348	ASIM_0000104101-mRNA-1	347	0	99	99
TRINITY_DN25474_c0_g12::TRINITY_DN25474_c0_g12_i1::g.19743::m.19743	419	ASIM_0000104301-mRNA-1	433	4e-28	45	32
TRINITY_DN21624_c0_g1::TRINITY_DN21624_c0_g1_i3::g.7633::m.7633	423	ASIM_0000105001-mRNA-1	407	0	96	92
TRINITY_DN25172_c0_g3::TRINITY_DN25172_c0_g3_i1::g.11509::m.11509	87	ASIM_0000105201-mRNA-1	142	3e-27	97	49
TRINITY_DN25172_c0_g4::TRINITY_DN25172_c0_g4_i1::g.11511::m.11511	95	ASIM_0000105201-mRNA-1	142	4e-29	93	47
TRINITY_DN25172_c0_g4::TRINITY_DN25172_c0_g4_i2::g.11512::m.11512	95	ASIM_0000105201-mRNA-1	142	4e-29	93	47
TRINITY_DN25172_c0_g6::TRINITY_DN25172_c0_g6_i2::g.11514::m.11514	139	ASIM_0000105201-mRNA-1	142	1e-38	93	45
TRINITY_DN22520_c0_g1::TRINITY_DN22520_c0_g1_i1::g.18948::m.18948	147	ASIM_0000105301-mRNA-1	198	4e-74	87	86
TRINITY_DN19816_c0_g1::TRINITY_DN19816_c0_g1_i2::g.3180::m.3180	161	ASIM_0000105401-mRNA-1	167	2e-54	91	61
TRINITY_DN19816_c0_g1::TRINITY_DN19816_c0_g1_i1::g.3179::m.3179	161	ASIM_0000105401-mRNA-1	167	2e-57	91	62
TRINITY_DN20256_c0_g1::TRINITY_DN20256_c0_g1_i1::g.19846::m.19846	155	ASIM_0000105401-mRNA-1	167	4e-24	77	45
TRINITY_DN24567_c0_g1::TRINITY_DN24567_c0_g1_i9::g.17220::m.17220	515	ASIM_0000105701-mRNA-1	379	4e-126	73	49
TRINITY_DN10196_c0_g1::TRINITY_DN10196_c0_g1_i1::g.232::m.232	225	ASIM_0000106001-mRNA-1	118	7e-56	37	100
TRINITY_DN3744_c0_g1::TRINITY_DN3744_c0_g1_i1::g.10629::m.10629	83	ASIM_0000106501-mRNA-1	332	3e-54	100	100
TRINITY_DN26285_c0_g1::TRINITY_DN26285_c0_g1_i1::g.16414::m.16414	258	ASIM_0000106501-mRNA-1	332	8e-179	99	90
TRINITY_DN23712_c1_g1::TRINITY_DN23712_c1_g1_i3::g.6645::m.6645	381	ASIM_0000106601-mRNA-1	340	0	88	78
TRINITY_DN26841_c2_g11::TRINITY_DN26841_c2_g11_i2::g.8883::m.8883	348	ASIM_0000106601-mRNA-1	340	5e-65	86	38
TRINITY_DN23712_c1_g1::TRINITY_DN23712_c1_g1_i2::g.6643::m.6643	344	ASIM_0000106601-mRNA-1	340	1e-158	79	81
TRINITY_DN26841_c2_g8::TRINITY_DN26841_c2_g8_i2::g.8882::m.8882	85	ASIM_0000106601-mRNA-1	340	2e-15	64	49
TRINITY_DN26713_c0_g7::TRINITY_DN26713_c0_g7_i1::g.20705::m.20705	79	ASIM_0000107101-mRNA-1	147	2e-27	106	51
TRINITY_DN26713_c0_g12::TRINITY_DN26713_c0_g12_i1::g.20711::m.20711	79	ASIM_0000107101-mRNA-1	147	2e-27	106	51
TRINITY_DN26713_c0_g11::TRINITY_DN26713_c0_g11_i1::g.20710::m.20710	79	ASIM_0000107101-mRNA-1	147	2e-27	106	51
TRINITY_DN24726_c0_g2::TRINITY_DN24726_c0_g2_i1::g.21370::m.21370	211	ASIM_0000107101-mRNA-1	147	1e-93	63	96
TRINITY_DN26713_c0_g2::TRINITY_DN26713_c0_g2_i1::g.20703::m.20703	79	ASIM_0000107101-mRNA-1	147	2e-27	106	51
TRINITY_DN26713_c0_g9::TRINITY_DN26713_c0_g9_i1::g.20707::m.20707	79	ASIM_0000107101-mRNA-1	147	2e-27	106	51
TRINITY_DN26713_c0_g5::TRINITY_DN26713_c0_g5_i1::g.20704::m.20704	79	ASIM_0000107101-mRNA-1	147	2e-27	106	51
TRINITY_DN26713_c0_g8::TRINITY_DN26713_c0_g8_i1::g.20706::m.20706	79	ASIM_0000107101-mRNA-1	147	2e-27	106	51
TRINITY_DN24726_c0_g2::TRINITY_DN24726_c0_g2_i4::g.21372::m.21372	171	ASIM_0000107101-mRNA-1	147	6e-94	76	98
TRINITY_DN24726_c0_g2::TRINITY_DN24726_c0_g2_i2::g.21371::m.21371	211	ASIM_0000107101-mRNA-1	147	1e-93	63	96
TRINITY_DN26517_c0_g3::TRINITY_DN26517_c0_g3_i1::g.10782::m.10782	99	ASIM_0000107201-mRNA-1	330	2e-38	62	100
TRINITY_DN26517_c0_g2::TRINITY_DN26517_c0_g2_i1::g.10780::m.10780	301	ASIM_0000107201-mRNA-1	330	0	88	98
TRINITY_DN24294_c2_g2::TRINITY_DN24294_c2_g2_i6::g.1657::m.1657	716	ASIM_0000107501-mRNA-1	518	0	80	77
TRINITY_DN24294_c2_g2::TRINITY_DN24294_c2_g2_i1::g.1653::m.1653	1077	ASIM_0000107501-mRNA-1	518	0	53	77
TRINITY_DN26717_c1_g1::TRINITY_DN26717_c1_g1_i1::g.20713::m.20713	1082	ASIM_0000107601-mRNA-1	722	0	66	99
TRINITY_DN26596_c4_g1::TRINITY_DN26596_c4_g1_i2::g.10966::m.10966	106	ASIM_0000107801-mRNA-1	301	2e-15	53	68
TRINITY_DN26596_c4_g1::TRINITY_DN26596_c4_g1_i1::g.10964::m.10964	384	ASIM_0000107801-mRNA-1	301	1e-67	91	55
TRINITY_DN26596_c4_g2::TRINITY_DN26596_c4_g2_i1::g.10965::m.10965	168	ASIM_0000107801-mRNA-1	301	2e-53	100	82
TRINITY_DN18812_c0_g1::TRINITY_DN18812_c0_g1_i1::g.15587::m.15587	492	ASIM_0000108601-mRNA-1	519	0	51	100
TRINITY_DN18812_c0_g1::TRINITY_DN18812_c0_g1_i2::g.15588::m.15588	419	ASIM_0000108601-mRNA-1	519	7e-160	53	100
TRINITY_DN18812_c0_g1::TRINITY_DN18812_c0_g1_i3::g.15589::m.15589	570	ASIM_0000108601-mRNA-1	519	4e-180	44	100
TRINITY_DN24579_c0_g1::TRINITY_DN24579_c0_g1_i2::g.17267::m.17267	411	ASIM_0000109601-mRNA-1	134	1e-72	31	93
TRINITY_DN15285_c0_g2::TRINITY_DN15285_c0_g2_i1::g.21196::m.21196	279	ASIM_0000110501-mRNA-1	212	6e-86	55	98
TRINITY_DN15285_c0_g1::TRINITY_DN15285_c0_g1_i1::g.21194::m.21194	115	ASIM_0000110501-mRNA-1	212	1e-56	94	97
TRINITY_DN15285_c0_g2::TRINITY_DN15285_c0_g2_i3::g.21198::m.21198	279	ASIM_0000110501-mRNA-1	212	6e-86	55	98
TRINITY_DN15285_c0_g2::TRINITY_DN15285_c0_g2_i2::g.21197::m.21197	279	ASIM_0000110501-mRNA-1	212	6e-86	55	98
TRINITY_DN26612_c0_g2::TRINITY_DN26612_c0_g2_i2::g.23085::m.23085	270	ASIM_0000110601-mRNA-1	311	8e-162	86	95
TRINITY_DN26612_c0_g2::TRINITY_DN26612_c0_g2_i1::g.23083::m.23083	313	ASIM_0000110601-mRNA-1	311	0	86	95
TRINITY_DN26612_c0_g2::TRINITY_DN26612_c0_g2_i3::g.23087::m.23087	129	ASIM_0000110601-mRNA-1	311	4e-76	87	99
TRINITY_DN18312_c0_g1::TRINITY_DN18312_c0_g1_i1::g.16800::m.16800	387	ASIM_0000110901-mRNA-1	327	0	84	97
TRINITY_DN18312_c0_g1::TRINITY_DN18312_c0_g1_i3::g.16803::m.16803	264	ASIM_0000110901-mRNA-1	327	1e-135	75	96
TRINITY_DN27039_c2_g8::TRINITY_DN27039_c2_g8_i1::g.1236::m.1236	87	ASIM_0000111001-mRNA-1	381	6e-37	98	77
TRINITY_DN27173_c3_g1::TRINITY_DN27173_c3_g1_i1::g.13531::m.13531	981	ASIM_0000111301-mRNA-1	402	0	40	89
TRINITY_DN23752_c1_g1::TRINITY_DN23752_c1_g1_i1::g.6563::m.6563	233	ASIM_0000111601-mRNA-1	478	5e-166	112	87
TRINITY_DN23752_c1_g7::TRINITY_DN23752_c1_g7_i1::g.6567::m.6567	88	ASIM_0000111601-mRNA-1	478	3e-51	139	69
TRINITY_DN23752_c1_g3::TRINITY_DN23752_c1_g3_i2::g.6564::m.6564	225	ASIM_0000111601-mRNA-1	478	1e-95	60	100
TRINITY_DN23752_c1_g3::TRINITY_DN23752_c1_g3_i2::g.6566::m.6566	94	ASIM_0000111601-mRNA-1	478	4e-34	60	98
TRINITY_DN26030_c1_g15::TRINITY_DN26030_c1_g15_i1::g.4539::m.4539	234	ASIM_0000111801-mRNA-1	129	4e-80	55	100
TRINITY_DN25965_c0_g4::TRINITY_DN25965_c0_g4_i1::g.8585::m.8585	80	ASIM_0000112001-mRNA-1	226	8e-54	100	98
TRINITY_DN25965_c0_g5::TRINITY_DN25965_c0_g5_i2::g.8586::m.8586	133	ASIM_0000112001-mRNA-1	226	3e-45	58	89
TRINITY_DN26431_c0_g1::TRINITY_DN26431_c0_g1_i1::g.7804::m.7804	92	ASIM_0000112101-mRNA-1	120	3e-21	46	88
TRINITY_DN26431_c0_g1::TRINITY_DN26431_c0_g1_i2::g.7807::m.7807	95	ASIM_0000112101-mRNA-1	120	1e-12	31	90
TRINITY_DN26431_c0_g1::TRINITY_DN26431_c0_g1_i2::g.7808::m.7808	92	ASIM_0000112101-mRNA-1	120	3e-21	46	88
TRINITY_DN26796_c0_g3::TRINITY_DN26796_c0_g3_i3::g.20696::m.20696	86	ASIM_0000112601-mRNA-1	299	2e-06	95	29
TRINITY_DN27113_c5_g1::TRINITY_DN27113_c5_g1_i1::g.13737::m.13737	95	ASIM_0000112601-mRNA-1	299	4e-62	100	98
TRINITY_DN27113_c5_g21::TRINITY_DN27113_c5_g21_i1::g.13761::m.13761	126	ASIM_0000112601-mRNA-1	299	4e-83	96	99
TRINITY_DN27113_c5_g25::TRINITY_DN27113_c5_g25_i1::g.13765::m.13765	105	ASIM_0000112601-mRNA-1	299	5e-70	100	99
TRINITY_DN27113_c5_g18::TRINITY_DN27113_c5_g18_i1::g.13759::m.13759	105	ASIM_0000112601-mRNA-1	299	5e-70	100	99
TRINITY_DN27113_c5_g2::TRINITY_DN27113_c5_g2_i1::g.13738::m.13738	136	ASIM_0000112601-mRNA-1	299	2e-94	100	99
TRINITY_DN27113_c5_g13::TRINITY_DN27113_c5_g13_i1::g.13750::m.13750	136	ASIM_0000112601-mRNA-1	299	2e-94	100	99
TRINITY_DN27113_c5_g22::TRINITY_DN27113_c5_g22_i1::g.13762::m.13762	88	ASIM_0000112601-mRNA-1	299	3e-56	100	98
TRINITY_DN27113_c5_g6::TRINITY_DN27113_c5_g6_i1::g.13739::m.13739	136	ASIM_0000112601-mRNA-1	299	2e-94	100	99
TRINITY_DN27113_c5_g24::TRINITY_DN27113_c5_g24_i1::g.13764::m.13764	126	ASIM_0000112601-mRNA-1	299	4e-83	96	99
TRINITY_DN27113_c5_g16::TRINITY_DN27113_c5_g16_i4::g.13756::m.13756	97	ASIM_0000112601-mRNA-1	299	1e-67	100	100
TRINITY_DN27113_c5_g17::TRINITY_DN27113_c5_g17_i1::g.13758::m.13758	126	ASIM_0000112601-mRNA-1	299	4e-83	96	99
TRINITY_DN27113_c5_g23::TRINITY_DN27113_c5_g23_i1::g.13763::m.13763	136	ASIM_0000112601-mRNA-1	299	2e-94	100	99
TRINITY_DN27113_c5_g26::TRINITY_DN27113_c5_g26_i1::g.13766::m.13766	100	ASIM_0000112601-mRNA-1	299	3e-64	100	97
TRINITY_DN23420_c0_g2::TRINITY_DN23420_c0_g2_i2::g.3560::m.3560	252	ASIM_0000112901-mRNA-1	308	5e-163	117	80
TRINITY_DN23420_c0_g2::TRINITY_DN23420_c0_g2_i1::g.3559::m.3559	252	ASIM_0000112901-mRNA-1	308	5e-163	117	80
TRINITY_DN49277_c0_g1::TRINITY_DN49277_c0_g1_i1::g.23159::m.23159	109	ASIM_0000112901-mRNA-1	308	5e-64	108	86
TRINITY_DN26283_c3_g2::TRINITY_DN26283_c3_g2_i7::g.16728::m.16728	532	ASIM_0000113301-mRNA-1	435	0	74	98
TRINITY_DN26283_c3_g2::TRINITY_DN26283_c3_g2_i3::g.16724::m.16724	163	ASIM_0000113301-mRNA-1	435	3e-67	64	96
TRINITY_DN26283_c3_g2::TRINITY_DN26283_c3_g2_i9::g.16729::m.16729	341	ASIM_0000113301-mRNA-1	435	0	78	98
TRINITY_DN26283_c3_g2::TRINITY_DN26283_c3_g2_i5::g.16726::m.16726	735	ASIM_0000113301-mRNA-1	435	0	58	97
TRINITY_DN26283_c3_g2::TRINITY_DN26283_c3_g2_i6::g.16727::m.16727	697	ASIM_0000113301-mRNA-1	435	0	62	97
TRINITY_DN26283_c3_g2::TRINITY_DN26283_c3_g2_i16::g.16730::m.16730	454	ASIM_0000113301-mRNA-1	435	1e-178	55	97
TRINITY_DN26283_c3_g2::TRINITY_DN26283_c3_g2_i1::g.16722::m.16722	636	ASIM_0000113301-mRNA-1	435	0	68	97
TRINITY_DN26283_c3_g2::TRINITY_DN26283_c3_g2_i3::g.16723::m.16723	429	ASIM_0000113301-mRNA-1	435	2e-179	58	97
TRINITY_DN27229_c1_g7::TRINITY_DN27229_c1_g7_i4::g.10571::m.10571	643	ASIM_0000114201-mRNA-1	334	0	51	97
TRINITY_DN27229_c1_g7::TRINITY_DN27229_c1_g7_i8::g.10575::m.10575	137	ASIM_0000114201-mRNA-1	334	6e-97	100	97
TRINITY_DN27229_c1_g7::TRINITY_DN27229_c1_g7_i6::g.10573::m.10573	105	ASIM_0000114201-mRNA-1	334	2e-72	100	97
TRINITY_DN17473_c0_g2::TRINITY_DN17473_c0_g2_i1::g.21695::m.21695	80	ASIM_0000115201-mRNA-1	153	5e-32	95	80
TRINITY_DN21541_c0_g1::TRINITY_DN21541_c0_g1_i4::g.219::m.219	392	ASIM_0000115401-mRNA-1	162	6e-112	41	96
TRINITY_DN21541_c0_g1::TRINITY_DN21541_c0_g1_i1::g.217::m.217	392	ASIM_0000115401-mRNA-1	162	6e-112	41	96
TRINITY_DN3210_c0_g1::TRINITY_DN3210_c0_g1_i1::g.12920::m.12920	99	ASIM_0000116401-mRNA-1	432	3e-30	100	47
TRINITY_DN22792_c0_g1::TRINITY_DN22792_c0_g1_i2::g.14153::m.14153	118	ASIM_0000116501-mRNA-1	49	2e-31	41	97
TRINITY_DN22792_c0_g1::TRINITY_DN22792_c0_g1_i3::g.14154::m.14154	118	ASIM_0000116501-mRNA-1	49	2e-31	41	97
TRINITY_DN22792_c0_g1::TRINITY_DN22792_c0_g1_i1::g.14152::m.14152	133	ASIM_0000116501-mRNA-1	49	5e-31	36	97
TRINITY_DN22013_c0_g1::TRINITY_DN22013_c0_g1_i1::g.6984::m.6984	372	ASIM_0000116701-mRNA-1	394	0	105	88
TRINITY_DN22013_c0_g1::TRINITY_DN22013_c0_g1_i2::g.6987::m.6987	250	ASIM_0000116701-mRNA-1	394	7e-179	105	93
TRINITY_DN22092_c0_g1::TRINITY_DN22092_c0_g1_i2::g.6892::m.6892	230	ASIM_0000117001-mRNA-1	169	2e-121	73	98
TRINITY_DN24926_c0_g8::TRINITY_DN24926_c0_g8_i1::g.19388::m.19388	90	ASIM_0000117301-mRNA-1	106	0.002	51	47
TRINITY_DN24926_c0_g4::TRINITY_DN24926_c0_g4_i3::g.19380::m.19380	91	ASIM_0000117301-mRNA-1	106	0.0005	35	59
TRINITY_DN24926_c0_g4::TRINITY_DN24926_c0_g4_i4::g.19383::m.19383	91	ASIM_0000117301-mRNA-1	106	0.0005	35	59
TRINITY_DN24926_c0_g4::TRINITY_DN24926_c0_g4_i6::g.19385::m.19385	91	ASIM_0000117301-mRNA-1	106	0.0005	35	59
TRINITY_DN14830_c0_g1::TRINITY_DN14830_c0_g1_i1::g.17006::m.17006	458	ASIM_0000118001-mRNA-1	240	2e-113	50	76
TRINITY_DN27215_c3_g4::TRINITY_DN27215_c3_g4_i2::g.10479::m.10479	291	ASIM_0000118201-mRNA-1	176	9e-110	53	96
TRINITY_DN27215_c3_g4::TRINITY_DN27215_c3_g4_i1::g.10476::m.10476	154	ASIM_0000118201-mRNA-1	176	3e-108	100	96
TRINITY_DN25877_c0_g2::TRINITY_DN25877_c0_g2_i1::g.21902::m.21902	1107	ASIM_0000118601-mRNA-1	393	0	35	98
TRINITY_DN27036_c9_g2::TRINITY_DN27036_c9_g2_i3::g.896::m.896	247	ASIM_0000119101-mRNA-1	288	1e-130	72	98
TRINITY_DN18585_c0_g1::TRINITY_DN18585_c0_g1_i1::g.2425::m.2425	295	ASIM_0000119501-mRNA-1	300	0	101	97
TRINITY_DN25650_c0_g1::TRINITY_DN25650_c0_g1_i5::g.2156::m.2156	149	ASIM_0000122101-mRNA-1	146	4e-100	99	96
TRINITY_DN27233_c1_g2::TRINITY_DN27233_c1_g2_i2::g.10283::m.10283	346	ASIM_0000122801-mRNA-1	506	0	80	98
TRINITY_DN12453_c0_g1::TRINITY_DN12453_c0_g1_i1::g.18711::m.18711	110	ASIM_0000123001-mRNA-1	410	3e-59	80	98
TRINITY_DN15243_c0_g1::TRINITY_DN15243_c0_g1_i1::g.21188::m.21188	152	ASIM_0000123001-mRNA-1	410	2e-105	100	98
TRINITY_DN21160_c0_g1::TRINITY_DN21160_c0_g1_i1::g.10014::m.10014	254	ASIM_0000123901-mRNA-1	223	2e-162	87	99
TRINITY_DN27187_c8_g10::TRINITY_DN27187_c8_g10_i1::g.13864::m.13864	475	ASIM_0000124001-mRNA-1	371	0	78	96
TRINITY_DN27187_c8_g10::TRINITY_DN27187_c8_g10_i2::g.13865::m.13865	475	ASIM_0000124001-mRNA-1	371	0	78	96
TRINITY_DN14427_c0_g1::TRINITY_DN14427_c0_g1_i1::g.13237::m.13237	99	ASIM_0000124001-mRNA-1	371	4e-53	100	89
TRINITY_DN21843_c0_g2::TRINITY_DN21843_c0_g2_i1::g.6085::m.6085	102	ASIM_0000124101-mRNA-1	334	2e-58	103	96
TRINITY_DN21843_c0_g1::TRINITY_DN21843_c0_g1_i1::g.6083::m.6083	488	ASIM_0000124101-mRNA-1	334	0	62	98
TRINITY_DN20553_c0_g2::TRINITY_DN20553_c0_g2_i1::g.21069::m.21069	117	ASIM_0000125401-mRNA-1	116	4e-83	99	100
TRINITY_DN20553_c0_g5::TRINITY_DN20553_c0_g5_i1::g.21073::m.21073	117	ASIM_0000125401-mRNA-1	116	4e-83	99	100
TRINITY_DN20553_c0_g3::TRINITY_DN20553_c0_g3_i1::g.21071::m.21071	117	ASIM_0000125401-mRNA-1	116	4e-83	99	100
TRINITY_DN22120_c0_g2::TRINITY_DN22120_c0_g2_i1::g.17403::m.17403	211	ASIM_0000125401-mRNA-1	116	0.009	44	24
TRINITY_DN20553_c0_g1::TRINITY_DN20553_c0_g1_i1::g.21067::m.21067	117	ASIM_0000125401-mRNA-1	116	4e-83	99	100
TRINITY_DN23632_c0_g2::TRINITY_DN23632_c0_g2_i5::g.15031::m.15031	172	ASIM_0000126501-mRNA-1	350	6e-117	106	89
TRINITY_DN23632_c0_g3::TRINITY_DN23632_c0_g3_i1::g.15033::m.15033	81	ASIM_0000126501-mRNA-1	350	2e-50	100	98
TRINITY_DN23632_c0_g2::TRINITY_DN23632_c0_g2_i2::g.15029::m.15029	385	ASIM_0000126501-mRNA-1	350	0	90	92
TRINITY_DN23632_c0_g2::TRINITY_DN23632_c0_g2_i1::g.15027::m.15027	208	ASIM_0000126501-mRNA-1	350	3e-148	105	92
TRINITY_DN33444_c0_g1::TRINITY_DN33444_c0_g1_i1::g.406::m.406	99	ASIM_0000126501-mRNA-1	350	1e-22	92	47
TRINITY_DN26108_c1_g1::TRINITY_DN26108_c1_g1_i1::g.4094::m.4094	202	ASIM_0000126801-mRNA-1	194	5e-109	88	97
TRINITY_DN23781_c0_g3::TRINITY_DN23781_c0_g3_i1::g.6756::m.6756	137	ASIM_0000127301-mRNA-1	93	7e-60	62	98
TRINITY_DN21232_c0_g4::TRINITY_DN21232_c0_g4_i1::g.15776::m.15776	125	ASIM_0000127501-mRNA-1	271	6e-86	99	99
TRINITY_DN25459_c0_g1::TRINITY_DN25459_c0_g1_i1::g.19514::m.19514	84	ASIM_0000127901-mRNA-1	155	1e-39	80	94
TRINITY_DN25459_c0_g8::TRINITY_DN25459_c0_g8_i2::g.19524::m.19524	83	ASIM_0000127901-mRNA-1	155	1e-30	68	92
TRINITY_DN25459_c0_g6::TRINITY_DN25459_c0_g6_i1::g.19522::m.19522	95	ASIM_0000127901-mRNA-1	155	3e-31	60	94
TRINITY_DN25459_c0_g8::TRINITY_DN25459_c0_g8_i1::g.19523::m.19523	89	ASIM_0000127901-mRNA-1	155	2e-30	64	92
TRINITY_DN26980_c0_g1::TRINITY_DN26980_c0_g1_i1::g.12283::m.12283	322	ASIM_0000129401-mRNA-1	154	3e-108	47	98
TRINITY_DN26361_c0_g2::TRINITY_DN26361_c0_g2_i2::g.12770::m.12770	258	ASIM_0000129701-mRNA-1	320	0	100	100
TRINITY_DN26361_c0_g2::TRINITY_DN26361_c0_g2_i1::g.12768::m.12768	172	ASIM_0000129701-mRNA-1	320	2e-123	100	100
TRINITY_DN14268_c0_g1::TRINITY_DN14268_c0_g1_i1::g.22138::m.22138	119	ASIM_0000129901-mRNA-1	283	1e-81	100	99
TRINITY_DN5998_c0_g1::TRINITY_DN5998_c0_g1_i1::g.5383::m.5383	302	ASIM_0000130401-mRNA-1	306	0	99	100
TRINITY_DN19509_c0_g1::TRINITY_DN19509_c0_g1_i1::g.22177::m.22177	544	ASIM_0000130601-mRNA-1	521	0	99	94
TRINITY_DN21929_c0_g5::TRINITY_DN21929_c0_g5_i2::g.18540::m.18540	92	ASIM_0000130801-mRNA-1	466	3e-46	100	77
TRINITY_DN21929_c0_g13::TRINITY_DN21929_c0_g13_i1::g.18546::m.18546	87	ASIM_0000130801-mRNA-1	466	3e-28	73	73
TRINITY_DN26226_c3_g10::TRINITY_DN26226_c3_g10_i2::g.16673::m.16673	130	ASIM_0000130801-mRNA-1	466	2e-53	81	77
TRINITY_DN19991_c0_g2::TRINITY_DN19991_c0_g2_i1::g.18766::m.18766	90	ASIM_0000130801-mRNA-1	466	6e-41	98	65
TRINITY_DN27097_c4_g9::TRINITY_DN27097_c4_g9_i1::g.1172::m.1172	136	ASIM_0000130801-mRNA-1	466	9e-94	100	99
TRINITY_DN27097_c4_g3::TRINITY_DN27097_c4_g3_i1::g.1164::m.1164	82	ASIM_0000130801-mRNA-1	466	1e-52	100	98
TRINITY_DN26226_c3_g15::TRINITY_DN26226_c3_g15_i1::g.16674::m.16674	105	ASIM_0000130801-mRNA-1	466	2e-50	100	68
TRINITY_DN27097_c4_g6::TRINITY_DN27097_c4_g6_i1::g.1169::m.1169	107	ASIM_0000130801-mRNA-1	466	2e-71	100	100
TRINITY_DN27097_c4_g2::TRINITY_DN27097_c4_g2_i1::g.1163::m.1163	114	ASIM_0000130801-mRNA-1	466	3e-78	100	99
TRINITY_DN27097_c4_g4::TRINITY_DN27097_c4_g4_i6::g.1168::m.1168	321	ASIM_0000130801-mRNA-1	466	4e-147	63	100
TRINITY_DN19991_c0_g4::TRINITY_DN19991_c0_g4_i1::g.18768::m.18768	90	ASIM_0000130801-mRNA-1	466	1e-40	98	65
TRINITY_DN23893_c0_g1::TRINITY_DN23893_c0_g1_i1::g.16363::m.16363	195	ASIM_0000131801-mRNA-1	118	9e-69	54	97
TRINITY_DN21639_c0_g4::TRINITY_DN21639_c0_g4_i1::g.7715::m.7715	93	ASIM_0000132101-mRNA-1	103	4e-60	98	98
TRINITY_DN25918_c1_g2::TRINITY_DN25918_c1_g2_i1::g.8601::m.8601	161	ASIM_0000132401-mRNA-1	88	2e-54	55	93
TRINITY_DN19440_c0_g1::TRINITY_DN19440_c0_g1_i1::g.7321::m.7321	90	ASIM_0000132601-mRNA-1	525	5e-58	100	100
TRINITY_DN21573_c0_g2::TRINITY_DN21573_c0_g2_i1::g.110::m.110	341	ASIM_0000133201-mRNA-1	181	2e-102	49	88
TRINITY_DN25405_c0_g2::TRINITY_DN25405_c0_g2_i5::g.19785::m.19785	925	ASIM_0000133901-mRNA-1	396	0	38	98
TRINITY_DN25405_c0_g2::TRINITY_DN25405_c0_g2_i2::g.19779::m.19779	922	ASIM_0000133901-mRNA-1	396	0	38	98
TRINITY_DN25405_c0_g2::TRINITY_DN25405_c0_g2_i1::g.19777::m.19777	117	ASIM_0000133901-mRNA-1	396	2e-65	86	97
TRINITY_DN26141_c0_g6::TRINITY_DN26141_c0_g6_i4::g.4194::m.4194	230	ASIM_0000134201-mRNA-1	297	3e-136	99	96
TRINITY_DN26141_c0_g6::TRINITY_DN26141_c0_g6_i2::g.4193::m.4193	141	ASIM_0000134201-mRNA-1	297	2e-70	95	91
TRINITY_DN10639_c0_g1::TRINITY_DN10639_c0_g1_i1::g.21737::m.21737	110	ASIM_0000134501-mRNA-1	79	1e-23	50	73
TRINITY_DN24750_c0_g1::TRINITY_DN24750_c0_g1_i1::g.21503::m.21503	151	ASIM_0000134901-mRNA-1	150	6e-109	99	99
TRINITY_DN22401_c0_g1::TRINITY_DN22401_c0_g1_i5::g.14353::m.14353	342	ASIM_0000135301-mRNA-1	275	2e-161	79	89
TRINITY_DN22401_c0_g1::TRINITY_DN22401_c0_g1_i4::g.14351::m.14351	346	ASIM_0000135301-mRNA-1	275	2e-161	78	89
TRINITY_DN22401_c0_g1::TRINITY_DN22401_c0_g1_i3::g.14349::m.14349	346	ASIM_0000135301-mRNA-1	275	2e-161	78	89
TRINITY_DN23868_c1_g1::TRINITY_DN23868_c1_g1_i1::g.16241::m.16241	402	ASIM_0000135501-mRNA-1	321	2e-102	46	97
TRINITY_DN24109_c0_g2::TRINITY_DN24109_c0_g2_i1::g.15861::m.15861	515	ASIM_0000135701-mRNA-1	441	0	85	91
TRINITY_DN24109_c0_g2::TRINITY_DN24109_c0_g2_i3::g.15864::m.15864	245	ASIM_0000135701-mRNA-1	441	0	99	99
TRINITY_DN24109_c0_g2::TRINITY_DN24109_c0_g2_i2::g.15863::m.15863	104	ASIM_0000135701-mRNA-1	441	5e-46	75	93
TRINITY_DN25810_c0_g2::TRINITY_DN25810_c0_g2_i1::g.21936::m.21936	82	ASIM_0000136001-mRNA-1	179	5e-35	73	98
TRINITY_DN22554_c2_g2::TRINITY_DN22554_c2_g2_i1::g.19049::m.19049	128	ASIM_0000136101-mRNA-1	393	3e-88	100	99
TRINITY_DN22554_c2_g1::TRINITY_DN22554_c2_g1_i1::g.19045::m.19045	486	ASIM_0000136101-mRNA-1	393	0	80	98
TRINITY_DN20585_c0_g4::TRINITY_DN20585_c0_g4_i1::g.21049::m.21049	126	ASIM_0000136801-mRNA-1	141	6e-66	100	91
TRINITY_DN21023_c0_g1::TRINITY_DN21023_c0_g1_i1::g.1450::m.1450	146	ASIM_0000137101-mRNA-1	145	2e-99	99	98
TRINITY_DN24830_c0_g1::TRINITY_DN24830_c0_g1_i1::g.14622::m.14622	152	ASIM_0000137801-mRNA-1	419	7e-109	100	100
TRINITY_DN24830_c0_g6::TRINITY_DN24830_c0_g6_i6::g.14624::m.14624	456	ASIM_0000137801-mRNA-1	419	7e-156	48	99
TRINITY_DN24830_c0_g5::TRINITY_DN24830_c0_g5_i1::g.14623::m.14623	175	ASIM_0000137801-mRNA-1	419	3e-124	98	99
TRINITY_DN32534_c0_g1::TRINITY_DN32534_c0_g1_i1::g.23253::m.23253	144	ASIM_0000138701-mRNA-1	287	2e-99	99	94
TRINITY_DN21280_c0_g2::TRINITY_DN21280_c0_g2_i1::g.15773::m.15773	223	ASIM_0000139401-mRNA-1	182	2e-124	77	98
TRINITY_DN26157_c1_g2::TRINITY_DN26157_c1_g2_i2::g.3937::m.3937	85	ASIM_0000139801-mRNA-1	247	4e-05	55	44
TRINITY_DN11182_c0_g1::TRINITY_DN11182_c0_g1_i2::g.6221::m.6221	120	ASIM_0000139801-mRNA-1	247	0.0002	95	29
TRINITY_DN25000_c0_g1::TRINITY_DN25000_c0_g1_i1::g.19354::m.19354	385	ASIM_0000140701-mRNA-1	302	0	71	98
TRINITY_DN25000_c0_g1::TRINITY_DN25000_c0_g1_i3::g.19360::m.19360	706	ASIM_0000140701-mRNA-1	302	0	38	98
TRINITY_DN25000_c0_g1::TRINITY_DN25000_c0_g1_i2::g.19356::m.19356	851	ASIM_0000140701-mRNA-1	302	0	32	98
TRINITY_DN25000_c0_g1::TRINITY_DN25000_c0_g1_i4::g.19364::m.19364	387	ASIM_0000140701-mRNA-1	302	0	71	98
TRINITY_DN25959_c0_g16::TRINITY_DN25959_c0_g16_i1::g.8781::m.8781	79	ASIM_0000141601-mRNA-1	226	7e-55	100	100
TRINITY_DN25959_c0_g19::TRINITY_DN25959_c0_g19_i1::g.8782::m.8782	90	ASIM_0000141601-mRNA-1	226	4e-45	83	94
TRINITY_DN21585_c0_g1::TRINITY_DN21585_c0_g1_i1::g.76::m.76	586	ASIM_0000142101-mRNA-1	205	3e-130	31	98
TRINITY_DN24899_c0_g1::TRINITY_DN24899_c0_g1_i6::g.14683::m.14683	674	ASIM_0000142401-mRNA-1	284	0	40	98
TRINITY_DN24899_c0_g1::TRINITY_DN24899_c0_g1_i3::g.14680::m.14680	674	ASIM_0000142401-mRNA-1	284	0	40	98
TRINITY_DN26730_c0_g1::TRINITY_DN26730_c0_g1_i2::g.20720::m.20720	634	ASIM_0000142501-mRNA-1	544	0	84	97
TRINITY_DN24745_c3_g1::TRINITY_DN24745_c3_g1_i10::g.21365::m.21365	94	ASIM_0000143601-mRNA-1	80	5e-24	81	61
TRINITY_DN24745_c3_g3::TRINITY_DN24745_c3_g3_i1::g.21368::m.21368	81	ASIM_0000143601-mRNA-1	80	5e-46	98	87
TRINITY_DN26702_c2_g1::TRINITY_DN26702_c2_g1_i3::g.20409::m.20409	685	ASIM_0000144501-mRNA-1	310	0	42	99
TRINITY_DN26226_c3_g16::TRINITY_DN26226_c3_g16_i1::g.16675::m.16675	301	ASIM_0000144901-mRNA-1	477	8e-119	75	69
TRINITY_DN27097_c4_g4::TRINITY_DN27097_c4_g4_i2::g.1166::m.1166	107	ASIM_0000144901-mRNA-1	477	2e-26	53	84
TRINITY_DN19991_c0_g2::TRINITY_DN19991_c0_g2_i3::g.18767::m.18767	145	ASIM_0000144901-mRNA-1	477	1e-60	101	61
TRINITY_DN27097_c4_g4::TRINITY_DN27097_c4_g4_i1::g.1165::m.1165	295	ASIM_0000144901-mRNA-1	477	8e-65	38	88
TRINITY_DN25763_c0_g4::TRINITY_DN25763_c0_g4_i1::g.2962::m.2962	228	ASIM_0000145001-mRNA-1	119	1e-30	43	76
TRINITY_DN24877_c0_g1::TRINITY_DN24877_c0_g1_i2::g.14689::m.14689	919	ASIM_0000145201-mRNA-1	324	0	35	93
TRINITY_DN24877_c0_g1::TRINITY_DN24877_c0_g1_i3::g.14695::m.14695	907	ASIM_0000145201-mRNA-1	324	0	35	93
TRINITY_DN23797_c0_g1::TRINITY_DN23797_c0_g1_i8::g.6771::m.6771	136	ASIM_0000146301-mRNA-1	269	1e-08	64	28
TRINITY_DN24754_c0_g4::TRINITY_DN24754_c0_g4_i1::g.21235::m.21235	88	ASIM_0000146601-mRNA-1	228	3e-56	111	89
TRINITY_DN24754_c0_g1::TRINITY_DN24754_c0_g1_i1::g.21232::m.21232	82	ASIM_0000146601-mRNA-1	228	3e-51	112	89
TRINITY_DN24754_c0_g2::TRINITY_DN24754_c0_g2_i1::g.21233::m.21233	88	ASIM_0000146601-mRNA-1	228	3e-56	111	89
TRINITY_DN25393_c0_g2::TRINITY_DN25393_c0_g2_i3::g.5218::m.5218	82	ASIM_0000146901-mRNA-1	169	3e-36	74	100
TRINITY_DN25393_c0_g4::TRINITY_DN25393_c0_g4_i1::g.5219::m.5219	82	ASIM_0000146901-mRNA-1	169	5e-35	84	97
TRINITY_DN25393_c0_g6::TRINITY_DN25393_c0_g6_i1::g.5222::m.5222	115	ASIM_0000146901-mRNA-1	169	1e-67	96	97
TRINITY_DN25393_c0_g2::TRINITY_DN25393_c0_g2_i2::g.5216::m.5216	123	ASIM_0000146901-mRNA-1	169	2e-35	49	100
TRINITY_DN25393_c0_g8::TRINITY_DN25393_c0_g8_i1::g.5223::m.5223	79	ASIM_0000146901-mRNA-1	169	4e-43	100	97
TRINITY_DN26745_c1_g10::TRINITY_DN26745_c1_g10_i3::g.20652::m.20652	104	ASIM_0000147301-mRNA-1	206	3e-10	50	48
TRINITY_DN27123_c1_g5::TRINITY_DN27123_c1_g5_i2::g.13500::m.13500	300	ASIM_0000147501-mRNA-1	140	3e-05	30	31
TRINITY_DN26190_c0_g2::TRINITY_DN26190_c0_g2_i1::g.4170::m.4170	769	ASIM_0000147801-mRNA-1	330	0	40	99
TRINITY_DN26190_c0_g2::TRINITY_DN26190_c0_g2_i3::g.4171::m.4171	82	ASIM_0000147801-mRNA-1	330	9e-39	68	100
TRINITY_DN22458_c1_g6::TRINITY_DN22458_c1_g6_i1::g.11259::m.11259	91	ASIM_0000148601-mRNA-1	81	2e-31	59	100
TRINITY_DN22458_c1_g7::TRINITY_DN22458_c1_g7_i1::g.11261::m.11261	91	ASIM_0000148601-mRNA-1	81	2e-31	59	100
TRINITY_DN22458_c1_g5::TRINITY_DN22458_c1_g5_i1::g.11257::m.11257	91	ASIM_0000148601-mRNA-1	81	2e-31	59	100
TRINITY_DN9045_c0_g1::TRINITY_DN9045_c0_g1_i2::g.1509::m.1509	90	ASIM_0000149201-mRNA-1	423	8e-37	100	62
TRINITY_DN16636_c0_g1::TRINITY_DN16636_c0_g1_i1::g.4306::m.4306	124	ASIM_0000149401-mRNA-1	123	7e-72	99	87
TRINITY_DN18882_c0_g1::TRINITY_DN18882_c0_g1_i1::g.15539::m.15539	124	ASIM_0000149401-mRNA-1	123	6e-81	99	99
TRINITY_DN25264_c0_g1::TRINITY_DN25264_c0_g1_i2::g.6467::m.6467	142	ASIM_0000150001-mRNA-1	134	1e-91	94	100
TRINITY_DN25264_c0_g1::TRINITY_DN25264_c0_g1_i1::g.6465::m.6465	135	ASIM_0000150001-mRNA-1	134	6e-92	99	100
TRINITY_DN26871_c0_g1::TRINITY_DN26871_c0_g1_i1::g.8966::m.8966	538	ASIM_0000151401-mRNA-1	258	8e-178	47	97
TRINITY_DN17234_c0_g1::TRINITY_DN17234_c0_g1_i1::g.446::m.446	120	ASIM_0000151601-mRNA-1	230	0.0005	64	25
TRINITY_DN26984_c0_g6::TRINITY_DN26984_c0_g6_i1::g.12314::m.12314	358	ASIM_0000153101-mRNA-1	231	1e-72	58	98
TRINITY_DN26984_c0_g6::TRINITY_DN26984_c0_g6_i4::g.12322::m.12322	244	ASIM_0000153101-mRNA-1	231	1e-75	85	98
TRINITY_DN26984_c0_g6::TRINITY_DN26984_c0_g6_i3::g.12317::m.12317	344	ASIM_0000153101-mRNA-1	231	5e-73	60	98
TRINITY_DN27136_c1_g6::TRINITY_DN27136_c1_g6_i1::g.13811::m.13811	364	ASIM_0000153201-mRNA-1	395	0	100	98
TRINITY_DN27136_c1_g6::TRINITY_DN27136_c1_g6_i3::g.13817::m.13817	451	ASIM_0000153201-mRNA-1	395	0	80	98
TRINITY_DN27136_c1_g6::TRINITY_DN27136_c1_g6_i2::g.13814::m.13814	432	ASIM_0000153201-mRNA-1	395	0	84	98
TRINITY_DN27136_c1_g6::TRINITY_DN27136_c1_g6_i4::g.13820::m.13820	430	ASIM_0000153201-mRNA-1	395	0	84	98
TRINITY_DN23028_c0_g2::TRINITY_DN23028_c0_g2_i1::g.4746::m.4746	135	ASIM_0000153301-mRNA-1	125	4e-66	89	70
TRINITY_DN25887_c0_g4::TRINITY_DN25887_c0_g4_i1::g.21980::m.21980	101	ASIM_0000153301-mRNA-1	125	5e-65	91	98
TRINITY_DN25887_c0_g4::TRINITY_DN25887_c0_g4_i2::g.21981::m.21981	101	ASIM_0000153301-mRNA-1	125	5e-65	91	98
TRINITY_DN23738_c0_g1::TRINITY_DN23738_c0_g1_i2::g.6613::m.6613	337	ASIM_0000153401-mRNA-1	182	1e-60	35	76
TRINITY_DN23738_c0_g1::TRINITY_DN23738_c0_g1_i6::g.6625::m.6625	92	ASIM_0000153401-mRNA-1	182	8e-48	100	76
TRINITY_DN23738_c0_g1::TRINITY_DN23738_c0_g1_i5::g.6619::m.6619	407	ASIM_0000153401-mRNA-1	182	9e-93	49	74
TRINITY_DN26792_c3_g2::TRINITY_DN26792_c3_g2_i1::g.20633::m.20633	475	ASIM_0000153501-mRNA-1	179	2e-126	37	99
TRINITY_DN26792_c3_g2::TRINITY_DN26792_c3_g2_i2::g.20637::m.20637	407	ASIM_0000153501-mRNA-1	179	3e-127	43	99
TRINITY_DN22797_c0_g1::TRINITY_DN22797_c0_g1_i2::g.14134::m.14134	227	ASIM_0000153601-mRNA-1	160	2e-73	52	91
TRINITY_DN22797_c0_g1::TRINITY_DN22797_c0_g1_i3::g.14136::m.14136	242	ASIM_0000153601-mRNA-1	160	3e-102	66	93
TRINITY_DN22797_c0_g1::TRINITY_DN22797_c0_g1_i1::g.14133::m.14133	161	ASIM_0000153601-mRNA-1	160	5e-104	99	94
TRINITY_DN22094_c0_g2::TRINITY_DN22094_c0_g2_i3::g.7001::m.7001	167	ASIM_0000154101-mRNA-1	159	4e-99	86	95
TRINITY_DN22094_c0_g2::TRINITY_DN22094_c0_g2_i1::g.6999::m.6999	160	ASIM_0000154101-mRNA-1	159	3e-115	99	98
TRINITY_DN26527_c0_g1::TRINITY_DN26527_c0_g1_i2::g.10723::m.10723	941	ASIM_0000154401-mRNA-1	366	0	38	95
TRINITY_DN24855_c0_g4::TRINITY_DN24855_c0_g4_i1::g.14706::m.14706	91	ASIM_0000154601-mRNA-1	206	5e-62	100	98
TRINITY_DN24855_c0_g3::TRINITY_DN24855_c0_g3_i1::g.14703::m.14703	123	ASIM_0000154601-mRNA-1	206	3e-71	83	98
TRINITY_DN24855_c0_g3::TRINITY_DN24855_c0_g3_i2::g.14704::m.14704	98	ASIM_0000154601-mRNA-1	206	8e-66	96	97
TRINITY_DN24855_c0_g3::TRINITY_DN24855_c0_g3_i2::g.14705::m.14705	81	ASIM_0000154601-mRNA-1	206	4e-36	72	100
TRINITY_DN24975_c0_g1::TRINITY_DN24975_c0_g1_i1::g.19423::m.19423	278	ASIM_0000154801-mRNA-1	182	7e-107	54	100
TRINITY_DN26743_c0_g1::TRINITY_DN26743_c0_g1_i1::g.20503::m.20503	756	ASIM_0000155301-mRNA-1	305	7e-145	31	91
TRINITY_DN26743_c0_g1::TRINITY_DN26743_c0_g1_i3::g.20505::m.20505	756	ASIM_0000155301-mRNA-1	305	7e-145	31	91
TRINITY_DN26332_c0_g4::TRINITY_DN26332_c0_g4_i1::g.12736::m.12736	97	ASIM_0000156101-mRNA-1	212	3e-66	98	97
TRINITY_DN26332_c0_g4::TRINITY_DN26332_c0_g4_i2::g.12737::m.12737	213	ASIM_0000156101-mRNA-1	212	1e-157	99	98
TRINITY_DN24206_c0_g3::TRINITY_DN24206_c0_g3_i1::g.1574::m.1574	139	ASIM_0000156201-mRNA-1	258	3e-98	99	100
TRINITY_DN25917_c0_g6::TRINITY_DN25917_c0_g6_i5::g.8599::m.8599	328	ASIM_0000156301-mRNA-1	131	5e-77	34	97
TRINITY_DN26379_c0_g2::TRINITY_DN26379_c0_g2_i8::g.12530::m.12530	803	ASIM_0000156501-mRNA-1	290	1e-178	42	76
TRINITY_DN26379_c0_g2::TRINITY_DN26379_c0_g2_i3::g.12527::m.12527	673	ASIM_0000156501-mRNA-1	290	1e-180	50	76
TRINITY_DN26379_c0_g2::TRINITY_DN26379_c0_g2_i9::g.12533::m.12533	673	ASIM_0000156501-mRNA-1	290	2e-180	50	76
TRINITY_DN19107_c0_g1::TRINITY_DN19107_c0_g1_i1::g.11794::m.11794	145	ASIM_0000156701-mRNA-1	166	3e-101	99	100
TRINITY_DN25379_c0_g7::TRINITY_DN25379_c0_g7_i1::g.5179::m.5179	100	ASIM_0000157101-mRNA-1	302	7e-67	100	100
TRINITY_DN25379_c0_g10::TRINITY_DN25379_c0_g10_i1::g.5181::m.5181	94	ASIM_0000157101-mRNA-1	302	1e-61	100	100
TRINITY_DN25379_c0_g21::TRINITY_DN25379_c0_g21_i2::g.5185::m.5185	272	ASIM_0000157101-mRNA-1	302	2e-94	51	100
TRINITY_DN25379_c0_g21::TRINITY_DN25379_c0_g21_i1::g.5184::m.5184	107	ASIM_0000157101-mRNA-1	302	5e-42	66	98
TRINITY_DN26462_c0_g5::TRINITY_DN26462_c0_g5_i3::g.8150::m.8150	164	ASIM_0000157301-mRNA-1	122	3e-80	68	100
TRINITY_DN26462_c0_g5::TRINITY_DN26462_c0_g5_i1::g.8149::m.8149	169	ASIM_0000157301-mRNA-1	122	2e-83	69	99
TRINITY_DN21698_c0_g1::TRINITY_DN21698_c0_g1_i1::g.7630::m.7630	951	ASIM_0000157501-mRNA-1	544	0	47	95
TRINITY_DN26527_c0_g2::TRINITY_DN26527_c0_g2_i1::g.10726::m.10726	133	ASIM_0000157501-mRNA-1	544	8e-69	86	94
TRINITY_DN27007_c3_g11::TRINITY_DN27007_c3_g11_i2::g.1102::m.1102	86	ASIM_0000158001-mRNA-1	251	4e-22	98	42
TRINITY_DN27007_c3_g11::TRINITY_DN27007_c3_g11_i1::g.1101::m.1101	165	ASIM_0000158001-mRNA-1	251	6e-31	80	37
TRINITY_DN26871_c0_g1::TRINITY_DN26871_c0_g1_i2::g.8968::m.8968	241	ASIM_0000158001-mRNA-1	251	3e-126	72	98
TRINITY_DN27085_c1_g3::TRINITY_DN27085_c1_g3_i1::g.1122::m.1122	180	ASIM_0000158401-mRNA-1	139	7e-96	81	93
TRINITY_DN22196_c0_g2::TRINITY_DN22196_c0_g2_i3::g.17482::m.17482	291	ASIM_0000158501-mRNA-1	214	1e-152	71	100
TRINITY_DN22196_c0_g2::TRINITY_DN22196_c0_g2_i4::g.17483::m.17483	267	ASIM_0000158501-mRNA-1	214	6e-154	78	100
TRINITY_DN22196_c0_g2::TRINITY_DN22196_c0_g2_i1::g.17480::m.17480	128	ASIM_0000158501-mRNA-1	214	9e-68	79	100
TRINITY_DN21904_c0_g1::TRINITY_DN21904_c0_g1_i8::g.18601::m.18601	205	ASIM_0000158801-mRNA-1	114	3e-73	54	98
TRINITY_DN21904_c0_g1::TRINITY_DN21904_c0_g1_i1::g.18599::m.18599	196	ASIM_0000158801-mRNA-1	114	1e-72	56	98
TRINITY_DN21904_c0_g1::TRINITY_DN21904_c0_g1_i9::g.18604::m.18604	129	ASIM_0000158801-mRNA-1	114	2e-71	84	99
TRINITY_DN18064_c0_g1::TRINITY_DN18064_c0_g1_i1::g.12968::m.12968	157	ASIM_0000158801-mRNA-1	114	1e-07	56	35
TRINITY_DN25772_c1_g4::TRINITY_DN25772_c1_g4_i1::g.2902::m.2902	230	ASIM_0000159501-mRNA-1	312	2e-75	56	90
TRINITY_DN25772_c1_g1::TRINITY_DN25772_c1_g1_i1::g.2901::m.2901	90	ASIM_0000159501-mRNA-1	312	3e-56	113	88
TRINITY_DN25772_c1_g3::TRINITY_DN25772_c1_g3_i2::g.2903::m.2903	221	ASIM_0000159501-mRNA-1	312	2e-155	105	93
TRINITY_DN27184_c4_g11::TRINITY_DN27184_c4_g11_i2::g.13688::m.13688	114	ASIM_0000159801-mRNA-1	127	5e-48	69	94
TRINITY_DN27184_c4_g5::TRINITY_DN27184_c4_g5_i1::g.13685::m.13685	115	ASIM_0000159801-mRNA-1	127	4e-50	67	98
TRINITY_DN27184_c4_g8::TRINITY_DN27184_c4_g8_i1::g.13687::m.13687	80	ASIM_0000159801-mRNA-1	127	3e-39	82	93
TRINITY_DN22320_c0_g2::TRINITY_DN22320_c0_g2_i1::g.14311::m.14311	635	ASIM_0000160001-mRNA-1	340	0	52	98
TRINITY_DN21439_c0_g1::TRINITY_DN21439_c0_g1_i1::g.19158::m.19158	735	ASIM_0000160301-mRNA-1	272	0	36	99
TRINITY_DN26955_c1_g11::TRINITY_DN26955_c1_g11_i2::g.11908::m.11908	448	ASIM_0000160401-mRNA-1	315	0	70	99
TRINITY_DN26955_c1_g11::TRINITY_DN26955_c1_g11_i1::g.11905::m.11905	428	ASIM_0000160401-mRNA-1	315	0	73	98
TRINITY_DN25743_c0_g2::TRINITY_DN25743_c0_g2_i3::g.3074::m.3074	162	ASIM_0000160501-mRNA-1	113	9e-78	69	99
TRINITY_DN25743_c0_g2::TRINITY_DN25743_c0_g2_i2::g.3069::m.3069	162	ASIM_0000160501-mRNA-1	113	9e-78	69	99
TRINITY_DN26011_c0_g1::TRINITY_DN26011_c0_g1_i1::g.4481::m.4481	222	ASIM_0000160601-mRNA-1	152	1e-103	68	95
TRINITY_DN18102_c0_g1::TRINITY_DN18102_c0_g1_i2::g.39::m.39	155	ASIM_0000161001-mRNA-1	90	3e-13	47	41
TRINITY_DN21185_c1_g1::TRINITY_DN21185_c1_g1_i1::g.10009::m.10009	241	ASIM_0000161201-mRNA-1	88	2e-47	35	89
TRINITY_DN26714_c0_g3::TRINITY_DN26714_c0_g3_i5::g.20629::m.20629	323	ASIM_0000161501-mRNA-1	323	3e-49	54	54
TRINITY_DN26714_c0_g3::TRINITY_DN26714_c0_g3_i1::g.20627::m.20627	508	ASIM_0000161501-mRNA-1	323	3e-126	64	58
TRINITY_DN22193_c0_g2::TRINITY_DN22193_c0_g2_i6::g.17390::m.17390	426	ASIM_0000161501-mRNA-1	323	6e-23	43	34
TRINITY_DN25783_c0_g1::TRINITY_DN25783_c0_g1_i4::g.3052::m.3052	276	ASIM_0000161601-mRNA-1	234	2e-144	74	97
TRINITY_DN25783_c0_g10::TRINITY_DN25783_c0_g10_i1::g.3055::m.3055	91	ASIM_0000161601-mRNA-1	234	6e-40	67	100
TRINITY_DN25783_c0_g12::TRINITY_DN25783_c0_g12_i1::g.3056::m.3056	91	ASIM_0000161601-mRNA-1	234	6e-40	67	100
TRINITY_DN25783_c0_g1::TRINITY_DN25783_c0_g1_i3::g.3051::m.3051	280	ASIM_0000161601-mRNA-1	234	6e-150	73	99
TRINITY_DN25783_c0_g6::TRINITY_DN25783_c0_g6_i1::g.3053::m.3053	91	ASIM_0000161601-mRNA-1	234	6e-40	67	100
TRINITY_DN25783_c0_g7::TRINITY_DN25783_c0_g7_i1::g.3054::m.3054	91	ASIM_0000161601-mRNA-1	234	6e-40	67	100
TRINITY_DN26431_c0_g2::TRINITY_DN26431_c0_g2_i1::g.7810::m.7810	304	ASIM_0000161701-mRNA-1	248	1e-171	79	98
TRINITY_DN26568_c0_g10::TRINITY_DN26568_c0_g10_i3::g.11229::m.11229	150	ASIM_0000162901-mRNA-1	131	0.007	32	41
TRINITY_DN24142_c0_g1::TRINITY_DN24142_c0_g1_i3::g.16100::m.16100	416	ASIM_0000163601-mRNA-1	389	1e-54	93	30
TRINITY_DN24142_c0_g1::TRINITY_DN24142_c0_g1_i1::g.16096::m.16096	416	ASIM_0000163601-mRNA-1	389	1e-54	93	30
TRINITY_DN24142_c0_g1::TRINITY_DN24142_c0_g1_i2::g.16098::m.16098	416	ASIM_0000163601-mRNA-1	389	1e-54	93	30
TRINITY_DN19929_c0_g1::TRINITY_DN19929_c0_g1_i3::g.18866::m.18866	122	ASIM_0000163801-mRNA-1	170	1e-83	100	98
TRINITY_DN25378_c0_g1::TRINITY_DN25378_c0_g1_i2::g.5026::m.5026	1300	ASIM_0000164201-mRNA-1	444	0	33	96
TRINITY_DN24298_c1_g5::TRINITY_DN24298_c1_g5_i1::g.1662::m.1662	142	ASIM_0000164301-mRNA-1	400	3e-55	104	75
TRINITY_DN18739_c0_g1::TRINITY_DN18739_c0_g1_i1::g.21564::m.21564	239	ASIM_0000164501-mRNA-1	226	1e-138	83	93
TRINITY_DN26090_c0_g2::TRINITY_DN26090_c0_g2_i7::g.4603::m.4603	175	ASIM_0000164901-mRNA-1	313	7e-16	93	28
TRINITY_DN18598_c1_g1::TRINITY_DN18598_c1_g1_i1::g.2483::m.2483	165	ASIM_0000164901-mRNA-1	313	8e-10	70	29
TRINITY_DN20257_c0_g1::TRINITY_DN20257_c0_g1_i1::g.19866::m.19866	232	ASIM_0000165101-mRNA-1	225	9e-132	80	97
TRINITY_DN26698_c0_g10::TRINITY_DN26698_c0_g10_i1::g.22947::m.22947	681	ASIM_0000166101-mRNA-1	325	0	46	99
TRINITY_DN26585_c3_g15::TRINITY_DN26585_c3_g15_i1::g.10743::m.10743	117	ASIM_0000166601-mRNA-1	296	9e-78	100	97
TRINITY_DN26585_c3_g12::TRINITY_DN26585_c3_g12_i4::g.10739::m.10739	504	ASIM_0000166601-mRNA-1	296	9e-162	44	99
TRINITY_DN26585_c3_g2::TRINITY_DN26585_c3_g2_i2::g.10733::m.10733	113	ASIM_0000166601-mRNA-1	296	3e-73	100	97
TRINITY_DN26585_c3_g2::TRINITY_DN26585_c3_g2_i1::g.10731::m.10731	113	ASIM_0000166601-mRNA-1	296	3e-73	100	97
TRINITY_DN25020_c1_g1::TRINITY_DN25020_c1_g1_i7::g.15377::m.15377	240	ASIM_0000167401-mRNA-1	357	6e-86	53	100
TRINITY_DN24213_c0_g1::TRINITY_DN24213_c0_g1_i4::g.1871::m.1871	405	ASIM_0000167801-mRNA-1	252	7e-169	62	93
TRINITY_DN24213_c0_g1::TRINITY_DN24213_c0_g1_i1::g.1870::m.1870	306	ASIM_0000167801-mRNA-1	252	3e-169	82	93
TRINITY_DN27007_c3_g13::TRINITY_DN27007_c3_g13_i1::g.1104::m.1104	303	ASIM_0000168401-mRNA-1	258	6e-65	57	54
TRINITY_DN26871_c0_g3::TRINITY_DN26871_c0_g3_i1::g.8969::m.8969	174	ASIM_0000168401-mRNA-1	258	1e-87	70	99
TRINITY_DN22386_c0_g1::TRINITY_DN22386_c0_g1_i1::g.14342::m.14342	379	ASIM_0000168601-mRNA-1	154	2e-83	36	92
TRINITY_DN26197_c0_g7::TRINITY_DN26197_c0_g7_i1::g.4053::m.4053	100	ASIM_0000169101-mRNA-1	101	1e-43	71	98
TRINITY_DN26197_c0_g9::TRINITY_DN26197_c0_g9_i1::g.4057::m.4057	87	ASIM_0000169101-mRNA-1	101	2e-52	100	97
TRINITY_DN26197_c0_g6::TRINITY_DN26197_c0_g6_i1::g.4050::m.4050	91	ASIM_0000169101-mRNA-1	101	7e-56	96	100
TRINITY_DN24391_c0_g6::TRINITY_DN24391_c0_g6_i1::g.23335::m.23335	80	ASIM_0000169801-mRNA-1	180	5e-54	100	100
TRINITY_DN24391_c0_g7::TRINITY_DN24391_c0_g7_i1::g.23336::m.23336	133	ASIM_0000169801-mRNA-1	180	5e-95	100	99
TRINITY_DN26361_c0_g4::TRINITY_DN26361_c0_g4_i1::g.12773::m.12773	106	ASIM_0000170401-mRNA-1	333	3e-75	100	100
TRINITY_DN26361_c0_g3::TRINITY_DN26361_c0_g3_i2::g.12771::m.12771	127	ASIM_0000170401-mRNA-1	333	2e-92	99	100
TRINITY_DN26361_c0_g4::TRINITY_DN26361_c0_g4_i2::g.12775::m.12775	85	ASIM_0000170401-mRNA-1	333	1e-58	100	100
TRINITY_DN27073_c1_g5::TRINITY_DN27073_c1_g5_i4::g.902::m.902	130	ASIM_0000170701-mRNA-1	149	8e-95	100	97
TRINITY_DN25605_c1_g3::TRINITY_DN25605_c1_g3_i6::g.2063::m.2063	1133	ASIM_0000171401-mRNA-1	345	7e-66	32	37
TRINITY_DN26352_c1_g1::TRINITY_DN26352_c1_g1_i3::g.12458::m.12458	170	ASIM_0000171501-mRNA-1	373	7e-106	101	89
TRINITY_DN23686_c0_g1::TRINITY_DN23686_c0_g1_i4::g.15223::m.15223	693	ASIM_0000172601-mRNA-1	228	8e-160	32	99
TRINITY_DN25854_c0_g1::TRINITY_DN25854_c0_g1_i1::g.21840::m.21840	938	ASIM_0000172701-mRNA-1	290	0	34	83
TRINITY_DN26175_c0_g1::TRINITY_DN26175_c0_g1_i1::g.3902::m.3902	1165	ASIM_0000173501-mRNA-1	395	0	33	95
TRINITY_DN22208_c0_g1::TRINITY_DN22208_c0_g1_i1::g.20082::m.20082	360	ASIM_0000175601-mRNA-1	235	1e-159	61	98
TRINITY_DN2075_c0_g1::TRINITY_DN2075_c0_g1_i1::g.15491::m.15491	142	ASIM_0000176301-mRNA-1	88	6e-37	49	95
TRINITY_DN22531_c0_g3::TRINITY_DN22531_c0_g3_i1::g.18928::m.18928	153	ASIM_0000176501-mRNA-1	152	2e-108	99	96
TRINITY_DN25866_c4_g1::TRINITY_DN25866_c4_g1_i2::g.21974::m.21974	846	ASIM_0000176601-mRNA-1	793	1e-154	44	98
TRINITY_DN27241_c3_g3::TRINITY_DN27241_c3_g3_i2::g.10598::m.10598	519	ASIM_0000177301-mRNA-1	260	3e-178	50	92
TRINITY_DN26581_c0_g5::TRINITY_DN26581_c0_g5_i1::g.11202::m.11202	83	ASIM_0000178301-mRNA-1	349	4e-37	100	92
TRINITY_DN26581_c0_g28::TRINITY_DN26581_c0_g28_i2::g.11213::m.11213	123	ASIM_0000178301-mRNA-1	349	3e-68	100	95
TRINITY_DN26581_c0_g27::TRINITY_DN26581_c0_g27_i1::g.11210::m.11210	89	ASIM_0000178301-mRNA-1	349	5e-42	100	94
TRINITY_DN26581_c0_g28::TRINITY_DN26581_c0_g28_i1::g.11211::m.11211	148	ASIM_0000178301-mRNA-1	349	2e-88	100	95
TRINITY_DN23839_c1_g10::TRINITY_DN23839_c1_g10_i1::g.16215::m.16215	113	ASIM_0000178901-mRNA-1	210	6e-61	81	98
TRINITY_DN23839_c1_g11::TRINITY_DN23839_c1_g11_i1::g.16217::m.16217	84	ASIM_0000178901-mRNA-1	210	1e-55	98	98
TRINITY_DN23839_c1_g14::TRINITY_DN23839_c1_g14_i1::g.16218::m.16218	84	ASIM_0000178901-mRNA-1	210	1e-55	98	98
TRINITY_DN23839_c1_g7::TRINITY_DN23839_c1_g7_i1::g.16213::m.16213	194	ASIM_0000178901-mRNA-1	210	1e-123	89	99
TRINITY_DN23839_c1_g8::TRINITY_DN23839_c1_g8_i1::g.16214::m.16214	113	ASIM_0000178901-mRNA-1	210	6e-62	81	100
TRINITY_DN26320_c0_g4::TRINITY_DN26320_c0_g4_i1::g.12743::m.12743	84	ASIM_0000179501-mRNA-1	307	3e-48	92	100
TRINITY_DN26320_c0_g9::TRINITY_DN26320_c0_g9_i3::g.12747::m.12747	234	ASIM_0000179501-mRNA-1	307	1e-46	33	100
TRINITY_DN26320_c0_g7::TRINITY_DN26320_c0_g7_i1::g.12744::m.12744	272	ASIM_0000179501-mRNA-1	307	0	99	100
TRINITY_DN26504_c2_g1::TRINITY_DN26504_c2_g1_i3::g.10922::m.10922	702	ASIM_0000181201-mRNA-1	300	0	39	93
TRINITY_DN26504_c2_g1::TRINITY_DN26504_c2_g1_i2::g.10916::m.10916	702	ASIM_0000181201-mRNA-1	300	0	39	93
TRINITY_DN24745_c3_g3::TRINITY_DN24745_c3_g3_i2::g.21369::m.21369	581	ASIM_0000182201-mRNA-1	423	1e-26	43	31
TRINITY_DN24745_c3_g3::TRINITY_DN24745_c3_g3_i1::g.21366::m.21366	581	ASIM_0000182201-mRNA-1	423	1e-26	43	31
TRINITY_DN26946_c1_g4::TRINITY_DN26946_c1_g4_i1::g.11970::m.11970	91	ASIM_0000182401-mRNA-1	337	1e-13	30	100
TRINITY_DN26946_c1_g16::TRINITY_DN26946_c1_g16_i1::g.11978::m.11978	91	ASIM_0000182401-mRNA-1	337	1e-13	30	100
TRINITY_DN26946_c1_g1::TRINITY_DN26946_c1_g1_i1::g.11968::m.11968	96	ASIM_0000182401-mRNA-1	337	5e-17	34	100
TRINITY_DN22971_c0_g1::TRINITY_DN22971_c0_g1_i2::g.9832::m.9832	256	ASIM_0000182601-mRNA-1	254	0	96	100
TRINITY_DN23849_c2_g12::TRINITY_DN23849_c2_g12_i1::g.16297::m.16297	244	ASIM_0000183001-mRNA-1	213	6e-83	72	70
TRINITY_DN19467_c0_g1::TRINITY_DN19467_c0_g1_i1::g.7225::m.7225	1015	ASIM_0000183301-mRNA-1	611	0	58	99
TRINITY_DN23903_c0_g1::TRINITY_DN23903_c0_g1_i1::g.2541::m.2541	895	ASIM_0000183301-mRNA-1	611	2e-10	54	18
TRINITY_DN19467_c0_g1::TRINITY_DN19467_c0_g1_i2::g.7228::m.7228	1007	ASIM_0000183301-mRNA-1	611	0	59	99
TRINITY_DN21732_c0_g1::TRINITY_DN21732_c0_g1_i1::g.14988::m.14988	212	ASIM_0000183401-mRNA-1	201	1e-55	94	96
TRINITY_DN21746_c0_g2::TRINITY_DN21746_c0_g2_i2::g.14964::m.14964	459	ASIM_0000183701-mRNA-1	465	3e-163	103	58
TRINITY_DN21746_c0_g1::TRINITY_DN21746_c0_g1_i1::g.14959::m.14959	1428	ASIM_0000183701-mRNA-1	465	2e-52	32	34
TRINITY_DN21746_c0_g2::TRINITY_DN21746_c0_g2_i1::g.14963::m.14963	263	ASIM_0000183701-mRNA-1	465	4e-129	84	88
TRINITY_DN23826_c0_g1::TRINITY_DN23826_c0_g1_i1::g.16367::m.16367	396	ASIM_0000184001-mRNA-1	364	0	91	100
TRINITY_DN26926_c6_g13::TRINITY_DN26926_c6_g13_i1::g.11918::m.11918	80	ASIM_0000184501-mRNA-1	191	7e-30	97	66
TRINITY_DN26926_c6_g12::TRINITY_DN26926_c6_g12_i3::g.11919::m.11919	421	ASIM_0000184501-mRNA-1	191	1e-59	44	53
TRINITY_DN26926_c6_g11::TRINITY_DN26926_c6_g11_i2::g.11920::m.11920	184	ASIM_0000184501-mRNA-1	191	9e-30	69	48
TRINITY_DN26884_c3_g8::TRINITY_DN26884_c3_g8_i8::g.9281::m.9281	107	ASIM_0000184901-mRNA-1	372	3e-37	57	100
TRINITY_DN26776_c2_g2::TRINITY_DN26776_c2_g2_i1::g.20662::m.20662	109	ASIM_0000184901-mRNA-1	372	1e-28	100	47
TRINITY_DN26884_c3_g8::TRINITY_DN26884_c3_g8_i5::g.9279::m.9279	119	ASIM_0000184901-mRNA-1	372	2e-27	41	100
TRINITY_DN22549_c1_g1::TRINITY_DN22549_c1_g1_i1::g.18944::m.18944	680	ASIM_0000185201-mRNA-1	217	1e-153	31	100
TRINITY_DN27059_c0_g4::TRINITY_DN27059_c0_g4_i1::g.1243::m.1243	401	ASIM_0000185501-mRNA-1	408	0	99	99
TRINITY_DN18780_c0_g1::TRINITY_DN18780_c0_g1_i3::g.21519::m.21519	311	ASIM_0000186401-mRNA-1	128	1e-71	41	88
TRINITY_DN21328_c0_g3::TRINITY_DN21328_c0_g3_i1::g.20844::m.20844	536	ASIM_0000187301-mRNA-1	266	7e-179	54	86
TRINITY_DN21328_c0_g3::TRINITY_DN21328_c0_g3_i2::g.20847::m.20847	623	ASIM_0000187301-mRNA-1	266	2e-177	47	86
TRINITY_DN21328_c0_g3::TRINITY_DN21328_c0_g3_i3::g.20851::m.20851	627	ASIM_0000187301-mRNA-1	266	3e-177	46	86
TRINITY_DN21328_c0_g3::TRINITY_DN21328_c0_g3_i6::g.20855::m.20855	572	ASIM_0000187301-mRNA-1	266	3e-178	51	86
TRINITY_DN21328_c0_g3::TRINITY_DN21328_c0_g3_i11::g.20859::m.20859	663	ASIM_0000187301-mRNA-1	266	9e-177	44	86
TRINITY_DN18784_c0_g2::TRINITY_DN18784_c0_g2_i1::g.21573::m.21573	287	ASIM_0000187501-mRNA-1	221	6e-157	86	88
TRINITY_DN18784_c0_g2::TRINITY_DN18784_c0_g2_i2::g.21574::m.21574	261	ASIM_0000187501-mRNA-1	221	2e-164	84	99
TRINITY_DN18784_c0_g1::TRINITY_DN18784_c0_g1_i1::g.21572::m.21572	87	ASIM_0000187501-mRNA-1	221	9e-27	55	100
TRINITY_DN25539_c0_g1::TRINITY_DN25539_c0_g1_i6::g.17795::m.17795	270	ASIM_0000187601-mRNA-1	198	5e-112	57	99
TRINITY_DN25539_c0_g1::TRINITY_DN25539_c0_g1_i4::g.17791::m.17791	270	ASIM_0000187601-mRNA-1	198	5e-112	57	99
TRINITY_DN26656_c3_g13::TRINITY_DN26656_c3_g13_i1::g.23132::m.23132	112	ASIM_0000187801-mRNA-1	351	2e-71	92	100
TRINITY_DN26656_c3_g23::TRINITY_DN26656_c3_g23_i1::g.23136::m.23136	96	ASIM_0000187801-mRNA-1	351	1e-63	100	100
TRINITY_DN26656_c3_g12::TRINITY_DN26656_c3_g12_i1::g.23130::m.23130	104	ASIM_0000187801-mRNA-1	351	4e-54	97	96
TRINITY_DN26656_c3_g18::TRINITY_DN26656_c3_g18_i1::g.23133::m.23133	98	ASIM_0000187801-mRNA-1	351	4e-64	100	100
TRINITY_DN26656_c3_g10::TRINITY_DN26656_c3_g10_i2::g.23129::m.23129	111	ASIM_0000187801-mRNA-1	351	2e-76	100	100
TRINITY_DN26656_c3_g19::TRINITY_DN26656_c3_g19_i1::g.23134::m.23134	93	ASIM_0000187801-mRNA-1	351	2e-45	79	98
TRINITY_DN26656_c3_g8::TRINITY_DN26656_c3_g8_i2::g.23128::m.23128	101	ASIM_0000187801-mRNA-1	351	6e-69	100	100
TRINITY_DN26656_c3_g8::TRINITY_DN26656_c3_g8_i1::g.23126::m.23126	117	ASIM_0000187801-mRNA-1	351	5e-81	100	100
TRINITY_DN26656_c3_g5::TRINITY_DN26656_c3_g5_i1::g.23124::m.23124	80	ASIM_0000187801-mRNA-1	351	3e-53	100	100
TRINITY_DN23863_c0_g1::TRINITY_DN23863_c0_g1_i2::g.16238::m.16238	195	ASIM_0000187901-mRNA-1	293	3e-82	63	99
TRINITY_DN23863_c0_g7::TRINITY_DN23863_c0_g7_i2::g.16239::m.16239	256	ASIM_0000187901-mRNA-1	293	2e-155	82	98
TRINITY_DN26096_c1_g1::TRINITY_DN26096_c1_g1_i1::g.4561::m.4561	228	ASIM_0000189401-mRNA-1	168	9e-88	53	100
TRINITY_DN26402_c0_g2::TRINITY_DN26402_c0_g2_i1::g.8038::m.8038	82	ASIM_0000189901-mRNA-1	250	6e-52	100	98
TRINITY_DN25960_c0_g3::TRINITY_DN25960_c0_g3_i1::g.8833::m.8833	499	ASIM_0000191301-mRNA-1	370	0	74	93
TRINITY_DN26686_c0_g6::TRINITY_DN26686_c0_g6_i6::g.23039::m.23039	93	ASIM_0000191401-mRNA-1	201	2e-54	94	96
TRINITY_DN26686_c0_g6::TRINITY_DN26686_c0_g6_i12::g.23041::m.23041	80	ASIM_0000191401-mRNA-1	201	7e-29	81	87
TRINITY_DN19253_c0_g1::TRINITY_DN19253_c0_g1_i1::g.777::m.777	348	ASIM_0000191701-mRNA-1	266	0	77	97
TRINITY_DN22512_c1_g1::TRINITY_DN22512_c1_g1_i6::g.18900::m.18900	107	ASIM_0000192001-mRNA-1	121	7e-15	77	49
TRINITY_DN27225_c1_g3::TRINITY_DN27225_c1_g3_i2::g.10255::m.10255	111	ASIM_0000192001-mRNA-1	121	3e-60	109	90
TRINITY_DN24616_c0_g3::TRINITY_DN24616_c0_g3_i1::g.22621::m.22621	80	ASIM_0000192201-mRNA-1	64	5e-26	66	96
TRINITY_DN24616_c0_g1::TRINITY_DN24616_c0_g1_i1::g.22618::m.22618	113	ASIM_0000192201-mRNA-1	64	4e-26	46	96
TRINITY_DN24616_c0_g5::TRINITY_DN24616_c0_g5_i1::g.22625::m.22625	80	ASIM_0000192201-mRNA-1	64	5e-26	66	96
TRINITY_DN24616_c0_g4::TRINITY_DN24616_c0_g4_i1::g.22622::m.22622	112	ASIM_0000192201-mRNA-1	64	3e-26	47	96
TRINITY_DN24616_c0_g8::TRINITY_DN24616_c0_g8_i1::g.22629::m.22629	80	ASIM_0000192201-mRNA-1	64	5e-26	66	96
TRINITY_DN24616_c0_g10::TRINITY_DN24616_c0_g10_i1::g.22631::m.22631	80	ASIM_0000192201-mRNA-1	64	5e-26	66	96
TRINITY_DN24616_c0_g6::TRINITY_DN24616_c0_g6_i1::g.22626::m.22626	112	ASIM_0000192201-mRNA-1	64	3e-26	47	96
TRINITY_DN24616_c0_g12::TRINITY_DN24616_c0_g12_i1::g.22635::m.22635	80	ASIM_0000192201-mRNA-1	64	5e-26	66	96
TRINITY_DN24616_c0_g11::TRINITY_DN24616_c0_g11_i1::g.22633::m.22633	80	ASIM_0000192201-mRNA-1	64	5e-26	66	96
TRINITY_DN24477_c0_g5::TRINITY_DN24477_c0_g5_i1::g.375::m.375	84	ASIM_0000192401-mRNA-1	162	6e-15	130	44
TRINITY_DN24477_c0_g3::TRINITY_DN24477_c0_g3_i1::g.372::m.372	84	ASIM_0000192401-mRNA-1	162	4e-14	130	43
TRINITY_DN24477_c0_g4::TRINITY_DN24477_c0_g4_i2::g.373::m.373	271	ASIM_0000192401-mRNA-1	162	1e-39	54	57
TRINITY_DN24477_c0_g3::TRINITY_DN24477_c0_g3_i2::g.376::m.376	85	ASIM_0000192401-mRNA-1	162	3e-14	129	43
TRINITY_DN24477_c0_g4::TRINITY_DN24477_c0_g4_i3::g.377::m.377	160	ASIM_0000192401-mRNA-1	162	8e-42	92	57
TRINITY_DN25393_c0_g5::TRINITY_DN25393_c0_g5_i3::g.5221::m.5221	247	ASIM_0000192501-mRNA-1	102	8e-69	41	100
TRINITY_DN25393_c0_g5::TRINITY_DN25393_c0_g5_i2::g.5220::m.5220	226	ASIM_0000192501-mRNA-1	102	3e-69	45	100
TRINITY_DN25539_c0_g1::TRINITY_DN25539_c0_g1_i5::g.17793::m.17793	161	ASIM_0000193601-mRNA-1	116	3e-76	68	100
TRINITY_DN18754_c0_g3::TRINITY_DN18754_c0_g3_i1::g.21546::m.21546	164	ASIM_0000193801-mRNA-1	289	1e-118	100	98
TRINITY_DN18754_c0_g2::TRINITY_DN18754_c0_g2_i1::g.21545::m.21545	231	ASIM_0000193801-mRNA-1	289	3e-138	82	98
TRINITY_DN27221_c5_g5::TRINITY_DN27221_c5_g5_i1::g.10359::m.10359	193	ASIM_0000194101-mRNA-1	348	3e-93	68	99
TRINITY_DN27221_c5_g5::TRINITY_DN27221_c5_g5_i6::g.10380::m.10380	193	ASIM_0000194101-mRNA-1	348	3e-93	68	99
TRINITY_DN27221_c5_g5::TRINITY_DN27221_c5_g5_i3::g.10369::m.10369	193	ASIM_0000194101-mRNA-1	348	3e-93	68	99
TRINITY_DN27221_c5_g5::TRINITY_DN27221_c5_g5_i5::g.10374::m.10374	193	ASIM_0000194101-mRNA-1	348	3e-93	68	99
TRINITY_DN27221_c5_g2::TRINITY_DN27221_c5_g2_i1::g.10358::m.10358	101	ASIM_0000194101-mRNA-1	348	7e-68	100	99
TRINITY_DN23753_c0_g2::TRINITY_DN23753_c0_g2_i3::g.6682::m.6682	129	ASIM_0000196101-mRNA-1	122	3e-76	89	91
TRINITY_DN23753_c0_g2::TRINITY_DN23753_c0_g2_i2::g.6680::m.6680	111	ASIM_0000196101-mRNA-1	122	1e-71	100	90
TRINITY_DN23753_c0_g3::TRINITY_DN23753_c0_g3_i1::g.6684::m.6684	82	ASIM_0000196101-mRNA-1	122	5e-49	98	90
TRINITY_DN23753_c0_g2::TRINITY_DN23753_c0_g2_i5::g.6685::m.6685	108	ASIM_0000196101-mRNA-1	122	7e-70	99	92
TRINITY_DN25828_c0_g2::TRINITY_DN25828_c0_g2_i1::g.21991::m.21991	433	ASIM_0000196301-mRNA-1	342	0	65	100
TRINITY_DN21502_c0_g1::TRINITY_DN21502_c0_g1_i1::g.190::m.190	531	ASIM_0000196701-mRNA-1	348	0	62	96
TRINITY_DN20812_c0_g1::TRINITY_DN20812_c0_g1_i1::g.10059::m.10059	230	ASIM_0000197301-mRNA-1	203	2e-77	61	90
TRINITY_DN23070_c0_g1::TRINITY_DN23070_c0_g1_i1::g.4804::m.4804	444	ASIM_0000197601-mRNA-1	196	1e-129	44	97
TRINITY_DN22220_c0_g1::TRINITY_DN22220_c0_g1_i1::g.20194::m.20194	328	ASIM_0000198001-mRNA-1	235	3e-148	63	98
TRINITY_DN17904_c0_g1::TRINITY_DN17904_c0_g1_i1::g.575::m.575	99	ASIM_0000198401-mRNA-1	98	1e-20	75	49
TRINITY_DN17369_c0_g1::TRINITY_DN17369_c0_g1_i2::g.21665::m.21665	89	ASIM_0000198401-mRNA-1	98	1e-05	110	30
TRINITY_DN24101_c0_g3::TRINITY_DN24101_c0_g3_i3::g.5589::m.5589	125	ASIM_0000198401-mRNA-1	98	1e-43	77	65
TRINITY_DN24101_c0_g3::TRINITY_DN24101_c0_g3_i2::g.5588::m.5588	125	ASIM_0000198401-mRNA-1	98	1e-44	77	65
TRINITY_DN21071_c0_g2::TRINITY_DN21071_c0_g2_i1::g.1426::m.1426	118	ASIM_0000198401-mRNA-1	98	2e-21	76	47
TRINITY_DN21071_c0_g2::TRINITY_DN21071_c0_g2_i2::g.1427::m.1427	133	ASIM_0000198401-mRNA-1	98	2e-20	67	46
TRINITY_DN17369_c0_g1::TRINITY_DN17369_c0_g1_i1::g.21664::m.21664	118	ASIM_0000198401-mRNA-1	98	2e-22	83	45
TRINITY_DN25501_c1_g4::TRINITY_DN25501_c1_g4_i1::g.19593::m.19593	602	ASIM_0000198501-mRNA-1	306	0	47	99
TRINITY_DN25501_c1_g4::TRINITY_DN25501_c1_g4_i2::g.19594::m.19594	602	ASIM_0000198501-mRNA-1	306	0	47	99
TRINITY_DN26457_c1_g12::TRINITY_DN26457_c1_g12_i6::g.7950::m.7950	300	ASIM_0000198701-mRNA-1	369	2e-95	81	59
TRINITY_DN26457_c1_g12::TRINITY_DN26457_c1_g12_i5::g.7947::m.7947	358	ASIM_0000198701-mRNA-1	369	3e-95	68	59
TRINITY_DN26947_c0_g4::TRINITY_DN26947_c0_g4_i2::g.12012::m.12012	122	ASIM_0000198701-mRNA-1	369	2e-70	84	99
TRINITY_DN26947_c0_g17::TRINITY_DN26947_c0_g17_i1::g.12020::m.12020	149	ASIM_0000198701-mRNA-1	369	2e-23	41	96
TRINITY_DN26947_c0_g4::TRINITY_DN26947_c0_g4_i1::g.12010::m.12010	122	ASIM_0000198701-mRNA-1	369	2e-70	84	99
TRINITY_DN26947_c0_g4::TRINITY_DN26947_c0_g4_i3::g.12014::m.12014	130	ASIM_0000198701-mRNA-1	369	2e-75	85	98
TRINITY_DN26947_c0_g20::TRINITY_DN26947_c0_g20_i1::g.12023::m.12023	91	ASIM_0000198701-mRNA-1	369	2e-24	84	85
TRINITY_DN26947_c0_g1::TRINITY_DN26947_c0_g1_i1::g.12005::m.12005	91	ASIM_0000198701-mRNA-1	369	2e-24	84	85
TRINITY_DN26947_c0_g2::TRINITY_DN26947_c0_g2_i1::g.12008::m.12008	295	ASIM_0000198701-mRNA-1	369	1e-149	99	90
TRINITY_DN22545_c0_g1::TRINITY_DN22545_c0_g1_i1::g.19044::m.19044	358	ASIM_0000199201-mRNA-1	297	0	82	99
TRINITY_DN22360_c0_g1::TRINITY_DN22360_c0_g1_i1::g.14306::m.14306	680	ASIM_0000199301-mRNA-1	396	0	62	89
TRINITY_DN25031_c0_g1::TRINITY_DN25031_c0_g1_i3::g.15453::m.15453	236	ASIM_0000201501-mRNA-1	74	5e-46	31	97
TRINITY_DN25031_c0_g1::TRINITY_DN25031_c0_g1_i4::g.15455::m.15455	196	ASIM_0000201501-mRNA-1	74	1e-46	37	97
TRINITY_DN27248_c1_g1::TRINITY_DN27248_c1_g1_i2::g.10286::m.10286	734	ASIM_0000202301-mRNA-1	385	0	52	86
TRINITY_DN26722_c1_g7::TRINITY_DN26722_c1_g7_i2::g.20393::m.20393	116	ASIM_0000202501-mRNA-1	232	9e-77	99	98
TRINITY_DN26722_c1_g7::TRINITY_DN26722_c1_g7_i1::g.20391::m.20391	530	ASIM_0000202501-mRNA-1	232	8e-142	39	97
TRINITY_DN19405_c0_g1::TRINITY_DN19405_c0_g1_i4::g.7269::m.7269	324	ASIM_0000202801-mRNA-1	169	1e-49	38	67
TRINITY_DN25211_c0_g5::TRINITY_DN25211_c0_g5_i1::g.6230::m.6230	88	ASIM_0000203701-mRNA-1	202	2e-25	54	100
TRINITY_DN25211_c0_g9::TRINITY_DN25211_c0_g9_i1::g.6232::m.6232	84	ASIM_0000203701-mRNA-1	202	3e-23	52	100
TRINITY_DN25211_c0_g8::TRINITY_DN25211_c0_g8_i1::g.6231::m.6231	469	ASIM_0000203701-mRNA-1	202	9e-142	43	100
TRINITY_DN25920_c2_g7::TRINITY_DN25920_c2_g7_i3::g.8546::m.8546	106	ASIM_0000204801-mRNA-1	232	6e-33	93	50
TRINITY_DN25920_c2_g7::TRINITY_DN25920_c2_g7_i5::g.8550::m.8550	106	ASIM_0000204801-mRNA-1	232	6e-33	90	51
TRINITY_DN27126_c0_g5::TRINITY_DN27126_c0_g5_i1::g.13541::m.13541	108	ASIM_0000207001-mRNA-1	169	2e-71	110	89
TRINITY_DN27126_c0_g4::TRINITY_DN27126_c0_g4_i2::g.13540::m.13540	86	ASIM_0000207001-mRNA-1	169	2e-45	110	82
TRINITY_DN27126_c0_g2::TRINITY_DN27126_c0_g2_i1::g.13539::m.13539	108	ASIM_0000207001-mRNA-1	169	2e-71	110	89
TRINITY_DN27126_c0_g12::TRINITY_DN27126_c0_g12_i1::g.13542::m.13542	105	ASIM_0000207001-mRNA-1	169	8e-46	90	82
TRINITY_DN27126_c0_g13::TRINITY_DN27126_c0_g13_i1::g.13543::m.13543	90	ASIM_0000207001-mRNA-1	169	2e-45	105	82
TRINITY_DN22981_c0_g1::TRINITY_DN22981_c0_g1_i2::g.9713::m.9713	539	ASIM_0000207401-mRNA-1	325	0	54	99
TRINITY_DN22981_c0_g1::TRINITY_DN22981_c0_g1_i1::g.9711::m.9711	544	ASIM_0000207401-mRNA-1	325	0	54	99
TRINITY_DN22981_c0_g1::TRINITY_DN22981_c0_g1_i3::g.9715::m.9715	502	ASIM_0000207401-mRNA-1	325	0	58	99
TRINITY_DN24437_c1_g3::TRINITY_DN24437_c1_g3_i3::g.301::m.301	124	ASIM_0000207601-mRNA-1	109	1e-59	69	98
TRINITY_DN24437_c1_g3::TRINITY_DN24437_c1_g3_i1::g.299::m.299	102	ASIM_0000207601-mRNA-1	109	1e-42	62	96
TRINITY_DN24437_c1_g3::TRINITY_DN24437_c1_g3_i2::g.300::m.300	109	ASIM_0000207601-mRNA-1	109	2e-47	65	97
TRINITY_DN26606_c0_g14::TRINITY_DN26606_c0_g14_i1::g.22718::m.22718	217	ASIM_0000207701-mRNA-1	243	6e-163	104	95
TRINITY_DN26606_c0_g14::TRINITY_DN26606_c0_g14_i2::g.22719::m.22719	90	ASIM_0000207701-mRNA-1	243	1e-57	110	88
TRINITY_DN22857_c0_g1::TRINITY_DN22857_c0_g1_i1::g.5752::m.5752	439	ASIM_0000208101-mRNA-1	235	8e-158	52	97
TRINITY_DN22857_c0_g1::TRINITY_DN22857_c0_g1_i3::g.5754::m.5754	439	ASIM_0000208101-mRNA-1	235	8e-158	52	97
TRINITY_DN26563_c0_g2::TRINITY_DN26563_c0_g2_i1::g.10990::m.10990	114	ASIM_0000208201-mRNA-1	258	4e-58	89	97
TRINITY_DN26563_c0_g2::TRINITY_DN26563_c0_g2_i5::g.10994::m.10994	253	ASIM_0000208201-mRNA-1	258	2e-93	60	98
TRINITY_DN27251_c6_g3::TRINITY_DN27251_c6_g3_i1::g.10327::m.10327	359	ASIM_0000208301-mRNA-1	495	0	77	100
TRINITY_DN21827_c0_g1::TRINITY_DN21827_c0_g1_i1::g.5964::m.5964	472	ASIM_0000208701-mRNA-1	331	0	66	97
TRINITY_DN18131_c0_g4::TRINITY_DN18131_c0_g4_i1::g.25::m.25	125	ASIM_0000208901-mRNA-1	199	1e-90	100	100
TRINITY_DN36192_c0_g1::TRINITY_DN36192_c0_g1_i1::g.3316::m.3316	98	ASIM_0000209101-mRNA-1	151	8e-65	98	98
TRINITY_DN24063_c0_g1::TRINITY_DN24063_c0_g1_i5::g.5551::m.5551	152	ASIM_0000209101-mRNA-1	151	2e-107	99	100
TRINITY_DN24063_c0_g1::TRINITY_DN24063_c0_g1_i2::g.5550::m.5550	111	ASIM_0000209101-mRNA-1	151	1e-73	96	100
TRINITY_DN24063_c0_g1::TRINITY_DN24063_c0_g1_i1::g.5548::m.5548	111	ASIM_0000209101-mRNA-1	151	1e-73	96	100
TRINITY_DN26568_c0_g8::TRINITY_DN26568_c0_g8_i1::g.11221::m.11221	84	ASIM_0000209501-mRNA-1	199	2e-55	100	98
TRINITY_DN26568_c0_g16::TRINITY_DN26568_c0_g16_i1::g.11232::m.11232	82	ASIM_0000209501-mRNA-1	199	8e-54	100	98
TRINITY_DN26568_c0_g7::TRINITY_DN26568_c0_g7_i3::g.11223::m.11223	173	ASIM_0000209501-mRNA-1	199	1e-114	94	96
TRINITY_DN26568_c0_g18::TRINITY_DN26568_c0_g18_i1::g.11234::m.11234	80	ASIM_0000209501-mRNA-1	199	3e-48	98	94
TRINITY_DN26568_c0_g7::TRINITY_DN26568_c0_g7_i4::g.11224::m.11224	84	ASIM_0000209501-mRNA-1	199	7e-51	98	93
TRINITY_DN26568_c0_g7::TRINITY_DN26568_c0_g7_i2::g.11219::m.11219	112	ASIM_0000209501-mRNA-1	199	8e-68	88	97
TRINITY_DN22846_c0_g1::TRINITY_DN22846_c0_g1_i2::g.5728::m.5728	299	ASIM_0000209901-mRNA-1	222	5e-130	66	89
TRINITY_DN24986_c1_g2::TRINITY_DN24986_c1_g2_i3::g.19397::m.19397	278	ASIM_0000211201-mRNA-1	151	2e-99	51	99
TRINITY_DN24986_c1_g2::TRINITY_DN24986_c1_g2_i6::g.19400::m.19400	278	ASIM_0000211201-mRNA-1	151	2e-99	51	99
TRINITY_DN24986_c1_g3::TRINITY_DN24986_c1_g3_i2::g.19403::m.19403	105	ASIM_0000211201-mRNA-1	151	1e-31	49	100
TRINITY_DN25458_c0_g1::TRINITY_DN25458_c0_g1_i2::g.19610::m.19610	1183	ASIM_0000211701-mRNA-1	364	0	30	98
TRINITY_DN19023_c0_g2::TRINITY_DN19023_c0_g2_i1::g.13189::m.13189	90	ASIM_0000211901-mRNA-1	318	1e-30	56	98
TRINITY_DN19023_c0_g1::TRINITY_DN19023_c0_g1_i2::g.13188::m.13188	393	ASIM_0000211901-mRNA-1	318	0	80	85
TRINITY_DN20882_c0_g2::TRINITY_DN20882_c0_g2_i1::g.10115::m.10115	311	ASIM_0000212201-mRNA-1	173	3e-118	55	98
TRINITY_DN18941_c0_g1::TRINITY_DN18941_c0_g1_i2::g.22257::m.22257	106	ASIM_0000212301-mRNA-1	244	1e-29	47	98
TRINITY_DN24218_c0_g15::TRINITY_DN24218_c0_g15_i2::g.1879::m.1879	315	ASIM_0000212601-mRNA-1	270	2e-33	75	30
TRINITY_DN21746_c0_g3::TRINITY_DN21746_c0_g3_i1::g.14969::m.14969	131	ASIM_0000212801-mRNA-1	329	8e-67	100	81
TRINITY_DN26769_c2_g6::TRINITY_DN26769_c2_g6_i1::g.20456::m.20456	124	ASIM_0000213301-mRNA-1	135	2e-68	96	82
TRINITY_DN26930_c1_g13::TRINITY_DN26930_c1_g13_i4::g.12273::m.12273	79	ASIM_0000213801-mRNA-1	402	2e-51	98	100
TRINITY_DN26930_c1_g13::TRINITY_DN26930_c1_g13_i3::g.12272::m.12272	130	ASIM_0000213801-mRNA-1	402	5e-91	100	100
TRINITY_DN26930_c1_g12::TRINITY_DN26930_c1_g12_i1::g.12269::m.12269	80	ASIM_0000213801-mRNA-1	402	3e-53	100	98
TRINITY_DN26930_c1_g13::TRINITY_DN26930_c1_g13_i1::g.12270::m.12270	240	ASIM_0000213801-mRNA-1	402	2e-179	100	99
TRINITY_DN26930_c1_g13::TRINITY_DN26930_c1_g13_i2::g.12271::m.12271	80	ASIM_0000213801-mRNA-1	402	3e-53	100	98
TRINITY_DN26930_c1_g18::TRINITY_DN26930_c1_g18_i1::g.12279::m.12279	222	ASIM_0000213801-mRNA-1	402	3e-99	64	98
TRINITY_DN26930_c1_g8::TRINITY_DN26930_c1_g8_i1::g.12263::m.12263	104	ASIM_0000213801-mRNA-1	402	5e-71	100	99
TRINITY_DN26930_c1_g21::TRINITY_DN26930_c1_g21_i1::g.12281::m.12281	104	ASIM_0000213801-mRNA-1	402	5e-71	100	99
TRINITY_DN26930_c1_g22::TRINITY_DN26930_c1_g22_i1::g.12282::m.12282	104	ASIM_0000213801-mRNA-1	402	5e-71	100	99
TRINITY_DN26930_c1_g10::TRINITY_DN26930_c1_g10_i1::g.12267::m.12267	104	ASIM_0000213801-mRNA-1	402	5e-71	100	99
TRINITY_DN26930_c1_g16::TRINITY_DN26930_c1_g16_i1::g.12275::m.12275	92	ASIM_0000213801-mRNA-1	402	2e-61	100	100
TRINITY_DN26930_c1_g16::TRINITY_DN26930_c1_g16_i2::g.12276::m.12276	92	ASIM_0000213801-mRNA-1	402	2e-61	100	100
TRINITY_DN45503_c0_g1::TRINITY_DN45503_c0_g1_i1::g.18703::m.18703	124	ASIM_0000214201-mRNA-1	170	4e-07	50	39
TRINITY_DN25386_c1_g3::TRINITY_DN25386_c1_g3_i3::g.5076::m.5076	500	ASIM_0000214901-mRNA-1	376	0	74	99
TRINITY_DN25386_c1_g3::TRINITY_DN25386_c1_g3_i1::g.5070::m.5070	483	ASIM_0000214901-mRNA-1	376	0	76	99
TRINITY_DN21168_c1_g1::TRINITY_DN21168_c1_g1_i5::g.9994::m.9994	173	ASIM_0000215001-mRNA-1	155	3e-65	88	68
TRINITY_DN26030_c1_g15::TRINITY_DN26030_c1_g15_i1::g.4541::m.4541	80	ASIM_0000215101-mRNA-1	99	5e-31	76	88
TRINITY_DN18627_c0_g2::TRINITY_DN18627_c0_g2_i1::g.16973::m.16973	120	ASIM_0000215301-mRNA-1	278	2e-80	99	100
TRINITY_DN20605_c0_g1::TRINITY_DN20605_c0_g1_i1::g.17666::m.17666	435	ASIM_0000215401-mRNA-1	229	3e-171	51	100
TRINITY_DN22692_c0_g7::TRINITY_DN22692_c0_g7_i1::g.687::m.687	105	ASIM_0000216301-mRNA-1	128	7e-67	94	96
TRINITY_DN22692_c0_g4::TRINITY_DN22692_c0_g4_i3::g.686::m.686	159	ASIM_0000216301-mRNA-1	128	1e-43	46	95
TRINITY_DN22692_c0_g2::TRINITY_DN22692_c0_g2_i1::g.682::m.682	105	ASIM_0000216301-mRNA-1	128	7e-67	94	96
TRINITY_DN22692_c0_g3::TRINITY_DN22692_c0_g3_i1::g.683::m.683	105	ASIM_0000216301-mRNA-1	128	3e-67	94	96
TRINITY_DN25796_c0_g2::TRINITY_DN25796_c0_g2_i1::g.3118::m.3118	80	ASIM_0000216501-mRNA-1	179	7e-57	100	98
TRINITY_DN26462_c0_g3::TRINITY_DN26462_c0_g3_i1::g.8147::m.8147	116	ASIM_0000217701-mRNA-1	188	1e-66	90	91
TRINITY_DN26462_c0_g6::TRINITY_DN26462_c0_g6_i1::g.8151::m.8151	81	ASIM_0000217701-mRNA-1	188	4e-08	35	68
TRINITY_DN26462_c0_g3::TRINITY_DN26462_c0_g3_i3::g.8148::m.8148	95	ASIM_0000217701-mRNA-1	188	1e-51	88	89
TRINITY_DN24222_c0_g1::TRINITY_DN24222_c0_g1_i7::g.1616::m.1616	209	ASIM_0000218101-mRNA-1	271	6e-107	76	96
TRINITY_DN24222_c0_g1::TRINITY_DN24222_c0_g1_i4::g.1611::m.1611	279	ASIM_0000218101-mRNA-1	271	1e-148	73	98
TRINITY_DN24222_c0_g1::TRINITY_DN24222_c0_g1_i2::g.1606::m.1606	249	ASIM_0000218101-mRNA-1	271	1e-148	82	98
TRINITY_DN15286_c0_g1::TRINITY_DN15286_c0_g1_i1::g.21182::m.21182	97	ASIM_0000218501-mRNA-1	84	0.0009	67	32
TRINITY_DN22069_c0_g2::TRINITY_DN22069_c0_g2_i2::g.6963::m.6963	296	ASIM_0000219001-mRNA-1	236	3e-152	72	97
TRINITY_DN22772_c1_g2::TRINITY_DN22772_c1_g2_i2::g.14045::m.14045	516	ASIM_0000219101-mRNA-1	301	0	58	99
TRINITY_DN26184_c1_g3::TRINITY_DN26184_c1_g3_i1::g.4205::m.4205	984	ASIM_0000219201-mRNA-1	311	0	31	100
TRINITY_DN19311_c0_g3::TRINITY_DN19311_c0_g3_i1::g.17719::m.17719	305	ASIM_0000219401-mRNA-1	214	1e-152	67	98
TRINITY_DN14867_c0_g1::TRINITY_DN14867_c0_g1_i2::g.17002::m.17002	371	ASIM_0000220301-mRNA-1	287	4e-177	65	100
TRINITY_DN14867_c0_g1::TRINITY_DN14867_c0_g1_i1::g.17001::m.17001	384	ASIM_0000220301-mRNA-1	287	3e-177	63	100
TRINITY_DN21081_c0_g1::TRINITY_DN21081_c0_g1_i2::g.1423::m.1423	228	ASIM_0000220801-mRNA-1	127	2e-77	51	95
TRINITY_DN21081_c0_g1::TRINITY_DN21081_c0_g1_i1::g.1419::m.1419	228	ASIM_0000220801-mRNA-1	127	2e-77	51	95
TRINITY_DN26769_c1_g1::TRINITY_DN26769_c1_g1_i1::g.20447::m.20447	113	ASIM_0000221301-mRNA-1	260	3e-62	100	99
TRINITY_DN26769_c2_g5::TRINITY_DN26769_c2_g5_i1::g.20450::m.20450	179	ASIM_0000221301-mRNA-1	260	4e-32	96	80
TRINITY_DN24169_c0_g9::TRINITY_DN24169_c0_g9_i1::g.15968::m.15968	89	ASIM_0000223501-mRNA-1	102	9e-23	98	85
TRINITY_DN16623_c0_g1::TRINITY_DN16623_c0_g1_i1::g.4307::m.4307	85	ASIM_0000224201-mRNA-1	194	6e-55	100	96
TRINITY_DN24851_c2_g1::TRINITY_DN24851_c2_g1_i1::g.14701::m.14701	264	ASIM_0000224801-mRNA-1	233	2e-109	81	79
TRINITY_DN24851_c2_g1::TRINITY_DN24851_c2_g1_i2::g.14702::m.14702	108	ASIM_0000224801-mRNA-1	233	5e-54	108	78
TRINITY_DN22884_c0_g1::TRINITY_DN22884_c0_g1_i1::g.5632::m.5632	126	ASIM_0000225001-mRNA-1	154	2e-22	67	51
TRINITY_DN26439_c2_g10::TRINITY_DN26439_c2_g10_i2::g.8121::m.8121	111	ASIM_0000226501-mRNA-1	572	3e-57	79	100
TRINITY_DN24872_c0_g2::TRINITY_DN24872_c0_g2_i1::g.14574::m.14574	98	ASIM_0000227201-mRNA-1	279	1e-56	90	95
TRINITY_DN25272_c1_g2::TRINITY_DN25272_c1_g2_i1::g.6370::m.6370	92	ASIM_0000227301-mRNA-1	174	1e-26	79	60
TRINITY_DN25272_c1_g2::TRINITY_DN25272_c1_g2_i3::g.6373::m.6373	82	ASIM_0000227301-mRNA-1	174	3e-28	89	63
TRINITY_DN27105_c0_g4::TRINITY_DN27105_c0_g4_i1::g.13948::m.13948	385	ASIM_0000229001-mRNA-1	337	0	87	97
TRINITY_DN19929_c0_g1::TRINITY_DN19929_c0_g1_i6::g.18868::m.18868	267	ASIM_0000229101-mRNA-1	165	1e-116	61	98
TRINITY_DN19929_c0_g1::TRINITY_DN19929_c0_g1_i5::g.18867::m.18867	267	ASIM_0000229101-mRNA-1	165	1e-116	61	98
TRINITY_DN27172_c4_g1::TRINITY_DN27172_c4_g1_i2::g.13718::m.13718	677	ASIM_0000229201-mRNA-1	401	2e-103	51	45
TRINITY_DN27170_c4_g6::TRINITY_DN27170_c4_g6_i1::g.13556::m.13556	89	ASIM_0000229201-mRNA-1	401	8e-17	91	40
TRINITY_DN16925_c0_g1::TRINITY_DN16925_c0_g1_i2::g.3226::m.3226	109	ASIM_0000229201-mRNA-1	401	4e-70	99	99
TRINITY_DN27170_c4_g11::TRINITY_DN27170_c4_g11_i1::g.13573::m.13573	299	ASIM_0000229201-mRNA-1	401	0	88	99
TRINITY_DN18750_c0_g1::TRINITY_DN18750_c0_g1_i3::g.21614::m.21614	90	ASIM_0000229501-mRNA-1	65	6e-41	72	98
TRINITY_DN26092_c1_g19::TRINITY_DN26092_c1_g19_i2::g.4419::m.4419	248	ASIM_0000230801-mRNA-1	172	1e-89	65	87
TRINITY_DN26092_c1_g19::TRINITY_DN26092_c1_g19_i1::g.4418::m.4418	160	ASIM_0000230801-mRNA-1	172	1e-102	107	90
TRINITY_DN23580_c0_g1::TRINITY_DN23580_c0_g1_i1::g.13008::m.13008	95	ASIM_0000232401-mRNA-1	72	7e-23	49	91
TRINITY_DN26043_c1_g1::TRINITY_DN26043_c1_g1_i1::g.4330::m.4330	440	ASIM_0000232701-mRNA-1	217	6e-113	47	81
TRINITY_DN23698_c0_g1::TRINITY_DN23698_c0_g1_i2::g.15075::m.15075	157	ASIM_0000233001-mRNA-1	131	6e-89	91	89
TRINITY_DN23698_c0_g1::TRINITY_DN23698_c0_g1_i3::g.15079::m.15079	157	ASIM_0000233001-mRNA-1	131	6e-89	91	89
TRINITY_DN20480_c0_g1::TRINITY_DN20480_c0_g1_i1::g.2330::m.2330	488	ASIM_0000234701-mRNA-1	210	8e-148	43	99
TRINITY_DN23070_c0_g1::TRINITY_DN23070_c0_g1_i2::g.4806::m.4806	126	ASIM_0000235701-mRNA-1	202	3e-90	100	100
TRINITY_DN25386_c1_g3::TRINITY_DN25386_c1_g3_i2::g.5075::m.5075	142	ASIM_0000236401-mRNA-1	122	5e-48	71	77
TRINITY_DN18213_c0_g1::TRINITY_DN18213_c0_g1_i1::g.18304::m.18304	805	ASIM_0000239301-mRNA-1	414	0	49	100
TRINITY_DN20447_c1_g2::TRINITY_DN20447_c1_g2_i1::g.2356::m.2356	388	ASIM_0000239301-mRNA-1	414	5e-27	63	31
TRINITY_DN27263_c13_g4::TRINITY_DN27263_c13_g4_i1::g.10413::m.10413	84	ASIM_0000240001-mRNA-1	205	6e-49	100	98
TRINITY_DN27263_c13_g2::TRINITY_DN27263_c13_g2_i1::g.10411::m.10411	100	ASIM_0000240001-mRNA-1	205	2e-61	100	99
TRINITY_DN27263_c13_g3::TRINITY_DN27263_c13_g3_i1::g.10412::m.10412	84	ASIM_0000240001-mRNA-1	205	1e-33	69	100
TRINITY_DN27263_c13_g9::TRINITY_DN27263_c13_g9_i1::g.10418::m.10418	87	ASIM_0000240001-mRNA-1	205	2e-54	100	98
TRINITY_DN27263_c13_g8::TRINITY_DN27263_c13_g8_i1::g.10415::m.10415	94	ASIM_0000240001-mRNA-1	205	2e-40	72	100
TRINITY_DN27263_c13_g8::TRINITY_DN27263_c13_g8_i2::g.10416::m.10416	212	ASIM_0000240001-mRNA-1	205	8e-83	61	97
TRINITY_DN27263_c13_g1::TRINITY_DN27263_c13_g1_i1::g.10410::m.10410	86	ASIM_0000240001-mRNA-1	205	1e-39	73	100
TRINITY_DN17667_c0_g1::TRINITY_DN17667_c0_g1_i1::g.23238::m.23238	295	ASIM_0000240801-mRNA-1	130	1e-77	44	97
TRINITY_DN23851_c0_g3::TRINITY_DN23851_c0_g3_i4::g.16338::m.16338	97	ASIM_0000242401-mRNA-1	336	5e-36	58	100
TRINITY_DN25238_c2_g1::TRINITY_DN25238_c2_g1_i1::g.6273::m.6273	113	ASIM_0000242401-mRNA-1	336	4e-50	87	94
TRINITY_DN23851_c0_g3::TRINITY_DN23851_c0_g3_i3::g.16334::m.16334	145	ASIM_0000242401-mRNA-1	336	1e-72	100	95
TRINITY_DN23851_c0_g3::TRINITY_DN23851_c0_g3_i5::g.16340::m.16340	308	ASIM_0000242401-mRNA-1	336	3e-124	55	98
TRINITY_DN23851_c0_g3::TRINITY_DN23851_c0_g3_i7::g.16342::m.16342	83	ASIM_0000242401-mRNA-1	336	2e-37	68	100
TRINITY_DN23851_c0_g3::TRINITY_DN23851_c0_g3_i7::g.16341::m.16341	85	ASIM_0000242401-mRNA-1	336	1e-27	100	92
TRINITY_DN23851_c0_g3::TRINITY_DN23851_c0_g3_i4::g.16337::m.16337	266	ASIM_0000242401-mRNA-1	336	4e-45	34	96
TRINITY_DN25441_c0_g1::TRINITY_DN25441_c0_g1_i1::g.19764::m.19764	86	ASIM_0000243101-mRNA-1	130	6e-06	31	62
TRINITY_DN26449_c0_g2::TRINITY_DN26449_c0_g2_i1::g.7814::m.7814	92	ASIM_0000243701-mRNA-1	182	4e-60	98	98
TRINITY_DN26449_c0_g3::TRINITY_DN26449_c0_g3_i1::g.7815::m.7815	86	ASIM_0000243701-mRNA-1	182	5e-57	100	97
TRINITY_DN25109_c0_g1::TRINITY_DN25109_c0_g1_i1::g.11494::m.11494	97	ASIM_0000244701-mRNA-1	184	3e-64	93	100
TRINITY_DN26308_c3_g10::TRINITY_DN26308_c3_g10_i1::g.12724::m.12724	312	ASIM_0000246501-mRNA-1	115	4e-72	33	99
TRINITY_DN23974_c0_g1::TRINITY_DN23974_c0_g1_i1::g.2535::m.2535	87	ASIM_0000246901-mRNA-1	86	4e-57	98	100
TRINITY_DN27187_c8_g2::TRINITY_DN27187_c8_g2_i2::g.13861::m.13861	100	ASIM_0000247201-mRNA-1	375	2e-60	91	96
TRINITY_DN27187_c8_g2::TRINITY_DN27187_c8_g2_i1::g.13859::m.13859	375	ASIM_0000247201-mRNA-1	375	0	90	89
TRINITY_DN23344_c0_g1::TRINITY_DN23344_c0_g1_i3::g.3581::m.3581	167	ASIM_0000247501-mRNA-1	303	3e-34	97	32
TRINITY_DN24863_c1_g1::TRINITY_DN24863_c1_g1_i1::g.14614::m.14614	666	ASIM_0000247501-mRNA-1	303	0	44	98
TRINITY_DN26019_c0_g12::TRINITY_DN26019_c0_g12_i2::g.4499::m.4499	521	ASIM_0000248001-mRNA-1	227	1e-146	41	98
TRINITY_DN24583_c0_g1::TRINITY_DN24583_c0_g1_i1::g.17240::m.17240	333	ASIM_0000248401-mRNA-1	197	1e-71	57	86
TRINITY_DN23730_c0_g1::TRINITY_DN23730_c0_g1_i2::g.6519::m.6519	199	ASIM_0000250001-mRNA-1	198	9e-151	99	100
TRINITY_DN25674_c0_g1::TRINITY_DN25674_c0_g1_i3::g.2131::m.2131	482	ASIM_0000250601-mRNA-1	454	1e-154	42	99
TRINITY_DN25674_c0_g1::TRINITY_DN25674_c0_g1_i4::g.2134::m.2134	762	ASIM_0000250601-mRNA-1	454	0	58	97
TRINITY_DN25674_c0_g1::TRINITY_DN25674_c0_g1_i7::g.2139::m.2139	559	ASIM_0000250601-mRNA-1	454	9e-154	36	99
TRINITY_DN24636_c0_g1::TRINITY_DN24636_c0_g1_i1::g.22475::m.22475	523	ASIM_0000250701-mRNA-1	305	0	58	94
TRINITY_DN24608_c0_g26::TRINITY_DN24608_c0_g26_i1::g.22470::m.22470	104	ASIM_0000251201-mRNA-1	162	2e-64	94	98
TRINITY_DN22417_c0_g1::TRINITY_DN22417_c0_g1_i1::g.11314::m.11314	241	ASIM_0000251201-mRNA-1	162	1e-34	65	51
TRINITY_DN24608_c0_g39::TRINITY_DN24608_c0_g39_i1::g.22472::m.22472	104	ASIM_0000251201-mRNA-1	162	2e-64	94	98
TRINITY_DN24608_c0_g16::TRINITY_DN24608_c0_g16_i1::g.22468::m.22468	111	ASIM_0000251201-mRNA-1	162	1e-64	88	98
TRINITY_DN26581_c0_g8::TRINITY_DN26581_c0_g8_i1::g.11203::m.11203	80	ASIM_0000251901-mRNA-1	160	3e-51	100	98
TRINITY_DN27125_c2_g4::TRINITY_DN27125_c2_g4_i4::g.13414::m.13414	154	ASIM_0000252601-mRNA-1	263	2e-35	92	47
TRINITY_DN23271_c0_g2::TRINITY_DN23271_c0_g2_i1::g.7335::m.7335	212	ASIM_0000252801-mRNA-1	211	2e-156	99	99
TRINITY_DN27165_c2_g1::TRINITY_DN27165_c2_g1_i1::g.13548::m.13548	222	ASIM_0000254001-mRNA-1	145	1e-82	56	96
TRINITY_DN19805_c0_g1::TRINITY_DN19805_c0_g1_i1::g.3168::m.3168	173	ASIM_0000254301-mRNA-1	131	4e-40	61	72
TRINITY_DN25549_c0_g1::TRINITY_DN25549_c0_g1_i1::g.17911::m.17911	119	ASIM_0000254901-mRNA-1	76	4e-10	55	39
TRINITY_DN25549_c0_g1::TRINITY_DN25549_c0_g1_i2::g.17914::m.17914	119	ASIM_0000254901-mRNA-1	76	4e-10	55	39
TRINITY_DN26691_c0_g2::TRINITY_DN26691_c0_g2_i3::g.22812::m.22812	83	ASIM_0000255601-mRNA-1	133	2e-51	97	100
TRINITY_DN15853_c0_g1::TRINITY_DN15853_c0_g1_i2::g.18688::m.18688	96	ASIM_0000255701-mRNA-1	142	1e-57	93	100
TRINITY_DN15853_c0_g2::TRINITY_DN15853_c0_g2_i1::g.18689::m.18689	101	ASIM_0000255701-mRNA-1	142	3e-57	89	98
TRINITY_DN13786_c0_g1::TRINITY_DN13786_c0_g1_i1::g.14037::m.14037	145	ASIM_0000255801-mRNA-1	179	4e-49	88	57
TRINITY_DN20862_c0_g3::TRINITY_DN20862_c0_g3_i1::g.10063::m.10063	80	ASIM_0000255801-mRNA-1	179	1e-32	78	93
TRINITY_DN24391_c0_g7::TRINITY_DN24391_c0_g7_i2::g.23337::m.23337	84	ASIM_0000256201-mRNA-1	162	1e-57	100	100
TRINITY_DN16564_c0_g2::TRINITY_DN16564_c0_g2_i1::g.6853::m.6853	155	ASIM_0000256301-mRNA-1	118	5e-44	55	95
TRINITY_DN26950_c1_g2::TRINITY_DN26950_c1_g2_i1::g.11865::m.11865	89	ASIM_0000256601-mRNA-1	221	7e-30	56	98
TRINITY_DN26950_c1_g6::TRINITY_DN26950_c1_g6_i1::g.11869::m.11869	82	ASIM_0000256601-mRNA-1	221	1e-54	100	100
TRINITY_DN26950_c1_g5::TRINITY_DN26950_c1_g5_i1::g.11867::m.11867	96	ASIM_0000256601-mRNA-1	221	7e-38	62	100
TRINITY_DN28082_c0_g1::TRINITY_DN28082_c0_g1_i1::g.6141::m.6141	151	ASIM_0000257101-mRNA-1	244	1e-23	37	85
TRINITY_DN18871_c0_g2::TRINITY_DN18871_c0_g2_i1::g.15650::m.15650	369	ASIM_0000257201-mRNA-1	197	3e-124	46	99
TRINITY_DN18019_c0_g1::TRINITY_DN18019_c0_g1_i1::g.12973::m.12973	291	ASIM_0000258101-mRNA-1	182	5e-107	62	92
TRINITY_DN26262_c0_g1::TRINITY_DN26262_c0_g1_i3::g.16619::m.16619	392	ASIM_0000261501-mRNA-1	241	2e-179	62	97
TRINITY_DN26262_c0_g1::TRINITY_DN26262_c0_g1_i5::g.16622::m.16622	392	ASIM_0000261501-mRNA-1	241	2e-179	62	97
TRINITY_DN26488_c0_g2::TRINITY_DN26488_c0_g2_i1::g.7907::m.7907	797	ASIM_0000262201-mRNA-1	387	0	48	95
TRINITY_DN22096_c0_g1::TRINITY_DN22096_c0_g1_i1::g.7020::m.7020	669	ASIM_0000262901-mRNA-1	220	2e-142	32	97
TRINITY_DN19010_c0_g2::TRINITY_DN19010_c0_g2_i1::g.13232::m.13232	91	ASIM_0000263001-mRNA-1	68	1e-39	69	100
TRINITY_DN19010_c0_g1::TRINITY_DN19010_c0_g1_i1::g.13231::m.13231	96	ASIM_0000263001-mRNA-1	68	5e-41	68	98
TRINITY_DN23792_c0_g2::TRINITY_DN23792_c0_g2_i1::g.6759::m.6759	560	ASIM_0000263101-mRNA-1	240	1e-164	41	98
TRINITY_DN26891_c1_g1::TRINITY_DN26891_c1_g1_i1::g.9172::m.9172	461	ASIM_0000263501-mRNA-1	293	3e-144	63	74
TRINITY_DN20830_c0_g1::TRINITY_DN20830_c0_g1_i1::g.10099::m.10099	203	ASIM_0000264401-mRNA-1	200	2e-95	94	69
TRINITY_DN20862_c0_g4::TRINITY_DN20862_c0_g4_i1::g.10064::m.10064	115	ASIM_0000264501-mRNA-1	177	3e-76	100	98
TRINITY_DN21401_c0_g3::TRINITY_DN21401_c0_g3_i3::g.20949::m.20949	477	ASIM_0000265501-mRNA-1	268	8e-109	50	63
TRINITY_DN21401_c0_g3::TRINITY_DN21401_c0_g3_i1::g.20947::m.20947	418	ASIM_0000265501-mRNA-1	268	9e-165	57	96
TRINITY_DN23841_c0_g17::TRINITY_DN23841_c0_g17_i1::g.16253::m.16253	435	ASIM_0000265701-mRNA-1	330	0	69	100
TRINITY_DN25714_c0_g2::TRINITY_DN25714_c0_g2_i2::g.2819::m.2819	484	ASIM_0000269501-mRNA-1	261	1e-154	48	93
TRINITY_DN22203_c0_g1::TRINITY_DN22203_c0_g1_i2::g.20165::m.20165	101	ASIM_0000271201-mRNA-1	219	5e-34	58	96
TRINITY_DN26954_c1_g7::TRINITY_DN26954_c1_g7_i1::g.12364::m.12364	313	ASIM_0000272001-mRNA-1	230	4e-127	61	91
TRINITY_DN26954_c1_g13::TRINITY_DN26954_c1_g13_i1::g.12372::m.12372	84	ASIM_0000272001-mRNA-1	230	6e-10	32	85
TRINITY_DN26954_c1_g6::TRINITY_DN26954_c1_g6_i1::g.12363::m.12363	79	ASIM_0000272001-mRNA-1	230	7e-41	84	94
TRINITY_DN26954_c1_g7::TRINITY_DN26954_c1_g7_i2::g.12366::m.12366	272	ASIM_0000272001-mRNA-1	230	4e-94	52	92
TRINITY_DN26954_c1_g11::TRINITY_DN26954_c1_g11_i1::g.12371::m.12371	82	ASIM_0000272001-mRNA-1	230	1e-48	93	94
TRINITY_DN26954_c1_g9::TRINITY_DN26954_c1_g9_i1::g.12370::m.12370	79	ASIM_0000272001-mRNA-1	230	7e-41	84	94
TRINITY_DN20565_c0_g2::TRINITY_DN20565_c0_g2_i1::g.21089::m.21089	193	ASIM_0000272901-mRNA-1	108	4e-65	52	96
TRINITY_DN22972_c0_g2::TRINITY_DN22972_c0_g2_i2::g.9696::m.9696	411	ASIM_0000273201-mRNA-1	256	0	60	100
TRINITY_DN22972_c0_g1::TRINITY_DN22972_c0_g1_i1::g.9694::m.9694	135	ASIM_0000273201-mRNA-1	256	9e-84	92	100
TRINITY_DN26611_c1_g6::TRINITY_DN26611_c1_g6_i1::g.23078::m.23078	702	ASIM_0000273901-mRNA-1	300	0	42	97
TRINITY_DN25153_c0_g1::TRINITY_DN25153_c0_g1_i1::g.11675::m.11675	330	ASIM_0000274001-mRNA-1	218	3e-158	66	99
TRINITY_DN25832_c1_g1::TRINITY_DN25832_c1_g1_i5::g.21763::m.21763	190	ASIM_0000274501-mRNA-1	141	4e-80	64	95
TRINITY_DN26896_c0_g6::TRINITY_DN26896_c0_g6_i1::g.9188::m.9188	80	ASIM_0000277001-mRNA-1	445	2e-53	100	100
TRINITY_DN26896_c0_g12::TRINITY_DN26896_c0_g12_i1::g.9194::m.9194	80	ASIM_0000277001-mRNA-1	445	2e-53	100	100
TRINITY_DN26896_c0_g2::TRINITY_DN26896_c0_g2_i3::g.9182::m.9182	343	ASIM_0000277001-mRNA-1	445	2e-166	67	98
TRINITY_DN26896_c0_g7::TRINITY_DN26896_c0_g7_i1::g.9189::m.9189	327	ASIM_0000277001-mRNA-1	445	0	76	99
TRINITY_DN25216_c0_g1::TRINITY_DN25216_c0_g1_i3::g.6300::m.6300	96	ASIM_0000277901-mRNA-1	98	6e-52	83	98
TRINITY_DN26896_c0_g8::TRINITY_DN26896_c0_g8_i1::g.9191::m.9191	273	ASIM_0000278101-mRNA-1	224	5e-156	82	98
TRINITY_DN24384_c4_g2::TRINITY_DN24384_c4_g2_i1::g.23328::m.23328	86	ASIM_0000279501-mRNA-1	179	9e-50	94	97
TRINITY_DN24384_c4_g4::TRINITY_DN24384_c4_g4_i1::g.23329::m.23329	270	ASIM_0000279501-mRNA-1	179	1e-82	52	88
TRINITY_DN27081_c2_g14::TRINITY_DN27081_c2_g14_i4::g.887::m.887	248	ASIM_0000280101-mRNA-1	134	9e-80	51	92
TRINITY_DN27081_c2_g14::TRINITY_DN27081_c2_g14_i1::g.880::m.880	380	ASIM_0000280101-mRNA-1	134	4e-80	35	89
TRINITY_DN21447_c0_g1::TRINITY_DN21447_c0_g1_i1::g.19111::m.19111	662	ASIM_0000280201-mRNA-1	263	2e-15	34	28
TRINITY_DN25326_c0_g1::TRINITY_DN25326_c0_g1_i2::g.5301::m.5301	285	ASIM_0000281201-mRNA-1	130	3e-84	43	95
TRINITY_DN25326_c0_g1::TRINITY_DN25326_c0_g1_i5::g.5304::m.5304	281	ASIM_0000281201-mRNA-1	130	9e-88	44	98
TRINITY_DN26799_c1_g4::TRINITY_DN26799_c1_g4_i1::g.20602::m.20602	148	ASIM_0000281601-mRNA-1	405	1e-94	103	91
TRINITY_DN22233_c0_g1::TRINITY_DN22233_c0_g1_i1::g.20137::m.20137	207	ASIM_0000282101-mRNA-1	213	7e-142	102	91
TRINITY_DN20315_c0_g1::TRINITY_DN20315_c0_g1_i2::g.17560::m.17560	231	ASIM_0000282601-mRNA-1	81	4e-51	35	98
TRINITY_DN26147_c1_g3::TRINITY_DN26147_c1_g3_i1::g.4130::m.4130	86	ASIM_0000282701-mRNA-1	360	3e-37	101	93
TRINITY_DN26147_c1_g18::TRINITY_DN26147_c1_g18_i1::g.4148::m.4148	118	ASIM_0000282701-mRNA-1	360	7e-60	100	94
TRINITY_DN26147_c1_g7::TRINITY_DN26147_c1_g7_i1::g.4131::m.4131	110	ASIM_0000282701-mRNA-1	360	5e-54	100	94
TRINITY_DN26147_c1_g17::TRINITY_DN26147_c1_g17_i2::g.4147::m.4147	93	ASIM_0000282701-mRNA-1	360	6e-48	86	98
TRINITY_DN26147_c1_g13::TRINITY_DN26147_c1_g13_i1::g.4139::m.4139	86	ASIM_0000282701-mRNA-1	360	3e-37	101	93
TRINITY_DN26147_c1_g17::TRINITY_DN26147_c1_g17_i1::g.4144::m.4144	114	ASIM_0000282701-mRNA-1	360	6e-48	70	98
TRINITY_DN27074_c0_g1::TRINITY_DN27074_c0_g1_i1::g.1121::m.1121	326	ASIM_0000283201-mRNA-1	149	1e-99	43	97
TRINITY_DN27241_c3_g2::TRINITY_DN27241_c3_g2_i2::g.10590::m.10590	527	ASIM_0000283301-mRNA-1	192	2e-120	33	93
TRINITY_DN15105_c0_g1::TRINITY_DN15105_c0_g1_i1::g.18722::m.18722	103	ASIM_0000283301-mRNA-1	192	2e-72	100	96
TRINITY_DN27241_c3_g2::TRINITY_DN27241_c3_g2_i4::g.10594::m.10594	527	ASIM_0000283301-mRNA-1	192	3e-117	33	91
TRINITY_DN20664_c0_g2::TRINITY_DN20664_c0_g2_i1::g.17632::m.17632	217	ASIM_0000283401-mRNA-1	152	4e-104	70	94
TRINITY_DN20176_c1_g2::TRINITY_DN20176_c1_g2_i1::g.13284::m.13284	365	ASIM_0000283501-mRNA-1	262	5e-173	71	95
TRINITY_DN26193_c0_g1::TRINITY_DN26193_c0_g1_i1::g.3967::m.3967	352	ASIM_0000283701-mRNA-1	277	1e-141	62	89
TRINITY_DN24964_c1_g1::TRINITY_DN24964_c1_g1_i3::g.19233::m.19233	97	ASIM_0000285601-mRNA-1	103	6e-67	98	100
TRINITY_DN24964_c1_g1::TRINITY_DN24964_c1_g1_i2::g.19231::m.19231	97	ASIM_0000285601-mRNA-1	103	6e-67	98	100
TRINITY_DN26837_c0_g4::TRINITY_DN26837_c0_g4_i1::g.9271::m.9271	237	ASIM_0000285901-mRNA-1	371	3e-171	102	95
TRINITY_DN26837_c0_g10::TRINITY_DN26837_c0_g10_i1::g.9275::m.9275	308	ASIM_0000285901-mRNA-1	371	1e-103	50	95
TRINITY_DN26837_c0_g12::TRINITY_DN26837_c0_g12_i1::g.9278::m.9278	81	ASIM_0000285901-mRNA-1	371	1e-52	100	97
TRINITY_DN26837_c0_g4::TRINITY_DN26837_c0_g4_i2::g.9273::m.9273	205	ASIM_0000285901-mRNA-1	371	5e-147	102	96
TRINITY_DN26837_c0_g9::TRINITY_DN26837_c0_g9_i1::g.9274::m.9274	125	ASIM_0000285901-mRNA-1	371	2e-83	104	94
TRINITY_DN26837_c0_g5::TRINITY_DN26837_c0_g5_i1::g.9272::m.9272	79	ASIM_0000285901-mRNA-1	371	2e-51	100	97
TRINITY_DN25664_c0_g1::TRINITY_DN25664_c0_g1_i3::g.2218::m.2218	203	ASIM_0000286301-mRNA-1	102	6e-58	48	95
TRINITY_DN25954_c1_g6::TRINITY_DN25954_c1_g6_i1::g.8516::m.8516	79	ASIM_0000286401-mRNA-1	175	1e-48	100	93
TRINITY_DN25954_c1_g5::TRINITY_DN25954_c1_g5_i2::g.8513::m.8513	91	ASIM_0000286401-mRNA-1	175	7e-57	92	100
TRINITY_DN25954_c1_g5::TRINITY_DN25954_c1_g5_i1::g.8510::m.8510	102	ASIM_0000286401-mRNA-1	175	1e-59	85	100
TRINITY_DN19103_c0_g1::TRINITY_DN19103_c0_g1_i1::g.11781::m.11781	116	ASIM_0000288301-mRNA-1	86	1e-59	74	98
TRINITY_DN24077_c0_g8::TRINITY_DN24077_c0_g8_i1::g.5493::m.5493	214	ASIM_0000289301-mRNA-1	213	2e-140	99	96
TRINITY_DN22753_c0_g2::TRINITY_DN22753_c0_g2_i1::g.14229::m.14229	254	ASIM_0000289901-mRNA-1	253	0	99	99
TRINITY_DN23825_c1_g1::TRINITY_DN23825_c1_g1_i2::g.16304::m.16304	290	ASIM_0000290001-mRNA-1	169	2e-88	76	65
TRINITY_DN20394_c0_g1::TRINITY_DN20394_c0_g1_i1::g.17574::m.17574	185	ASIM_0000291201-mRNA-1	121	6e-38	35	90
TRINITY_DN25912_c2_g1::TRINITY_DN25912_c2_g1_i1::g.8555::m.8555	90	ASIM_0000292101-mRNA-1	128	5e-34	63	96
TRINITY_DN25912_c2_g6::TRINITY_DN25912_c2_g6_i2::g.8556::m.8556	197	ASIM_0000292101-mRNA-1	128	3e-61	47	98
TRINITY_DN14493_c0_g2::TRINITY_DN14493_c0_g2_i1::g.13245::m.13245	514	ASIM_0000292701-mRNA-1	324	0	63	97
TRINITY_DN14493_c0_g2::TRINITY_DN14493_c0_g2_i2::g.13248::m.13248	503	ASIM_0000292701-mRNA-1	324	0	64	97
TRINITY_DN20240_c0_g3::TRINITY_DN20240_c0_g3_i2::g.19862::m.19862	127	ASIM_0000292901-mRNA-1	216	2e-33	87	53
TRINITY_DN25882_c0_g2::TRINITY_DN25882_c0_g2_i2::g.21910::m.21910	279	ASIM_0000293301-mRNA-1	216	2e-83	45	96
TRINITY_DN25882_c0_g2::TRINITY_DN25882_c0_g2_i3::g.21913::m.21913	418	ASIM_0000293301-mRNA-1	216	4e-142	47	97
TRINITY_DN25882_c0_g2::TRINITY_DN25882_c0_g2_i4::g.21916::m.21916	351	ASIM_0000293301-mRNA-1	216	2e-140	56	96
TRINITY_DN25882_c0_g2::TRINITY_DN25882_c0_g2_i1::g.21907::m.21907	418	ASIM_0000293301-mRNA-1	216	4e-142	47	97
TRINITY_DN22067_c0_g2::TRINITY_DN22067_c0_g2_i1::g.6989::m.6989	317	ASIM_0000293701-mRNA-1	148	1e-77	44	86
TRINITY_DN24349_c0_g1::TRINITY_DN24349_c0_g1_i2::g.23313::m.23313	170	ASIM_0000294901-mRNA-1	102	2e-65	58	98
TRINITY_DN21904_c0_g1::TRINITY_DN21904_c0_g1_i1::g.18598::m.18598	205	ASIM_0000297801-mRNA-1	111	7e-71	50	96
TRINITY_DN21904_c0_g1::TRINITY_DN21904_c0_g1_i8::g.18602::m.18602	205	ASIM_0000297801-mRNA-1	111	7e-71	50	96
TRINITY_DN26266_c0_g13::TRINITY_DN26266_c0_g13_i1::g.16474::m.16474	133	ASIM_0000297901-mRNA-1	270	6e-81	91	100
TRINITY_DN22369_c0_g1::TRINITY_DN22369_c0_g1_i1::g.14333::m.14333	368	ASIM_0000298001-mRNA-1	231	2e-143	60	96
TRINITY_DN20574_c0_g5::TRINITY_DN20574_c0_g5_i1::g.21056::m.21056	475	ASIM_0000298201-mRNA-1	167	5e-102	31	98
TRINITY_DN25387_c0_g19::TRINITY_DN25387_c0_g19_i1::g.5246::m.5246	115	ASIM_0000298301-mRNA-1	166	1e-58	75	97
TRINITY_DN25387_c0_g14::TRINITY_DN25387_c0_g14_i1::g.5244::m.5244	82	ASIM_0000298301-mRNA-1	166	1e-49	92	96
TRINITY_DN25387_c0_g21::TRINITY_DN25387_c0_g21_i1::g.5249::m.5249	84	ASIM_0000298301-mRNA-1	166	5e-35	66	98
TRINITY_DN26001_c0_g1::TRINITY_DN26001_c0_g1_i1::g.8783::m.8783	120	ASIM_0000298501-mRNA-1	229	5e-85	100	100
TRINITY_DN25538_c1_g4::TRINITY_DN25538_c1_g4_i3::g.17991::m.17991	215	ASIM_0000298701-mRNA-1	122	6e-85	54	99
TRINITY_DN21529_c0_g1::TRINITY_DN21529_c0_g1_i1::g.91::m.91	695	ASIM_0000299001-mRNA-1	365	0	51	98
TRINITY_DN21529_c0_g1::TRINITY_DN21529_c0_g1_i2::g.94::m.94	695	ASIM_0000299001-mRNA-1	365	0	51	98
TRINITY_DN22540_c0_g1::TRINITY_DN22540_c0_g1_i1::g.19020::m.19020	387	ASIM_0000299201-mRNA-1	244	9e-166	58	99
TRINITY_DN19546_c0_g1::TRINITY_DN19546_c0_g1_i1::g.22169::m.22169	197	ASIM_0000299501-mRNA-1	135	2e-71	52	98
TRINITY_DN26657_c0_g5::TRINITY_DN26657_c0_g5_i2::g.23047::m.23047	393	ASIM_0000299701-mRNA-1	170	1e-111	40	99
TRINITY_DN25787_c1_g2::TRINITY_DN25787_c1_g2_i1::g.3033::m.3033	334	ASIM_0000299801-mRNA-1	241	1e-123	50	98
TRINITY_DN27117_c1_g1::TRINITY_DN27117_c1_g1_i2::g.13404::m.13404	888	ASIM_0000300901-mRNA-1	393	0	45	91
TRINITY_DN27191_c0_g3::TRINITY_DN27191_c0_g3_i4::g.14020::m.14020	447	ASIM_0000301901-mRNA-1	241	4e-150	50	94
TRINITY_DN26718_c0_g1::TRINITY_DN26718_c0_g1_i1::g.20782::m.20782	389	ASIM_0000302301-mRNA-1	156	2e-110	40	100
TRINITY_DN25975_c4_g1::TRINITY_DN25975_c4_g1_i1::g.8843::m.8843	288	ASIM_0000302401-mRNA-1	241	4e-179	83	99
TRINITY_DN22132_c0_g1::TRINITY_DN22132_c0_g1_i1::g.17350::m.17350	451	ASIM_0000302801-mRNA-1	282	0	58	99
TRINITY_DN26502_c0_g3::TRINITY_DN26502_c0_g3_i2::g.10953::m.10953	159	ASIM_0000304001-mRNA-1	189	3e-74	93	67
TRINITY_DN10128_c0_g1::TRINITY_DN10128_c0_g1_i1::g.234::m.234	91	ASIM_0000304001-mRNA-1	189	2e-54	100	81
TRINITY_DN26009_c0_g1::TRINITY_DN26009_c0_g1_i1::g.4435::m.4435	213	ASIM_0000304201-mRNA-1	235	1e-94	68	95
TRINITY_DN22199_c0_g1::TRINITY_DN22199_c0_g1_i4::g.17373::m.17373	154	ASIM_0000305401-mRNA-1	298	4e-22	32	84
TRINITY_DN27224_c0_g4::TRINITY_DN27224_c0_g4_i2::g.10313::m.10313	117	ASIM_0000305601-mRNA-1	124	6e-79	105	93
TRINITY_DN27224_c0_g4::TRINITY_DN27224_c0_g4_i3::g.10315::m.10315	305	ASIM_0000305601-mRNA-1	124	3e-77	40	93
TRINITY_DN21399_c0_g3::TRINITY_DN21399_c0_g3_i1::g.20842::m.20842	150	ASIM_0000306001-mRNA-1	136	4e-87	86	94
TRINITY_DN26948_c0_g9::TRINITY_DN26948_c0_g9_i1::g.11863::m.11863	95	ASIM_0000306401-mRNA-1	50	1e-29	51	95
TRINITY_DN27025_c0_g9::TRINITY_DN27025_c0_g9_i1::g.1261::m.1261	181	ASIM_0000307701-mRNA-1	212	4e-111	83	98
TRINITY_DN26366_c0_g5::TRINITY_DN26366_c0_g5_i5::g.12858::m.12858	117	ASIM_0000307801-mRNA-1	97	2e-10	55	64
TRINITY_DN26761_c1_g4::TRINITY_DN26761_c1_g4_i4::g.20653::m.20653	655	ASIM_0000308501-mRNA-1	223	4e-154	33	100
TRINITY_DN24089_c0_g1::TRINITY_DN24089_c0_g1_i1::g.5458::m.5458	490	ASIM_0000309401-mRNA-1	286	4e-141	47	87
TRINITY_DN23988_c0_g1::TRINITY_DN23988_c0_g1_i3::g.2606::m.2606	270	ASIM_0000309601-mRNA-1	128	1e-73	40	99
TRINITY_DN25210_c2_g4::TRINITY_DN25210_c2_g4_i2::g.6506::m.6506	187	ASIM_0000309701-mRNA-1	152	7e-15	72	36
TRINITY_DN26915_c0_g9::TRINITY_DN26915_c0_g9_i1::g.12443::m.12443	408	ASIM_0000310201-mRNA-1	290	3e-108	42	97
TRINITY_DN26915_c0_g1::TRINITY_DN26915_c0_g1_i1::g.12437::m.12437	150	ASIM_0000310201-mRNA-1	290	2e-103	100	100
TRINITY_DN26915_c0_g1::TRINITY_DN26915_c0_g1_i2::g.12439::m.12439	415	ASIM_0000310201-mRNA-1	290	6e-115	40	100
TRINITY_DN26113_c0_g6::TRINITY_DN26113_c0_g6_i3::g.3981::m.3981	262	ASIM_0000310901-mRNA-1	185	6e-108	70	85
TRINITY_DN26113_c0_g6::TRINITY_DN26113_c0_g6_i4::g.3982::m.3982	138	ASIM_0000310901-mRNA-1	185	5e-75	92	87
TRINITY_DN26113_c0_g6::TRINITY_DN26113_c0_g6_i7::g.3983::m.3983	196	ASIM_0000310901-mRNA-1	185	1e-89	84	80
TRINITY_DN24269_c0_g1::TRINITY_DN24269_c0_g1_i1::g.1678::m.1678	509	ASIM_0000311001-mRNA-1	218	3e-69	41	49
TRINITY_DN27258_c7_g2::TRINITY_DN27258_c7_g2_i1::g.10161::m.10161	140	ASIM_0000311501-mRNA-1	233	3e-48	78	67
TRINITY_DN21596_c0_g16::TRINITY_DN21596_c0_g16_i2::g.120::m.120	172	ASIM_0000312401-mRNA-1	99	4e-61	58	94
TRINITY_DN24044_c0_g1::TRINITY_DN24044_c0_g1_i1::g.5511::m.5511	368	ASIM_0000313101-mRNA-1	145	8e-85	35	97
TRINITY_DN20709_c0_g1::TRINITY_DN20709_c0_g1_i1::g.7061::m.7061	300	ASIM_0000313301-mRNA-1	197	2e-121	62	91
TRINITY_DN22003_c0_g2::TRINITY_DN22003_c0_g2_i1::g.6921::m.6921	206	ASIM_0000313401-mRNA-1	182	3e-125	88	94
TRINITY_DN24200_c0_g1::TRINITY_DN24200_c0_g1_i1::g.16038::m.16038	285	ASIM_0000314101-mRNA-1	168	1e-104	54	99
TRINITY_DN26465_c0_g8::TRINITY_DN26465_c0_g8_i1::g.7842::m.7842	85	ASIM_0000314701-mRNA-1	167	4e-39	83	84
TRINITY_DN26465_c0_g4::TRINITY_DN26465_c0_g4_i8::g.7831::m.7831	80	ASIM_0000314701-mRNA-1	167	1e-53	100	97
TRINITY_DN26465_c0_g4::TRINITY_DN26465_c0_g4_i5::g.7826::m.7826	135	ASIM_0000314701-mRNA-1	167	4e-98	100	98
TRINITY_DN26465_c0_g4::TRINITY_DN26465_c0_g4_i3::g.7823::m.7823	121	ASIM_0000314701-mRNA-1	167	4e-67	88	87
TRINITY_DN26465_c0_g5::TRINITY_DN26465_c0_g5_i1::g.7832::m.7832	90	ASIM_0000314701-mRNA-1	167	9e-48	91	86
TRINITY_DN26465_c0_g4::TRINITY_DN26465_c0_g4_i2::g.7822::m.7822	115	ASIM_0000314701-mRNA-1	167	5e-39	62	84
TRINITY_DN22899_c0_g1::TRINITY_DN22899_c0_g1_i1::g.5778::m.5778	422	ASIM_0000314901-mRNA-1	248	5e-33	45	35
TRINITY_DN22899_c0_g2::TRINITY_DN22899_c0_g2_i1::g.5780::m.5780	82	ASIM_0000314901-mRNA-1	248	5e-09	80	45
TRINITY_DN27102_c0_g20::TRINITY_DN27102_c0_g20_i1::g.13530::m.13530	161	ASIM_0000317801-mRNA-1	218	4e-11	57	30
TRINITY_DN26589_c0_g6::TRINITY_DN26589_c0_g6_i1::g.11166::m.11166	126	ASIM_0000318101-mRNA-1	180	6e-84	100	100
TRINITY_DN25741_c0_g2::TRINITY_DN25741_c0_g2_i2::g.3094::m.3094	201	ASIM_0000319201-mRNA-1	207	6e-72	60	98
TRINITY_DN23682_c0_g1::TRINITY_DN23682_c0_g1_i1::g.15042::m.15042	629	ASIM_0000319801-mRNA-1	228	9e-124	30	92
TRINITY_DN23135_c0_g1::TRINITY_DN23135_c0_g1_i1::g.8310::m.8310	87	ASIM_0000320501-mRNA-1	188	1e-41	73	98
TRINITY_DN23135_c0_g3::TRINITY_DN23135_c0_g3_i3::g.8316::m.8316	106	ASIM_0000320501-mRNA-1	188	5e-56	78	98
TRINITY_DN23135_c0_g2::TRINITY_DN23135_c0_g2_i1::g.8311::m.8311	83	ASIM_0000320501-mRNA-1	188	2e-38	72	98
TRINITY_DN15417_c0_g1::TRINITY_DN15417_c0_g1_i1::g.23172::m.23172	80	ASIM_0000322301-mRNA-1	309	5e-18	98	55
TRINITY_DN25753_c0_g1::TRINITY_DN25753_c0_g1_i1::g.3065::m.3065	592	ASIM_0000322601-mRNA-1	235	4e-138	37	90
TRINITY_DN25923_c1_g2::TRINITY_DN25923_c1_g2_i4::g.8592::m.8592	249	ASIM_0000322701-mRNA-1	240	1e-144	89	98
TRINITY_DN25923_c1_g2::TRINITY_DN25923_c1_g2_i7::g.8595::m.8595	270	ASIM_0000322701-mRNA-1	240	2e-74	51	97
TRINITY_DN24859_c0_g1::TRINITY_DN24859_c0_g1_i1::g.14770::m.14770	547	ASIM_0000323101-mRNA-1	246	3e-97	44	93
TRINITY_DN25164_c0_g1::TRINITY_DN25164_c0_g1_i1::g.11606::m.11606	245	ASIM_0000323901-mRNA-1	243	1e-150	85	99
TRINITY_DN25164_c0_g1::TRINITY_DN25164_c0_g1_i2::g.11608::m.11608	542	ASIM_0000323901-mRNA-1	243	3e-146	38	99
TRINITY_DN23343_c0_g1::TRINITY_DN23343_c0_g1_i5::g.3804::m.3804	98	ASIM_0000324601-mRNA-1	140	2e-06	35	54
TRINITY_DN23343_c0_g1::TRINITY_DN23343_c0_g1_i4::g.3798::m.3798	150	ASIM_0000324601-mRNA-1	140	9e-08	94	29
TRINITY_DN25428_c0_g1::TRINITY_DN25428_c0_g1_i2::g.19651::m.19651	123	ASIM_0000324701-mRNA-1	193	5e-76	92	98
TRINITY_DN23036_c0_g2::TRINITY_DN23036_c0_g2_i2::g.4803::m.4803	342	ASIM_0000324901-mRNA-1	153	2e-97	46	89
TRINITY_DN23036_c0_g2::TRINITY_DN23036_c0_g2_i1::g.4802::m.4802	395	ASIM_0000324901-mRNA-1	153	3e-97	40	89
TRINITY_DN27033_c1_g5::TRINITY_DN27033_c1_g5_i2::g.1181::m.1181	220	ASIM_0000325501-mRNA-1	172	7e-08	61	27
TRINITY_DN21748_c0_g1::TRINITY_DN21748_c0_g1_i1::g.14927::m.14927	344	ASIM_0000326601-mRNA-1	131	7e-90	38	100
TRINITY_DN21275_c0_g1::TRINITY_DN21275_c0_g1_i1::g.15750::m.15750	182	ASIM_0000326901-mRNA-1	121	4e-87	66	98
TRINITY_DN26949_c0_g6::TRINITY_DN26949_c0_g6_i2::g.12075::m.12075	150	ASIM_0000327101-mRNA-1	212	2e-79	74	100
TRINITY_DN26949_c0_g6::TRINITY_DN26949_c0_g6_i1::g.12073::m.12073	236	ASIM_0000327101-mRNA-1	212	3e-105	60	100
TRINITY_DN25136_c0_g1::TRINITY_DN25136_c0_g1_i2::g.11664::m.11664	231	ASIM_0000327401-mRNA-1	449	2e-126	100	93
TRINITY_DN25136_c0_g5::TRINITY_DN25136_c0_g5_i4::g.11674::m.11674	94	ASIM_0000327401-mRNA-1	449	5e-62	98	98
TRINITY_DN25136_c0_g5::TRINITY_DN25136_c0_g5_i1::g.11673::m.11673	94	ASIM_0000327401-mRNA-1	449	5e-62	98	98
TRINITY_DN23080_c0_g1::TRINITY_DN23080_c0_g1_i2::g.4900::m.4900	154	ASIM_0000327701-mRNA-1	208	6e-58	59	100
TRINITY_DN23080_c0_g1::TRINITY_DN23080_c0_g1_i1::g.4899::m.4899	418	ASIM_0000327701-mRNA-1	208	6e-127	42	100
TRINITY_DN23486_c0_g4::TRINITY_DN23486_c0_g4_i2::g.3394::m.3394	143	ASIM_0000328901-mRNA-1	142	2e-105	99	100
TRINITY_DN23486_c0_g4::TRINITY_DN23486_c0_g4_i10::g.3400::m.3400	115	ASIM_0000328901-mRNA-1	142	7e-83	99	100
TRINITY_DN23486_c0_g4::TRINITY_DN23486_c0_g4_i1::g.3393::m.3393	115	ASIM_0000328901-mRNA-1	142	7e-83	99	100
TRINITY_DN23486_c0_g4::TRINITY_DN23486_c0_g4_i7::g.3397::m.3397	143	ASIM_0000328901-mRNA-1	142	2e-105	99	100
TRINITY_DN26896_c0_g5::TRINITY_DN26896_c0_g5_i1::g.9187::m.9187	101	ASIM_0000329301-mRNA-1	290	2e-52	77	98
TRINITY_DN26896_c0_g3::TRINITY_DN26896_c0_g3_i1::g.9185::m.9185	374	ASIM_0000329301-mRNA-1	290	0	70	96
TRINITY_DN26847_c0_g3::TRINITY_DN26847_c0_g3_i1::g.8937::m.8937	139	ASIM_0000330201-mRNA-1	128	2e-84	87	100
TRINITY_DN26987_c0_g3::TRINITY_DN26987_c0_g3_i2::g.11853::m.11853	343	ASIM_0000330501-mRNA-1	217	2e-144	57	98
TRINITY_DN26846_c9_g10::TRINITY_DN26846_c9_g10_i3::g.9074::m.9074	86	ASIM_0000331001-mRNA-1	153	1e-17	100	51
TRINITY_DN17801_c0_g3::TRINITY_DN17801_c0_g3_i1::g.5858::m.5858	81	ASIM_0000331301-mRNA-1	260	6e-21	100	97
TRINITY_DN17801_c0_g4::TRINITY_DN17801_c0_g4_i1::g.5861::m.5861	81	ASIM_0000331301-mRNA-1	260	6e-21	100	97
TRINITY_DN17801_c0_g1::TRINITY_DN17801_c0_g1_i1::g.5855::m.5855	81	ASIM_0000331301-mRNA-1	260	6e-21	100	97
TRINITY_DN22769_c0_g1::TRINITY_DN22769_c0_g1_i1::g.14244::m.14244	167	ASIM_0000331401-mRNA-1	158	1e-109	96	96
TRINITY_DN19582_c0_g1::TRINITY_DN19582_c0_g1_i1::g.22239::m.22239	101	ASIM_0000332001-mRNA-1	142	2e-13	91	43
TRINITY_DN15428_c0_g2::TRINITY_DN15428_c0_g2_i3::g.23169::m.23169	97	ASIM_0000332001-mRNA-1	142	1e-06	32	62
TRINITY_DN19189_c0_g1::TRINITY_DN19189_c0_g1_i3::g.11764::m.11764	115	ASIM_0000332001-mRNA-1	142	3e-14	67	48
TRINITY_DN15428_c0_g2::TRINITY_DN15428_c0_g2_i2::g.23168::m.23168	83	ASIM_0000332001-mRNA-1	142	4e-07	38	62
TRINITY_DN26897_c4_g6::TRINITY_DN26897_c4_g6_i8::g.9114::m.9114	214	ASIM_0000332001-mRNA-1	142	7e-25	58	47
TRINITY_DN25482_c0_g1::TRINITY_DN25482_c0_g1_i4::g.19504::m.19504	201	ASIM_0000332601-mRNA-1	93	3e-59	46	97
TRINITY_DN25482_c0_g1::TRINITY_DN25482_c0_g1_i2::g.19498::m.19498	201	ASIM_0000332601-mRNA-1	93	3e-59	46	97
TRINITY_DN25482_c0_g1::TRINITY_DN25482_c0_g1_i3::g.19501::m.19501	201	ASIM_0000332601-mRNA-1	93	3e-59	46	97
TRINITY_DN26940_c0_g1::TRINITY_DN26940_c0_g1_i1::g.12147::m.12147	877	ASIM_0000333501-mRNA-1	332	6e-155	32	92
TRINITY_DN26940_c0_g1::TRINITY_DN26940_c0_g1_i2::g.12150::m.12150	877	ASIM_0000333501-mRNA-1	332	6e-155	32	92
TRINITY_DN27051_c0_g2::TRINITY_DN27051_c0_g2_i2::g.968::m.968	355	ASIM_0000333701-mRNA-1	211	3e-90	37	99
TRINITY_DN20068_c0_g1::TRINITY_DN20068_c0_g1_i1::g.9506::m.9506	155	ASIM_0000334201-mRNA-1	123	5e-87	79	99
TRINITY_DN23851_c0_g5::TRINITY_DN23851_c0_g5_i1::g.16339::m.16339	197	ASIM_0000334601-mRNA-1	162	3e-44	51	72
TRINITY_DN23851_c0_g2::TRINITY_DN23851_c0_g2_i1::g.16332::m.16332	145	ASIM_0000334601-mRNA-1	162	4e-68	75	94
TRINITY_DN23851_c0_g2::TRINITY_DN23851_c0_g2_i3::g.16333::m.16333	114	ASIM_0000334601-mRNA-1	162	3e-71	100	94
TRINITY_DN23851_c0_g4::TRINITY_DN23851_c0_g4_i1::g.16335::m.16335	104	ASIM_0000334601-mRNA-1	162	1e-50	100	77
TRINITY_DN22379_c0_g1::TRINITY_DN22379_c0_g1_i3::g.14393::m.14393	112	ASIM_0000336001-mRNA-1	147	4e-66	99	93
TRINITY_DN24608_c0_g13::TRINITY_DN24608_c0_g13_i1::g.22467::m.22467	82	ASIM_0000336401-mRNA-1	93	1e-44	82	97
TRINITY_DN24608_c0_g2::TRINITY_DN24608_c0_g2_i2::g.22466::m.22466	202	ASIM_0000336401-mRNA-1	93	3e-62	45	97
TRINITY_DN26046_c0_g2::TRINITY_DN26046_c0_g2_i1::g.4507::m.4507	283	ASIM_0000337001-mRNA-1	209	3e-92	54	92
TRINITY_DN26510_c1_g8::TRINITY_DN26510_c1_g8_i1::g.11013::m.11013	177	ASIM_0000339201-mRNA-1	513	3e-119	100	98
TRINITY_DN26666_c4_g16::TRINITY_DN26666_c4_g16_i1::g.23003::m.23003	92	ASIM_0000339201-mRNA-1	513	1e-34	73	100
TRINITY_DN26510_c1_g12::TRINITY_DN26510_c1_g12_i1::g.11015::m.11015	462	ASIM_0000339201-mRNA-1	513	0	64	98
TRINITY_DN26731_c0_g19::TRINITY_DN26731_c0_g19_i1::g.20433::m.20433	88	ASIM_0000339401-mRNA-1	228	2e-37	88	96
TRINITY_DN26731_c0_g5::TRINITY_DN26731_c0_g5_i1::g.20422::m.20422	82	ASIM_0000339401-mRNA-1	228	1e-45	92	96
TRINITY_DN26731_c0_g21::TRINITY_DN26731_c0_g21_i1::g.20436::m.20436	93	ASIM_0000339401-mRNA-1	228	2e-42	89	97
TRINITY_DN26731_c0_g22::TRINITY_DN26731_c0_g22_i1::g.20437::m.20437	80	ASIM_0000339401-mRNA-1	228	2e-52	100	98
TRINITY_DN26731_c0_g24::TRINITY_DN26731_c0_g24_i1::g.20438::m.20438	80	ASIM_0000339401-mRNA-1	228	2e-52	100	98
TRINITY_DN26731_c0_g20::TRINITY_DN26731_c0_g20_i1::g.20434::m.20434	100	ASIM_0000339401-mRNA-1	228	1e-67	100	99
TRINITY_DN26731_c0_g16::TRINITY_DN26731_c0_g16_i2::g.20430::m.20430	80	ASIM_0000339401-mRNA-1	228	1e-31	67	100
TRINITY_DN26731_c0_g27::TRINITY_DN26731_c0_g27_i1::g.20441::m.20441	112	ASIM_0000339401-mRNA-1	228	2e-66	91	99
TRINITY_DN26731_c0_g34::TRINITY_DN26731_c0_g34_i1::g.20444::m.20444	90	ASIM_0000339401-mRNA-1	228	2e-57	100	97
TRINITY_DN26731_c0_g26::TRINITY_DN26731_c0_g26_i1::g.20439::m.20439	80	ASIM_0000339401-mRNA-1	228	1e-18	45	100
TRINITY_DN26731_c0_g11::TRINITY_DN26731_c0_g11_i1::g.20423::m.20423	103	ASIM_0000339401-mRNA-1	228	1e-70	100	99
TRINITY_DN26731_c0_g16::TRINITY_DN26731_c0_g16_i1::g.20427::m.20427	88	ASIM_0000339401-mRNA-1	228	1e-31	61	100
TRINITY_DN26731_c0_g14::TRINITY_DN26731_c0_g14_i1::g.20424::m.20424	87	ASIM_0000339401-mRNA-1	228	1e-57	100	97
TRINITY_DN23026_c0_g4::TRINITY_DN23026_c0_g4_i1::g.4883::m.4883	83	ASIM_0000340301-mRNA-1	107	3e-51	100	98
TRINITY_DN23026_c0_g6::TRINITY_DN23026_c0_g6_i1::g.4886::m.4886	83	ASIM_0000340301-mRNA-1	107	1e-52	100	100
TRINITY_DN23026_c0_g5::TRINITY_DN23026_c0_g5_i1::g.4884::m.4884	116	ASIM_0000340301-mRNA-1	107	6e-66	92	98
TRINITY_DN23026_c0_g1::TRINITY_DN23026_c0_g1_i1::g.4881::m.4881	93	ASIM_0000340301-mRNA-1	107	1e-49	90	98
TRINITY_DN25559_c0_g5::TRINITY_DN25559_c0_g5_i2::g.18100::m.18100	301	ASIM_0000341401-mRNA-1	219	3e-150	70	98
TRINITY_DN25559_c0_g5::TRINITY_DN25559_c0_g5_i1::g.18097::m.18097	131	ASIM_0000341401-mRNA-1	219	2e-85	95	98
TRINITY_DN27251_c6_g5::TRINITY_DN27251_c6_g5_i1::g.10330::m.10330	223	ASIM_0000342001-mRNA-1	353	2e-154	100	99
TRINITY_DN14930_c0_g1::TRINITY_DN14930_c0_g1_i1::g.3206::m.3206	79	ASIM_0000342001-mRNA-1	353	8e-20	50	100
TRINITY_DN23821_c0_g3::TRINITY_DN23821_c0_g3_i2::g.16144::m.16144	125	ASIM_0000342301-mRNA-1	164	2e-57	68	100
TRINITY_DN26002_c2_g5::TRINITY_DN26002_c2_g5_i2::g.4454::m.4454	81	ASIM_0000344301-mRNA-1	37	9e-20	45	100
TRINITY_DN26002_c2_g4::TRINITY_DN26002_c2_g4_i1::g.4452::m.4452	82	ASIM_0000344301-mRNA-1	37	1e-19	45	100
TRINITY_DN24552_c1_g1::TRINITY_DN24552_c1_g1_i10::g.17112::m.17112	222	ASIM_0000344901-mRNA-1	150	8e-106	67	100
TRINITY_DN24552_c1_g1::TRINITY_DN24552_c1_g1_i4::g.17107::m.17107	305	ASIM_0000344901-mRNA-1	150	2e-106	49	100
TRINITY_DN24552_c1_g1::TRINITY_DN24552_c1_g1_i8::g.17110::m.17110	305	ASIM_0000344901-mRNA-1	150	2e-106	49	100
TRINITY_DN25272_c1_g4::TRINITY_DN25272_c1_g4_i1::g.6376::m.6376	105	ASIM_0000346301-mRNA-1	72	1e-15	67	50
TRINITY_DN26601_c1_g4::TRINITY_DN26601_c1_g4_i1::g.10969::m.10969	233	ASIM_0000346501-mRNA-1	109	8e-66	41	96
TRINITY_DN26601_c1_g4::TRINITY_DN26601_c1_g4_i3::g.10972::m.10972	152	ASIM_0000346501-mRNA-1	109	8e-67	63	96
TRINITY_DN26601_c1_g4::TRINITY_DN26601_c1_g4_i2::g.10971::m.10971	83	ASIM_0000346501-mRNA-1	109	2e-56	98	98
TRINITY_DN27080_c0_g1::TRINITY_DN27080_c0_g1_i2::g.1027::m.1027	108	ASIM_0000347101-mRNA-1	146	6e-62	90	95
TRINITY_DN25000_c0_g1::TRINITY_DN25000_c0_g1_i4::g.19363::m.19363	407	ASIM_0000347401-mRNA-1	160	2e-110	39	99
TRINITY_DN24527_c0_g2::TRINITY_DN24527_c0_g2_i1::g.17034::m.17034	543	ASIM_0000347601-mRNA-1	336	0	55	98
TRINITY_DN26139_c1_g2::TRINITY_DN26139_c1_g2_i6::g.4031::m.4031	212	ASIM_0000348001-mRNA-1	367	7e-95	75	83
TRINITY_DN21749_c1_g1::TRINITY_DN21749_c1_g1_i1::g.14799::m.14799	218	ASIM_0000348001-mRNA-1	367	3e-156	100	99
TRINITY_DN26139_c1_g2::TRINITY_DN26139_c1_g2_i8::g.4039::m.4039	96	ASIM_0000348001-mRNA-1	367	1e-35	92	64
TRINITY_DN26139_c1_g2::TRINITY_DN26139_c1_g2_i1::g.4000::m.4000	212	ASIM_0000348001-mRNA-1	367	7e-95	75	83
TRINITY_DN26139_c1_g2::TRINITY_DN26139_c1_g2_i9::g.4040::m.4040	95	ASIM_0000348001-mRNA-1	367	5e-37	93	66
TRINITY_DN26139_c1_g2::TRINITY_DN26139_c1_g2_i4::g.4016::m.4016	212	ASIM_0000348001-mRNA-1	367	7e-95	75	83
TRINITY_DN21749_c1_g1::TRINITY_DN21749_c1_g1_i3::g.14800::m.14800	128	ASIM_0000348001-mRNA-1	367	5e-76	100	86
TRINITY_DN26139_c1_g2::TRINITY_DN26139_c1_g2_i5::g.4024::m.4024	212	ASIM_0000348001-mRNA-1	367	7e-95	75	83
TRINITY_DN26139_c1_g2::TRINITY_DN26139_c1_g2_i3::g.4009::m.4009	212	ASIM_0000348001-mRNA-1	367	7e-95	75	83
TRINITY_DN21749_c1_g1::TRINITY_DN21749_c1_g1_i4::g.14801::m.14801	134	ASIM_0000348001-mRNA-1	367	4e-88	95	99
TRINITY_DN25659_c0_g1::TRINITY_DN25659_c0_g1_i1::g.2100::m.2100	82	ASIM_0000349901-mRNA-1	105	7e-20	42	100
TRINITY_DN25659_c0_g2::TRINITY_DN25659_c0_g2_i1::g.2101::m.2101	278	ASIM_0000349901-mRNA-1	105	1e-67	35	98
TRINITY_DN25659_c0_g5::TRINITY_DN25659_c0_g5_i1::g.2103::m.2103	82	ASIM_0000349901-mRNA-1	105	1e-19	42	100
TRINITY_DN27099_c2_g5::TRINITY_DN27099_c2_g5_i1::g.1042::m.1042	80	ASIM_0000350601-mRNA-1	262	1e-42	86	100
TRINITY_DN27099_c2_g2::TRINITY_DN27099_c2_g2_i1::g.1037::m.1037	242	ASIM_0000350601-mRNA-1	262	2e-141	97	83
TRINITY_DN27099_c2_g1::TRINITY_DN27099_c2_g1_i1::g.1036::m.1036	80	ASIM_0000350601-mRNA-1	262	1e-42	86	100
TRINITY_DN22370_c0_g2::TRINITY_DN22370_c0_g2_i2::g.14434::m.14434	126	ASIM_0000351301-mRNA-1	47	2e-27	37	100
TRINITY_DN22370_c0_g2::TRINITY_DN22370_c0_g2_i1::g.14433::m.14433	85	ASIM_0000351301-mRNA-1	47	5e-28	55	100
TRINITY_DN26998_c0_g12::TRINITY_DN26998_c0_g12_i1::g.11994::m.11994	88	ASIM_0000352101-mRNA-1	60	3e-34	68	100
TRINITY_DN26998_c0_g9::TRINITY_DN26998_c0_g9_i1::g.11993::m.11993	98	ASIM_0000352101-mRNA-1	60	5e-34	61	100
TRINITY_DN26998_c0_g20::TRINITY_DN26998_c0_g20_i1::g.11999::m.11999	88	ASIM_0000352101-mRNA-1	60	3e-34	68	100
TRINITY_DN26998_c0_g7::TRINITY_DN26998_c0_g7_i1::g.11991::m.11991	123	ASIM_0000352101-mRNA-1	60	1e-33	48	100
TRINITY_DN25958_c1_g2::TRINITY_DN25958_c1_g2_i2::g.8838::m.8838	194	ASIM_0000353301-mRNA-1	94	3e-62	48	96
TRINITY_DN20585_c0_g3::TRINITY_DN20585_c0_g3_i2::g.21047::m.21047	87	ASIM_0000353401-mRNA-1	276	2e-46	96	95
TRINITY_DN20585_c0_g3::TRINITY_DN20585_c0_g3_i1::g.21044::m.21044	308	ASIM_0000353401-mRNA-1	276	2e-136	75	98
TRINITY_DN26774_c0_g21::TRINITY_DN26774_c0_g21_i1::g.20388::m.20388	228	ASIM_0000353501-mRNA-1	103	3e-62	42	98
TRINITY_DN27238_c1_g1::TRINITY_DN27238_c1_g1_i1::g.10266::m.10266	197	ASIM_0000353801-mRNA-1	134	2e-66	67	80
TRINITY_DN27238_c1_g3::TRINITY_DN27238_c1_g3_i1::g.10269::m.10269	84	ASIM_0000353801-mRNA-1	134	6e-44	114	77
TRINITY_DN27238_c1_g1::TRINITY_DN27238_c1_g1_i5::g.10268::m.10268	283	ASIM_0000353801-mRNA-1	134	2e-70	47	83
TRINITY_DN27238_c1_g1::TRINITY_DN27238_c1_g1_i3::g.10267::m.10267	430	ASIM_0000353801-mRNA-1	134	4e-69	31	83
TRINITY_DN26258_c1_g6::TRINITY_DN26258_c1_g6_i3::g.16480::m.16480	155	ASIM_0000354101-mRNA-1	120	4e-50	49	100
TRINITY_DN24441_c1_g1::TRINITY_DN24441_c1_g1_i1::g.342::m.342	335	ASIM_0000356401-mRNA-1	213	9e-152	62	99
TRINITY_DN19299_c0_g1::TRINITY_DN19299_c0_g1_i1::g.801::m.801	170	ASIM_0000356901-mRNA-1	107	1e-48	57	80
TRINITY_DN24246_c0_g3::TRINITY_DN24246_c0_g3_i1::g.1746::m.1746	245	ASIM_0000357201-mRNA-1	206	2e-98	60	94
TRINITY_DN25824_c0_g1::TRINITY_DN25824_c0_g1_i1::g.22014::m.22014	100	ASIM_0000357401-mRNA-1	204	1e-67	100	99
TRINITY_DN25824_c0_g9::TRINITY_DN25824_c0_g9_i1::g.22018::m.22018	118	ASIM_0000357401-mRNA-1	204	3e-80	100	99
TRINITY_DN25824_c0_g10::TRINITY_DN25824_c0_g10_i1::g.22019::m.22019	118	ASIM_0000357401-mRNA-1	204	3e-80	100	99
TRINITY_DN25824_c0_g11::TRINITY_DN25824_c0_g11_i1::g.22020::m.22020	121	ASIM_0000357401-mRNA-1	204	2e-82	100	99
TRINITY_DN2232_c0_g1::TRINITY_DN2232_c0_g1_i1::g.1519::m.1519	202	ASIM_0000358001-mRNA-1	199	6e-108	90	90
TRINITY_DN26630_c0_g11::TRINITY_DN26630_c0_g11_i2::g.23028::m.23028	82	ASIM_0000359001-mRNA-1	132	2e-45	91	92
TRINITY_DN26639_c0_g18::TRINITY_DN26639_c0_g18_i1::g.22795::m.22795	310	ASIM_0000359901-mRNA-1	333	1e-125	56	97
TRINITY_DN26639_c0_g13::TRINITY_DN26639_c0_g13_i1::g.22791::m.22791	220	ASIM_0000359901-mRNA-1	333	9e-97	65	97
TRINITY_DN26639_c0_g13::TRINITY_DN26639_c0_g13_i3::g.22793::m.22793	208	ASIM_0000359901-mRNA-1	333	6e-96	69	95
TRINITY_DN26718_c0_g2::TRINITY_DN26718_c0_g2_i1::g.20783::m.20783	265	ASIM_0000361301-mRNA-1	238	4e-136	72	98
TRINITY_DN27070_c0_g1::TRINITY_DN27070_c0_g1_i1::g.1070::m.1070	118	ASIM_0000361501-mRNA-1	208	6e-52	84	93
TRINITY_DN27070_c0_g3::TRINITY_DN27070_c0_g3_i1::g.1073::m.1073	114	ASIM_0000361501-mRNA-1	208	5e-51	87	92
TRINITY_DN27070_c0_g9::TRINITY_DN27070_c0_g9_i1::g.1082::m.1082	94	ASIM_0000361501-mRNA-1	208	4e-35	80	94
TRINITY_DN27187_c8_g9::TRINITY_DN27187_c8_g9_i1::g.13863::m.13863	85	ASIM_0000361701-mRNA-1	109	3e-29	58	100
TRINITY_DN27187_c8_g1::TRINITY_DN27187_c8_g1_i1::g.13858::m.13858	94	ASIM_0000361701-mRNA-1	109	3e-29	53	100
TRINITY_DN27187_c8_g3::TRINITY_DN27187_c8_g3_i1::g.13862::m.13862	110	ASIM_0000361701-mRNA-1	109	2e-69	92	99
TRINITY_DN25758_c1_g1::TRINITY_DN25758_c1_g1_i5::g.2810::m.2810	160	ASIM_0000362801-mRNA-1	123	1e-73	76	96
TRINITY_DN25758_c1_g1::TRINITY_DN25758_c1_g1_i1::g.2804::m.2804	160	ASIM_0000362801-mRNA-1	123	1e-73	76	96
TRINITY_DN19460_c0_g1::TRINITY_DN19460_c0_g1_i1::g.7215::m.7215	189	ASIM_0000362901-mRNA-1	64	3e-36	30	100
TRINITY_DN23050_c0_g5::TRINITY_DN23050_c0_g5_i1::g.4840::m.4840	79	ASIM_0000363701-mRNA-1	58	2e-16	50	95
TRINITY_DN23050_c0_g1::TRINITY_DN23050_c0_g1_i1::g.4833::m.4833	102	ASIM_0000363701-mRNA-1	58	4e-15	39	90
TRINITY_DN17608_c0_g1::TRINITY_DN17608_c0_g1_i3::g.23221::m.23221	85	ASIM_0000363701-mRNA-1	58	1e-08	50	62
TRINITY_DN21438_c1_g2::TRINITY_DN21438_c1_g2_i8::g.19101::m.19101	81	ASIM_0000363701-mRNA-1	58	0.0004	46	52
TRINITY_DN21438_c1_g2::TRINITY_DN21438_c1_g2_i6::g.19095::m.19095	81	ASIM_0000363701-mRNA-1	58	0.0004	46	52
TRINITY_DN25938_c0_g1::TRINITY_DN25938_c0_g1_i3::g.8563::m.8563	276	ASIM_0000363901-mRNA-1	190	1e-132	65	99
TRINITY_DN24218_c0_g15::TRINITY_DN24218_c0_g15_i1::g.1878::m.1878	87	ASIM_0000363901-mRNA-1	190	9e-08	91	33
TRINITY_DN24218_c0_g15::TRINITY_DN24218_c0_g15_i3::g.1880::m.1880	217	ASIM_0000363901-mRNA-1	190	8e-28	85	31
TRINITY_DN21287_c0_g3::TRINITY_DN21287_c0_g3_i2::g.15815::m.15815	92	ASIM_0000364901-mRNA-1	93	1e-17	98	93
TRINITY_DN22899_c0_g1::TRINITY_DN22899_c0_g1_i1::g.5779::m.5779	113	ASIM_0000366401-mRNA-1	111	5e-75	98	97
TRINITY_DN24528_c0_g2::TRINITY_DN24528_c0_g2_i1::g.17232::m.17232	392	ASIM_0000366501-mRNA-1	166	1e-116	42	99
TRINITY_DN23088_c0_g2::TRINITY_DN23088_c0_g2_i1::g.4922::m.4922	87	ASIM_0000368401-mRNA-1	74	3e-42	75	98
TRINITY_DN25492_c0_g4::TRINITY_DN25492_c0_g4_i1::g.19556::m.19556	117	ASIM_0000368901-mRNA-1	141	1e-60	74	100
TRINITY_DN25483_c0_g7::TRINITY_DN25483_c0_g7_i4::g.19770::m.19770	123	ASIM_0000369001-mRNA-1	176	2e-19	30	97
TRINITY_DN25483_c0_g9::TRINITY_DN25483_c0_g9_i1::g.19769::m.19769	117	ASIM_0000369001-mRNA-1	176	7e-78	99	98
TRINITY_DN25483_c0_g9::TRINITY_DN25483_c0_g9_i2::g.19772::m.19772	126	ASIM_0000369001-mRNA-1	176	1e-86	100	99
TRINITY_DN22552_c0_g2::TRINITY_DN22552_c0_g2_i2::g.18930::m.18930	152	ASIM_0000370301-mRNA-1	48	1e-27	31	100
TRINITY_DN22879_c0_g1::TRINITY_DN22879_c0_g1_i1::g.5647::m.5647	780	ASIM_0000371401-mRNA-1	234	3e-156	30	94
TRINITY_DN26997_c0_g3::TRINITY_DN26997_c0_g3_i1::g.11825::m.11825	348	ASIM_0000372001-mRNA-1	201	2e-124	53	97
TRINITY_DN25880_c0_g3::TRINITY_DN25880_c0_g3_i1::g.21961::m.21961	160	ASIM_0000372501-mRNA-1	134	8e-81	83	98
TRINITY_DN25280_c0_g1::TRINITY_DN25280_c0_g1_i1::g.6386::m.6386	148	ASIM_0000373201-mRNA-1	146	2e-102	98	97
TRINITY_DN23776_c0_g9::TRINITY_DN23776_c0_g9_i2::g.6521::m.6521	134	ASIM_0000373201-mRNA-1	146	1e-25	55	54
TRINITY_DN45517_c0_g1::TRINITY_DN45517_c0_g1_i1::g.18702::m.18702	85	ASIM_0000375901-mRNA-1	163	4e-41	100	69
TRINITY_DN19639_c0_g1::TRINITY_DN19639_c0_g1_i1::g.9412::m.9412	142	ASIM_0000376101-mRNA-1	127	1e-90	89	99
TRINITY_DN25953_c0_g1::TRINITY_DN25953_c0_g1_i3::g.8566::m.8566	172	ASIM_0000377001-mRNA-1	191	1e-44	41	95
TRINITY_DN26425_c1_g2::TRINITY_DN26425_c1_g2_i1::g.8086::m.8086	111	ASIM_0000377201-mRNA-1	464	1e-61	85	95
TRINITY_DN26610_c2_g7::TRINITY_DN26610_c2_g7_i1::g.22988::m.22988	80	ASIM_0000377501-mRNA-1	129	1e-54	100	100
TRINITY_DN26557_c1_g8::TRINITY_DN26557_c1_g8_i3::g.10977::m.10977	139	ASIM_0000377701-mRNA-1	240	4e-93	93	99
TRINITY_DN23895_c0_g1::TRINITY_DN23895_c0_g1_i4::g.16126::m.16126	145	ASIM_0000378201-mRNA-1	149	5e-68	77	86
TRINITY_DN27138_c0_g5::TRINITY_DN27138_c0_g5_i1::g.13989::m.13989	103	ASIM_0000378701-mRNA-1	106	5e-54	75	100
TRINITY_DN25942_c1_g18::TRINITY_DN25942_c1_g18_i1::g.8727::m.8727	100	ASIM_0000380101-mRNA-1	163	2e-40	78	94
TRINITY_DN25942_c1_g5::TRINITY_DN25942_c1_g5_i1::g.8723::m.8723	93	ASIM_0000380101-mRNA-1	163	6e-18	40	94
TRINITY_DN25942_c1_g9::TRINITY_DN25942_c1_g9_i2::g.8725::m.8725	84	ASIM_0000380101-mRNA-1	163	2e-46	97	97
TRINITY_DN25942_c1_g6::TRINITY_DN25942_c1_g6_i1::g.8724::m.8724	82	ASIM_0000380101-mRNA-1	163	6e-24	52	100
TRINITY_DN17489_c0_g1::TRINITY_DN17489_c0_g1_i1::g.21692::m.21692	142	ASIM_0000380301-mRNA-1	138	6e-05	88	33
TRINITY_DN16851_c0_g1::TRINITY_DN16851_c0_g1_i1::g.9647::m.9647	156	ASIM_0000381801-mRNA-1	184	2e-97	117	79
TRINITY_DN23353_c1_g1::TRINITY_DN23353_c1_g1_i6::g.3767::m.3767	88	ASIM_0000383301-mRNA-1	87	4e-57	98	98
TRINITY_DN21689_c0_g4::TRINITY_DN21689_c0_g4_i2::g.7679::m.7679	126	ASIM_0000383701-mRNA-1	87	2e-60	69	100
TRINITY_DN21621_c0_g4::TRINITY_DN21621_c0_g4_i1::g.7625::m.7625	86	ASIM_0000387101-mRNA-1	125	2e-42	100	87
TRINITY_DN21621_c0_g2::TRINITY_DN21621_c0_g2_i1::g.7622::m.7622	86	ASIM_0000387101-mRNA-1	125	2e-42	100	87
TRINITY_DN21621_c0_g3::TRINITY_DN21621_c0_g3_i1::g.7623::m.7623	82	ASIM_0000387101-mRNA-1	125	7e-42	100	84
TRINITY_DN21621_c0_g1::TRINITY_DN21621_c0_g1_i1::g.7620::m.7620	99	ASIM_0000387101-mRNA-1	125	6e-51	98	88
TRINITY_DN23780_c0_g1::TRINITY_DN23780_c0_g1_i1::g.6792::m.6792	101	ASIM_0000389601-mRNA-1	226	1e-61	93	100
TRINITY_DN23780_c0_g8::TRINITY_DN23780_c0_g8_i1::g.6795::m.6795	197	ASIM_0000389601-mRNA-1	226	7e-60	47	98
TRINITY_DN23780_c0_g9::TRINITY_DN23780_c0_g9_i2::g.6796::m.6796	172	ASIM_0000389601-mRNA-1	226	1e-114	93	100
TRINITY_DN23780_c0_g5::TRINITY_DN23780_c0_g5_i1::g.6794::m.6794	101	ASIM_0000389601-mRNA-1	226	3e-69	100	100
TRINITY_DN26518_c0_g1::TRINITY_DN26518_c0_g1_i1::g.11181::m.11181	381	ASIM_0000389901-mRNA-1	194	6e-22	41	33
TRINITY_DN19310_c0_g2::TRINITY_DN19310_c0_g2_i3::g.17757::m.17757	157	ASIM_0000390001-mRNA-1	77	9e-38	49	97
TRINITY_DN19310_c0_g2::TRINITY_DN19310_c0_g2_i4::g.17759::m.17759	133	ASIM_0000390001-mRNA-1	77	1e-20	30	100
TRINITY_DN19310_c0_g2::TRINITY_DN19310_c0_g2_i1::g.17752::m.17752	120	ASIM_0000390001-mRNA-1	77	1e-20	33	100
TRINITY_DN19310_c0_g2::TRINITY_DN19310_c0_g2_i7::g.17760::m.17760	208	ASIM_0000390001-mRNA-1	77	9e-38	37	97
TRINITY_DN25796_c0_g1::TRINITY_DN25796_c0_g1_i4::g.3115::m.3115	125	ASIM_0000390401-mRNA-1	189	3e-89	100	98
TRINITY_DN25796_c0_g5::TRINITY_DN25796_c0_g5_i1::g.3122::m.3122	91	ASIM_0000390401-mRNA-1	189	1e-61	100	100
TRINITY_DN26278_c3_g1::TRINITY_DN26278_c3_g1_i2::g.16570::m.16570	162	ASIM_0000391101-mRNA-1	142	1e-87	87	84
TRINITY_DN26278_c3_g1::TRINITY_DN26278_c3_g1_i1::g.16569::m.16569	111	ASIM_0000391101-mRNA-1	142	6e-69	100	88
TRINITY_DN26471_c2_g1::TRINITY_DN26471_c2_g1_i5::g.7996::m.7996	154	ASIM_0000391101-mRNA-1	142	1e-56	71	74
TRINITY_DN26278_c3_g1::TRINITY_DN26278_c3_g1_i5::g.16573::m.16573	162	ASIM_0000391101-mRNA-1	142	1e-87	87	84
TRINITY_DN20438_c0_g1::TRINITY_DN20438_c0_g1_i1::g.2310::m.2310	82	ASIM_0000391101-mRNA-1	142	3e-41	86	88
TRINITY_DN26471_c2_g1::TRINITY_DN26471_c2_g1_i4::g.7995::m.7995	172	ASIM_0000391101-mRNA-1	142	1e-56	63	74
TRINITY_DN25920_c2_g1::TRINITY_DN25920_c2_g1_i1::g.8541::m.8541	95	ASIM_0000392301-mRNA-1	62	6e-40	64	98
TRINITY_DN25920_c2_g6::TRINITY_DN25920_c2_g6_i1::g.8545::m.8545	83	ASIM_0000392301-mRNA-1	62	1e-33	62	98
TRINITY_DN25920_c2_g3::TRINITY_DN25920_c2_g3_i1::g.8543::m.8543	95	ASIM_0000392301-mRNA-1	62	6e-40	64	98
TRINITY_DN25920_c2_g10::TRINITY_DN25920_c2_g10_i1::g.8552::m.8552	104	ASIM_0000392301-mRNA-1	62	1e-39	58	98
TRINITY_DN24810_c0_g7::TRINITY_DN24810_c0_g7_i2::g.14584::m.14584	266	ASIM_0000394701-mRNA-1	143	2e-92	57	89
TRINITY_DN24810_c0_g7::TRINITY_DN24810_c0_g7_i1::g.14583::m.14583	276	ASIM_0000394701-mRNA-1	143	3e-92	55	89
TRINITY_DN26567_c0_g2::TRINITY_DN26567_c0_g2_i2::g.10792::m.10792	230	ASIM_0000395401-mRNA-1	87	1e-57	37	98
TRINITY_DN20481_c0_g1::TRINITY_DN20481_c0_g1_i1::g.2349::m.2349	408	ASIM_0000397101-mRNA-1	196	2e-127	44	100
TRINITY_DN21865_c0_g1::TRINITY_DN21865_c0_g1_i1::g.5949::m.5949	660	ASIM_0000397901-mRNA-1	297	7e-177	37	98
TRINITY_DN21865_c0_g1::TRINITY_DN21865_c0_g1_i2::g.5950::m.5950	660	ASIM_0000397901-mRNA-1	297	7e-177	37	98
TRINITY_DN26362_c0_g4::TRINITY_DN26362_c0_g4_i4::g.12888::m.12888	131	ASIM_0000399001-mRNA-1	174	2e-94	99	100
TRINITY_DN26362_c0_g4::TRINITY_DN26362_c0_g4_i3::g.12887::m.12887	224	ASIM_0000399001-mRNA-1	174	1e-128	77	100
TRINITY_DN26362_c0_g6::TRINITY_DN26362_c0_g6_i1::g.12891::m.12891	89	ASIM_0000399001-mRNA-1	174	5e-61	98	100
TRINITY_DN26362_c0_g4::TRINITY_DN26362_c0_g4_i2::g.12884::m.12884	131	ASIM_0000399001-mRNA-1	174	2e-94	99	100
TRINITY_DN26228_c1_g9::TRINITY_DN26228_c1_g9_i1::g.16450::m.16450	111	ASIM_0000399301-mRNA-1	164	9e-78	99	100
TRINITY_DN26228_c1_g3::TRINITY_DN26228_c1_g3_i3::g.16449::m.16449	156	ASIM_0000399301-mRNA-1	164	1e-109	98	98
TRINITY_DN26449_c0_g1::TRINITY_DN26449_c0_g1_i2::g.7812::m.7812	461	ASIM_0000399601-mRNA-1	217	1e-136	44	94
TRINITY_DN24586_c1_g3::TRINITY_DN24586_c1_g3_i1::g.17143::m.17143	469	ASIM_0000400201-mRNA-1	187	8e-90	30	92
TRINITY_DN20564_c0_g1::TRINITY_DN20564_c0_g1_i2::g.21035::m.21035	353	ASIM_0000400601-mRNA-1	196	2e-107	43	98
TRINITY_DN20564_c0_g1::TRINITY_DN20564_c0_g1_i1::g.21034::m.21034	348	ASIM_0000400601-mRNA-1	196	2e-107	44	98
TRINITY_DN26610_c2_g5::TRINITY_DN26610_c2_g5_i1::g.22987::m.22987	98	ASIM_0000400801-mRNA-1	129	5e-70	100	100
TRINITY_DN26610_c2_g4::TRINITY_DN26610_c2_g4_i1::g.22986::m.22986	98	ASIM_0000400801-mRNA-1	129	5e-70	100	100
TRINITY_DN26610_c2_g1::TRINITY_DN26610_c2_g1_i4::g.22984::m.22984	82	ASIM_0000400801-mRNA-1	129	4e-57	100	100
TRINITY_DN26000_c0_g3::TRINITY_DN26000_c0_g3_i6::g.8708::m.8708	113	ASIM_0000403001-mRNA-1	152	3e-46	73	89
TRINITY_DN24768_c0_g3::TRINITY_DN24768_c0_g3_i1::g.21217::m.21217	145	ASIM_0000403201-mRNA-1	115	2e-64	70	93
TRINITY_DN24953_c0_g2::TRINITY_DN24953_c0_g2_i1::g.19420::m.19420	441	ASIM_0000403801-mRNA-1	141	5e-98	31	100
TRINITY_DN25509_c0_g1::TRINITY_DN25509_c0_g1_i1::g.18007::m.18007	792	ASIM_0000404001-mRNA-1	245	3e-126	31	94
TRINITY_DN21889_c0_g4::TRINITY_DN21889_c0_g4_i1::g.5962::m.5962	336	ASIM_0000405301-mRNA-1	188	9e-121	56	91
TRINITY_DN18107_c0_g2::TRINITY_DN18107_c0_g2_i1::g.5::m.5	192	ASIM_0000405501-mRNA-1	145	1e-105	75	100
TRINITY_DN23160_c0_g1::TRINITY_DN23160_c0_g1_i1::g.8412::m.8412	350	ASIM_0000406001-mRNA-1	205	1e-05	30	28
TRINITY_DN23160_c0_g1::TRINITY_DN23160_c0_g1_i2::g.8416::m.8416	356	ASIM_0000406001-mRNA-1	205	1e-05	30	28
TRINITY_DN25849_c0_g1::TRINITY_DN25849_c0_g1_i1::g.21878::m.21878	230	ASIM_0000406101-mRNA-1	226	2e-155	98	97
TRINITY_DN25849_c0_g1::TRINITY_DN25849_c0_g1_i2::g.21879::m.21879	94	ASIM_0000406101-mRNA-1	226	3e-48	98	95
TRINITY_DN17291_c0_g1::TRINITY_DN17291_c0_g1_i1::g.434::m.434	228	ASIM_0000406401-mRNA-1	182	2e-93	66	87
TRINITY_DN16435_c0_g3::TRINITY_DN16435_c0_g3_i1::g.11734::m.11734	93	ASIM_0000408201-mRNA-1	193	5e-61	100	98
TRINITY_DN16435_c0_g2::TRINITY_DN16435_c0_g2_i1::g.11733::m.11733	81	ASIM_0000408201-mRNA-1	193	2e-51	100	98
TRINITY_DN26603_c1_g1::TRINITY_DN26603_c1_g1_i2::g.22768::m.22768	131	ASIM_0000408501-mRNA-1	156	2e-91	99	100
TRINITY_DN26603_c1_g1::TRINITY_DN26603_c1_g1_i7::g.22770::m.22770	152	ASIM_0000408501-mRNA-1	156	3e-34	36	100
TRINITY_DN26840_c0_g2::TRINITY_DN26840_c0_g2_i4::g.8994::m.8994	127	ASIM_0000409201-mRNA-1	185	2e-79	88	100
TRINITY_DN26840_c0_g2::TRINITY_DN26840_c0_g2_i2::g.8993::m.8993	213	ASIM_0000409201-mRNA-1	185	4e-111	75	96
TRINITY_DN26840_c0_g6::TRINITY_DN26840_c0_g6_i1::g.8995::m.8995	145	ASIM_0000409201-mRNA-1	185	1e-52	56	100
TRINITY_DN26840_c0_g9::TRINITY_DN26840_c0_g9_i1::g.8998::m.8998	164	ASIM_0000409201-mRNA-1	185	3e-52	50	100
TRINITY_DN24282_c0_g11::TRINITY_DN24282_c0_g11_i1::g.1738::m.1738	106	ASIM_0000411701-mRNA-1	217	5e-75	100	100
TRINITY_DN24282_c0_g10::TRINITY_DN24282_c0_g10_i1::g.1736::m.1736	398	ASIM_0000411701-mRNA-1	217	1e-155	53	99
TRINITY_DN24109_c0_g2::TRINITY_DN24109_c0_g2_i1::g.15862::m.15862	127	ASIM_0000412401-mRNA-1	152	5e-23	48	72
TRINITY_DN24713_c0_g8::TRINITY_DN24713_c0_g8_i3::g.21348::m.21348	95	ASIM_0000413001-mRNA-1	139	2e-11	44	57
TRINITY_DN24713_c0_g8::TRINITY_DN24713_c0_g8_i1::g.21345::m.21345	98	ASIM_0000413001-mRNA-1	139	7e-18	56	58
TRINITY_DN24713_c0_g8::TRINITY_DN24713_c0_g8_i4::g.21349::m.21349	97	ASIM_0000413001-mRNA-1	139	3e-17	56	58
TRINITY_DN24713_c0_g8::TRINITY_DN24713_c0_g8_i2::g.21346::m.21346	112	ASIM_0000413001-mRNA-1	139	3e-17	49	58
TRINITY_DN23468_c0_g1::TRINITY_DN23468_c0_g1_i1::g.3437::m.3437	544	ASIM_0000413601-mRNA-1	268	3e-154	48	84
TRINITY_DN22136_c0_g1::TRINITY_DN22136_c0_g1_i1::g.17336::m.17336	454	ASIM_0000414501-mRNA-1	245	2e-176	53	100
TRINITY_DN27256_c6_g19::TRINITY_DN27256_c6_g19_i1::g.10445::m.10445	142	ASIM_0000415001-mRNA-1	197	1e-89	90	100
TRINITY_DN27256_c6_g7::TRINITY_DN27256_c6_g7_i1::g.10431::m.10431	101	ASIM_0000415001-mRNA-1	197	5e-58	86	100
TRINITY_DN27256_c6_g12::TRINITY_DN27256_c6_g12_i2::g.10439::m.10439	82	ASIM_0000415001-mRNA-1	197	8e-54	100	100
TRINITY_DN27256_c6_g2::TRINITY_DN27256_c6_g2_i1::g.10428::m.10428	85	ASIM_0000415001-mRNA-1	197	1e-45	83	100
TRINITY_DN27256_c6_g8::TRINITY_DN27256_c6_g8_i4::g.10435::m.10435	228	ASIM_0000415001-mRNA-1	197	4e-64	42	100
TRINITY_DN27256_c6_g24::TRINITY_DN27256_c6_g24_i1::g.10446::m.10446	90	ASIM_0000415001-mRNA-1	197	2e-49	84	100
TRINITY_DN27256_c6_g10::TRINITY_DN27256_c6_g10_i1::g.10437::m.10437	102	ASIM_0000415001-mRNA-1	197	1e-69	100	100
TRINITY_DN24252_c0_g1::TRINITY_DN24252_c0_g1_i1::g.1769::m.1769	1045	ASIM_0000415301-mRNA-1	338	0	32	97
TRINITY_DN20571_c0_g2::TRINITY_DN20571_c0_g2_i3::g.21107::m.21107	165	ASIM_0000415301-mRNA-1	338	0.0002	31	36
TRINITY_DN20571_c0_g2::TRINITY_DN20571_c0_g2_i4::g.21109::m.21109	165	ASIM_0000415301-mRNA-1	338	0.0002	31	36
TRINITY_DN25024_c0_g5::TRINITY_DN25024_c0_g5_i1::g.15337::m.15337	104	ASIM_0000416401-mRNA-1	126	4e-69	100	97
TRINITY_DN27003_c0_g5::TRINITY_DN27003_c0_g5_i1::g.1120::m.1120	100	ASIM_0000417801-mRNA-1	175	2e-46	73	98
TRINITY_DN26374_c0_g5::TRINITY_DN26374_c0_g5_i1::g.12826::m.12826	424	ASIM_0000417901-mRNA-1	193	6e-137	45	98
TRINITY_DN21910_c0_g1::TRINITY_DN21910_c0_g1_i1::g.18642::m.18642	84	ASIM_0000420301-mRNA-1	195	9e-35	76	95
TRINITY_DN21910_c0_g2::TRINITY_DN21910_c0_g2_i1::g.18643::m.18643	199	ASIM_0000420301-mRNA-1	195	1e-120	89	98
TRINITY_DN20866_c0_g4::TRINITY_DN20866_c0_g4_i1::g.10086::m.10086	265	ASIM_0000420501-mRNA-1	122	9e-72	39	100
TRINITY_DN18702_c0_g1::TRINITY_DN18702_c0_g1_i1::g.21520::m.21520	497	ASIM_0000422201-mRNA-1	245	2e-163	47	96
TRINITY_DN18702_c0_g1::TRINITY_DN18702_c0_g1_i2::g.21524::m.21524	423	ASIM_0000422201-mRNA-1	245	4e-165	55	96
TRINITY_DN22808_c1_g1::TRINITY_DN22808_c1_g1_i1::g.5723::m.5723	589	ASIM_0000423101-mRNA-1	288	0	44	98
TRINITY_DN19342_c0_g4::TRINITY_DN19342_c0_g4_i1::g.17722::m.17722	298	ASIM_0000423701-mRNA-1	177	2e-127	59	100
TRINITY_DN25018_c0_g7::TRINITY_DN25018_c0_g7_i1::g.15358::m.15358	83	ASIM_0000424001-mRNA-1	108	7e-37	72	98
TRINITY_DN25018_c0_g9::TRINITY_DN25018_c0_g9_i3::g.15359::m.15359	80	ASIM_0000424001-mRNA-1	108	2e-54	98	100
TRINITY_DN25018_c0_g9::TRINITY_DN25018_c0_g9_i6::g.15360::m.15360	108	ASIM_0000424001-mRNA-1	108	6e-74	99	99
TRINITY_DN27219_c2_g1::TRINITY_DN27219_c2_g1_i1::g.10157::m.10157	83	ASIM_0000427701-mRNA-1	103	1e-33	124	62
TRINITY_DN16188_c0_g1::TRINITY_DN16188_c0_g1_i1::g.3273::m.3273	375	ASIM_0000429501-mRNA-1	205	3e-140	51	97
TRINITY_DN27198_c0_g3::TRINITY_DN27198_c0_g3_i3::g.13780::m.13780	160	ASIM_0000430101-mRNA-1	133	2e-77	83	85
TRINITY_DN27018_c0_g1::TRINITY_DN27018_c0_g1_i2::g.1068::m.1068	454	ASIM_0000430801-mRNA-1	166	3e-93	30	100
TRINITY_DN27018_c0_g1::TRINITY_DN27018_c0_g1_i4::g.1069::m.1069	211	ASIM_0000430801-mRNA-1	166	2e-96	65	100
TRINITY_DN22162_c0_g4::TRINITY_DN22162_c0_g4_i1::g.17396::m.17396	79	ASIM_0000431201-mRNA-1	99	4e-55	100	100
TRINITY_DN22162_c0_g6::TRINITY_DN22162_c0_g6_i1::g.17398::m.17398	101	ASIM_0000431201-mRNA-1	99	2e-29	47	95
TRINITY_DN22162_c0_g6::TRINITY_DN22162_c0_g6_i2::g.17399::m.17399	105	ASIM_0000431201-mRNA-1	99	1e-32	49	96
TRINITY_DN22162_c0_g9::TRINITY_DN22162_c0_g9_i1::g.17401::m.17401	81	ASIM_0000431201-mRNA-1	99	2e-55	98	100
TRINITY_DN26246_c1_g2::TRINITY_DN26246_c1_g2_i2::g.16483::m.16483	394	ASIM_0000432301-mRNA-1	179	1e-95	36	97
TRINITY_DN24983_c0_g3::TRINITY_DN24983_c0_g3_i1::g.19298::m.19298	295	ASIM_0000433101-mRNA-1	108	1e-59	30	98
TRINITY_DN24983_c0_g3::TRINITY_DN24983_c0_g3_i2::g.19299::m.19299	295	ASIM_0000433101-mRNA-1	108	8e-60	30	98
TRINITY_DN24983_c0_g3::TRINITY_DN24983_c0_g3_i4::g.19300::m.19300	260	ASIM_0000433101-mRNA-1	108	2e-60	34	98
TRINITY_DN24983_c0_g3::TRINITY_DN24983_c0_g3_i5::g.19301::m.19301	295	ASIM_0000433101-mRNA-1	108	9e-60	30	98
TRINITY_DN26196_c1_g4::TRINITY_DN26196_c1_g4_i2::g.3927::m.3927	290	ASIM_0000434101-mRNA-1	245	6e-130	60	100
TRINITY_DN26196_c1_g1::TRINITY_DN26196_c1_g1_i2::g.3923::m.3923	84	ASIM_0000434101-mRNA-1	245	9e-56	100	100
TRINITY_DN26196_c1_g4::TRINITY_DN26196_c1_g4_i1::g.3924::m.3924	288	ASIM_0000434101-mRNA-1	245	2e-117	55	98
TRINITY_DN26196_c1_g1::TRINITY_DN26196_c1_g1_i1::g.3922::m.3922	111	ASIM_0000434101-mRNA-1	245	2e-75	99	99
TRINITY_DN19419_c0_g1::TRINITY_DN19419_c0_g1_i1::g.7298::m.7298	194	ASIM_0000434201-mRNA-1	110	1e-76	56	100
TRINITY_DN19419_c0_g2::TRINITY_DN19419_c0_g2_i1::g.7300::m.7300	254	ASIM_0000434201-mRNA-1	110	1e-75	42	100
TRINITY_DN19419_c0_g2::TRINITY_DN19419_c0_g2_i2::g.7302::m.7302	292	ASIM_0000434201-mRNA-1	110	2e-75	37	100
TRINITY_DN25902_c0_g2::TRINITY_DN25902_c0_g2_i1::g.8655::m.8655	98	ASIM_0000434301-mRNA-1	83	3e-34	65	87
TRINITY_DN25902_c0_g2::TRINITY_DN25902_c0_g2_i2::g.8656::m.8656	86	ASIM_0000434301-mRNA-1	83	4e-31	72	83
[truncated: 9,268 more rows]
