# Supplementary material for: Tissue-specific transcriptomes of Anisakis simplex (sensu stricto) and Anisakis pegreffii reveal potential molecular mechanisms involved in pathogenicity
Source: Parasit Vectors. 2018 Jan 10;11:31. doi: 10.1186/s13071-017-2585-7 (PMC5763927; doi:10.1186/s13071-017-2585-7)
Supplement: Supplementary file 2 — Annotation information of Anisakis simplex (s.s.) (AS) differentially expressed genes (DEGs) in the whole larva (WL) and in the pharynx (PX). Corresponding peptide sequences are also included. (XLSX 9154 kb) [file 13071_2017_2585_MOESM2_ESM.xlsx]

## Sheet: AP_annotation
Transcript_IDs	blast_nr	blast_swissprot_transcripts	Pfam	eggnog	Kegg	gene_ontology_blast	gene_ontology_pfam	Transcripts	Peptides
TRINITY_DN18120_c0_g1_i1	Putative serine protease K12H4.7, partial [Toxocara canis]	Putative serine protease K12H4.7 OS=Caenorhabditis elegans GN=K12H4.7 PE=3 SV=2	.	ENOG410XSGG^protease, serine, 16 (thymus)	KEGG:cel:CELE_K12H4.7	GO:0008236^molecular_function^serine-type peptidase activity`GO:0045087^biological_process^innate immune response	.	CGATCATCAAAAAATGAGGTCCTCCTGGTTTAGCATATTGTGGATTCATCCAATATCTCTGATTGAATGTGTTGGTGTTTGTGGCATTGAAATGATCAACCGGCATAGTAATGGTTCCTGCGACGAATCCTTTAGGGTAAGCAACCATGTCGATTGGTGCTGGTGGATCAACAACGAGTCCCCTCAGTGGTCGACCCCAAATGAATGGGTTCAAGTGCTGTGGT	.
TRINITY_DN18192_c0_g1_i1	Drebrin-like protein [Toxocara canis]	Drebrin-like protein OS=Homo sapiens GN=DBNL PE=1 SV=1	PF00241.19^Cofilin_ADF^Cofilin/tropomyosin-type actin-binding protein^13-130^E:4.2e-16`PF07653.16^SH3_2^Variant SH3 domain^479-531^E:6.9e-09`PF00018.27^SH3_1^SH3 domain^480-526^E:2e-11`PF14604.5^SH3_9^Variant SH3 domain^481-529^E:8.7e-14	ENOG410XRVX^Drebrin-like	KEGG:hsa:28988`KO:K20520	GO:0005938^cellular_component^cell cortex`GO:0030054^cellular_component^cell junction`GO:0030665^cellular_component^clathrin-coated vesicle membrane`GO:0005737^cellular_component^cytoplasm`GO:0005829^cellular_component^cytosol`GO:0030425^cellular_component^dendrite`GO:0005769^cellular_component^early endosome`GO:0070062^cellular_component^extracellular exosome`GO:0005576^cellular_component^extrac…	GO:0003779^molecular_function^actin binding`GO:0005622^cellular_component^intracellular`GO:0005515^molecular_function^protein binding	GATTGATTAAGCAACAAGTCATAATGAGCGTTAATAATAATACGAACACCAATAATAATAATAATAATTAATAATTAACCAAAAGCAAATAAAAAACCTAAAGAATTGATACATAATTAGCAGGGAATAACCCAACGGTTCCATCAGGTCCACGACCTCTCCACCAACCTTCATCAATCTGCTCGATCTCTGTTATTATATCGTCCGGATCGAATGTTATTTCCGTGTCATCAGCTGCTTGATAATCCCACAACGCAATCGCTCTCAAATCCGTATGTTGTTCTGTGGCGTAATTTTGTTCGTTTTCTTCGTCCAGAGGTGGTTCTTCATAGTAAGAGGACGGTTGTTGAGGTTGTGAATGCTTTTGCTGATCATCTGTTGACTGATTAGCCATATCAT…	MTLNVRKHESEILSAYNEVLNSSDNQKWLILDYEGNSNVLKIGEKGDDGIEELSMSFNSGKLQYGIASIKSAASSQPKMILIQWQGEGVPTSRLAVTTSHANDLKRFLRGIHVVIIARSEDDVDKESILKVVAKLPTMNDLRGIGGSSEATDKDSQRQGPIGSVYTPIKPNRDIDLSERDKFWRNIETEEANRQLAEQRRATEKAAEADRDRDELTKQIHQKLDINGDHVEARETSRLNSIAHQNTVQKRVMDFGGGDGQRANAHSSSSSPPPTSLGDSLIRGRKAMFEQKANELRNEQSLSPHPTKSRQPKSSVSPPINAQSSINKPSAQFVPSSPSFRTEIGSSSQSSTANHRNVPQQNQSNPVPPLPSSSSPSNPSDHATSYIPSPKMQTPPSNEN…
TRINITY_DN18160_c0_g1_i1	putative u2 small nuclear ribonucleoprotein a [Ascaris suum]	Probable U2 small nuclear ribonucleoprotein A' OS=Caenorhabditis elegans GN=mog-2 PE=1 SV=1	.	COG4886^leucine Rich Repeat	KEGG:cel:CELE_H20J04.8`KO:K11092	GO:0005654^cellular_component^nucleoplasm`GO:0005634^cellular_component^nucleus`GO:0005686^cellular_component^U2 snRNP`GO:0030620^molecular_function^U2 snRNA binding`GO:0040022^biological_process^feminization of hermaphroditic germ-line`GO:0051729^biological_process^germline cell cycle switching, mitotic to meiotic cell cycle`GO:0000389^biological_process^mRNA 3'-splice site recognition`GO:000039…	.	GATAAAAACTTGAAAATAAAACGAACGAACCGCCAATCGAACCCTTCTAAAGTCAAGCACACGCACTGAGGGCACCTTGTATATAACATAAAACCGATATTGTGATTTATGAGTAACAGGATTACCGACCAAACTGAAAAATTTAAACAAATGAATACTCTCATTCATGAACTGTTGTCACACTGTCCAATCAGAAAACAGAATGTTACTCACAATGA	.
TRINITY_DN18160_c0_g2_i1	putative U2 small nuclear ribonucleoprotein A' [Toxocara canis]	Probable U2 small nuclear ribonucleoprotein A' OS=Caenorhabditis elegans GN=mog-2 PE=1 SV=1	PF14580.5^LRR_9^Leucine-rich repeat^1-172^E:4.5e-72	COG4886^leucine Rich Repeat	KEGG:cel:CELE_H20J04.8`KO:K11092	GO:0005654^cellular_component^nucleoplasm`GO:0005634^cellular_component^nucleus`GO:0005686^cellular_component^U2 snRNP`GO:0030620^molecular_function^U2 snRNA binding`GO:0040022^biological_process^feminization of hermaphroditic germ-line`GO:0051729^biological_process^germline cell cycle switching, mitotic to meiotic cell cycle`GO:0000389^biological_process^mRNA 3'-splice site recognition`GO:000039…	.	TTTTGATTCGAAATGATTTTACTGGAATGAAATAAAGCATCAAACAAATGAAAAAACAAACAAAAAAACAACAGAGTATCATTTCCATTTTCAATTCGTAAAACAATACATCGAAACATTCACTCATCGCATCCAGAACAAATGTGTAGTATATCTGTACTGATTGCGAATGGCTCATTTTGTAAGTATTCATTCAAAAAACAACATAGACTCAACTGTTACGCTTTGTAGCACTGTTCTTTCACGATTCAGCGCACTAACTCAATTAAAAACGATAAACAATCGAATGAGCGAAGAATTTTGAAAATTCTGAACAAAACAAAACTATTCATGATCATCGCACAAAAAAGCCCAATCACAATTCCAGTCAGCTTTATCAATGATAATGTAATACAATCA…	MVRLTVDLINDSLQYINTVRERELSLRACKIPVLENLGVTRDQYDTIDLTDNDIRKLENIPLLKRLSCLLMHNNRVQQIMPNIGEVLPSLRTLALTNNNLCELGDIDPLGTCKKLEYLTLVGNPVTHKSQYRFYVIYKVPSVRVLDFRRVRLAERKQAAALFKGKKGQKIREQLVKKSIPISDERTNNTESSETVRGKEETKKIRDAIASASSLTEVEHLQSILRSGQIPEKDWNVPHKNAETSEENANEKDKFVVETEDEKSNEEQRGEVNGAGDEDGKAETSENEDEEMMDHHEGSDDTSKNESDNSNDSNSIQQNKSTEQNRCMETENTEKES*
TRINITY_DN18107_c0_g2_i1	CG7038-PA [Brugia malayi]	.	.	.	.	.	.	GTTCCTCCTAAAACTGGGCTAATGTGATTTCATGTGGTACGATCACCTAACAGTAGTGTCAATTATTGCTTCTGAATCCTATTTGTTGTACAATTCTCTTCTCTTGAATTTGAACAAATGAAGCTATTTTCAACAACTTCCTCACGAATCAGTTTACGGATACAAAATGAAACGATTCGAATGAACATCATTATTTGATCAATCGATAACACTAATATTCGACGGTGTATAAACGTTATCTTCATAAATATCCTTGTATCCATGATATCGCTTCCCCAACATTGAGCTCAAATACGAGCCTGTCATCTGTTTTTCTGGATCGGCCAATCGTAACTGTTCCTCATCGCACACTAAACGCCTGTCGATTACACAACGTCCATCGGCAAATATCTCAATTGC…	MAKVIRNKWVYKPQGHWYRYLPRRNEGPKEFDYAKECVGPEHFPEKMVGEPPKLWLAWVYRKPSGEPHWTKTRLKKLFGEDVKPGKMEIFKNTATQNAELWHVKHLIELRPLTFPNGEPTIDDVNAIEIFADGRCVIDRRLVCDEEQLRLADPEKQMTGSYLSSMLGKRYHGYKDIYEDNVYTPSNISVID*
TRINITY_DN18154_c1_g1_i1	zinc finger protein [Ascaris suum]	Asparagine-rich zinc finger protein AZF1 OS=Saccharomyces cerevisiae (strain ATCC 204508 / S288c) GN=AZF1 PE=1 SV=1	PF00096.25^zf-C2H2^Zinc finger, C2H2 type^168-190^E:0.012	COG5048^Zinc finger protein	KEGG:mmu:209225	GO:0005634^cellular_component^nucleus`GO:0003677^molecular_function^DNA binding`GO:0046872^molecular_function^metal ion binding`GO:0006355^biological_process^regulation of transcription, DNA-templated`GO:0006351^biological_process^transcription, DNA-templated	.	GCCATTCTTGTTATTATCACTGTTCTCATTACTCTTATTTTCATTCGCATTAGTGCTACTAGTGCTACTACTGCTACTACTACTACTACTACTACAACTACTATTAATGGTTTGTGTTGGTAGTGATGATGAAGCAAAAGTTGATGAGCGTCGTTTCTTAGCGACTGGAGGTGCATTTGCAACAGAACTAGCAGTAGGCATTGATCCAGTACTGCTGGTTGAGTCAGAAGCAGTTCTGAATAAGGAGGATGATGATAACGACGTGTTAGTGCCGAGCACTTCGCCAGATGGCATCACAACAATACCAGAGGTATCGCCCTCATCATGCTTCGTTTGGTAATGTAGTAAAAGGCGTCGAGAGTTCGAGAACAGCAGTGAGCAGCGTTTACATGAGGCTGG…	MAVEDMNACAECGYTTNNFAEFTEHIEQHESEQLCLLQQQQQQLQQDDSIIRNDHQTSNQQEWSCEDVADESATTISSPEQSPLITYGVLSRSLSPLSAVSNPTTTATSKRITNSTSATAAALTTNNHNGSNSNKTVHSCPHCNFTTFMSQHMKSHLEAHERHQGQMYQCDICHMQFSQKANMHRHRMRHSGVKPYQCRYCLKKFFRKDQMQEHSMTHIKTGADFDCPVSMCDQQFSQHSGLRNHLDEMHTISPSSPASCKRCSLLFSNSRRLLLHYQTKHDEGDTSGIVVMPSGEVLGTNTSLSSSSLFRTASDSTSSTGSMPTASSVANAPPVAKKRRSSTFASSSLPTQTINSSCSSSSSSSSSSTSSTNANENKSNENSDNNKNG
TRINITY_DN18127_c0_g1_i1	guanosine-3 -bis 3 -pyrophosphohydrolase mesh1 [Ascaris suum]	Guanosine-3',5'-bis(diphosphate) 3'-pyrophosphohydrolase MESH1 OS=Xenopus tropicalis GN=hddc3 PE=2 SV=1	PF13328.5^HD_4^HD domain^33-156^E:4.8e-21`PF01966.21^HD^HD domain^54-147^E:5e-06	COG0317^In eubacteria ppGpp (guanosine 3'-diphosphate 5-' diphosphate) is a mediator of the stringent response that coordinates a variety of cellular activities in response to changes in nutritional abundance (By similarity)	KEGG:xtr:733918`KO:K21138	GO:0008893^molecular_function^guanosine-3',5'-bis(diphosphate) 3'-diphosphatase activity`GO:0046872^molecular_function^metal ion binding	.	GTACTATCGAAATCGTTATATTCTTATTAACTGAAAACTAATTCTCATAATTATTGAAAGGTTTATCGCTGTCATCAAAAGATATGATCAAATCGAAAGGAGATTCGTTGAGCAATAATCATAATCACAAACTCGACCGCACAACCATACTCGCAATAATCATAACAATAATAATTGAAAACAAAACCGACAATCAAATGCAATGAAGTCTCGATTATCAGCTCAACGGCTGAAAACGTTTAAGACCTGGAGGGGTGGTTGATATTACGGGCGAATGATTGATTGTTCGTTTTTATTTTTCGTAAAAATGGAGGATTTAAATTCTTTGTAGGATATAAGCTGTTTAAAATTATGCGGTATTATGCGGTACATTACTAATTTCACTTCAAATTTCTATTG…	MLYFLQPMNPCQTSDDCETTTQAKPDLELIVKASDFAACRHRFQRRKDKDQTPYINHPLGVANILVSEAKVFDSSTIAAAILHDTVEDTNTTPEEIQEEFGEEIRSIVVECTDDKTLSKMARKQALIDNASRKCHKAKLVILADKLYNLRDLERATPVGWSAHRVGEYFMWVKCVLAKLRGTNAALESALDNIINRNLK*
TRINITY_DN18167_c0_g1_i3	Exocyst complex component 6 [Toxocara canis]	Exocyst complex component 6 OS=Caenorhabditis elegans GN=sec-15 PE=3 SV=4	PF04091.11^Sec15^Exocyst complex subunit Sec15-like^486-695^E:1.2e-47	ENOG410XQAE^Exocyst complex component	KEGG:cel:CELE_C28G1.3`KO:K19985	GO:0000145^cellular_component^exocyst`GO:0015031^biological_process^protein transport`GO:0006904^biological_process^vesicle docking involved in exocytosis	GO:0006904^biological_process^vesicle docking involved in exocytosis`GO:0000145^cellular_component^exocyst	CTCGTGGTCCGGCGGACCGTCATTACCCCTCCTGCTACTACTTCAACGCATAACATCACAACTAATTTCCCAACCCTTCTATTACCCCCTAACACCTCCAAATTATCCAAAAATGGGTAACTTCCCCCTTTATTGAGACCCCAGGTATATGTAAACCAGCTGAGTTGGTGCTCAATTCTTGATGAGCAAAAGTGGCGATGGTTTTAATAGTTCTATTAATCAAATAAACAATGATAGTTGTTAAAGTATTTGTAGAAACATCAGAAACGTAGCAGACTGTCAAAATAATACATCAATAAGACCACCGAGTTAAACAAATTAGAAAATATCACTCCGTGCAATCAATATAAAGGAAGACGGAGATCAAATCAATTGGAAAAGGAAACTGGCAGTTTTCAT…	MDGVSTTSISKETGTGSSDTASTSYQQYPELSAEQEFFLYELETTDSGSIGLVLRAIYDCGDVHKFSRALEHRIHHYDKNIQKICSYHYQGHIDSMKQLLQLKSRCLEIKDDVVSIDGAIQESSKQLQKKSAEIVRYRKLQKNANTAIEHISLCIPVLEHYAKLNELMQQKKYYQALKVLEELEHTYLVHVDKYRFTQSLYKSMAPIREQIKEKSFSEFTDFLENIRKVSWRIGQHASKCTAEQHSFGMSDAERNKRIQDEAKRNAENVSVELSSDGSIVRKNESKTERRRSTGRTSVHDEDELLSAQDLIDFTPVHRCCQIFNVLGAKEIFDSYYRKQRKEQAAVVIRPPSKLQQSIHSYVRYLDEIIGFFVIEDHIMQTEPSLVTAAYKDQLWEMAL…
TRINITY_DN18167_c0_g1_i5	Exocyst complex component 6 [Toxocara canis]	Exocyst complex component 6 OS=Caenorhabditis elegans GN=sec-15 PE=3 SV=4	PF04091.11^Sec15^Exocyst complex subunit Sec15-like^486-796^E:1.7e-80	ENOG410XQAE^Exocyst complex component	KEGG:cel:CELE_C28G1.3`KO:K19985	GO:0000145^cellular_component^exocyst`GO:0015031^biological_process^protein transport`GO:0006904^biological_process^vesicle docking involved in exocytosis	GO:0006904^biological_process^vesicle docking involved in exocytosis`GO:0000145^cellular_component^exocyst	CTCGTGGTCCGGCGGACCGTCATTACCCCTCCTGCTACTACTTCAACGCATAACATCACAACTAATTTCCCAACCCTTCTATTACCCCCTAACACCTCCAAATTATCCAAAAATGGGTAACTTCCCCCTTTATTGAGACCCCAGGTATATGTAAACCAGCTGAGTTGGTGCTCAATTCTTGATGAGCAAAAGTGGCGATGGTTTTAATAGTTCTATTAATCAAATAAACAATGATAGTTGTTAAAGTATTTGTAGAAACATCAGAAACGTAGCAGACTGTCAAAATAATACATCAATAAGACCACCGAGTTAAACAAATTAGAAAATATCACTCCGTGCAATCAATATAAAGGAAGACGGAGATCAAATCAATTGGAAAAGGAAACTGGCAGTTTTCAT…	MDGVSTTSISKETGTGSSDTASTSYQQYPELSAEQEFFLYELETTDSGSIGLVLRAIYDCGDVHKFSRALEHRIHHYDKNIQKICSYHYQGHIDSMKQLLQLKSRCLEIKDDVVSIDGAIQESSKQLQKKSAEIVRYRKLQKNANTAIEHISLCIPVLEHYAKLNELMQQKKYYQALKVLEELEHTYLVHVDKYRFTQSLYKSMAPIREQIKEKSFSEFTDFLENIRKVSWRIGQHASKCTAEQHSFGMSDAERNKRIQDEAKRNAENVSVELSSDGSIVRKNESKTERRRSTGRTSVHDEDELLSAQDLIDFTPVHRCCQIFNVLGAKEIFDSYYRKQRKEQAAVVIRPPSKLQQSIHSYVRYLDEIIGFFVIEDHIMQTEPSLVTAAYKDQLWEMAL…
TRINITY_DN18106_c0_g1_i1	.	.	.	.	.	.	.	GTGCAAACGGTGTCTCATTGATATGTAAGTGAAGTGGTTTCTGAGGCATTCATGCTATTCGAGTTGGCGAACAATTGTTGTGATAACGAGATTCTGACGGGTGGTAGTTTCGGTTGTTTTCAGATGAGGACGTTCTCTCAATTGAACTTCGTTTTTTGTGTGTGTCGTGTTCAATTGATGGAGATCATTAGCTTTAAAGTCTAGTTGTTTGAAGAGAATTGCGGTCATCCACTTTGGCTACGTCGAAATTTGGGCTTTCATACTGATAGTCCGGTT	.
TRINITY_DN18106_c0_g2_i1	.	.	.	.	.	.	.	TGTCTCATTGATATGTAGGTGAAGTGGTTTCTGATGCATTCATGCTATTCGAGTTGGCGAACAATTGTTGTGATAACGAGATTCTGACGGGTGGTAGTTTCGGTTGTTTTCAGATGAGGACGTCCTCTCGATTGAACTTCGTTTTTGGGGTATGTCATGTTCAATTGATGGAGATCATTAGCTTTGCGTATAAAGTCTAGTTGTTTGAAGAGAATTGCGGTCATCCACTTTGGCTACGTCGAAATTTGGGCTTTCATACTGATAGTCCGGTT	.
TRINITY_DN18106_c0_g3_i1	.	.	.	.	.	.	.	GTGCAAACGGTGTCTCATTGATATGTAAGTGAAGTGGTTTCTGAGGCATTCATGCTATTCGAGTTGGCGAACAATTGTTGTGATAGCGAGATTCTGACGGGTGGTAGTTTTGGTTGTTTTCAGATGAGGACGTTCTCTCGATTGAACTTCGTTTTTGGGGTATGTCATGTTCAATTGATGGAGATCATTAGCTTTAAAGTCTAGTTGTTTGAAGAGAATTGCGGTCATCCACTTTGGCTACGTCGAAATTTGGGCTTTCATACTGATAGTCCGGTT	.
TRINITY_DN18106_c0_g4_i1	.	.	.	.	.	.	.	TGTCTCATTGATATGTAGGTGAAGTGGTTTCTGATGCATTCATGCTATTCGAGTTGGCGAACAATTGTTGTGATAACGAGATTCTGACGGGTGGTAGTTTCGGTTGTTTTGGGATGAGGACGTTCTCTCGATTGAACTTCGTTTTTGGGGTCATGTTCAATTGATGGAGATCATTAGCTTTAAAGTCTAGTTGTTTGAAGAGAATTGCGGTCATCCACTTTGGCTACGTCGAAATTTGGGCTTTCATACTGATAGTCCGGTT	.
TRINITY_DN18106_c0_g5_i1	.	.	.	.	.	.	.	GCATTCATGCTATTCGAGTTGGCGAACAATTGTTGTGATAACGAGATTCTGACGGGTGGTAGTTTCGTTGTTTTCGGATGAGGACTCGATTTAACTTCGTTCTTTGGGTATGTCATGTTCAATTGATGGAGATCATTAGCTTTGCGTATAAAGTCTAGTTGTTTGAAGAGAATTGCGGTCATCCACTTTGGCTACGTCGAAATTTGGGCTTTCATACTGATAGTCCGGTT	.
TRINITY_DN18106_c0_g7_i1	.	.	.	.	.	.	.	TGTCTCATTGATATGTAGGTGAAGTGGTTTCTGATGCATTCATGCTATTCGAGTTGGCGAACAATTGTTGTGATAGCGAGATTCTGACGGGTGGTAGTTTCGTTGTTTTCGGATGAGGACGTTCTCTCGATTGAACTTCGTTTTTGGGGTATGTCATGTTCAATTGATGGAGATCATTAGCTTTGCGTATAAAGTCTAGTTGTTTGAAGAGAATTGCGGTCATCCACTTTGGCTACGTCGAAATTTGGGCTTTCATACTGATAGTCCGGTT	.
TRINITY_DN18198_c0_g1_i1	Slit -like protein 1 protein [Toxocara canis]	Reticulon-4 receptor-like 2 OS=Mus musculus GN=Rtn4rl2 PE=1 SV=1	PF13306.5^LRR_5^Leucine rich repeats (6 copies)^183-263^E:0.24`PF13855.5^LRR_8^Leucine rich repeat^184-221^E:1.5e-07`PF13855.5^LRR_8^Leucine rich repeat^228-265^E:5e-07`PF01463.23^LRRCT^Leucine rich repeat C-terminal domain^291-313^E:0.1	COG4886^leucine Rich Repeat	KEGG:mmu:269295`KO:K16661	GO:0046658^cellular_component^anchored component of plasma membrane`GO:0030424^cellular_component^axon`GO:0009986^cellular_component^cell surface`GO:0005737^cellular_component^cytoplasm`GO:0009897^cellular_component^external side of plasma membrane`GO:0070062^cellular_component^extracellular exosome`GO:0045121^cellular_component^membrane raft`GO:0043005^cellular_component^neuron projection`GO:004…	GO:0005515^molecular_function^protein binding	GGAAAGGGAAAGGAACGAACGAACGAATGAACGAAGAATGAACAACGTAAACGACGGGCATAATGAAGACAAGGCGTTGTTGGTTGCATAGTAGAAGTGTGCTGGTGCTGCTGCGGGTGTTGTTGCTGTCTGTATAGCTTTACAATCATCATCTTCTTCATTACTATTTTTATAATATTTGAGCATTAATTTGAAGAATAATCGAATCGAATCACTAAATTAAATACTTGTTCCATTTATCACCATCATACTCAAAATCATCGCTATAATCCAATTACTATTCATTCTGAACATAAATGCATTACAACTATTTCGTTACAATCATTCAGCTGATAATCTTCATTGAAATCAGCTCGTTGGTGAGTGCTTCACAATCACGATTACGTTCACAGTTCGAAG…	MHYNYFVTIIQLIIFIEISSLVSASQSRLRSQFEVDCPRLCSCNATAIQCLHARAQRSNMFLSVRHESYPNLDTLVVNGATLGDLSGTNLFGENVQHKHLSLVNLSTNSISAFDSATFKALTVVEYFYLNDNSLLRVGKDPFRWNKRLRVLDISNIFSPSVPLDERPNMISEMFSVSSNEFIDLQEIILRSNSLTSIVPETFCKLPSLIRLHLTNNKLTSFAFNDGCLPNLKVLDLSENQLVSIPIRLWDGLPVLNTIDISSNPLRCDCSLAPFIERLSKTSSSSLNQGRTTCAAPASRKDRVVFEITDFDCSSHHRLLVFALVVLFLSAAFMLARAYLGRIRFTHLPFIAGYSKLGENEATAGPQFV*
TRINITY_DN18159_c0_g1_i1	Uncharacterized protein Tcan_17988 [Toxocara canis]	Uncharacterized protein ZK370.6 OS=Caenorhabditis elegans GN=ZK370.6 PE=4 SV=1	PF01579.17^DUF19^Domain of unknown function (DUF19)^30-199^E:9.5e-06	.	KEGG:cel:CELE_ZK370.6	.	.	CTTTAAGTATGACACAGATCCCAATTCAACAAATGCGATGATGAATTTTTCGACGTATAAACTTAATTCGTATTGCAACTCAATATCGCATGAACTGGAACATAATAGAATTATGATTCATTAAATAATGACGAATTATCGATGAAATGATGAGTTGTTCACTTAAATTATCGAATGTGAATTAATTATCATTTAATATCGACAGTAGTAACCGGCAAGCTCTTTTGATCTCGAACTGCACAGAAAGTCCTTCGTTACTCCGCGAATATTTGGACAAATGAAAAGAAAACTGTCGTGAACGAGAAGAGCATTTTAAAGCATTCACATCACTTCCAAACAGCCCACGAGCAAAAATTGCTGATGCAGATGTTCTACAGTAATGCATTATGCATATCACAA…	MDSPSGLLLTLLMLLIENSNSSSNEDRARCSAYTEQSISKCLKPMLDYASKLQSETGAMQFPVQGSDIFQDLCRIYSEFKSCTHDVNCASLSMDAVDASYGFMCGSGFDLFKKHATCFAEVESLKEYIKCKIAASEEISHAQHLKGHDNNEQYFKALCSVMDGYLRCSHPIINEHCGNEAWELVTKVTKDSLRVTMPTCDMHNALL*
TRINITY_DN18184_c0_g1_i1	hypothetical protein Tcan_13233 [Toxocara canis]	.	.	.	.	.	.	CCGGTATCGATACACCCTCGCCCCCGGCATCCCCCTCCTCCTATCCAACCCCCTCCTCAACTCCAACAACCTCTTATATATCAACGTCCAGTTGTTACTCGGCTCTTCCCCGTCACTCATCATCGTTCGAACCAATTTTGTTATCCGTTGAATGGGAGAATTTGATATCTGTGCATCGATAAGACCATTCAATCTCCTGAGACGTTTTACCTTTAAAATGGAATCCTCATTATTCATCACCAAATTCGTCACTAAACGATGTGGACTTCGTTTGATTCTTCTTTTATACAGTCCATTTATTTTTAATTTTGTTTTATTATATTTATTATTATATTTAATATTATATTTATTATTATTCCATAAATATTTTTTATTATCACTTGAGGCGTTTTACCTTTA…	.
TRINITY_DN18174_c0_g1_i2	Alkylated DNA repair protein alkB -like protein 1 [Toxocara canis]	Nucleic acid dioxygenase ALKBH1 OS=Mus musculus GN=Alkbh1 PE=1 SV=1	PF13532.5^2OG-FeII_Oxy_2^2OG-Fe(II) oxygenase superfamily^213-422^E:4.1e-38	COG3145^Alkylated DNA repair protein	KEGG:mmu:211064`KO:K10765	GO:0005739^cellular_component^mitochondrion`GO:0005719^cellular_component^nuclear euchromatin`GO:0103053^molecular_function^1-ethyladenine demethylase activity`GO:0042056^molecular_function^chemoattractant activity`GO:0003906^molecular_function^DNA-(apurinic or apyrimidinic site) lyase activity`GO:0043734^molecular_function^DNA-N1-methyladenine dioxygenase activity`GO:0008198^molecular_function^f…	.	TTTTGATGAAGAGGAATAATTAACGAGTATTCGTAAGCGCACAACAATCTGTCTGCATGCACTGATCGGTAATGAGTTTGATAATTGCGCTTTTCTTGATGATACATTATGTGTTTGTATGTGTGTCGTATAGATTGCTGTTTGATTATAACATGCATTGTTCTATATATGGTTCATTTTGTTTCTAGTCTTTTAGTAGGTGATCGGAATAGGCAAGCGAACACATTGCACTGTTGTCGTTCACGTTACGTAGTCGCTTAGTTATTACTTCTATATATTTCGGGTTATTTGCAGTCAACAAATTGCTTTGTTCTTTTATTGACTCATTGATGAGCTGTTGTTATACAGCAACAAGAACAATGCACGACAACGACAAATTCTAAAGTAAGAACTATTAAT…	MLLRITTNLWRNLKVSWQKESLNFCSSIKQFMMKEYDKQMKTIATKSSSGFRSDLNNDTSPSNNDMRSWQGDQFIQTDANVSNSRTAECAGGHCYHSGDNGSERVHEKNIDSDKNDYHISNSTSRSASPADSVFKRAFKYYKKRSPAPDLSNVIDFRAVSDPRSPAAALLSHGQIERLSVKLANEHVPCEPFKRLGLKLPSEWNVFAIANRQGLYILSDVVERSKQLEWISKCLHIYPEAPNKTNVHLHNPNASEIFKNHGKNLRWTTMGYHYDWTTKKYPETGDQLPSEIKLLAEIISNILGLGEMEADAVIINYFPPKSTLSAHVDRSEHDLSKPLISLSLGQSAVYLSGGRSVDDSLDAILLHSGDVLVMHAQQRLVYHAVPRIIKTTDYRLELSN…
TRINITY_DN18157_c0_g1_i1	.	.	.	.	.	.	.	GCGCAAGAATGTCACATTTATTAATATTACCATTATTAATAGCATCATCGGTTGGTTAGAAAACATAGAAAATACGACAGGTAAATGAATTGTTTTATATGAAACATCAATTTCTTAAAAACTGCTAGAGTTTATCATACTTAGTATGTGAGAGTATGATAAAAAAGAAATGAATCATACAAAACGATATGTTTGCAGAGAAATTAATGATGATTAGTAGCAACTGAAAAATAATTATTTAAGGCACATAAATAGCTATGCATATGTGTTAAGAGGATGCTAGTCATATGAATAAACATTTGAATTATCAGTGAAACAATAGAA	.
TRINITY_DN18157_c0_g2_i1	talin-1 [Ascaris suum]	Talin-1 OS=Homo sapiens GN=TLN1 PE=1 SV=3	PF16511.4^FERM_f0^N-terminal or F0 domain of Talin-head FERM^17-89^E:4.3e-27`PF09379.9^FERM_N^FERM N-terminal domain^96-202^E:4.3e-15`PF00373.17^FERM_M^FERM central domain^224-333^E:3.8e-26`PF02174.16^IRS^PTB domain (IRS-1 type)^349-417^E:5.9e-05`PF09141.9^Talin_middle^Talin, middle domain^519-678^E:1.7e-48`PF01608.16^I_LWEQ^I/LWEQ domain^690-792^E:4.4e-07`PF08913.9^VBS^Vinculin Binding Site^1856…	ENOG410XQ0V^Mesoderm development candidate 1	KEGG:hsa:7094`KO:K06271	GO:0009986^cellular_component^cell surface`GO:0005911^cellular_component^cell-cell junction`GO:0005856^cellular_component^cytoskeleton`GO:0005829^cellular_component^cytosol`GO:0070062^cellular_component^extracellular exosome`GO:0005576^cellular_component^extracellular region`GO:0005925^cellular_component^focal adhesion`GO:0001726^cellular_component^ruffle`GO:0032587^cellular_component^ruffle memb…	GO:0005158^molecular_function^insulin receptor binding`GO:0005200^molecular_function^structural constituent of cytoskeleton`GO:0007016^biological_process^cytoskeletal anchoring at plasma membrane`GO:0001726^cellular_component^ruffle`GO:0005925^cellular_component^focal adhesion`GO:0003779^molecular_function^actin binding	GCGCAAGAATGTCACATTTATTAATATTACCATTATTAATAGCATCATCGGTTGGTTAGAAAACATAGAAAATACGACAGGTAAATGAATTGTTTTATATGAAACATCAATTTCTTAAAAACTGCTAGAGTTTATCATACTTAGTATGTGAGAGTATGATAAAAAAGAAATGAATCATACAAAACGATATGTTTGCAGAGAAATTAATGATGATTAGTAGCAACTGAAAAATAATTATTTAAGGCACATAAATAGCTATGCATATGTGTTAAGAGGATGCTAGTCATATGAATAAACATTCGAATTATCAGTGAAACAATAGAAAAATAACTTCTAAAGACGAATGGCCGATTGATTGTCTCGATTTGAGAAGTAATTAAAATGAGTGATGAATTCAGT…	MGVITLNVVWSARGDDQHNVKKTMQFEPSTLVFDACKIIREKIAGNNINAKDYGLFRLEEDPTKCVWMENGRTLEYYLVRNGDTVEYKKKIRALKVRMLDDAVKTVMVDESQPVGEIMLVVCSKIGISNHEEYSMVRQPLEHDWKSTQTLRDEKRGKSEERGVGFGTLSRNKEKKMEQLRAKLHTDEKLLWLDHGKTLREQSVGDDETLILRRKYFFSDTNVDCRDPVQLNLLYEQCKRGVLDGNHPVTRDMACDLAALQCQIQYGDLQESRQKSSSFLDIRELLPKEYSKSRENEKRILESYRELVGKSELDAKSKYVHLCRSLITYGVTFFVVKEKVKGKNKLVPRLLGVNKECVMRVDERTKEVLQEWPLEQVRRWAASPKTFTLDFGDYQDGYYA…
TRINITY_DN18131_c0_g4_i1	Coenzyme Q-binding protein COQ10 -like protein A, mitochondrial [Toxocara canis]	Coenzyme Q-binding protein COQ10 homolog A, mitochondrial OS=Homo sapiens GN=COQ10A PE=2 SV=2	PF03364.19^Polyketide_cyc^Polyketide cyclase / dehydrase and lipid transport^40-123^E:3.6e-14	COG2867^Cyclase dehydrase	KEGG:hsa:93058`KO:K18588	GO:0005743^cellular_component^mitochondrial inner membrane`GO:0005739^cellular_component^mitochondrion`GO:0048039^molecular_function^ubiquinone binding`GO:0045333^biological_process^cellular respiration`GO:0006744^biological_process^ubiquinone biosynthetic process	.	CGGTGGATAGTTAATTAGGTTTCTCGATTTATGGTGTTTTTTGATATGCGGGCGCACGATTGGGTTTCGAGTATTCCATCAAATTATGTGATTGATTTATTGCTTGCGATGTTTGAAGGTAATGCTTTTACGACGGTTATTTTTTACGGTTTCACCTCGACGGTGCCTGTTCACACCACCGAATCCATTCGCATCTTCATCAGATCCACGTCGAAAAGAATACGAGGAGAGACGTTTAGTGGGTTACACAGCTGAAGAGATGTACGATGTTGTCGCGAACGTTAAGGAATATCCTCAGTTTGTACCGTGGTGTCGGGATGCATCAATTAAGGTGATTACACCGAATCTGTTCACCGCGGATTTGCAGATTGGCTTTCCACCAATTTTGGAAACGTATTC…	MLLRRLFFTVSPRRCLFTPPNPFASSSDPRRKEYEERRLVGYTAEEMYDVVANVKEYPQFVPWCRDASIKVITPNLFTADLQIGFPPILETYSSRITTNKPNIVRSVCTDGRLFKLLDTTWEFHD
TRINITY_DN18132_c0_g1_i1	putative tRNA pseudouridine synthase [Toxocara canis]	Adenylate kinase isoenzyme 6 homolog OS=Caenorhabditis elegans GN=E02H1.6 PE=1 SV=2	PF13238.5^AAA_18^AAA domain^12-133^E:4.6e-30`PF00004.28^AAA^ATPase family associated with various cellular activities (AAA)^12-40^E:7e-05`PF13207.5^AAA_17^AAA domain^15-121^E:7.6e-07`PF01202.21^SKI^Shikimate kinase^18-47^E:1.8e-05	COG1936^adenylate kinase activity	KEGG:cel:CELE_E02H1.6`KO:K18532	GO:0005737^cellular_component^cytoplasm`GO:0005634^cellular_component^nucleus`GO:0004017^molecular_function^adenylate kinase activity`GO:0005524^molecular_function^ATP binding	GO:0005524^molecular_function^ATP binding	AAAAGGAATTTTGTTTTGAAAAGATGACTTTTTGTGATTAAGTCTCCAGCCGCCCAATGGGAACACCAGAAACGAGACAGCGGGCAAATATCCTGATAACTGGATCACCAGGTACTGGAAAGACGACGTTAGGTCAAATGCTGGCCGAGCGACTCGGTTTCGATTTCATTGAATGCGGTAAGGAAGTACAAGAACATGAACTCTATTCTGGTTATGACGATGAACTGAAGTGCCATATCCTCGATGAGGATAAACTTCTTGATCATATAGAAGATCGATTGAATGACGACCGAGGTGGATGTATTGTTGACTATCACGGTTGTGATTTCTTTCCCGAAAGGTGGTTTGACATCGTTGTCGTGTTGAGATGCAATAATACAATTTTATACGACCGATTGG…	MGTPETRQRANILITGSPGTGKTTLGQMLAERLGFDFIECGKEVQEHELYSGYDDELKCHILDEDKLLDHIEDRLNDDRGGCIVDYHGCDFFPERWFDIVVVLRCNNTILYDRLAARGYSDKKIRENVECEIFGSLLDEARDAYKEELIHELPSETSSQMNENVERIAELALSFKAK*
TRINITY_DN18148_c0_g1_i1	.	.	.	.	.	.	.	AGCGAAGATATTCTTCGAAAACAGTAAATCTGACTGTACAAAATACCGAATAAGGACATAACAATGAAACGATGTTAGTCAATATTTTTATTCTTATTATTACTACTATGATTATTAGTACATCAAATGGGCAATATGTATCACAAATCGAAGAAAAAGGCAAGATGACAGTAGAGATGACATTAATCAAATACAACACATAAAAACATAATTCAGTTTCAATAACAACGAATAAAACATTTCATTGAATCAAATAGTGAATCTCGATGAATAAATCAACGAACGAACGATCAACATCACTTCAGAACCTCTGAAAAATCTCCATTAAAACAATTATACACATTTTTGGTAATGACAACAAAATCGTATTGTTGTGAAAGCATTGAAAATTTGAAAGCT…	.
TRINITY_DN18164_c0_g1_i1	.	.	.	.	.	.	.	GTTAAATCTTATCGCTAAATATAAACAAGCAACGAATATTTACTCGATGGTGATCAAAGTGATCAATCATATTTACTCGATAGTGACAAAACACAAGCAGCAATTCATTTCACTTCAGTTTCTAACGCAAAGACAAATCAAAACAATAAACGTGATTTTGAACGGCATTCGCGCTGGATTCAGTCTCGAACAATAAACAAAAACAACAATTCTGTCGAAGGGAATCACCTACCACATGCAACAGCATGAAATTCCAAAACTGCTCAATTATTTCAACGACTGTGACATAACATTACATCTTTTTATCCAATAATGATAATGGAAAATATACAAAACAAATATCAAAAACTTGAGATAACAAGTTTCTCAACAATGATGCACAGTATTCATTTATGAGGA…	.
TRINITY_DN18164_c1_g1_i1	cAMP-dependent protein kinase regulatory subunit [Toxocara canis]	cAMP-dependent protein kinase regulatory subunit OS=Caenorhabditis elegans GN=kin-2 PE=1 SV=3	PF00027.28^cNMP_binding^Cyclic nucleotide-binding domain^110-190^E:1.3e-18`PF00027.28^cNMP_binding^Cyclic nucleotide-binding domain^229-313^E:4.1e-19	COG0664^transcriptional regulator, crp fnr family	KEGG:cel:CELE_R07E4.6`KO:K04739	GO:0005952^cellular_component^cAMP-dependent protein kinase complex`GO:0005829^cellular_component^cytosol`GO:0016020^cellular_component^membrane`GO:0030552^molecular_function^cAMP binding`GO:0008603^molecular_function^cAMP-dependent protein kinase regulator activity`GO:0072375^biological_process^medium-term memory`GO:1900194^biological_process^negative regulation of oocyte maturation`GO:0090038^b…	.	ATTGTCGACCAGCCGCAAAACAACAAAATTTTTGGAATTTACGGGCGAGGACTTTTGATGTTATTAATTAATAACTGAGTTTGACTAGGACGATGCGATGCGAACAGGAAAGGCGTTATTCATGCGGCAGCTGCATGACTGTATTCCGTGCTGTGGAAGAAGTTCAAATAGATGAGCGTCACAGCGAAACCAAGACGAAGAATATTTGAATGCAAACGCGCGTTAAGTCATAAGTTTCACATAGGAGTTGTAATTGGACACGTCCCGCTTCAGAATCTCACGCACCGGTCCCATAACACGTTCGAATCGAGCTCGATCCAGTTTCACACACTTCAGATGCGTCTTCGCAACTACTGTCGCTGCACGCGGTCGATCCAACAGTAATGCGATTTCACCAAA…	AAAAATSASPATTANASSTLQPDSSHGAEPIDDDDTIDEPPKLPQGNRRRLGVSAEVPDENEAANYDKVVIPKDEETRRALEAAMCKNILFSHLEGDEKKAIFDAMFPVEKKKGETIIEQGEEGDNFYVIDSGEVDVFVNNEYAVSIKEGGSFGELALIYGTPRAATVIAKSDIVKCWAIDRTTYRQILMGATMRKRKMYDEFLSKVQILSDLDKWERANVADALERCDFEPGTHVVEQGQPGDEFFIIVEGEADVLQKRSDDAPFENVGHLSSSDYFGEIALLLDRPRAATVVAKTHLKCVKLDRARFERVMGPVREILKRDVSNYNSYVKLMT*
TRINITY_DN18164_c1_g1_i3	camp-dependent protein kinase regulatory subunit [Ascaris suum]	cAMP-dependent protein kinase regulatory subunit OS=Caenorhabditis elegans GN=kin-2 PE=1 SV=3	PF02197.16^RIIa^Regulatory subunit of type II PKA R-subunit^22-58^E:3.8e-12`PF00027.28^cNMP_binding^Cyclic nucleotide-binding domain^148-228^E:1.6e-18`PF00027.28^cNMP_binding^Cyclic nucleotide-binding domain^267-351^E:4.9e-19	COG0664^transcriptional regulator, crp fnr family	KEGG:cel:CELE_R07E4.6`KO:K04739	GO:0005952^cellular_component^cAMP-dependent protein kinase complex`GO:0005829^cellular_component^cytosol`GO:0016020^cellular_component^membrane`GO:0030552^molecular_function^cAMP binding`GO:0008603^molecular_function^cAMP-dependent protein kinase regulator activity`GO:0072375^biological_process^medium-term memory`GO:1900194^biological_process^negative regulation of oocyte maturation`GO:0090038^b…	.	TATCGCGAACAAATGGGCTCAAACCGAAATAAACGCCAATGTAATAATATACTTTATACAGACTCGAAAACGTTTGGAAATCAGCACGCTGGATTGGCCGTATAGCATCAACTGCACGCGATAAACAATCCAAATGTGCTTTGCCACTGAGTAATCTATTGCACGCATTGAATACTCGCCAGCATCGTTATGACTCTACCGATGAAAATAATTATGAAAATGAACAGGGAACGAGCTCATCGAATACAAGTGATGCTGAAGCAAGAAATGCGACTTCAATAGTTCCGTCAGTCAGATATTTTGCTGGTGTTGACAAGGTGGCTACCCTTTCAACGGATGTCATACGAATCTATACTGCTTATGAATGTGGATTCTCGAAAGGCACATCAATACGTGTCC…	MATGGGSEEAQLAQCQAYVQRHNIQQLVKEAIVNLCIHKPENPILFLKEHFEKLCEQQSQDSSHGAEPIDDDDTIDEPPKLPQGNRRRLGVSAEVPDENEAANYDKVVIPKDEETRRALEAAMCKNILFSHLEGDEKKAIFDAMFPVEKKKGETIIEQGEEGDNFYVIDSGEVDVFVNNEYAVSIKEGGSFGELALIYGTPRAATVIAKSDIVKCWAIDRTTYRQILMGATMRKRKMYDEFLSKVQILSDLDKWERANVADALERCDFEPGTHVVEQGQPGDEFFIIVEGEADVLQKRSDDAPFENVGHLSSSDYFGEIALLLDRPRAATVVAKTHLKCVKLDRARFERVMGPVREILKRDVSNYNSYVKLMT*
TRINITY_DN18136_c0_g1_i1	.	.	.	.	.	.	.	GTGCGATTGAATGCATCCGTAAAATTTTATTTGATCGTAACAGAACAATATTCAATATTGTTCACACAGATGTTAATAGATGAAAATACTTGTAACATTTTAAATCACCCGTTTAACTTTTGTGATACCAACAATCATCGTTCAATTCAGCAAAGTTACTAGAGACAACAACCAAACACACGTTGAAAGCAACAATTTTCATGTGTCAAACTGAAATGCTGACAACTGCCATCAGTTGCTTATGAAACAACAAATCAACTCTAAGAATCTCATAGAATCAACGACATGTTTTTAGTCTCATGAAAATATGCAACTTTAACTGATAACGAACCCAGGGTAAACCTTTGAATAGATAAGATGTTTTGAATTTACATATTTATGAAATGCTATACATACGAG…	.
TRINITY_DN18187_c0_g2_i1	Maltase-glucoamylase, intestinal [Toxocara canis]	Alpha-glucosidase OS=Hordeum vulgare PE=2 SV=1	PF01055.25^Glyco_hydro_31^Glycosyl hydrolases family 31^3-109^E:3.1e-23	.	.	GO:0004558^molecular_function^alpha-1,4-glucosidase activity`GO:0030246^molecular_function^carbohydrate binding`GO:0032450^molecular_function^maltose alpha-glucosidase activity	GO:0004553^molecular_function^hydrolase activity, hydrolyzing O-glycosyl compounds`GO:0005975^biological_process^carbohydrate metabolic process	GGACGAGCAGCGTCATCGTTTGGAAATTCAAAGAACAACGGTCGTATGACAGTACCACCAGAACGTGCTGCTTCGAAAAATAGTGTGTACATATATGGTGAGATGCGCTTTCTGAAGAAACTGAATATGAGGTTGACATTTGGATCTATTGTAGGCATCGAGTATTGGTCTTTTCGAATCAGTGATAAGGGGTATAATAGGCCGAGCTGAAGCCATCTGTTGTTGAGTTCATCCGACCAATTCCACTCCACAGAACCGCACACATCGGCACCAACGAATGGTATGCCGAACATATTGAACTCTTGGATCGCAGTCACTGATCGTGCCATGGCGCCG	GAMARSVTAIQEFNMFGIPFVGADVCGSVEWNWSDELNNRWLQLGLLYPLSLIRKDQYSMPTIDPNVNLIFSFFRKRISPYMYTLFFEAARSGGTVIRPLFFEFPNDDAAR
TRINITY_DN18187_c0_g4_i1	Maltase-glucoamylase, intestinal [Toxocara canis]	Lysosomal alpha-glucosidase OS=Rattus norvegicus GN=Gaa PE=2 SV=1	PF01055.25^Glyco_hydro_31^Glycosyl hydrolases family 31^3-109^E:1.5e-22	COG1501^hydrolase, family 31	KEGG:rno:367562`KO:K12316	GO:0005765^cellular_component^lysosomal membrane`GO:0005764^cellular_component^lysosome`GO:0004558^molecular_function^alpha-1,4-glucosidase activity`GO:0030246^molecular_function^carbohydrate binding`GO:0032450^molecular_function^maltose alpha-glucosidase activity`GO:0005980^biological_process^glycogen catabolic process	GO:0004553^molecular_function^hydrolase activity, hydrolyzing O-glycosyl compounds`GO:0005975^biological_process^carbohydrate metabolic process	GGACGAGCAGCGTCATCGTTTGGAAATTCAAAGAACAACGGTCGTATGACAGTACCACCAGAACGTGCTGCTTCGAAAAATAGTGTGTACATATATGGTGAGTTGCGCTTTCTGAAGAGACTGAATATGAGGTTGAGCTTTGGATCTATTGTAGGCATCGAGTATTGGTCTTTTCGAATCAGTGATAAGGGGTATAATAGGCCGAGCTGAAGCCATCTGTTGTTGAGTTCATCCGACCAATTCCACTCCACAGAACCGCACACATCGGCACCAACGAATGGTATGCCGAACATATTGAACTCTTGGATCGCAGTCACTGATCGTGCCATGGCGCCG	GAMARSVTAIQEFNMFGIPFVGADVCGSVEWNWSDELNNRWLQLGLLYPLSLIRKDQYSMPTIDPKLNLIFSLFRKRNSPYMYTLFFEAARSGGTVIRPLFFEFPNDDAAR
TRINITY_DN18187_c0_g6_i1	Maltase-glucoamylase, intestinal [Toxocara canis]	Lysosomal alpha-glucosidase OS=Homo sapiens GN=GAA PE=1 SV=4	PF01055.25^Glyco_hydro_31^Glycosyl hydrolases family 31^3-109^E:1.3e-22	COG1501^hydrolase, family 31	KEGG:hsa:2548`KO:K12316	GO:0035577^cellular_component^azurophil granule membrane`GO:0070062^cellular_component^extracellular exosome`GO:0101003^cellular_component^ficolin-1-rich granule membrane`GO:0043202^cellular_component^lysosomal lumen`GO:0005765^cellular_component^lysosomal membrane`GO:0005764^cellular_component^lysosome`GO:0016020^cellular_component^membrane`GO:0005886^cellular_component^plasma membrane`GO:007082…	GO:0004553^molecular_function^hydrolase activity, hydrolyzing O-glycosyl compounds`GO:0005975^biological_process^carbohydrate metabolic process	GGACGAGCAGCGTCATCGTTTGGAAATTCAAAGAACAACGGTCGTATGACAGTACCACCAGAACGTGCTGCTTCGAAAAATAGTGTGTACATATATGGTGAGTTGCGCTTTCTGAAGAGACTGAATATGAGGTTGAGCTTTGGATCTATTGCAGGCATCGAGTATTGGTCTTTTCGAATCAGTGATAAGGGGTATAATAGGCCGAGCTGAAGCCATCTGTTGTTGAGTTCATCCGACCAATTCCACTCCACAGAACCGCACACATCGGCACCAACGAATGGTATGCCGAACATATTGAACTCTTGGATCGCAGTCACTGATCGTGCCATGGCGCCG	GAMARSVTAIQEFNMFGIPFVGADVCGSVEWNWSDELNNRWLQLGLLYPLSLIRKDQYSMPAIDPKLNLIFSLFRKRNSPYMYTLFFEAARSGGTVIRPLFFEFPNDDAAR
TRINITY_DN18137_c0_g1_i1	hypothetical protein Tcan_05308 [Toxocara canis]	.	.	.	.	.	.	CGGGCTCCATTTTGGGTTATCCCACATCTCGCCCAGAATCTGCATGTGATTCTTCGCGGTGGCGTTTGGCGCGATTCTTGAGTCGGACACTCTGGTTCGTCGGCTGTAACGTTGACAGCACAGCCACGAGAACGTGTGACGACGCACGTAGCTGTGGCCGAAGATGACGATCGTCGAGTAGACGTTCATGAATATGGGCATACTGAGACTGGCGAATTCCTTAGTGACAGCCAACCA	.
TRINITY_DN18137_c0_g2_i1	hypothetical protein ASU_00010 [Ascaris suum]	.	PF10292.8^7TM_GPCR_Srab^Serpentine type 7TM GPCR receptor class ab chemoreceptor^7-286^E:1.6e-14	ENOG4110IP7^C. elegans Sre G protein-coupled chemoreceptor	KEGG:cel:CELE_F27E5.8	GO:0016021^cellular_component^integral component of membrane`GO:0005886^cellular_component^plasma membrane`GO:0004930^molecular_function^G-protein coupled receptor activity	.	CGGGCTCCATTTTGGGTTATCCCACATCTCGCCCAGAATCTGCATGTGATTCTTCGCGGTGGCGTTTGGCGCGATTCTTGAGTCGGACACTCTGGTTCGTCGGCTGTAACGTTGACAGCACAGCCACGAGAACGTATGACGACGCACGTAGCTGTGCCCGAAGATGACGATCGTCGAGTAGACGTTCATGAATATGGGCATACTGAGACTGGCGAATTCCTTAGTGACAGCCAACCATTCGAAAGGATGCTCTGTGTGTTTGTCTTGCAGAATCCGCTTCATAATGAGCACAATGGACATATCGGTAAGACTGGTGATCGTATAGGCCAACGAGATCGCGGCCAAAAGACGTGCAGACTTGACATTTTCACGTAGTTGGTAACGTGATGACAACGACTG…	NPNDTICAQAEEIQTNALFIVAQILVLLLDVSGVLLCSYITVFIASSQLFHINFRILLLNLSISIVMRSGLTLCRSAAFLFRVITYEHSCDLTSGEHFCFVQSVINKTPLEASGYCLLAIGLERLLASLVYSRYERIRMPLLGLFLALLPWIYPLGTMIGKLMAWSGSPNAKHATQLAYCSSLTVRVVKSTSLMHISMPLIILCAVVFVLIYFISKRKLMLSITSNMQSLSSRYQLRENVKSARLLAAISLAYTITSLTDMSIVLIMKRILQDKHTEHPFEWLAVTKEFASLSMPIFMNVYSTIVIFGHSYVRRHTFSWLCCQRYSRRTRVSDSRIAPNATAKNHMQILGEMWDNPKWSP
TRINITY_DN18133_c0_g1_i1	ubiquitin carboxyl-terminal hydrolase 32 [Ascaris suum]	Ubiquitin carboxyl-terminal hydrolase 32 OS=Homo sapiens GN=USP32 PE=1 SV=1	PF13833.5^EF-hand_8^EF-hand domain pair^179-199^E:0.0014`PF13202.5^EF-hand_5^EF hand^180-199^E:0.00011`PF06337.11^DUSP^DUSP domain^317-408^E:9.1e-13`PF00443.28^UCH^Ubiquitin carboxyl-terminal hydrolase^574-728^E:2.4e-34	COG5560^ubiquitin carboxyl-terminal hydrolase	KEGG:hsa:84669`KO:K11837	GO:0005829^cellular_component^cytosol`GO:0005794^cellular_component^Golgi apparatus`GO:0016020^cellular_component^membrane`GO:0005509^molecular_function^calcium ion binding`GO:0004843^molecular_function^thiol-dependent ubiquitin-specific protease activity`GO:0016579^biological_process^protein deubiquitination`GO:0006511^biological_process^ubiquitin-dependent protein catabolic process	GO:0005509^molecular_function^calcium ion binding`GO:0004843^molecular_function^thiol-dependent ubiquitin-specific protease activity`GO:0036459^molecular_function^thiol-dependent ubiquitinyl hydrolase activity`GO:0016579^biological_process^protein deubiquitination	GAACGATCAATTTTTGGTGAAACATAATGTGACAAAATAATAAACAGATAAACAAATGATTGAAGATTCACCAACAACCGGAATGAGTAAGAGATTGTCAATGGGAATTGGTAGTTGAAGACACGTAAACGCATCGAATCTGCTCGAGAGAGTCTCGCAAACTGTACAAGTCAGCAATGAACGAAGTTGACCCGTAAATAAATCCACAATTACACTTTGTTCTCGTTGAATGTGTGCATTCCACGCTTCTTTAGCAACAATCGCATCTGGTCTTCCATTGCTGTCTGTTAATTGAACGTACGGTTTATTGCTAACACGATTCAAGTCTTCGTGCAATAAATCGAGTAGAATGGACAGAAATTCTTGACAATCGTGTTGTGTGCGCTCTGCGAATACACC…	MGNRESSTSVGYSSLMTFDDAKQLLTSDELKRLETAWDGRESICCEEFYDEVLCHPAIPQQTQALIYNKFCQGASRLSFQNFVVAIVLLTKASQETRFEFLNGEPEIELWINDPPQLTSHLSEIHYNFYQVLAGVTHLDENEVEELEKVFGSINDTKLCKLTRNGFTQLVNGTIETHFIDGLFRAFDENGDGMIDFKELVCGLSASCRGPDTARLNFAAQLFDENNDGFLTKSDIETLYHHLNVDLEARTIPVDANCRASLTDFACWANETSYVNKLIETIQQIGHICLGLRPNNAEVELTIVSGFKQRIALESFVEWNLVSSEWWRQWVYALMSKSKVPPINNSSIIASKSKNDWASRAPSLSGEGAPLKAGLQEGKDYEILAPCLWRSLLRWHGGAA…
TRINITY_DN18102_c0_g1_i2	hypothetical protein CRE_01682 [Caenorhabditis remanei]	Phospholipase A2 OS=Bos taurus GN=PLA2G1B PE=1 SV=2	PF00068.18^Phospholip_A2_1^Phospholipase A2^34-139^E:3.6e-28	ENOG411283D^phospholipase A2 group	KEGG:bta:104974671`KEGG:bta:282457`KO:K01047	GO:0005576^cellular_component^extracellular region`GO:0005509^molecular_function^calcium ion binding`GO:0004623^molecular_function^phospholipase A2 activity`GO:0050482^biological_process^arachidonic acid secretion`GO:0016042^biological_process^lipid catabolic process`GO:0006644^biological_process^phospholipid metabolic process	GO:0004623^molecular_function^phospholipase A2 activity`GO:0006644^biological_process^phospholipid metabolic process`GO:0050482^biological_process^arachidonic acid secretion	GGTCAATTGAGGTTAGGAGAATTCAACTAGGTAAGCTTCAGACTGTTCACTGCTCTTCGGAAAACAGAAACACTTTGTTAGAGAAAAATTTGGTCTTAGAACTTGTTAAGTTAAGGCAAGAACTTGTCGGAAACAATAACTGAATAAAAAGTGGAATGGTACTCAAAGGCGCATTGAATATCCATAGTATCGAACAAATTAAAACTCAGTCAAAATTGATTGATAAAGTTTATGAAACAGTGAAGTAAGTGATTAGATGTAGAGTTCGTGCATCATACTTATAGCGTTCGTTTTGTTTGATTGCATTTGACTCGCTCAGTTGGCTTCGGGAATTTCGACCAACAATCGACAACAGCTTTATCGCATTTGCATAACGCATCCTTGCATAACGACTGAGCA…	LLSIIMHLFFVVFADSTSFSNITDSSQTTRLRSLWNLNQMCECKFHYSAIVYDNYGCWCGIGGAGKPVDGIDDCCMHHDKCYDQAVDDRKCYDTAIEYLENYSWNCDKNEPVCNDAQSLCKDALCKCDKAVVDCWSKFPKPTERVKCNQTKRTL*
TRINITY_DN18114_c0_g1_i1	.	.	.	.	.	.	.	AATCGAGCATCGTCCACATCATTATAACGCTTGCAAAGAATTCGCATAGGAGAAGATAAGTAGGAGTCCGTTGAGATGTTCGAACTGACACGGATCCAATAAGATTACCGCAGTGGTTGTAATGGATTATGCGGCCGTTTTTGTTCTTCTTCGATCAATTTCAGCGTGATGCAATGATTCTTTGGAATCTTTGTTTGACGAGCGCATTCATCCATTATTTGCTTGCATTTTTGCTCATCATCAGGAAACAATTTTTTGCAGTGTGCAGACGGATCCGAATAGCTTCCGGATTCTACGAAAGCAGTGCTTATGCACACAATCAGCAGCAGTACGATGACTTTGTGCATGTTTCTCTCAA	.
TRINITY_DN18122_c0_g1_i1	.	.	.	.	.	.	.	GTGGATGTGAACTGGCGTATGCATCCCTCTCAAGAGCAATTTCGATGGCATCATACGCAAAGAAATCATTCTAAATATGTATTGTTGGTAAAATTGCTCGGTCTATTGAAACAGCATTCTATGATCATCTTGTATTGCGTTGGTCATCCTGGCAACAACGAATACACATTCATTGGTGCCCACAATGTTTTGTTGTATACAATCGCTAAATATTCAGTGCTGAAGACGAAACGAGCGAGAAGAACGCAGAACACAGTGGAAAATGATAAATTTTGATAAATAATTCTGGATGCTCTGAATGACTGAATACCATTTTAAAATTGTTATCACTGATTGCGTCCGTTCCCAAATACTCCATAAAAGACGCGAAACCTTCATTG	.
TRINITY_DN18161_c0_g1_i1	TPPP family protein C32E8.3 [Toxocara canis]	Tubulin polymerization-promoting protein homolog OS=Caenorhabditis elegans GN=tppp-1 PE=1 SV=1	PF05517.11^p25-alpha^p25-alpha^25-179^E:5.3e-43	ENOG4111H9J^tubulin polymerization-promoting protein family member	KEGG:cel:CELE_C32E8.3	.	.	AATACTGACTTTTCCACTATAACATCATTCAATTTCATCGAAATTCACATTTAGCAAATGAGTTTGTCGCATTCATAGTATGTTGATGGCAATTGGTATGTTAAACGGTTGGTATCATCTTTGATGAACTCGCATTTTGTGTGCATTTGATGATTAACGGTGGATAAAGTAGCGATAAATGGCCGAAAAGAAAGTAACGAATGAAAAAAAGGAATATGAATTCAAATGGGATGGAAAAGAGATTAAGCACAGATGGGAAGGTTTCGTGAAGTTTGGTAATGCATCGGCAACCGAAATGACTGGCAAGAATTTCGATAAGTGGCTGAAAGATGCAGGTGTTATTGATTCGAAAGCAATAACTACAACGATGACTGGTATTGCCTTCTCTAAAATCACCGG…	MAEKKVTNEKKEYEFKWDGKEIKHRWEGFVKFGNASATEMTGKNFDKWLKDAGVIDSKAITTTMTGIAFSKITGAKKKANFTETKQVLVAVAEDRARTAKSDVQDELDIITDKLSKLEAPLLKGAAKPSADTGVYSRLTDHTKYTGAHKERFDAEGKGKGKAGREDVKSETGYVAAYKNKDTYDKAHAKQ*
TRINITY_DN18110_c0_g1_i1	.	.	.	.	.	.	.	GATTACGAGCCAACAATAACTTCTGATGTTATTAAGTAATGTCACATTCGCTGACACTCCTATCATTTGAGGGAATTCAATAGACTGGCAGCATACAGACCTAGTCGCCGTAAAACAATTATTAACTAACAACAGCCATCGGAAATCACTGTGTCGTGAGTACAGCAACAGCAAATTTGTTTCTCTTCCTTGAAATTCTTTAAAGTGCCACGCTTCTCGGATGAAGTTAAGATTTGAATTGGAAATCAGCTTCAAGAGCTCGTGAAAACGGCATCCAGTTGGTCTGTTGATAAACCACCATTCGGTTCAGTCGAACTATCCCATGTTTTGATCTTCTCGAACTGACGATACACAAATCTCTCAAGAGATTATGGTCCACTCGCATTCCTCAGCAATATG…	.
TRINITY_DN18158_c0_g1_i2	s-formylglutathione hydrolase [Ascaris suum]	S-formylglutathione hydrolase OS=Mus musculus GN=Esd PE=1 SV=1	PF00756.19^Esterase^Putative esterase^22-274^E:1.1e-56`PF00326.20^Peptidase_S9^Prolyl oligopeptidase family^137-259^E:5.3e-05	COG0627^esterase	KEGG:mmu:13885`KO:K01070	GO:0031410^cellular_component^cytoplasmic vesicle`GO:0070062^cellular_component^extracellular exosome`GO:0052689^molecular_function^carboxylic ester hydrolase activity`GO:0016788^molecular_function^hydrolase activity, acting on ester bonds`GO:0042802^molecular_function^identical protein binding`GO:0018738^molecular_function^S-formylglutathione hydrolase activity`GO:0046294^biological_process^form…	GO:0008236^molecular_function^serine-type peptidase activity`GO:0006508^biological_process^proteolysis	TTTTACGATGCCAAACTTTATTCCACTACGAAGTTTGAAATTTACAACTTACAATGTTAAATACGAGGAAGAGCTTTCAACGAGAAAAAAGGTTAGCCATGTGATGAAGCAATTGAAACTGATTTTGAATTCACATTCTAAACATATTCTTAGACAATTCATTAAGTATTCTGATGACGTTCGATTGGAACGAGTTCAAACGGACCCGATAGAGCAGAATTATAATTTAACTTCACCTCGAACATACAACAAAGCAACAACACAAAATCCTGTCACCTTAACTGATTTTAATTAAGAAATTCCGAATGTAATCTAAAACTTTGCTGCACAAAAAACACGAAAACTACAGCAAACAACAAAAGATGTTACAAACGTTCAATGCATCTTACGACTATCATC…	MVEKQSAVRCFNGTQYVYSHSSSELKCNMRFGIYIPDLKPSEKVPILYYLSGLTCTEANCIEKSGFQRSASALKMIIVNPDTSPRGVDIEGDSDKWDFGKGAGFYIDATEPKWSKNYRMYSYITKELPKLINSTFKECDQQRQGIFGHSMGGHGAIMIALRNPTLFRSISAFAPICNPSKCPWGKKAFSGYLGSDESKWKEYDSVEILKEYKGDARKILIDQGEEDNFLKDGQLLPQNLEAVHSDKVKIEVRYQKDYNHSYFFIATFMEDHIRFHHDILTAI*
TRINITY_DN18162_c0_g1_i4	Exocyst complex component 2 [Toxocara canis]	Exocyst complex component 2 OS=Caenorhabditis elegans GN=sec-5 PE=3 SV=1	.	ENOG410XSY3^exocytosis	KEGG:cel:CELE_T23G7.4`KO:K17637	GO:0000145^cellular_component^exocyst`GO:0001927^biological_process^exocyst assembly`GO:0006893^biological_process^Golgi to plasma membrane transport`GO:0015031^biological_process^protein transport	.	AAATGAATTAATTAAACATTCGATGTGTCATTCGGAGCGTTTGCATGTTCACAGTTCAAGCTGGCGATTGCCATACGCATCGCAGCTCGGAAATTACGCAGAATGCGTTGAAAATATGTTTGATCTAGATTCTTCATATGAGCAGCACGAAACGAATTGAGAATAGTTCTGATTTCAAGTGAGAGGAAATTTTGAAGAGTTTCTTCAAGGGCGGAGAGGTCGGCAACAAGTTGTGTGTTTTGATCAACGGATAAATTATCCAATTTGGATAAGGATTCCATTAACTGCTCGAATGCGATTTGTGTTGCTGGACACAATACCTCATGAATAAGTTGAGGAGCCATTAAACATATTTCAGACTGTATAAACACCATACACATCATCAATTCCTTGATATAC…	MMCMVFIQSEICLMAPQLIHEVLCPATQIAFEQLMESLSKLDNLSVDQNTQLVADLSALEETLQNFLSLEIRTILNSFRAAHMKNLDQTYFQRILRNFRAAMRMAIASLNCEHANAPNDTSNV*
TRINITY_DN18162_c0_g1_i5	Exocyst complex component 2 [Toxocara canis]	Exocyst complex component 2 OS=Caenorhabditis elegans GN=sec-5 PE=3 SV=1	PF01833.23^TIG^IPT/TIG domain^15-98^E:5.2e-08`PF15469.5^Sec5^Exocyst complex component Sec5^210-380^E:2.4e-41	ENOG410XSY3^exocytosis	KEGG:cel:CELE_T23G7.4`KO:K17637	GO:0000145^cellular_component^exocyst`GO:0001927^biological_process^exocyst assembly`GO:0006893^biological_process^Golgi to plasma membrane transport`GO:0015031^biological_process^protein transport	GO:0005515^molecular_function^protein binding	AAATGAATTAATTAAACATTCGATGTGTCATTCGGAGCGTTTGCATGTTCACAGTTCAAGCTGGCGATTGCCATACGCATCGCAGCTCGGAAATTACGCAGAATGCGTTGAAAATATGTTTGATCTAGATTCTTCATATGAGCAGCACGAAACGAATTGAGAATAGTTCTGATTTCAAGTGAGAGGAAATTTTGAAGAGTTTCTTCAAGGGCGGAGAGGTCGGCAACAAGTTGTGTGTTTTGATCAACGGATAAATTATCCAATTTGGATAAGGATTCCATTAACTGCTCGAATGCGATTTGTGTTGCTGGACACAATACCTCATGAATAAGTTGAGGAGCCATTAAACATATTTCAGACTGTATAAACACCATACACATCATCAATTCCTTGATATAC…	PEAPSGSTTESVIRPTITGLSPKEGVPGAQIKIRGENLGTGQSDLLALSICGTDCLMSARWKSPSLIVARVGQAKRGVGEIIIVTKSMGRSVSNVTFRVFIVQVGPLEESAVWVDESRTVPAREAIRNIPETTESVDALGLKVEPQKKMPQTSLMQMFPDGSGNRRMENFSPAWYLLENHRQTSLDDLRKGLSNLTRNAKEEEKSNADIHRANLCSLISCVDALATLHDRVQLEKNTRGWPLTKNIFDELVESHSTAESLFHEVLNRKDRADATRNALSILTRFRFIFFLSSAIDENLAKGEYSTILNDYTRAKSLFKDTEVALFKEVMHELDCKMEVFKKNMKQRLIDMPTSFEDQSKLIKYLKVLEPESDPAWDCITAYHCWLEDLLWQVQFKHHKI…
TRINITY_DN18113_c0_g1_i1	Mitochondrial import receptor subunit TOM22 -like protein [Toxocara canis]	Mitochondrial import receptor subunit TOM22 homolog OS=Caenorhabditis elegans GN=tomm-22 PE=3 SV=1	PF04281.12^Tom22^Mitochondrial import receptor subunit Tom22^17-96^E:3.3e-10	ENOG41122K3^mitochondrial import receptor subunit TOM22	KEGG:cel:CELE_W10D9.5`KO:K17769	GO:0031307^cellular_component^integral component of mitochondrial outer membrane`GO:0005742^cellular_component^mitochondrial outer membrane translocase complex`GO:0030150^biological_process^protein import into mitochondrial matrix`GO:0045040^biological_process^protein import into mitochondrial outer membrane	GO:0006886^biological_process^intracellular protein transport`GO:0005741^cellular_component^mitochondrial outer membrane	AGGGTTGCTCTCTTATATTGTTTAATTTTGATTTCTGAGGACATGAACTTAAAATAAGCCTGGAATTTCATAGATTGAACATGTGTCCAATGATCGTTCAGAGCAGAATAATGGCTGTTTGAGCAGAAAAATAATAATCGATGAATTCCTTTAAGCACAACAAATTTATTCATCGTTCATCATAAATTATCGTCTAATGTTCAAAATGCGTCTATTGTTCAATGGCACTTATCGACTAATGCATTGAACTATTTCTAAAAATGAATATGATCAAACACTTCCAACTGATCATCTAATTGGTTGAAGAGTTCCCTCTTAATTTTTCTCGAAAAACAGTAAATAACAAGAGACATATCGTAAGATCTAAGTATTCGTCGAAAAACAATCATAAAAAAGAAC…	MAYEGVIGGDEWDQIPDDQLEETFSERIWGLTEMFPEKLRTAVRQSVTWGVWATQSSFSLMKSGLWVVATTSMIMFLPYIIEKERADLEKSQVAQQRQMLLGPSAAVSAATKH*
TRINITY_DN18113_c0_g1_i3	Mitochondrial import receptor subunit TOM22 -like protein [Toxocara canis]	Mitochondrial import receptor subunit TOM22 homolog OS=Caenorhabditis elegans GN=tomm-22 PE=3 SV=1	PF04281.12^Tom22^Mitochondrial import receptor subunit Tom22^31-116^E:2.8e-10	ENOG41122K3^mitochondrial import receptor subunit TOM22	KEGG:cel:CELE_W10D9.5`KO:K17769	GO:0031307^cellular_component^integral component of mitochondrial outer membrane`GO:0005742^cellular_component^mitochondrial outer membrane translocase complex`GO:0030150^biological_process^protein import into mitochondrial matrix`GO:0045040^biological_process^protein import into mitochondrial outer membrane	GO:0006886^biological_process^intracellular protein transport`GO:0005741^cellular_component^mitochondrial outer membrane	AGGGTTGCTCTCTTATATTGTTTAATTTTGATTTCTGAGGACATGAACTTAAAATAAGCCTGGAATTTCATAGATTGAACATGTGTCCAATGATCGTTCAGAGCAGAATAATGGCTGTTTGAGCAGAAAAATAATAATCGATGAATTCCTTTAAGCACAACAAATTTATTCATCGTTCATCATAAATTATCGTCTAATGTTCAAAATGCGTCTATTGTTCAATGGCACTTATCGACTAATGCATTGAACTATTTCTAAAAATGAATATGATCAAACACTTCCAACTGATCATCTAATTGGTTGAAGAGTTCCCTCTTAATTTTTCTCGAAAAACAGTAAATAACAAGAGACATATCGTAAGATCTAAGTATTCGTCGAAAAACAATCATAAAAAAGAAC…	STPVNRMASSKQEGLSVSSEMAYEGVIGGDEWDQIPDDQLEETFSERIWGLTEMFPEKLRTAVRQSVTWGVWATQSSFSLMKSGLWVVATTSMIMFLPYIIEKERADLEKSQVAQQRQMLLGPSAAVSAATKH*
TRINITY_DN18125_c0_g2_i1	Toll-interacting protein [Toxocara canis]	Toll-interacting protein OS=Gallus gallus GN=TOLLIP PE=2 SV=1	PF00168.29^C2^C2 domain^92-193^E:4.9e-09`PF02845.15^CUE^CUE domain^242-282^E:2.2e-13	ENOG410XQPY^Toll interacting protein	KEGG:gga:423099`KO:K05402	GO:0005737^cellular_component^cytoplasm`GO:0070062^cellular_component^extracellular exosome`GO:0019900^molecular_function^kinase binding`GO:0035325^molecular_function^Toll-like receptor binding`GO:0043130^molecular_function^ubiquitin binding`GO:0031624^molecular_function^ubiquitin conjugating enzyme binding`GO:0006914^biological_process^autophagy`GO:0030855^biological_process^epithelial cell diff…	GO:0005515^molecular_function^protein binding	TGCATTTAGCAACATGCTAACAAAATGGAGAGCTTAAGGGTATGAGATAGTAGCTGTTGTTTCGGCAGTAATCTAAATACATAGTCATTTTCTTTTTTAGTTACCTGCTGTTTATCATAGAGCAGTCATCAAGAAGTTATCTCATTTGTTCAATAATGAATGTATTGAAGACATAGAATAAGTGTGTTGTAATCATTCACTTCCATGATTAGATTTATTTGTTCAGCTTTCGGGTGATAATATGGCTGCTTCATTAGCGTCGCATCCTTCATCATCAAAATTACAACAAACCACTATAGAGGAACGTCGCAAGAAGTTATTGCTTGGTGATTTACCAGCAGATTTTCTACGCCTCGCCGTACCGATCACCGCAACCGGACAACCGCAGCAGCAAGTGGC…	MAASLASHPSSSKLQQTTIEERRKKLLLGDLPADFLRLAVPITATGQPQQQVAPVVRAPTTVLITDPALAAQHNLIQAQHAFYSFVPPNTRGRISITVVEAKLAKNYGLVRMDPYCRIRVGNAVFETPTDIHGGKAPKWNRIVNAYLPHGVESIYLQIFDERAFTVDECIAWAHVVLPSAVFNGEIIDDWYQLSGQQGDGKEGAIDLIVAFTPVEQSPQVAIESTTQPQQQNVAPPRVLFTEEEVKELHAMFPSVDVDVIRCVLEEKRGNKDATVSAILEMTSE*
TRINITY_DN18140_c0_g1_i1	fatty-acid and retinol-binding protein 1 [Ascaris suum]	Fatty-acid and retinol-binding protein 1 OS=Onchocerca volvulus GN=far-1 PE=1 SV=1	PF05823.11^Gp-FAR-1^Nematode fatty acid retinoid binding protein (Gp-FAR-1)^38-182^E:2e-46	.	.	GO:0005576^cellular_component^extracellular region`GO:0005504^molecular_function^fatty acid binding`GO:0016918^molecular_function^retinal binding`GO:0019841^molecular_function^retinol binding	GO:0008289^molecular_function^lipid binding	GTGCTCTTCCGATCTGTTTGAGGCTAAAATGTTGCGAGCAGCAGTGATACTATCGTTATGCTTTGTATACGCTCTCGCTTACACAATTCCAGCCTCAATGAGTGCAATCCCTGAGGAATTCAAAGAATTCATACCCGAAAAAGTGCGAGAATTCTACAAGCAGTTGACGCCCGAGGATAAAGAAGCACTGCGTGAAGTGGTTGCTGGACATGCTGATTATGCAAATGTTGAGGACGCATTGAATGCGCTGAAAGAGAAAAATGAGAAATTATACCAGAAGGCACTTGAAGTTCACCAAATGATCAAAACTAAAGTCGACAGCTTGACACCTCCGGCAAAAGCCTTTGTGGATTCGATCTTCGAAAAAATGAGGGAGCTCCGTCCAGCAGCTGGTGAAAA…	CSSDLFEAKMLRAAVILSLCFVYALAYTIPASMSAIPEEFKEFIPEKVREFYKQLTPEDKEALREVVAGHADYANVEDALNALKEKNEKLYQKALEVHQMIKTKVDSLTPPAKAFVDSIFEKMRELRPAAGEKPNLEQVKTAVREVVDKYKALPEPAKQDLKTHFPTVTRLIQNEKFRKLAKGFLNKQP*
TRINITY_DN18181_c0_g1_i1	Putative serine protease K12H4.7, partial [Toxocara canis]	Putative serine protease F56F10.1 OS=Caenorhabditis elegans GN=F56F10.1 PE=1 SV=2	PF05577.11^Peptidase_S28^Serine carboxypeptidase S28^2-130^E:7.5e-26	ENOG410XSGG^protease, serine, 16 (thymus)	KEGG:cel:CELE_F56F10.1	GO:0045121^cellular_component^membrane raft`GO:0008236^molecular_function^serine-type peptidase activity`GO:0045087^biological_process^innate immune response	GO:0008236^molecular_function^serine-type peptidase activity`GO:0006508^biological_process^proteolysis	TTGCGCAGAAATCGACTCACATTGAAGTGATGGTTTCCGCCGAAATATTTCAACGTCTCGTGAATTTTTCCATCGATAGTTTCTATTTTATGCTCAGGCCCATAGATATCATTACACATATCCACTGCATAATTCACTGGCGATCCACTGCCAAAAATATTCCGACCCAGATCGGTCGTTTGGTAATATCCGAACTCTGTACACGTCTGCCAGATCCAACAGCGATAAGCCGCCCCGTCTTCATGATTGTATGTGATGTTCTTCAGTTCATTAATGAATGCATCGTAACCGATATCCATTTTATAGTAAGTTTCGTCTCCTCCACTCAAGAATTTTTTCAAACGGTCGAAATAAGTGATGTTACTTTGAGTCATTATTCGGCATGCATTTGCAATATCT…	QDIANACRIMTQSNITYFDRLKKFLSGGDETYYKMDIGYDAFINELKNITYNHEDGAAYRCWIWQTCTEFGYYQTTDLGRNIFGSGSPVNYAVDMCNDIYGPEHKIETIDGKIHETLKYFGGNHHFNVSRFLR
TRINITY_DN18195_c0_g1_i1	Transthyretin-like protein 46 [Toxocara canis]	Transthyretin-like protein 46 OS=Caenorhabditis elegans GN=ttr-46 PE=3 SV=1	PF01060.22^TTR-52^Transthyretin-like family^43-125^E:6.5e-19	ENOG4111BBR^Transthyretin-like family	KEGG:cel:CELE_T07C12.7	GO:0005615^cellular_component^extracellular space	GO:0005615^cellular_component^extracellular space	TTTTTAACGATATAGTTCATTGATCAGGATATAAGAGTGAATATATTTTCTCGTTATTAAGTTGTTCAGTGAACAAAATTATAGACATTTATGATCTTCATCATGGAATTTGAACTTCAGTTGTAATACACCACCATTGAATACTTGATCGGGTGTGGTGCTTCTGGAGACATATTCATCAGGAATGCCCAGTGATATCTCACGATTGCACGGGTTGAGCATTGCAGTGTTGCAGCTAGTGATAATCTTGAAACGAGGATCCATAGTCGTTATTTGTTGAAGAATGCTTAGATCACCTGAGAGTTCGTAGAATCCTTGCTCATCAGTTGTTCCTGATGCGAGTTCGTTATCAAATGTGAAGGTATTGTGATTGATCAACTTGACAGTATCACCTGTGCT…	ISKFEFGQIENMMSGFRMLPVLAILLTAVDLSSALLDQSIAIKGQLVCGDKPSTGDTVKLINHNTFTFDNELASGTTDEQGFYELSGDLSILQQITTMDPRFKIITSCNTAMLNPCNREISLGIPDEYVSRSTTPDQVFNGGVLQLKFKFHDEDHKCL*
TRINITY_DN18124_c0_g1_i1	SAGA-associated factor 11 -like protein [Toxocara canis]	SAGA-associated factor 11 homolog OS=Anopheles gambiae GN=Sgf11 PE=3 SV=5	PF08209.10^Sgf11^Sgf11 (transcriptional regulation protein)^122-154^E:3.5e-17	ENOG4111IPI^Component of the transcription regulatory histone acetylation (HAT) complex SAGA, a multiprotein complex that activates transcription by remodeling chromatin and mediating histone acetylation and deubiquitination. Within the SAGA complex, participates in a subcomplex that specifically deubiquitinates histone H2B. The SAGA complex is recruited to specific gene promoters by activators, …	KEGG:aga:AgaP_AGAP001393`KO:K11363	GO:0005634^cellular_component^nucleus`GO:0046872^molecular_function^metal ion binding`GO:0016569^biological_process^covalent chromatin modification`GO:0006355^biological_process^regulation of transcription, DNA-templated`GO:0006351^biological_process^transcription, DNA-templated	.	ATTTGCCATTATTCATTAGCAATAATTTCACTATATATGGACAACATGATAAATTTACAACAAAAAAAACGAACAAACAAAACAGACGCATAATTACAAATATTGTGAAATTTTCACAACTGAGATGTACCAAAAAATGAAACTCAACTGAATTGATATATAACTCATTCACAATAAAATTCAATAAAATTATAAATCAAATTCACACAAAAACGATGCGAAGAAAACACAATCTGAATAACGACGGTGCAAAATTGGACGAAAAATGCGAAGATAATGAATTAATCGTAATAACAATCATGAGAAATAAGGCAAAAAAGACAGCATTGGAAAAAGATTCGCGTGATGACCTTTAAAAAATATGCAGTGAGCCAACCAGCTGTGAATAACAATGTGAAA…	ISNTHSFINWMRSVFLVKWKRNELRCSNAVLVDDQCRSTMDLQSDGQTASTSSICEELVESFYDYLFESVLLVPVFKVHRIAKIAKTLGPAAPVLTEEQPPSQVEEFDIFGNANISQTKPQKNMEVYCDECKRTIAASRFAPHLEKCMGMGRNSSRVARRRLANYVCSLKGSSSTGRLRDSVGRDSDVDRSDEDSRHTLPDDDDDWTSSSRKTRKPRKTKLRGKARTTRSRLNLDKMEADEDSRGSVESAYELRK*
TRINITY_DN18175_c0_g1_i1	.	.	.	.	.	.	.	TTTTTAAATCACAAATCCTTTATTCATCGATCTGAACAAATAATAGTTATGGTGGCTCTCAGATAGAATAATGTCCTTGAGCTCCTCGACGACAACACGAATACGTTAACGACATAATTTCATAAGAATCAATACAATTCAATTGCAGTAAATAAATGAATGAATACGAATTAAGACAAATCAAATCATCAAAATTAAGATCAGCAATACACCTGTACAGATGAAAAACAAAACAAAACACTAAATTTTACCAGAAATAAATTCTCAAATTACCACAAAACCACACCAAGTACAC	.
TRINITY_DN18175_c0_g2_i1	.	.	.	.	.	.	.	TTTTTAAATCACAAATCCTTTATTCATCGATCTGAACAAATAATAGTTATGGTGGCTCTCAGATAGAATAATGTCCTTGAGCTCCTCGACGACAACACGAATGCGTTAACGACGTAATTTCATTAGAATCAATACAATTCAATTGCAGTAAATAAATGAATGAATACGAATTAAAACAAATCAAATCTTCAAAATTAAGATCAGCAATACACCTGTACAGATGAAAAACAAAACAAAACACTAAATTTTACCAGAAATAAATTCTCAAATTACCACAAAACCACACCAAGTACACTTGCTTTCAGTGTTAATCGACCTTAATGACAATAAGTCTACGATTATATTCCAGGAGAACTAAAATTCAACAATATTTTCCACAACATCAACCAATCCCTCG	.
TRINITY_DN18178_c1_g1_i1	.	.	.	.	.	.	.	GTTCAAACAAACACCAAATGAAACAAAATGTCAATTCAAAACACGATCATCGATCAGTTAAAAATCATCCGCAATAAATTTACACGAAACCAAGAATACATGCAACAATTACACGTATGCACTCGATAAGAGAAAGCAACTGAAACTGAACGAGAAACACACGCAAGCAAACGCGCTGTATTATAACTGAACAAGTGAAATCGCTGCTAGTAACATTAAACATGAAAATAAGATTACAATTGAAATATCAATATGAATTATTTAAATTAATCATAAACACTAAACACAAACATCATATTCAAACGTACATATATGCTTGCTCTTAATGCTT	.
TRINITY_DN18153_c0_g1_i1	Notchless -like protein 1 [Toxocara canis]	Notchless protein homolog 1 OS=Bos taurus GN=NLE1 PE=2 SV=3	.	.	.	.	.	AGCAGAAATATCGAACGGACTCTGTTTCATTTTAAAAAATTGTGAGATATTATACTTACGGCTGAGAAATAGTTCTCGGCTGAAATTATTTCCGAATTTAGCTATGAATATTTCAGTTGGAAACATCCAGAAATGTTCAGTGCGCATAGACATACCAACGACAAAGCAATCTAACAAAAGCATCAGCACCTTATCGTCGCCACAACTTCAGCACTTTATCCTTCCCTCCGCTCGCCACCCGCTCTCCGTCCGGACTCCAATCCACGGCAAAAACTTCATCACCATGCCCGGGCAAATCCTCACAGATTCCACGTTTCTGCATATCCCACACCTTCAAAGTAGAATCTGCAGAACCAGAGACGAGTAGTCTGCTATCAGCAGACCACGCGATCTGGTAGA…	MEVVDSGLDDERRVGIRLFSEDGKELSEAPIVVSLTTTNKQLQALCNTLLNSTHDPVPISFRLKDGIEISKSIAESIPAEKLNVEKNIEVVYYPEAVFRVKPVTRCTSSLPGHAEPVVSVQFSPHGRGLASGSGDCTVRLWDVDTELPLKTCEAHSNWVLCISWSPNARMLASACKNGNICLWDAATGAQIGKKLSGHKQWITQLAWQPFHRDPVSRFLASAGKDASIKIWDTVNHAVTRTLTGHTASVTCLRWGGEGLIYSGSQDRTIKVWRAEDGVLCRTLTGHAHWVNTLTLNVEYVLRTSCFDPKNACQAPDSVDECKRIAERRYEEAKGVQGEMLASGSDDFTLYLWKPDSDKKAIARMTGHQQLVNQVMFSPDARYIASASFDKSIKLWCGRT…
TRINITY_DN18121_c0_g1_i1	.	.	.	.	.	.	.	GACGCAAGTTGTCAACGCCACCATGAGGATCATACACTTTCATGTGTTCCTGTAAAGTTTTAGTGTATTCTTTGAGCTTCTTCCGGCTGAATAAAAAAATCGTAAAACTACATTGGAAATATTAATTGTATGTGTAGAAATCAAAACGCAAATAAATGGAAAACACAAAAGAACTGCATCAAAAGAAACGAATCGAAATTTTGAAAGAGGTGCAAGGAAAATATGAAATTTCACAGGGTATGAAATTTCATAGGGCAATGCGTCCCGATAATATTCCAAGAAACGTTATTGAATTATTTGTTTTGGAACACTTCTGATGTAATACTACTGCGATGATGCACTTTGAATGCTTTTAAAGCTATCGATTTATATGTTATTGTTCAAATTATGAATTATCAA…	.
TRINITY_DN18111_c0_g1_i1	.	.	.	.	.	.	.	GGAATTAGGGGCATCAAAATATCCACATTATAATCGCTGGGGAATAATTAGAAGAAGGAGGGGAACGGCACACTTTCATCAATAATATACTTTGTCATCAGTAAGGTTTTCAAACAACAAAAAACACTCGTTTTAGGAGAACGTTGTCAATGATTTCCATATGTATATGCGGATAAAATTAGCGAAGTTTTACACTTTTTACTCGACATTAGCCGAGCGATGAACATTTGCAAAGGAATATGTAAATATTGTTGAGGTAAATGATTGTCATGCATTTTGCTGTTGCATTAACAAGCAGCGACTTGGTGAGAGTTCGTTCGTTTTCGTGACTTAAGCTGCTCACAGATGTTTGCAGAACTTGTAAAATCCAACGTGAGTGATCACGTCATTTAGAAAAAT…	.
TRINITY_DN18111_c0_g2_i1	.	.	.	.	.	.	.	GGAATTAGGGGCATCAAAATATCCACATTATAATCGCTGGGGAATAATTAGAAGAAGGAGGGGAACGGGACACTTTCATCAATAATATACTTTGTCATCAGTAAGGTTTTCAAACAACAAAAAACACTCGTTTTAGGAGAACGTTGTCAATGATTTCCATATGTATATGCGGATAAAATTAGCGAAGTTTTACACTTTTTACTCGACATTAGCCGAGCGATGAACATTTGCAAAGGAATATGTAAATATTGTTGAGGTAAATGATTGTCATGCATTTTGCTGTTGCATTAACAAGCAGCGACTTGGTGAGAGTTCGTTCGTTTTCGTGACTTAAGCTGCTCACAGATGTTTGCAGAACTTGTAAAATCCAACGTGAGTGATCACGTCATTTAGAAAAAT…	.
TRINITY_DN18111_c0_g3_i1	.	.	.	.	.	.	.	GTATCAAATTTATTATCGATTAAACAGTCATAATATTAATCATAATATCAATGATCATAAAAAGAAGAGTCACGTAAGTAAAATAAATAGGATTAATAATAATCACTTGATTACACAACTGATGATGACAGTATTGACTGATGCTTACAGGCGAACATTTTCAGGGAACTATCAGCAATAAATTCTGAAATAATTTCACCGAATTCATGTACGTGACATTGTTGGAATTAGGGGCATCAAAATATCGACATTATGATCGCTGAGGAATCATTGGAAGATGGAGGGGAACTGCACACTTTCATCAATAATATACTTTGTCATCAGTAAGGTTTTCAAACAACAAAAAACACTCGTTTTAGGAGAACGTTGTCAATGATTTCCATATGTATATGCGGATAA…	.
TRINITY_DN18183_c0_g1_i1	.	.	.	.	.	.	.	AAGAAGTTCCATCACCATATGAATAATTATTCATCTGGAATATTCAAAGTTCGTTCATTAAACTGCCTGTTTTCGGCGTCAAACAGATAAAATTTCCAATGTCGAATCTACTACTCTACTCCTCCTACATGAGCATCTCTCACCAGCTGCGTTAGCGATGCTAAAAGAGTTGCACCGAACACTGCGCTGTCGAAAACTCGACAATCGACAAGTCTGATCAACAAAAGACGAGAAAAAAACTGATAAAAAATCACTGAAGAAATTCAACTGCTGTAAATTCAACGCTCGTTGCGCGATGGACAGCTATTCCCCTGCAGTGTTTTTCGAAACTTTGGATGGAAACTTTTTCCTATGAAGTGCTTCTCAAGAGGCGCTTCCCCAGCCAAAAAATTACTTCCA…	.
TRINITY_DN18185_c0_g1_i1	.	.	.	.	.	.	.	GTAGCTCCGCTCTCGTTCATCTCCACCACAAATCCTCCCCATCAAAAGCACATTCACATTACGCGGTTGAAAATCTCGAATTTCAATTCGCATCAGGGAATTCCGCATTCACAAAGCTTATCTTCGAAGATCAAATGGATTAGGAAGCATAAAAGTGAAACCGCGAATTCAAATTATGCTCACAGTTTGAAAAAACAAGTAACAACGATATGACAACAGAGAATCATCTAACTGATCAAATGAACCAATACAATCATTCGCAAAATCATATGTGACCTCAAAAAACACACAAATCATCAAAACTAATCTGATTATATACAATACAATGTAATCAAGTAACATTAATATCTCCACATAAAACGTAACAATTTAACGATTGTGT	.
TRINITY_DN18201_c0_g1_i1	replication factor c complex [Ascaris suum]	Chromosome transmission fidelity protein 8 homolog OS=Rattus norvegicus GN=Chtf8 PE=3 SV=1	.	.	KEGG:rno:364996`KO:K11270	GO:0031390^cellular_component^Ctf18 RFC-like complex`GO:0005634^cellular_component^nucleus`GO:0003689^molecular_function^DNA clamp loader activity`GO:0043142^molecular_function^single-stranded DNA-dependent ATPase activity`GO:0006260^biological_process^DNA replication`GO:0007064^biological_process^mitotic sister chromatid cohesion`GO:1900264^biological_process^positive regulation of DNA-directed …	.	GGACTTATTTTGCGAATAAACTCACATTGAGTAATCTTTGTTGGTAGAGAATTGCAAATGTATACAAAATCAATTGACGAGACAAAAACGTAATAGGTATTCGTTAAGTCAGCAAATAAGCATTACACTTATCAATGGCAAAATATCAGTCTACTGCCATCAGAATGATCACAAACCGATGCAAGATGTGACGGTTTTGAGCAATTCCAGCAGAAACAATTGTTAAAAAATAATGCACAACCCAGCCAAAACCATATTTTTGCCTCAGAACAATCAAAGTTGAAAAAAAATTAAGGCAGAAGCGATTTTCCAAACCGCTAAAAACGAAAGCCACCTAGGGGACTCGAACCCCTGACCCTCAGATTAAAAGTCTGATGCTCTACCGACTGAGCTAAGGTG…	MQIHLIPNQDGVKQWILIELQGGLESCSGEIRGQLMVGNLCWDNDTAVFVLGHQVVEGKAKTLDKPFVVLAKGEKTTENEVVAIIRKKILFSLRPKPIVFKQLSS*
TRINITY_DN18115_c0_g1_i1	rhomboid-related protein 1 [Ascaris suum]	Rhomboid-related protein 1 OS=Caenorhabditis elegans GN=rom-1 PE=3 SV=2	PF13499.5^EF-hand_7^EF-hand domain pair^32-93^E:2e-11`PF13202.5^EF-hand_5^EF hand^38-57^E:0.16`PF13833.5^EF-hand_8^EF-hand domain pair^46-92^E:2.3e-05`PF13202.5^EF-hand_5^EF hand^76-94^E:0.14`PF01694.21^Rhomboid^Rhomboid family^189-334^E:9.5e-36	COG0705^rhomboid family	KEGG:cel:CELE_F26F4.3`KO:K02857	GO:0016021^cellular_component^integral component of membrane`GO:0004252^molecular_function^serine-type endopeptidase activity`GO:0016485^biological_process^protein processing	GO:0005509^molecular_function^calcium ion binding`GO:0004252^molecular_function^serine-type endopeptidase activity`GO:0016021^cellular_component^integral component of membrane	GAATGCTTTCAGTTTTGAAGCATCAATTTTATTACTTCCCAAATTCAGTCACTTGATTAAGTAATATCAGTTAATTTCACCGAGACATTTCGTTGAATCCCAAAGTGGTTTCGAGAAGGGTTCAACAAATATGACCATAATTATCACAAAAATGAAGATCACAACATAAGTCGTCAAACTGGCGATCAGCAAGATACGTTCCCATTTCAGTACCTTAAGATTGTAAAGGAGTACAATTCCCATCAGTAGGCCGGTAATTGCTCCAGCAATATGTGCCGTATAAGAAACTCGATCACACTGATCACTTTGCAAACGACGATACACAGCTGATCCGATATCCAATAATAAGTAAGTACCTATCAGTATCAAACGCGGTATTCGGAACGGCATTTCAGACCA…	CVYVKHSTSVYLHCRITHYHRIMQASKLSPRKRIAYEFAKLDSDGDGTIAVGELRHLLSQNRRQIGLTDQQILTLLDRADTDQNGVLDLDEFSLLITSARAQASKARRFMYSVADSVIAKPERPMVHTYLDEYNCLPPPIFVITISIAQVLVFALYFAASKREDVMTYCAGCWLHGHVGPLLFAPPLRYQAWRFISYQFLHQGLFHLIPNIVFQLLVGIPLELVHKSWRIAPIYLLAVTLGALLQYTLDPSVYLIGCSAGVYALITAHLSNLIINWSEMPFRIPRLILIGTYLLLDIGSAVYRRLQSDQCDRVSYTAHIAGAITGLLMGIVLLYNLKVLKWERILLIASLTTYVVIFIFVIIMVIFVEPFSKPLWDSTKCLGEIN*
TRINITY_DN18182_c0_g1_i1	.	.	.	.	.	.	.	GCTCTTCCGATCTTTTTTTGATGCTGTGAACCGTTTATTGGACGGAAAAAATTCGGTACAATAGGTTATTTAGAGAGTTTGGAGACGTTATGCGAGTTTTATCAAGAATGAAAATTTGTGGATGCACTTTTCATGAAAAAAAAGGCACAAGAATATTATCGTCGAAGATGCACGATCAAAAATTACAAGTTTCGTTGACCAATCATCATTTACGCATCTCGTTAATCGATGCTCGAATCAAAATGCATTAATACGCATTAGCTGTTTATCAATGAATCGGTACTGTGCAACAACCGAAATTACAGACACCCAAATCGGGAGCGCAATCAGCATCTGTCGCGCACACCATTTTGGTATACTCATTGCACGTATCAATACGTTTACAAACCTTCGATGCTA…	.
TRINITY_DN18182_c0_g1_i5	.	.	.	.	.	.	.	CTGGTGATCTTATAGTTTTTGTTGGATTAACCATTTGAATGTAGATGCTGTGAACCGTTTATTGGACGGAAAAAATTCGGTACAATAGGTTATTTAGAGAGTTTGGAGACGTTATGCGAGTTTTATCAAGAATGAAAATTTGTGGATGCACTTTTCATGAAAAAAAAGGCACAAGAATATTATCGTCGAAGATGCACGATCAAAAATTACAAGTTTCGTTGACCAATCATCATTTACGCATCTCGTTAATCGATGCTCGAATCAAAATGCATTAATACGCATTAGCTGTTTATCAATGAATCGGTACTGTGCAACAACCGAAATTACAGACACCCAAATCGGGAGCGCAATCAGCATCTGTCGCGCACACCATTTTGGTATACTCATTGCACGTATCAA…	.
TRINITY_DN18182_c0_g1_i6	.	.	.	.	.	.	.	GCTCTTCCGATCTTTTTTTGATGCTGTGAACCGTTTATTGGACGGAAAAAATTCGGTACAATAGGTTATTTAGAGAGTTTGGAGACGTTATGCGAGTTTTATCAAGAATGAAAATTTGTGGATGCACTTTTCATGAAAAAAAAGGCACAAGAATATTATCGTCGAAGATGCACGATCAAAAATTACAAGTTTCGTTGACCAATCATCATTTACGCATCTCGTTAATCGATGCTCGAATCAAAATGCATTAATACGCATTAGCTGTTTATCAATGAATCGGTACTGTGCAACAACCGAAATTACAGACACCCAAATCGGGAGCGCAATCAGCATCTGTCGCGCACACCATTTTGGTATCTTCGATGCTATAGTGCACGTCTCATCGAATTGACAGTCTTC…	.
TRINITY_DN21591_c0_g2_i3	nuclear migration protein unc-83 [Ascaris suum]	Nuclear migration protein unc-83 OS=Caenorhabditis elegans GN=unc-83 PE=1 SV=2	.	ENOG4111D38^NA	KEGG:cel:CELE_W01A11.3	GO:0016021^cellular_component^integral component of membrane`GO:0005635^cellular_component^nuclear envelope`GO:0031965^cellular_component^nuclear membrane`GO:0045503^molecular_function^dynein light chain binding`GO:0040011^biological_process^locomotion`GO:0007399^biological_process^nervous system development`GO:0007097^biological_process^nuclear migration`GO:0018991^biological_process^oviposition…	.	CTTGATTCTAATGATGGACTGAAATTTCAACTATTTTGCTGCTCACTCAAATTCTGAAACAACACAAATCTACTCAAATGTTTTCAACTCATGCTTCATTCCATATTTTCTGTTACGGTCGAATGAAACAATCAAAAAAGTAAAAACTCTCAATACATGATATAAGAATAATACACAGACGCAAGTAAGTTAGCATAACAAATAAACAGTAGCTACAAGTATCGCGCATGAGTTTGTCAAACATGTGCTATGTGGCCACATCTGTGCGCATGATAAGACGATAGCACATGAATAGATAAAAACAACAGAATTAATCAATAGCACCGGTCACTGGGTGGGGGCATCATCAATATTAATTACTTCGTCAAAAAACATCAATTGAATAAGAGTAACAAATTT…	MSVVSAHSETLFVAVDCAEDIARTPIPMDDSRFSYFSHQSVCDSRSSSNTEIFSNSATSESDSKARAIHRAQELFVEACGALYNDILDAADLDQEVPEEVFRVRQMEIVSQGAQLSDAVPQLSNMISHKLSTVNRAMEHLKIRRNSPPEGCTKDDREISAITQLRKWIQSTNEKLAKIESSFSKDTTIRKKLDRLAADQQLLQLQIETEGQTLVQNVERSLIRRAEENNNQNWDCRTTRRQQHLKVLTQRWHDLWLRSLSVQFRIEKQIEGNFQSEQDWESDPELSEPLTKRRRVVEGSTITEASSDDPLRSEEDTIPFAEDEYESIVDSVTMIQTQTRMLDGTSPLPANESSEKEELEPQPDIGYSSGENSIHEALNEVAGLTTLSTTALTVNESNQE…
TRINITY_DN21591_c0_g2_i4	nuclear migration protein unc-83 [Ascaris suum]	Nuclear migration protein unc-83 OS=Caenorhabditis elegans GN=unc-83 PE=1 SV=2	.	ENOG4111D38^NA	KEGG:cel:CELE_W01A11.3	GO:0016021^cellular_component^integral component of membrane`GO:0005635^cellular_component^nuclear envelope`GO:0031965^cellular_component^nuclear membrane`GO:0045503^molecular_function^dynein light chain binding`GO:0040011^biological_process^locomotion`GO:0007399^biological_process^nervous system development`GO:0007097^biological_process^nuclear migration`GO:0018991^biological_process^oviposition…	.	CTTGAGAGTTTATTTGAATGAGATGAAAACTGGATAAGATTATAAAGAATTTTTTATTGAGAAGATATTTCAGAATGGCATATGGCAGAGATTTGACTATATCACAGATGATGACGATGATACGACGGCATTATGAAGAATTTGTGAATTTCAATTAACAAAAAAGCAACAAAAAATGAATGAAATCGTACAACAAACGTATAATACAAATGGGGAGTGCATAGTGTAATGTTGAGAGGTGATCTTGTAACGATGAACGTACAATGAGTTACGAATAGTAAACGAATATGGGATTGTGATGATGTGCAGATTTAACGACGAGTATCACAACCAAAAAGAGGGACAAACAAAAAATGAATATCGTGAAAAGTACAAGTGACTGTCGACTGGGTTGACGAT…	MSVVSAHSETLFVAVDCAEDIARTPIPMDDSRFSYFSHQSVCDSRSSSNTEIFSNSATSESDSKARAIHRAQELFVEACGALYNDILDAADLDQEVPEEVFRVRQMEIVSQGAQLSDAVPQLSNMISHKLSTVNRAMEHLKIRRNSPPEGCTKDDREISAITQLRKWIQSTNEKLAKIESSFSKDTTIRKKLDRLAADQQLLQLQIETEGQTLVQNVERSLIRRAEENNNQNWDCRTTRRQQHLKVLTQRWHDLWLRSLSVQFRIEKQIEGNFQSEQDWESDPELSEPLTKRRRVVEGSTITEASSDDPLRSEEDTIPFAEDEYESIVDSVTMIQTQTRMLDGTSPLPANESSEKEELEPQPDIGYSSGENSIHEALNEVAGLTTLSTTALTVNESNQE…
TRINITY_DN21591_c0_g2_i5	Nuclear migration protein unc-83 [Toxocara canis]	Nuclear migration protein unc-83 OS=Caenorhabditis elegans GN=unc-83 PE=1 SV=2	.	ENOG4111D38^NA	KEGG:cel:CELE_W01A11.3	GO:0016021^cellular_component^integral component of membrane`GO:0005635^cellular_component^nuclear envelope`GO:0031965^cellular_component^nuclear membrane`GO:0045503^molecular_function^dynein light chain binding`GO:0040011^biological_process^locomotion`GO:0007399^biological_process^nervous system development`GO:0007097^biological_process^nuclear migration`GO:0018991^biological_process^oviposition…	.	CTTGATTCTAATGATGGACTGAAATTTCAACTATTTTGCTGCTCACTCAAATTCTGAAACAACACAAATCTACTCAAATGTTTTCAACTCATGCTTCATTCCATATTTTCTGTTACGGTCGAATGAAACAATCAAAAAAGTAAAAACTCTCAATACATGATATAAGAATAATACACAGACGCAAGTAAGTTAGCATAACAAATAAACAGTAGCTACAAGTATCGCGCATGAGTTTGTCAAACATGTGCTATGTGGCCACATCTGTGCGCATGATAAGACGATAGCACATGAATAGATAAAAACAACAGAATTAATCAATAGCACCGGTCACTGGGTGGGGGCATCATCAATATTAATTACTTCGTCAAAAAACATCAATTGAATAAGAGTAACAAATTT…	MVRNWLISHTHTNPIKFIADFRESLNDIDDVNKGWSAVLSTIDSLSTSECCDDKTVLSTSDTTPVDSTYSGCADDSPLPRILSKIEKFASSLKLIQEDNDCSASSLGSLSSIRSFDDVVNAIKIFTEIHSRLVEEREELRCLLNSSTFSGDLSYLVADFEPLSMGYEEAIVRVEQLMNQIEKVRESWSDWADTQNNLQIVMSGIEQELNELRKGDDNSKQICSELEMCQERMNRLETVCNYLTSNLSILHDNSTSNAPALNFTSELAVYSNALGQLKARFEETLRSTLMCDKATWINDAAIAGTNQKSDRLPRRRLKTAESGTNTIPTAQTRIFDVILGNWAFQAFVLLAVMAAFAAWLISIDNRLTNNWRSSVGPHLDYIDGPPPM*
TRINITY_DN21527_c0_g1_i3	hypothetical protein Tcan_16922 [Toxocara canis]	.	.	.	.	.	.	AAGTTTCCTGAGATATTATGATTCTGCATTTCGGATACAATAATTTTATGTGAACAATTGCAACTGCGATGTCTCTACATAATTTCGATGATTTCACCGAATCAACTTTAATGGAACTTTCCGAGCATCACTGCAGCGAATTTTAATGAATTACTTAATCACGAATATGCTGTGCATCTTAATAACGAGTCTATGCGAACGAATGCATACACAATTTGAAAAAAAAAACATGTAGCATTTGCTGCAATCTCATGTTACTTCCACATATTTTACATCAATGAGCAACAAACTCGTTGGGGTGGTACCAGTCGAGTATACTGCTCCTTACCTCTCTGTAAAGCCCATTGAATCTGTTGAAATCGGGAAGGCCTCGGTAATTCGGAATCCGAGAGTGCAAGT…	MLSHMESVSLQRVCFDIEDRPPPSYWNNTKETVHSSSRTRTNSSQSSAAGTPISTSYPKISKIDPQEWLKAPEFIPRSKQLLNESFRTDMTTPTTNYMQNQGPLMPTLAMNGFTNIPEAPLPAPPRAAPPLPPFSSLPTIIDMPQPVYPSHGTIGFPLTAQATRYPPLPRSLGIVRFPIPRITTTTPTPFLLRPPLGLVPPGYSANITQINAGMGPPIPALVLKKKRRKRHRRLKELSTNQTEKDASNVAHPVDPNGYVSEGDDNSTKDSTQFRLQLASSEPDLTKNSNSKRASEESGNIEGSLLHGSCPDLSDSQLQLWDSLLYDAVVNEQQRLDNETSSILPRDRSKSRSECPMPMEYEIASRAVLSAIDSALHADGICSKEVRRLDKQLQGKEMED…
TRINITY_DN21532_c0_g1_i2	Phosphopantothenoylcysteine decarboxylase [Toxocara canis]	Phosphopantothenoylcysteine decarboxylase OS=Mus musculus GN=Ppcdc PE=1 SV=1	PF02441.18^Flavoprotein^Flavoprotein^3-139^E:8.2e-34	COG0452^Phosphopantothenoylcysteine decarboxylase	KEGG:mmu:66812`KO:K01598	GO:0042802^molecular_function^identical protein binding`GO:0004633^molecular_function^phosphopantothenoylcysteine decarboxylase activity`GO:0015937^biological_process^coenzyme A biosynthetic process	GO:0003824^molecular_function^catalytic activity	TACGCACCTAATTGTAAGTATAAGGTAACGGCCGTTATATCGAATGCTTGTGTTATGGTTGGAATTTTGAGGTGATTCGGTTGATGAGTACCGAATCAGCGAAATATTTCATCAGCGAAGAGGATGTCGGTCAGCCAATATATGATGATGCGGATGAATGGAATATGTGGAAGAAACGCGGTGATCCAATCCTTCATATCGAGCTACGCAAATGGGCAGACGCCTTGCTGATAGCACCATTGGATGCGAATACACTAGCAAAAATAGCGAATGGCTTATGTGACAATCTGTTGACGTGTGTGGTGCGCGCTTGGGACATGAGGAAAACACTCTTCTTTGCACCCGCAATGAATACGGCCATGTGGGAGAGTCCGATCACCTATGAACAACGAAAAACTT…	MSTESAKYFISEEDVGQPIYDDADEWNMWKKRGDPILHIELRKWADALLIAPLDANTLAKIANGLCDNLLTCVVRAWDMRKTLFFAPAMNTAMWESPITYEQRKTLKEFLRFKEIPVLEKELMCGERGYGAMATVQMISTMVASDVKSRFAVYSDSNPTSVQS*
TRINITY_DN21585_c0_g1_i1	polynucleotide 5 -hydroxyl-kinase nol-9 [Ascaris suum]	Polynucleotide 5'-hydroxyl-kinase nol-9 OS=Caenorhabditis elegans GN=nol-9 PE=3 SV=1	PF16575.4^CLP1_P^mRNA cleavage and polyadenylation factor CLP1 P-loop^220-353^E:2.7e-36	COG1341^Nucleolar protein 9	KEGG:cel:CELE_K09B11.2`KO:K06947	GO:0005730^cellular_component^nucleolus`GO:0005634^cellular_component^nucleus`GO:0005524^molecular_function^ATP binding`GO:0051731^molecular_function^polynucleotide 5'-hydroxyl-kinase activity`GO:0000448^biological_process^cleavage in ITS2 between 5.8S rRNA and LSU-rRNA of tricistronic rRNA transcript (SSU-rRNA, 5.8S rRNA, LSU-rRNA)`GO:0006364^biological_process^rRNA processing	.	GAATTTTGTGAACAAGTAAGAGATGTGCGTGACAAGAATTAGTTTTATTATTAGTTACCAAAAAGGCACTTTTAGAGCGTACACTTGTTGAACTTTCAACACTGTTCGGTAAAGTGGAAACAACAGTAACGACACTCTGCGAAATACTCAAAAATGTGAGCATCACAAAATTCAATCAAATTACATAGACAGAACGATAACGAGAGATCATCGTAACAACAATATCAATGATAAACTCTGAATTTCTAACAACAAGCAACAGTAACGATTATAACAACTAATTTTTGTTCAGTTATATCAACAACACACAATCAAGTCTACTAATTCATCAGAAATAACGAACGTTTCAAGAACAACATTTCAATACACCACGAAATGTATAAAGAACGAAATGTATAA…	HEEWSFSGVVFGVRSIEGVFCRMSADSIGNVRQQIANGSFFPCRRPDLRMALLENNQKYDFYGVFDIQVLFGSVEARGYNFESSAYNEKKFISICAPYVMGPPIVISTKSSENTFNVNRLKWRIQEVSDASVELLDLYKGGDAIVLLRFHIPKAALCVRNLYDVKFFVPSSGDYLMLETLCCVSKSRSRKVLENEHLSSVVNYLKKRQNGKESSVVVLTGGKGVGKSMCSRYIANSLLTEGHSPVYYLDIDVGQSETNPPGCISLFSIETPMLGVPFMSQRTALNESYFFGDITPSTNISLFKKLVTELYRKFHQNTASGSVLIVNTPGWVDGEGGKLLDCVIEAVNPNCLYNIITYSGPNYESEVIRKLDEMKQCFVVQHKIASQYSLSLPLTLTPSA…
TRINITY_DN21558_c0_g2_i1	Protein TolB [Toxocara canis]	Protein TolB OS=Pelobacter carbinolicus (strain DSM 2380 / NBRC 103641 / GraBd1) GN=tolB PE=3 SV=2	PF07676.11^PD40^WD40-like Beta Propeller Repeat^37-57^E:0.0035`PF07676.11^PD40^WD40-like Beta Propeller Repeat^171-205^E:1.4e-09`PF07676.11^PD40^WD40-like Beta Propeller Repeat^214-242^E:0.00031`PF07676.11^PD40^WD40-like Beta Propeller Repeat^335-361^E:0.03	COG0823^Involved in the TonB-independent uptake of proteins (By similarity)	KEGG:pca:Pcar_2975`KO:K03641	GO:0042597^cellular_component^periplasmic space`GO:0017038^biological_process^protein import	.	TTCGTAAGTTATTGCTCAAAGCTGCAATAAAACAATCAACAAAGCAATATCACCAATAATCTTTATTAAAGGAACATTTCAATGTGCAATGATGATGAACTAATTCGGAAACTTAAATTTATGAGGAAATTTAACGTTATCAAGCGGATCAAAGGAATATCACATAACACAAAATCAAAATTTCACTACAGTCGATGATTTTCTGCACTGCCCCACTTCAAATTCATCTTTCTGTTTTCAGGCACTTAATCGACCCAATCGGCTATCATTATGTTGGCCTCACCAACCACCGTACTGTTGCGATCGCTTGACCACATAATAGTTTTCTGGTCTTTATCGAATCTCGGGAACGCATTGAAGTGCCCAATAATTGTAACCCGTTGCAGATCTTTACCGTCT…	MRKVIFISLLFTLGRVSFCAEVESRPEKHLKNIRQMTWGGENEDPVISADGKWFIYLGSGIDQYGLCCEQVYKMRTDKPGDQQTAQRMSPGLGLAAGPAIFPDQENLLVATTVVTTQQKTTMHGCPRRLCLTDAEKNATKIEHTCREGLTWDIFPEFDIFKVNKYGNAIAKLTKTLGYDSEADISPDGQKIVFTSMRSGDPEIWIMNADGSNAKQLTHELGYDGGAKFSHDGKQIVFRASRPKTADDIRAYKRLLSDGRVSPLAMEIFIMDVDGSNKRQLTNLGGVNYTPIFMNGDKRIIFSSNSHAIEGCHDFDLFTIDTDGKDLQRVTIIGHFNAFPRFDKDQKTIMWSSDRNSTVVGEANIMIADWVD*
TRINITY_DN21595_c0_g1_i1	putative protein disulfide-isomerase A6 [Toxocara canis]	Probable protein disulfide-isomerase A6 OS=Caenorhabditis elegans GN=tag-320 PE=3 SV=1	PF00085.19^Thioredoxin^Thioredoxin^28-126^E:8.1e-28`PF00085.19^Thioredoxin^Thioredoxin^161-262^E:1.1e-28	COG0526^Thioredoxin	KEGG:cel:CELE_B0403.4`KO:K09584	GO:0005783^cellular_component^endoplasmic reticulum`GO:0005788^cellular_component^endoplasmic reticulum lumen`GO:0003756^molecular_function^protein disulfide isomerase activity`GO:0043277^biological_process^apoptotic cell clearance`GO:0045454^biological_process^cell redox homeostasis`GO:0030968^biological_process^endoplasmic reticulum unfolded protein response`GO:0006457^biological_process^protei…	GO:0045454^biological_process^cell redox homeostasis	GGTAACCGCGGCGTGCGAGATCACCAAAACGGGTAATGGAGCACCCGTGCGTGAGGACCACTGAACTAGAGGAAAGAAGTTTACCTACAATATCTTTACATTCATCGGATAATGCTGCTCTACTTCGCTGGCTTGAAATTGATTCCTGCATCCAATCGTCTCAATCAATTCATCAACGAATACAATCAACTCATTCCAACTACTTCTTAACTTCATTCAAATTACATTTCACAATTCTCTAACAGAATATAAATGTAATTTATCACATCTTCAAGTGCACGAATAAAATCGATGCATAAATTCATCAATAAATACCGTTGATAATTACCCTCAATCAAAAATCAGAAATATTTCACCAACTTTCCACGCTCATATCGATCGGTGTCGGTTTACCTCAAT…	MVSLRLTVLCFVIGVTVCAALYDGSSDVIELTEINFKNRVLNGDEIWIVEFYAPWCGHCKSFAPEFSKAAKVLKGLIKVGAVDMTQHQSVGQPYNVQGFPTVKIFGANKQKPTDYQGARTAKGLADAGMEELRKTISARLGGKTSSDKGRRSSGSADGKDVVELTDSNFEDLVFHSKDAWLVEFYAPWCGHCKALKPEWERAASELKGKIKLGALDATVHQGMASRFGVKGFPTIKYFAPGSSESDAVDYDGGRSSSDIVQWSLNKVAENLPAPEVMEATSSSVVEESCKEKQLCIVAVLPHILDCQSKCRNNYIAILKELSEKFKKNMWGWIWTEAGKQPELEEAFGMGGFGYPAMAAVNYRKMKFSMLKGSFGKDGINEFLRDLSYGKGQTLPVKGA…
TRINITY_DN21595_c0_g1_i2	putative protein disulfide-isomerase A6 [Toxocara canis]	Probable protein disulfide-isomerase A6 OS=Caenorhabditis elegans GN=tag-320 PE=3 SV=1	PF00085.19^Thioredoxin^Thioredoxin^28-126^E:8.1e-28`PF00085.19^Thioredoxin^Thioredoxin^161-262^E:1.1e-28	COG0526^Thioredoxin	KEGG:cel:CELE_B0403.4`KO:K09584	GO:0005783^cellular_component^endoplasmic reticulum`GO:0005788^cellular_component^endoplasmic reticulum lumen`GO:0003756^molecular_function^protein disulfide isomerase activity`GO:0043277^biological_process^apoptotic cell clearance`GO:0045454^biological_process^cell redox homeostasis`GO:0030968^biological_process^endoplasmic reticulum unfolded protein response`GO:0006457^biological_process^protei…	GO:0045454^biological_process^cell redox homeostasis	CCACGCTCATATCGATCGGTGTCGGTTTACCTCAATCAAAATACCTCATAAATTGTATCCACAAACAATTCCTCATAAGTGATCACGCTGAATGAAAGTATTGTTTGCATTATACGAAACAGGTGAAAAACAATATAGTTTATGATTACATGATCGTTGCAATCGAACAATGATTACCGAAGAAGTAGAATGAGGGATATTGTAAAATCAGCGATTATCCAAAATGGCGTTCATGCATCAATCGAATCCAATTATCAATCCACAAATTAAAATCATTGCATCAATTAAAATCATTAAATATCAACAACCATTATCACAGTATTCCTCCACAGTATTCCTCACGCTTAGAAACTCCATTACACTTTCGAGCTCTGGGAGGCCGTCATTACCTTCCCCCGT…	MVSLRLTVLCFVIGVTVCAALYDGSSDVIELTEINFKNRVLNGDEIWIVEFYAPWCGHCKSFAPEFSKAAKVLKGLIKVGAVDMTQHQSVGQPYNVQGFPTVKIFGANKQKPTDYQGARTAKGLADAGMEELRKTISARLGGKTSSDKGRRSSGSADGKDVVELTDSNFEDLVFHSKDAWLVEFYAPWCGHCKALKPEWERAASELKGKIKLGALDATVHQGMASRFGVKGFPTIKYFAPGSSESDAVDYDGGRSSSDIVQWSLNKVAENLPAPEVMEATSSSVVEESCKEKQLCIVAVLPHILDCQSKCRNNYIAILKELSEKFKKNMWGWIWTEAGKQPELEEAFGMGGFGYPAMAAVNYRKMKFSMLKGSFGKDGINEFLRDLSYGKGQTLPVKGA…
TRINITY_DN21537_c0_g1_i1	Craniofacial development protein 2, partial [Toxocara canis]	LINE-1 retrotransposable element ORF2 protein OS=Mus musculus GN=Pol PE=1 SV=2	.	ENOG41120A8^NA	.	GO:0004519^molecular_function^endonuclease activity`GO:0046872^molecular_function^metal ion binding`GO:0003964^molecular_function^RNA-directed DNA polymerase activity`GO:0006310^biological_process^DNA recombination	.	CTTGTAATCCACGAATGCAAGGCACAGAGGGATTTGGTACTCTTTACATTTTTCTAGCAGTTGACTGATAACATGGATATGGTCAATGGTAGAATAACCCGATCTGAAACCAGCTTGTTCTCTGCGTATTTCTATCTGCCCTGTGATTCGACTGAGAATTATTCTGGTGAACAACTTGTATACTTGTGATAACAAGGTAATAGGGCGATAGTTCGCTAGATCTTCTGGGTCACCTTTCTTCCTTATAAGTACCGTTTCTGATATCAACCAAATCTTTGGAATTTCGGTGTTTTGTAGATATTTCGTAAATCTTTCTGCAAGCGCTTTATGGAGGTTTTCTCCACCCATTTTCAAGTATTCTGCTTTTATTTTATCATTTCCTGGACTCTTATCTGTTTT…	KKINEAAKEASEKAPSRRTMRIQNHTKQLMADRARRIIEGKTNEEEYKSLCKEIRRCIKADCEAYRTERLRKVVEAHKSVKKAERDVALKRKMPNALKDNSGRTTSVRSEIKEICEKFYNDLYSSKIQITEKKSRAQEEEIPTVMKEEVKNALSKIKTDKSPGNDKIKAEYLKMGGENLHKALAERFTKYLQNTEIPKIWLISETVLIRKKGDPEDLANYRPITLLSQVYKLFTRIILSRITGQIEIRREQAGFRSGYSTIDHIHVISQLLEKCKEYQIPLCLAFVDYK
TRINITY_DN21555_c1_g1_i1	BMA-RPL-18, isoform b [Brugia malayi]	60S ribosomal protein L18 OS=Timarcha balearica GN=RpL18 PE=2 SV=1	PF17135.3^Ribosomal_L18^Ribosomal protein 60S L18 and 50S L18e^2-104^E:2.1e-41	.	.	GO:0005840^cellular_component^ribosome`GO:0003735^molecular_function^structural constituent of ribosome`GO:0006412^biological_process^translation	.	CAACGATAACAATGAAAATTTATTGAACGGTACAGTTTGAATCAAAATTAACAACAAGCAATCAATCGATCACATTCATTGCAAATAAAGATTTCAGTAGTTGGATGATGACGATAAAATATTCAATTTTGTTCACTCTCTTCTCCACCAAGCCAACAACAACAACAACAGCAAAATATTTGCACAAAAACTCGCAAACGCAACTAATTCAACCGCCTTCTTAGTTCTTATAACCACGTGACTTTCTTCGACCACGAGCCCGTTCGAATTTGCGACCCTTCGAGCGCACCAGAGGTTTAGCGTGACTGTGCGGTACTCCAGGAGCAGGACCGAATCTGCGTTCAGCCAGCCTCTGCTTTCTGGGTCCTTGAATGAGTAGGGTGTTCTCGCCTTTTGGTG…	MGIDINHKNDRKVRRTAPRSEDPYLRVLVKVYKYLARRTAKKYNATVLKRLYMSRKHRPPMSLARLVRNLKRGENMKKIAVVVGTITDDHRIYEVPKLTVSYLNYFLFFSRRLLVPWPPPALMWSFILVLIFR*
TRINITY_DN21555_c1_g1_i2	60s ribosomal protein l18 [Ascaris suum]	60S ribosomal protein L18 OS=Timarcha balearica GN=RpL18 PE=2 SV=1	PF17135.3^Ribosomal_L18^Ribosomal protein 60S L18 and 50S L18e^1-136^E:1e-65	.	.	GO:0005840^cellular_component^ribosome`GO:0003735^molecular_function^structural constituent of ribosome`GO:0006412^biological_process^translation	.	CAACGATAACAATGAAAATTTATTGAACGGTACAGTTTGAATCAAAATTAACAACAAGCAATCAATCGATCACATTCATTGCAAATAAAGATTTCAGTAGTTGGATGATGACGATAAAATATTCAATTTTGTTCACTCTCTTCTCCACCAAGCCAACAACAACAACAACAGCAAAATATTTGCACAAAAACTCACAAACGCAACTAATTCAACCGCCTTCTTAGTTCTTATAACCACGTGACTTTCTTCGACCACGAGCCCGTTCGAATTTGCGACCCTTCGAGCGCACCAGAGGTTTAGCGTGACTGTGCGGTACTCCAGGAGCAGGACCGAATCTGCGTTCAGCCAGCCTCTGCTTTCTGGGTCCTTGAATGAGTAGGGTGTTCTCGCCTTTTGGTG…	MSRKHRPPMSLARLVRNLKRGENMKKIAVVVGTITDDHRIYEVPKLTVAALHVTEGARARILKAGGEVITFDQLALRAPKGENTLLIQGPRKQRLAERRFGPAPGVPHSHAKPLVRSKGRKFERARGRRKSRGYKN*
TRINITY_DN21555_c1_g1_i3	60s ribosomal protein l18 [Ascaris suum]	60S ribosomal protein L18 OS=Timarcha balearica GN=RpL18 PE=2 SV=1	PF17135.3^Ribosomal_L18^Ribosomal protein 60S L18 and 50S L18e^1-136^E:1e-65	.	.	GO:0005840^cellular_component^ribosome`GO:0003735^molecular_function^structural constituent of ribosome`GO:0006412^biological_process^translation	.	CAACGATAACAATGAAAATTTATTGAACGGTACAGTTTGAATCAAAATTAACAACAAGCAATCAATCGATCACATTCATTGCAAATAAAGATTTCAGTAGTTGGATGATGACGATAAAATATTCAATTTTGTTCACTCTCTTCTCCACCTTCACACACCACCAAGCCAACAACAACAACAACAGCAAAATATTTGCACAAAAACTCGCAAACGCAACTAATTCAACCGCCTTCTTAGTTCTTATAACCACGTGACTTTCTTCGACCACGAGCCCGTTCGAATTTGCGACCCTTCGAGCGCACCAGAGGTTTAGCGTGACTGTGCGGTACTCCAGGAGCAGGACCGAATCTGCGTTCAGCCAGCCTCTGCTTTCTGGGTCCTTGAATGAGTAGGGTGTTC…	MSRKHRPPMSLARLVRNLKRGENMKKIAVVVGTITDDHRIYEVPKLTVAALHVTEGARARILKAGGEVITFDQLALRAPKGENTLLIQGPRKQRLAERRFGPAPGVPHSHAKPLVRSKGRKFERARGRRKSRGYKN*
TRINITY_DN21555_c1_g1_i4	60S ribosomal protein L18 [Toxocara canis]	60S ribosomal protein L18 OS=Timarcha balearica GN=RpL18 PE=2 SV=1	PF17135.3^Ribosomal_L18^Ribosomal protein 60S L18 and 50S L18e^2-188^E:4e-89	.	.	GO:0005840^cellular_component^ribosome`GO:0003735^molecular_function^structural constituent of ribosome`GO:0006412^biological_process^translation	.	CAACGATAACAATGAAAATTTATTGAACGGTACAGTTTGAATCAAAATTAACAACAAGCAATCAATCGATCACATTCATTGCAAATAAAGATTTCAGTAGTTGGATGATGACGATAAAATATTCAATTTTGTTCACTCTCTTCTCCACCTTCACACACCACCAAGCCAACAACAACAACAACAGCAAAATATTTGCACAAAAACTCGCAAACGCAACTAATTCAACCGCCTTCTTAGTTCTTATAACCACGTGACTTTCTTCGACCACGAGCCCGTTCGAATTTGCGACCCTTCGAGCGCACCAGAGGTTTAGCGTGACTGTGCGGTACTCCAGGAGCAGGACCGAATCTGCGTTCAGCCAGCCTCTGCTTTCTGGGTCCTTGAATGAGTAGGGTGTTC…	MGIDINHKNDRKVRRTAPRSEDPYLRVLVKVYKYLARRTAKKYNATVLKRLYMSRKHRPPMSLARLVRNLKRGENMKKIAVVVGTITDDHRIYEVPKLTVAALHVTEGARARILKAGGEVITFDQLALRAPKGENTLLIQGPRKQRLAERRFGPAPGVPHSHAKPLVRSKGRKFERARGRRKSRGYKN*
TRINITY_DN21555_c1_g1_i5	60S ribosomal protein L18 [Toxocara canis]	60S ribosomal protein L18 OS=Timarcha balearica GN=RpL18 PE=2 SV=1	PF17135.3^Ribosomal_L18^Ribosomal protein 60S L18 and 50S L18e^2-188^E:4e-89	.	.	GO:0005840^cellular_component^ribosome`GO:0003735^molecular_function^structural constituent of ribosome`GO:0006412^biological_process^translation	.	CAACGATAACAATGAAAATTTATTGAACGGTACAGTTTGAATCAAAATTAACAACAAGCAATCAATCGATCACATTCATTGCAAATAAAGATTTCAGTAGTTGGATGATGACGATAAAATATTCAATTTTGTTCACTCTCTTCTCCACCAAGCCAACAACAACAACAACAGCAAAATATTTGCACAAAAACTCACAAACGCAACTAATTCAACCGCCTTCTTAGTTCTTATAACCACGTGACTTTCTTCGACCACGAGCCCGTTCGAATTTGCGACCCTTCGAGCGCACCAGAGGTTTAGCGTGACTGTGCGGTACTCCAGGAGCAGGACCGAATCTGCGTTCAGCCAGCCTCTGCTTTCTGGGTCCTTGAATGAGTAGGGTGTTCTCGCCTTTTGGTG…	MGIDINHKNDRKVRRTAPRSEDPYLRVLVKVYKYLARRTAKKYNATVLKRLYMSRKHRPPMSLARLVRNLKRGENMKKIAVVVGTITDDHRIYEVPKLTVAALHVTEGARARILKAGGEVITFDQLALRAPKGENTLLIQGPRKQRLAERRFGPAPGVPHSHAKPLVRSKGRKFERARGRRKSRGYKN*
TRINITY_DN21555_c1_g2_i1	60s ribosomal protein l18 [Ascaris suum]	60S ribosomal protein L18 OS=Timarcha balearica GN=RpL18 PE=2 SV=1	.	.	.	GO:0005840^cellular_component^ribosome`GO:0003735^molecular_function^structural constituent of ribosome`GO:0006412^biological_process^translation	.	CAACGATAACAATGAAAATTTATTGAACGGTACAGTTTGAATCAAAATTAACAACAAGCAATCAATCGATCACATTCATTGCAAATAAAGATTTCAGTAGTTGGATGATGACGATAAAATATTCAATTTTGTTCACTCTCTTCTCCACCAAGCCAACAACAACAACAACAGCAAAATATTCGCACAAAAACTTGCAAACGCAACTAATTCAACCGCCTTCTTAGTTCTTATAACCACGTGACTTTCTTCGACCACGAGCCCGTTCGAATTTGCGACCCTTCGAGCGCACCAGAGGTTTAGCGTG	.
TRINITY_DN21552_c0_g1_i1	eukaryotic translation initiation factor 3 subunit l [Ascaris suum]	Eukaryotic translation initiation factor 3 subunit L OS=Brugia malayi GN=Bm1_25770 PE=3 SV=1	PF10255.8^Paf67^RNA polymerase I-associated factor PAF67^122-528^E:9e-141	.	KEGG:bmy:Bm1_25770`KO:K15029	GO:0005852^cellular_component^eukaryotic translation initiation factor 3 complex`GO:0003743^molecular_function^translation initiation factor activity	GO:0003743^molecular_function^translation initiation factor activity`GO:0005737^cellular_component^cytoplasm`GO:0005852^cellular_component^eukaryotic translation initiation factor 3 complex	GCCGAGTAAATGAGAAAATTATCGAAACCGATACTTCGAAGAATTTCAAAATGCCCCAAGAAACTAATCTGAAGAGCAGGAGTGGAGACTCACGATCTAGATCTGGTATGTAAAGCTGCATTATCATGAGAGCACACTGCACTCACGTATGCAAATGCGATAAGAATACAAGACTTGAAAACTTTTTCAACACCACAATAAAATCGTTAAAAGAATATCAAAATGACAAAAAGCAATGCGATTATTTCCTACAATACAACAGTGTAGGACAATAACAATAATGAAAACAAACGACGTTATTTTTATTTCAGCGATTCAACAGAAACAAATCACCATCTTTCAAATAATTTATTCAACAAAATCATTCATTCCTTTCGGCAATTCGTTCATTTTCACCAC…	MIRTDSFEGAHTGDPERDLAYEREQKRRGDSFGEEGVPDDVVQYLVYFKRMVDEENVAEIHSLYEHGFPDLTERFFQQKLWPSEESVETIVGPDSRIFMILYKELYFRHVYTRMQRGPSLSHRYDSYCNYQELFCEILTQLDHPLSLQLPNIWLWDIIDEFVYQFQAFCLYKANPSKRSPEEYDDLYTIEQNQSAWNIYPVLNILYSLLSKSQIDAQLMAIREGRNPDDVADEFGRSALYFKLGYFSLIGLLRTHVLLGDYHQALKTVENLELDPKGLYNTVPSCLVTLHYFVGFSHMMMRNYGEATKIFVNCLLYIQRTKNLQQQHQQQKKNFQYDVIGKTNDQLYHLLAICLTLQPQRIDDSIQSQLLEKNGDRMNRMSNGDIDEFRMAFQQGCPKF…
TRINITY_DN21529_c0_g1_i1	serine threonine-protein kinase sma-6 [Ascaris suum]	Serine/threonine-protein kinase sma-6 OS=Caenorhabditis elegans GN=sma-6 PE=1 SV=1	PF01064.22^Activin_recp^Activin types I and II receptor domain^86-173^E:7.6e-08`PF07714.16^Pkinase_Tyr^Protein tyrosine kinase^282-498^E:2.7e-30`PF00069.24^Pkinase^Protein kinase domain^284-493^E:1.9e-32	ENOG410XQT0^receptor, type	KEGG:cel:CELE_C32D5.2`KO:K13578	GO:0016021^cellular_component^integral component of membrane`GO:0005634^cellular_component^nucleus`GO:0005886^cellular_component^plasma membrane`GO:0005524^molecular_function^ATP binding`GO:0036122^molecular_function^BMP binding`GO:0004674^molecular_function^protein serine/threonine kinase activity`GO:0004702^molecular_function^signal transducer, downstream of receptor, with serine/threonine kina…	GO:0004675^molecular_function^transmembrane receptor protein serine/threonine kinase activity`GO:0016020^cellular_component^membrane`GO:0004672^molecular_function^protein kinase activity`GO:0006468^biological_process^protein phosphorylation`GO:0005524^molecular_function^ATP binding	TATCGTTAGCAATCATTTATTATCAGCAATTTTTTGCGCACTTTCAACAGCTTCCAACACAGTAGAGTTAGGAAGGAACGTTAAAGAACCACGTTATTATTGTTATTTAGGACATTCAGCGATGTGATATAATACAAATGCATTGCATAAATTCAACTGAGAACACTTCAAGTTTGAGAACACTCACTGAAATAATGATAATAATAACTTCAAATTCACTGGAATACTTTCAAATTCACTGACAATAACAACAAATTCACGGTGGAGCTTAACGTATGGATTAATAAATAAAATGGCCTTGAACGATACAAACGAAGAAAGCAATTTACAAGATTATCAAACAATCCAATAGAACCAACAATACTTTTTACTGACCATTTGCACAGCTACGCAAAGAGC…	MVGNFLIGYLFTYFLIISTTNAQLSEFGKKYDHDSAERYDADGDLSVPLDAQNRPAEDFIIVRNETEADRRRKSLPPKYENDRSLCYCNYEPEFCGGFTNNTCMKHLEAACFHFTEEVYNEADGRSETAHLFGCAPLTRGSGGSYFTCKAHLIAHATPKSIACCYEGSYCNYNLTVPPYRNVSPNGFIVHRRCSSCLIVSVLIVVALLIWVIVVLICCRRGPFVKWLKRIPLVQKLKPSLTIPTLQLIDRNDYERSPMMKDVSSGSGSGLASLNQRTVAQDLQIISVIGKGRYGEVKKALYKGDRFVAVKTFYTTEEESWKNEKEIYQTQMLNHENILQFVAADIGSQDSITRMLLITDFHAYGSLYEYLQRGATLSVSEALSLAHSAVCGLEHLHSAL…
TRINITY_DN21529_c0_g1_i2	serine threonine-protein kinase sma-6 [Ascaris suum]	Serine/threonine-protein kinase sma-6 OS=Caenorhabditis elegans GN=sma-6 PE=1 SV=1	PF01064.22^Activin_recp^Activin types I and II receptor domain^86-173^E:7.6e-08`PF07714.16^Pkinase_Tyr^Protein tyrosine kinase^282-498^E:2.7e-30`PF00069.24^Pkinase^Protein kinase domain^284-493^E:1.9e-32	ENOG410XQT0^receptor, type	KEGG:cel:CELE_C32D5.2`KO:K13578	GO:0016021^cellular_component^integral component of membrane`GO:0005634^cellular_component^nucleus`GO:0005886^cellular_component^plasma membrane`GO:0005524^molecular_function^ATP binding`GO:0036122^molecular_function^BMP binding`GO:0004674^molecular_function^protein serine/threonine kinase activity`GO:0004702^molecular_function^signal transducer, downstream of receptor, with serine/threonine kina…	GO:0004675^molecular_function^transmembrane receptor protein serine/threonine kinase activity`GO:0016020^cellular_component^membrane`GO:0004672^molecular_function^protein kinase activity`GO:0006468^biological_process^protein phosphorylation`GO:0005524^molecular_function^ATP binding	TATCGTTAGCAATCATTTATTATCAGCAATTTTTTGCGCACTTTCAACAGCTTCCAACACAGTAGAGTTAGGAAGGAACGTTAAAGAACCACGTTATTATTGTTATTTAGGACATTCAGCGATGTGATATAATACAAATGCATTGCATAAATTCAACTGAGAACACTTCAAGTTTGAGAACACTCACTGAAATAATGATAATAATAACTTCAAATTCACTGGAATACTTTCAAATTCACTGACAATAACAACAAATTCACGGTGGAGCTTAACGTATGGATTAATAAATAAAATGGCCTTGAACGATACAAACGAAGAAAGCAATTTACAAGATTATCAAACAATCCAATAGAACCAACAATACTTTTTACTGACCATTTGCACAGCTACGCAAAGAGC…	MVGNFLIGYLFTYFLIISTTNAQLSEFGKKYDHDSAERYDADGDLSVPLDAQNRPAEDFIIVRNETEADRRRKSLPPKYENDRSLCYCNYEPEFCGGFTNNTCMKHLEAACFHFTEEVYNEADGRSETAHLFGCAPLTRGSGGSYFTCKAHLIAHATPKSIACCYEGSYCNYNLTVPPYRNVSPNGFIVHRRCSSCLIVSVLIVVALLIWVIVVLICCRRGPFVKWLKRIPLVQKLKPSLTIPTLQLIDRNDYERSPMMKDVSSGSGSGLASLNQRTVAQDLQIISVIGKGRYGEVKKALYKGDRFVAVKTFYTTEEESWKNEKEIYQTQMLNHENILQFVAADIGSQDSITRMLLITDFHAYGSLYEYLQRGATLSVSEALSLAHSAVCGLEHLHSAL…
TRINITY_DN21549_c0_g1_i1	.	.	.	.	.	.	.	GGACTCATCAAAATATATCTTGCGAAAGATCTAAAAATGTTTCAGCATATCATTTGAACACATAAGAAGTAACAAGTAAATTTCATCATACGAGAAAAATTCTTTCATTTTAAACATACACCGTGTTGACATGCCTGTAGCGTAAATTTAAGACTATGATGAGGTAAACACAATATCAGTTAAGTGTTTATTACATCAGTTAAGAAATCATTTCAGTTACTTGATCACAAAGTAAACCCGAGTGCTCAGTGAAGTTGATTGAAGAAGCTCACTTCATTTTGAGCTGGACCTCGTATAGCTACGAGTTCGCTCACTTTCATCATCGTGATCGATAAGACAACACCTAATAAACAATTCAACAGAGCAAATCAATTAAGTAATTGACGAAAAACATCACAA…	.
TRINITY_DN21503_c0_g1_i1	.	.	.	.	.	.	.	AATGAGTGATAACATGAATGCTGTACATCGTCTCAACACTCCCCACAGCTTCAGTTGTTGTTCTGTTACTCTCAATTAGAAGTAAAATCAATCAGCATTTAACAATCAGATACCGAAGCAATAAACACAAATAAATTTTCACTATTTTCCACTGCTGGTTTCAAGTCTGAGTTTCGGTGGTCTGAATGCGGTGCCTCGTAACGATTTGCCTTC	.
TRINITY_DN21503_c0_g2_i1	hypothetical protein LOAG_07124 [Loa loa]	DnaJ homolog subfamily C member 8 OS=Rattus norvegicus GN=Dnajc8 PE=2 SV=1	PF00226.30^DnaJ^DnaJ domain^70-128^E:9e-12	ENOG4110ZJ4^DnaJ (Hsp40) homolog, subfamily C, member 8	KEGG:rno:313035`KO:K09528	.	.	CCGGAACCTTGATATTATCAGTTGTATTTGGTTTTTGAGGAGAGTTTAGCTCCTCTGATCAACTGCTATTTTTTAAAAAGAATAATCTGCAGTAAAGTCGCTCATAACTCAAAAAATGTTCAAACTTTGACCAAATTCAAGTAATATGCTTCGCGTTGGTCATAAAGAAAGGAAAGGAAGAAAGCTGACGATCGGGAATTAACTGATGGCACAGAGATCATTAAATAATAGAGTAATCATTAACAACATCACTTAATCAAACAATCGTTCATTCTGTTTCCTCGGTTATGAGAGAGAAGCTAAAATGAATGAGTGATAACATGAATGCTGTAAATCATCTCGACACTTTCCACAGCTTCAGTTGTTGTTCTGTTACTCTCAATTAGAAGTAAAATCAAT…	ILSIRSRDLVSVRSFWVDLLSERKKDMADTSDFDRFYTDLKETERKDSVLTPKQQIDRLLRPGSTYLNLNPFEVLQIPSDTDVEAARKKYKRLSLLIHPDKNADDRERADRAFDIVKKAIKMIEDPDELSKCRETYTEARARLAIIMSEKRRKQKRDGLGDKIPEDETAVYNKALWVIVTKVFADREKKRKMLEERANEEKRRAAEELVAAAEKRKKEEEFAKNYEESRDERRGTWRQFMAKKARKEGEGKSLRGTAFRPPKLRLETSSGK*
TRINITY_DN21601_c0_g2_i1	Soma ferritin [Toxocara canis]	Soma ferritin OS=Lymnaea stagnalis PE=2 SV=2	PF00210.23^Ferritin^Ferritin-like domain^23-162^E:6.2e-26	.	.	GO:0005737^cellular_component^cytoplasm`GO:0008199^molecular_function^ferric iron binding`GO:0004322^molecular_function^ferroxidase activity`GO:0006879^biological_process^cellular iron ion homeostasis`GO:0006826^biological_process^iron ion transport	GO:0008199^molecular_function^ferric iron binding`GO:0006879^biological_process^cellular iron ion homeostasis	GGTACTTTTGCGAGTAATTGGAGATGATGCAAGGCAGATGGCAAAGTATGACACAATAGAACTGAAAGAAGGTAGCGCAGGTAAGTAGAAGTTAGCTGAGGCAATAACTGATTGTCAGTGAAATGGCGTCACAAGCAAATACTCACGATCAGTCACAAATTCGGCAGAATTATCATGTTCACTCAGAGAATGCCATCAACGAAAAGATCAACGAGGTGCTGCACAGATCATACACCTACATGAGCATGGCGTTCTTCTTCGATCGTGATGACGTCGCACTGTCGAACATTCATAAATACTTCTTGAAGATGTCTGAACACAAAAGAGAATTAGCTAAAACGTTAATCAACTATCAGAATTCAAGAGGTGGTCGAGTGCAATTCCAAACAATCCAGGGAC…	MASQANTHDQSQIRQNYHVHSENAINEKINEVLHRSYTYMSMAFFFDRDDVALSNIHKYFLKMSEHKRELAKTLINYQNSRGGRVQFQTIQGPFTDSWHNASDALKHSLQGEKVLNASFLNLYELAERSHDAHLGDFIEDQLLETQVKTIKELGDLTSQCKRAGPGLGEYMFNEGSFEH*
TRINITY_DN21554_c0_g2_i1	Csnk2b protein [Loa loa]	Casein kinase II subunit beta OS=Danio rerio GN=csnk2b PE=2 SV=1	PF01214.17^CK_II_beta^Casein kinase II regulatory subunit^8-187^E:8.8e-78	COG5041^casein kinase ii	KEGG:dre:30428`KO:K03115	GO:0005956^cellular_component^protein kinase CK2 complex`GO:0046872^molecular_function^metal ion binding`GO:0019887^molecular_function^protein kinase regulator activity`GO:0016055^biological_process^Wnt signaling pathway	GO:0019887^molecular_function^protein kinase regulator activity`GO:0005956^cellular_component^protein kinase CK2 complex	TGAATTTTAAATCCGTACAACCTATAACGGCAAAGTGAGTTTACGGTCATGATTGCAACGTTGGTATGAACATCACTATAATTTTGAGATATTGTTGCGAAGTTTCAACAAGAACTAACCTCGGCACGAAACTGGTTGCCGGTCGTTTCGGTCTTTCCTCTGGGCGCACAAAAAAGAGCATGTGTGGAAAACCAGTACCGAAATATGAACCATCAGTATTTTGGTGTTTGGATGATTTCGGCAAATAAACGTCACAACAACGTGGACAATACAACTTCACCATTGATTCACCAGGAACATCCGACAAACCAATTGGGAGCATAGGTTGGTTTTCACAATAAACACGTGGACATAAACCAAAGTCATGATCATGCCATTTGTCTATCATTTGCTGAATGC…	MSSSEEVSWITWFCGLRGNEFFCEVDEEYIQDRFNLTGLNEQVPHYRQALDMILDLEPDDDFEDNPNQSDLVEQAAEMLYGLIHARYILTNRGIQQMIDKWHDHDFGLCPRVYCENQPMLPIGLSDVPGESMVKLYCPRCCDVYLPKSSKHQNTDGSYFGTGFPHMLFFVRPEERPKRPATSFVPRLVLVETSQQYLKIIVMFIPTLQS*
TRINITY_DN21554_c0_g3_i1	.	.	.	.	.	.	.	GGCGTGAGCAACTTAATGGGCTCCAAAAGTATCCCGTTCGTGAAGTCATAAAAAAAGAAATAATCATTCTCGTCTATTGCACACTCAATTTTCATTTCCTACAATAAATGCACACAATGCACTCTCACCAAGCCACACGCCACCAGCCATCCATACAAACACATACACACAGCATTATACTACCATATAAACATGTATTATTTATCAATTTCAACAAAAACATAGATTTCTTCTTGCAATGTCAGTTCTGATCAAGTGAAACAAATAAACAAGCAAAATAACAGAAAACAACATTGGTAAACACAGTGCTGATGAACACATCAACGAAATCCATAGCAATCATATTTAACAATCCAAACGAGCTCTCGGACATGACAGTTACCACTACGTATTAAAAAC…	.
TRINITY_DN21554_c0_g5_i1	Casein kinase II subunit beta [Toxocara canis]	Casein kinase II subunit beta OS=Danio rerio GN=csnk2b PE=2 SV=1	PF01214.17^CK_II_beta^Casein kinase II regulatory subunit^8-191^E:4.8e-81	COG5041^casein kinase ii	KEGG:dre:30428`KO:K03115	GO:0005956^cellular_component^protein kinase CK2 complex`GO:0046872^molecular_function^metal ion binding`GO:0019887^molecular_function^protein kinase regulator activity`GO:0016055^biological_process^Wnt signaling pathway	GO:0019887^molecular_function^protein kinase regulator activity`GO:0005956^cellular_component^protein kinase CK2 complex	TATCCTAAATGCTAGGGCATTGGAATGCCATATCATTTCGTTAATTCCGCCCACAGCACCAGTTTAACAAAGTATCACGCATTCATAATATCGTGGCATGAAAAGCGCAGAATATCTACTGACATCACTCATAATACACAAAAGAGGCATTGATTATAAGATCGGACGAAGCAATGGAATCTTCAATTCTCATCCAAGCTCGTTGAAGCATGCGTGATGCGTGTGTTCTTGTTACGAAATAAAACTTTAAAACAAACTGAATTGGTTGATATCGCGGAATTGAGGAGAAATTTGAAACGAATCAAAGATTTACCGAATGAATGAAATTTCATATTGCGCTGGTTGTACATGAGTTCGGATTTATATAAGACGTTAAATATCGGAAAGAAAAATGTACCC…	MSSSEEVSWITWFCGLRGNEFFCEVDEEYIQDRFNLTGLNEQVPHYRQALDMILDLEPDDDFEDNPNQSDLVEQAAEMLYGLIHARYILTNRGIQQMIDKWHDHDFGLCPRVYCENQPMLPIGLSDVPGESMVKLYCPRCCDVYLPKSSKHQNTDGSYFGTGFPHMLFFVRPEERPKRPATSFVPRLYGFKIHPLAYGLQYQQSQGAITLSSSASPSVQAAVGAGVFGNK*
TRINITY_DN21559_c0_g2_i2	Clc-like protein 2 [Toxocara canis]	.	PF07062.11^Clc-like^Clc-like^55-259^E:5.7e-58	ENOG4110MIT^Clc-like	KEGG:cel:CELE_C01C10.1	GO:0005923^cellular_component^bicellular tight junction`GO:0016021^cellular_component^integral component of membrane`GO:0016020^cellular_component^membrane`GO:0005886^cellular_component^plasma membrane`GO:0005198^molecular_function^structural molecule activity`GO:0090136^biological_process^epithelial cell-cell adhesion	GO:0016021^cellular_component^integral component of membrane	ATCGGGTCTCAGATGATAACGGAAAGCAGCACATCGCAACGAATACGACCACCAAAACGGAAATGCAGTCAAGATGCAATAATAAGTCGTGGTTCGGCCGTGGGCAATAGCTCAGGCATACTGGCAGCCGGTGATTTCGAGTAATTGCTTTGAAATTTGGTGTAATGAGGCGGAGATCGGATTATCGATGCACCGGTGGTCTGTTGGAAGAGTAACGGTGGATCCACTTGCATTGTCCTCTGAATGTTTGGACCTGTAGATCGTGAAATACGACCAATACTGAACTGATCATCGTCCGTCGATGATGTCGTTTGTTTGAATGCAAATAAGGCGGCCAATAAACTAACGAGAAACGCTAGAAAATAAGCTAGACATGCGCCTAACGCCAGAAAATACGCC…	MVQHRVNSVSKHVYFPSVDNETLTALSEPFLDRTQKMPSERNSGSTLPRKAIIGLAVLLILTGIGLTIAALLLPSWQVVQLFEYSDMHEHGLWLDCVRFTRADLPLMQRFESVSEPLNCIYKWDYDAKLGTRAQDDPESPVGEVNRHQFFGWQVATLTLLALTILTAIISTCFACCACSYRYLTLLFTAVTLLTTCACAIALILFFFYSHRADNRFISGIVSTYEQKLGLAYFLALGACLAYFLAFLVSLLAALFAFKQTTSSTDDDQFSIGRISRSTGPNIQRTMQVDPPLLFQQTTGASIIRSPPHYTKFQSNYSKSPAASMPELLPTAEPRLIIAS*
TRINITY_DN21559_c0_g2_i3	Clc-like protein 2 [Toxocara canis]	.	PF07062.11^Clc-like^Clc-like^49-253^E:5.4e-58	ENOG4110MIT^Clc-like	KEGG:cel:CELE_C01C10.1	GO:0005923^cellular_component^bicellular tight junction`GO:0016021^cellular_component^integral component of membrane`GO:0016020^cellular_component^membrane`GO:0005886^cellular_component^plasma membrane`GO:0005198^molecular_function^structural molecule activity`GO:0090136^biological_process^epithelial cell-cell adhesion	GO:0016021^cellular_component^integral component of membrane	ATCGGGTCTCAGATGATAACGGAAAGCAGCACATCGCAACGAATACGACCACCAAAACGGAAATGCAGTCAAGATGCAATAATAAGTCGTGGTTCGGCCGTGGGCAATAGCTCAGGCATACTGGCAGCCGGTGATTTCGAGTAATTGCTTTGAAATTTGGTGTAATGAGGCGGAGATCGGATTATCGATGCACCGGTGGTCTGTTGGAAGAGTAACGGTGGATCCACTTGCATTGTCCTCTGAATGTTTGGACCTGTAGATCGTGAAATACGACCAATACTGAACTGATCATCGTCCGTCGATGATGTCGTTTGTTTGAATGCAAATAAGGCGGCCAATAAACTAACGAGAAACGCTAGAAAATAAGCTAGACATGCGCCTAACGCCAGAAAATACGCC…	MLKKWYNTVPSVDNETLTALSEPFLDRTQKMPSERNSGSTLPRKAIIGLAVLLILTGIGLTIAALLLPSWQVVQLFEYSDMHEHGLWLDCVRFTRADLPLMQRFESVSEPLNCIYKWDYDAKLGTRAQDDPESPVGEVNRHQFFGWQVATLTLLALTILTAIISTCFACCACSYRYLTLLFTAVTLLTTCACAIALILFFFYSHRADNRFISGIVSTYEQKLGLAYFLALGACLAYFLAFLVSLLAALFAFKQTTSSTDDDQFSIGRISRSTGPNIQRTMQVDPPLLFQQTTGASIIRSPPHYTKFQSNYSKSPAASMPELLPTAEPRLIIAS*
TRINITY_DN21559_c0_g2_i5	Clc-like protein 2 [Toxocara canis]	.	PF07062.11^Clc-like^Clc-like^49-253^E:5.5e-58	ENOG4110MIT^Clc-like	KEGG:cel:CELE_C01C10.1	GO:0005923^cellular_component^bicellular tight junction`GO:0016021^cellular_component^integral component of membrane`GO:0016020^cellular_component^membrane`GO:0005886^cellular_component^plasma membrane`GO:0005198^molecular_function^structural molecule activity`GO:0090136^biological_process^epithelial cell-cell adhesion	GO:0016021^cellular_component^integral component of membrane	GTAACGTTCCACAGTATGAATCTTGTGATAATCCATCAAATTCAGTGGGAAACTGTTATAAGTTTCTTTCGTTTGAACAATTAGAGTGTCGAACAAATGCCGTACTTTTTCGTTTATGTTGATGGATCTGCACAGTAAATGAAGATGTTGTCGTCAAAGTTCAATTCAATTTTTTAGTGTCCTCAATCTCGGCTAATAGATTATATATAAATCTAAGTTATGAATTTTCCCTGTCCGGTGGGTGACAATTCCAATTGTTTCTTGAACTTTGTTCTTCGAGCCAATGAGAAAGTTTCGAGTGTATTTTTATTGCTTTCTACTCTTTACATCACAGTATCTGCATGAACGTTACCGAACATCATGCACCTGACGAGATCGCTCTTCGAGTTGTTACTTTAA…	MLKKWYNTVPSVDNETLTALSEPFLDRTQKMPSERNSGSTLPRKAIIGLAVLLILTGIGLTIAALLLPSWQVVQLFEYSDMHEHGLWLDCVRFTRADLPLMQRFESVSEPLNCIYKWDYDAKLGTRAQDDPESPVGEVNRHQFFGWQVATLTLLALTILTAIISTCFACCACSYRYLTLLFTAVTLLTTCACAIALILFFFYSHRADNRFISGIVSTYEQKLGLAYFLALGACLAYFLAFLVSLLAALFAFKQTTSSTDDDQFSIGRISRSTGPNIQRTMQVDPPLLFQQTTGASIIRSPPHYTKFQSNYSKSPAASMPELLPTAEPRPGSETCV*
TRINITY_DN21559_c0_g2_i6	Clc-like protein 2 [Toxocara canis]	.	PF07062.11^Clc-like^Clc-like^55-259^E:5.8e-58	ENOG4110MIT^Clc-like	KEGG:cel:CELE_C01C10.1	GO:0005923^cellular_component^bicellular tight junction`GO:0016021^cellular_component^integral component of membrane`GO:0016020^cellular_component^membrane`GO:0005886^cellular_component^plasma membrane`GO:0005198^molecular_function^structural molecule activity`GO:0090136^biological_process^epithelial cell-cell adhesion	GO:0016021^cellular_component^integral component of membrane	GTAACGTTCCACAGTATGAATCTTGTGATAATCCATCAAATTCAGTGGGAAACTGTTATAAGTTTCTTTCGTTTGAACAATTAGAGTGTCGAACAAATGCCGTACTTTTTCGTTTATGTTGATGGATCTGCACAGTAAATGAAGATGTTGTCGTCAAAGTTCAATTCAATTTTTTAGTGTCCTCAATCTCGGCTAATAGATTATATATAAATCTAAGTTATGAATTTTCCCTGTCCGGTGGGTGACAATTCCAATTGTTTCTTGAACTTTGTTCTTCGAGCCAATGAGAAAGTTTCGAGTGTATTTTTATTGCTTTCTACTCTTTACATCACAGTATCTGCATGAACGTTACCGAACATCATGCACCTGACGAGATCGCTCTTCGAGTTGTTACTTTAA…	MVQHRVNSVSKHVYFPSVDNETLTALSEPFLDRTQKMPSERNSGSTLPRKAIIGLAVLLILTGIGLTIAALLLPSWQVVQLFEYSDMHEHGLWLDCVRFTRADLPLMQRFESVSEPLNCIYKWDYDAKLGTRAQDDPESPVGEVNRHQFFGWQVATLTLLALTILTAIISTCFACCACSYRYLTLLFTAVTLLTTCACAIALILFFFYSHRADNRFISGIVSTYEQKLGLAYFLALGACLAYFLAFLVSLLAALFAFKQTTSSTDDDQFSIGRISRSTGPNIQRTMQVDPPLLFQQTTGASIIRSPPHYTKFQSNYSKSPAASMPELLPTAEPRPGSETCV*
TRINITY_DN21576_c0_g1_i1	SRA stem-loop-interacting RNA-binding protein, mitochondrial [Toxocara canis]	SRA stem-loop-interacting RNA-binding protein, mitochondrial OS=Homo sapiens GN=SLIRP PE=1 SV=1	PF00076.21^RRM_1^RNA recognition motif. (a.k.a. RRM, RBD, or RNP domain)^39-86^E:1.7e-10	COG0724^Rna-binding protein	KEGG:hsa:81892	GO:0001669^cellular_component^acrosomal vesicle`GO:0030529^cellular_component^intracellular ribonucleoprotein complex`GO:0005739^cellular_component^mitochondrion`GO:0005634^cellular_component^nucleus`GO:0048471^cellular_component^perinuclear region of cytoplasm`GO:0036126^cellular_component^sperm flagellum`GO:0000166^molecular_function^nucleotide binding`GO:0003723^molecular_function^RNA binding`…	GO:0003676^molecular_function^nucleic acid binding	AAAAAAAACCAAACGAACGAACAGGCGACCAAATGAATATGAAATAAGCAATCTCAACACATATGAAAACAACTCAAAGATATCTTAACGAAAGCATTTGAAATTCGGCAAAAACAGGCACAATGAAGCAAAACAAAGATGAGACTATGGATTTGGTGTGAACAATTGCATTGAGAAGTCATGAGTTGAAATTTCCGTGAATTGCACCAATTGAGTTATGATTCCGTGCCACTACATACATCATCACTGGACAACGAATTTCTTTTTTGGTTTCAGCGGAATTGAAAATTCGACACCGACCAGATCTCCATCAATAACGTGCGGTCTTTGCTGAACGGCAGCAGCGGCACTTTCCGGTTTGACAAATGTCAGCGATGCAAAACCACGATGTAATCCCGA…	MRQTVFRFAKALSSAFLEHSSQINQTVYLTHVKWVTGKSKQLEKYFSRFGPVKDVSLFFDSESGLHRGFASLTFVKPESAAAAVQQRPHVIDGDLVGVEFSIPLKPKKKFVVQ*
TRINITY_DN21576_c0_g2_i1	.	.	.	.	.	.	.	AAAAAAAACCAAACGAACGAACAGGCGACCAAATGAATATGAAATAAGCAATCTCAACACATATGAAAACAACTCAAAGATATCTTAACGAAAGCATTTGAAATGCGGCAAAAACAGGCACAATGAAGCAAATCAAAGATGAGACTATGGATTTGGTGTGAACAATTGCATTGAGAAGTCATGAGTTGAAATTTCCGTGAATTGCACCAATGAGTTATGATTCCGTGCCACTA	.
TRINITY_DN21576_c0_g3_i1	.	.	.	.	.	.	.	GATATTTATATACAAACTTTATCTGAAGCAATGTTTATTCGTGTGATATTTATATACAAACTTTATCCACTCGTTCACAATCACTCTCGAAGGCGGTGATGTTTCATTCACCAATCGAAATAAATTAGATTAATTCTCTTGAAGAATAAATTAACCGCAAAATGCTCTGTTCATTAACAAAAACGACATCAACTCATACGAGCACGTAACATAATATTTTCATAACAGTTCCAGAAAATTAATAGATACATCTAACACTCATATTTCTCCGCAGAGATGGGAAAATCAACGTTGGGATATGAACAGTCATACAAGAACAATTGTGAGCAATAGAAAAAAAAGAGCCTTCCTGAGATTCGCAGTGATCAGGAAGACCACAACACTAAACAATCACCCATC…	.
TRINITY_DN21576_c0_g4_i1	.	.	.	.	.	.	.	AAAAAAAACCAAACGAACGAACAGGCGACCAAATGAATATGAAATAAGCAATCTCAATACAGATGAAAACAACTCAAAGATATCTTAACGAAAGCATTTGAAATTCGGCAAAAACAGGCACAATGAAGCAAAACAAAGACGAGACTATGGATTTGGTGTGAACAATTGCATTGAGAAGTCATGAGTTGAAATTTCCGTGAATTGCACCAATGAGTTATGATTCCGTGCCA	.
TRINITY_DN21576_c0_g5_i1	.	.	.	.	.	.	.	GAATATGAAATAAGCAATCTCAACACATATGAAAACAACTCAAAGATATCTTAACGAAAGCATTTGAAATGCGGCAAAAACAGGCACAATGAAGCAAAACAAAGATGAGACTATGGATTTGGTGTGTGAACAATTGCATTGAGAAGTCATGAGTTGAAATTTCCGTGAATTGCACCAATGAGTTATGATTCCGTGCCACTACATACATCATCACTGGACAAC	.
TRINITY_DN21576_c0_g7_i1	.	.	.	.	.	.	.	AGTTCCAGAAAATTAATAGATACATCTAACACTCATATTTCTCCGCAGAGATGGGAAAATCAACGTTGGGATATGAACAGTCATACAAGAACAATTGTGAGCAATAGAAAAAAAAAGAGCCTTCCTGAGATTCGCAGTGATCAGGAAGACCACAACACTAAGAAATCACCCATCACAGGTAGTCCGGCAGTTCCATCAGGTATGATTGATTCTCGAAAACATGATATCCAGAAACATATG	.
TRINITY_DN21544_c0_g1_i1	.	.	.	.	.	.	.	GTCGATTCAATCATTTCATAGATTTTTTGTCATTCTGTCTCAAAAACACGACTGAAGATGCTTCGAGTCCGAAAGATACGCAAAATTTTGTTGATGCATTTTGAACGAATCGTCACCATACCGTATTCGATGGCACGACTGAACAACAAATAGGCATTTGGGTGGAAAAGGAAATCAATAAATTAGACGAGTTTAAATGAATAAATAAATAAATGAATAAG	.
TRINITY_DN21573_c0_g2_i1	fumarylacetoacetase [Ascaris suum]	Ribonuclease P protein subunit p30 OS=Bos taurus GN=RPP30 PE=2 SV=1	PF01876.15^RNase_P_p30^RNase P subunit p30^2-245^E:4.4e-36	COG1603^Part of ribonuclease P, a protein complex that generates mature tRNA molecules by cleaving their 5'-ends (By similarity)	KEGG:bta:615098`KO:K03539	GO:0005655^cellular_component^nucleolar ribonuclease P complex`GO:0004526^molecular_function^ribonuclease P activity`GO:0003723^molecular_function^RNA binding`GO:0090502^biological_process^RNA phosphodiester bond hydrolysis, endonucleolytic`GO:0008033^biological_process^tRNA processing	GO:0004540^molecular_function^ribonuclease activity`GO:0008033^biological_process^tRNA processing	CGAATGTGTTGATAGCGTGCGATTCAGTGCTGATTAAAACTTAAATGCTGATTGAAGATAAGATTTGAAAGGGCATTATGAATAAAATTCAACTGTCATTCAGCAAATAGCATTGACTAGGAATGGCAAAAACACTAAAAGATATAAAATTTTTGTTTGAAAACATGAAAATAAACAGCAAAATATATTCTGCGAAATAAACAACGAGAAAATGTTTTAACGATTCAAATCAACGACAAAAAACACTCAAATAACAAGATAAACATTTAAGATCATGCACAATAACAACTTGAATGATATGTAACACAATTTTCAGTAGCAAAACATCAATGAGGACAATTAGTTTTCACACAATAACAATGACAGTAACAATAACGATCATATCATCAGCAACGCAAA…	AEMNIQHHGNVDKTVSLIKRAVRMGYDSIVVNTDIGDIFNEQSQMNESTEDEPPTKKKKKKGKRENRIPDPVQIDISQINAADLEVAGKKLRLFSRLTVTLSDSTSVHTLMHHPQTTKYDVIAVRLNDERLLQTLSRKGAFIDIITYDQADSHLNWLYSKSAIVQMCISEGISFEISYAEALKDSSQRRQVLANARQLLLMTKGGNGVILSSGADEIIDLRAPYDAINMCILFGARREESRKFIAGNARKVLLRAESRKTVKGAMLISSVNEITSKLNDHQKQLKKLLSIPEFNAQFEIANEEDTESTNEDATNNVDSHPSESAQKSSEIPESQSPLDCS*
TRINITY_DN21573_c0_g2_i2	.	.	.	.	.	.	.	GCAAAACATCAATGAAGACAATTAGTTTTCACACAATAACAATGACAGTAACAATAACGATCATATCATCAGCAATGCAAATAAAGCCATAATCATAACGAATTTGCACGAGAGTGATACGGACGGTTCAGCTACAATCACGAGGTGACTGTGATTCAGGAATCTCAGATGATTTTTGTGCACTTTCAGATGGATGTGAATCAACATTATTAGTGGCGTCTTCATTAGTCGATT	.
TRINITY_DN21596_c0_g1_i1	hypothetical protein ASU_00196 [Ascaris suum]	.	.	.	.	.	.	ACGCAAACACGTACTCCCTGACGATCCTCCATCAAAATTCCCGTGCAAACATTGCAATACGCGTCCAACATTGTATATCCACGCAACAGAAGCTCACCCATTTTGGCGGATACCTGATCGAGAAGCTCACGCCTCGCGTTGGCAGCCGCATCGAACTCTTCCTGAGTGATTTTCCTTAAGCCATTCATTTTCTCTTCTTTTACTATATTCGAAGAATTTTTTGTAGATGGGATGATGCGGTTAACGGACGAGGGAACTTTA	.
TRINITY_DN21596_c0_g2_i1	hypothetical protein ASU_00196 [Ascaris suum]	.	.	.	.	.	.	ACGCAAACACGTACTCCCTGACGATCCTCCATCAAAATTCCCGTGCAAACATTGCAATACGCGTCCAACATTGTATATCCACGCAACAGAAGCTCACCCATTTTGGCGGATACCTGATCGAGAAGCTCACGCCTCGCGTTGGCAGCCGCCTCGAACTCTTCCTGAGTGATTTTCCTTAAGCCATTCATTTTCTCTTCTTTTACTATATTCGAAGAATTTTTTGTAGATGGGATGATGCGGTTAACGGACGAGGGAACTTTATTCTTGACAGCCG	.
TRINITY_DN21596_c0_g3_i1	Sjoegren syndrome/scleroderma autoantigen 1 [Toxocara canis]	.	PF06677.11^Auto_anti-p27^Sjogren's syndrome/scleroderma autoantigen 1 (Autoantigen p27)^77-110^E:6.9e-13	ENOG4111RNZ^Sjogren syndrome scleroderma autoantigen 1	KEGG:hsa:10534	GO:0051301^biological_process^cell division	.	ACGCAAACACGTACTCCCTGACGATCCTCCATCAAAATTCCCGTGCAAACATTGCAATACGCGTCCAACATTGTATATCCACGCAACAGAAGCTCACCCATTTTGGCGGATACCTGATCGAGAAGCTCACGCCTCGCGTTGGCAGCCGCCTCGAACTCTTCTTCTGGGAATCGTTCTGAGTGATTACGGTCAAATTTAGTACCAGAAATGACAAACATCAACTGAGTGATTTTCCTTAAGCCATTCATTTTCTCTTCTTTTACTATATTCGAAGAATTTTTTGTAGATGGGATGATGCGGTTAACGGACGAGGGAACTTTATTCTTGACAGCCG	AVKNKVPSSVNRIIPSTKNSSNIVKEEKMNGLRKITQLMFVISGTKFDRNHSERFPEEEFEAAANARRELLDQVSAKMGELLLRGYTMLDAYCNVCTGILMEDRQGVRVC
TRINITY_DN21596_c0_g4_i1	hypothetical protein ASU_00196 [Ascaris suum]	.	.	.	.	.	.	ACGCAAACACGTACTCCCTGACGATCCTCCATCAAAATTCCCGTGCAAACATTGCAATACGCGTCCAACATTGTATATCCACGCAACAGAAGCTCACCCATTTTGGCGGATACCTGATCGAGAAGCTCACGCCTTGCGTTAGCAGCCGCATCGAACTCTTCTTGAGTGATTTTCCTTAAGCCATTCATTTTCTCTTCTTTTACTATATTCGAAGAATTTTTTGTAGATGGGATGATGCGGTTAACGGACGAGGGAACTTTATTCTTGACAGCCG	.
TRINITY_DN21596_c0_g5_i1	hypothetical protein ASU_00196 [Ascaris suum]	.	PF06677.11^Auto_anti-p27^Sjogren's syndrome/scleroderma autoantigen 1 (Autoantigen p27)^67-100^E:5.7e-13	.	.	.	.	ACGCAAACACGTACTCCCTGACGATCCTCCATCAAAATTCCCGTGCAAACATTGCAATACGCGTCCAACATTGTATATCCACGCAACAGAAGCTCACCCATTTTGGCGGATACCTGATCGAGAAGCTCACGCCTCGCGTTGGCAGCCGCATCGAACTCTTCCTGAGTGATTTTCCTTAAACCATTCATTTTCTCTTCTTTTACTATATTCGAAGAATTTTTTGTAGATGGGATGATGCGGTTAACGGACGAGGGAACTTTAGTCTTGACAGCCGGTTTCACACTAAACGGTCGATGACCCATACAAAATCCACGTCTAAACCACAAAACAACTTCTTCCGCTGACCACTTCTAAACAATCACAAATGATAGCAACTTCACAAAGAAAACTTCTTCCTCG…	MGHRPFSVKPAVKTKVPSSVNRIIPSTKNSSNIVKEEKMNGLRKITQEEFDAAANARRELLDQVSAKMGELLLRGYTMLDAYCNVCTGILMEDRQGVRVC
TRINITY_DN21596_c0_g6_i1	.	.	.	.	.	.	.	TCTTCCTGAGTGATTTTCCTTAAGCCATTCATTTTCTCTTCTTTTACTATATTCGAAGAATTTTTTGTAGATGGGATGATGCGGTTAACGGACGAGGGAACTTTATTCTTGACAGCCGGTTTCACACTAAACGGTCGATGACCCATACAAAATCCACGTCTAAATCACAAAACAACTTCTTCTCCTGACCACTTCTAAACAATCAC	.
TRINITY_DN21596_c0_g7_i1	hypothetical protein ASU_00196 [Ascaris suum]	.	.	.	.	.	.	ACGCAAACACGTACTCCCTGACGATCCTCCATCAAAATTCCCGTGCAAACATTGCAATACGCGTCCAACATTGTATATCCACGCAACAGAAGCTCACCCATTTTGGCGGATACCTGATCGAGCAGCTCACGCCTCGCGTTAGCAGCCGCATCGAACTCTTCCTGAGTGATTTTCCTTAAGCCATTCATTTTCTCTTCTTTTACTATATTCGAAGAATTTTTTGTAGATGGGATGATGCGGTTAACGGACGAGGGAACTTTA	.
TRINITY_DN21596_c0_g8_i1	Sjoegren syndrome/scleroderma autoantigen 1 [Toxocara canis]	Uncharacterized protein C3B8.8 OS=Schizosaccharomyces pombe (strain 972 / ATCC 24843) GN=SPBC3B8.08 PE=4 SV=2	PF06677.11^Auto_anti-p27^Sjogren's syndrome/scleroderma autoantigen 1 (Autoantigen p27)^7-44^E:1.9e-15	.	KEGG:spo:SPBC3B8.08	GO:0005829^cellular_component^cytosol`GO:0005634^cellular_component^nucleus	.	CCTAATCGGTGCTTCCATTTCAGACCCACCAACAACTTGTGCGTTCTTCCTTTCACTTCTTTCCAAACCTGACTTGTATAACTCCTTCAAAGTTTTTTCTTTGGTTTGCCGCAATGATGCAAGGGATTCCTCAATAGACGGCAGAGCCTCCGACGATCCTGCAGATTGCTGCGGTGTACTCTCCGGAGCAGTCTCGCTCACTCCTGACGTATGGATCTCGTACAAATGATCAGATTCCTCAAGTGGGATCTCCGCAACGAGCCGACTTCCTCCAGGTGATGAGGTGGACGGATTACGCTGGGCATTCGTCAGATCACACGTTACGCAAACACGTACTCCCTGACGATCCTCCATCAAAATTCCCGTGCAAACATTGCAATACGCGTCCAACATTGTATA…	LDQVSAKMGELLLRGYTMLDAYCNVCTGILMEDRQGVRVCVTCDLTNAQRNPSTSSPGGSRLVAEIPLEESDHLYEIHTSGVSETAPESTPQQSAGSSEALPSIEESLASLRQTKEKTLKELYKSGLERSERKNAQVVGGSEMEAPIR
TRINITY_DN21596_c0_g10_i1	hypothetical protein ASU_00196 [Ascaris suum]	.	.	.	.	.	.	ACGCAAACACGTACTCCCTGACGATCCTCCATCAAAATTCCCGTGCAAACATTGCAATACGCGTCCAACATTGTATATCCACGCAACAGAAGCTCACCCATTTTGGCGGATACCTGATCGAGAAGCTCACGCCTTGCGTTAGCAGCCGCATCGAACTCTTCCTGAGTGATTTTCCTTAAGCCATTCATTTTCTCTTCTTTTACTATATTCGAAGAATTTTTTGTAGATGGGATGATGCGGTTAACGGACGAGGGAACTTTA	.
TRINITY_DN21596_c0_g11_i1	Sjoegren syndrome/scleroderma autoantigen 1 [Toxocara canis]	.	.	.	.	.	.	AGCCTCCGACGATCCTGCAGATTGCTGCGGTATATTCTCCGGAGCAGTCTCGCTCACTCTTGACGTATGGATCTCGTACAAATGATCAGATTCCTCAAGTGGAATCTCCGCAACGAGCCGACTTCCTCCAGGTGATGAGGTGGACGGATTACGCTGGGCATTCGTCAGATCACACGTTACGCAAACACGTACTCCCTGACG	.
TRINITY_DN21596_c0_g13_i1	Sjoegren syndrome/scleroderma autoantigen 1 [Toxocara canis]	.	.	.	.	.	.	CCTCAATAGACGGCAGAGCCTCCGACGATCCTGCAGATTGCTGCGGTATATTCTCCGGAGCAGTCTCGCTCACTCTTGACGTATGGATCTCATACAAATGATCAGATTCCTCAAATGGGATCTCCGCAACGAGCCGACTTCCTCCAGGTGATGAGGTGGACGGATTACGCTGGGCATTCGTCAGATCACACGTTACGCAAACACGTACTCCCTGACG	.
TRINITY_DN21596_c0_g14_i1	Sjoegren syndrome/scleroderma autoantigen 1 [Toxocara canis]	.	.	.	.	.	.	CCTAATCGGTGCTTCCATTTCAGACCCACCAACAACTTGTGCGTTCTTCCTTTCACTTCTTTCCAAACCTGACTTGTATAACTCCTTCAAAGTTTTTTCTTTGGTTTGCCGCAATGATGCAAGGGATTCCTCAATAGACGGCATAGCCTCCGACGATCCTGCAGATTGCTGCGGTATATTCTCCGGAGCAGTCTCGCTCACTCTTGACGTATGGATCTCGTACAAATGATCAGATTCCTCAAGTGG	.
TRINITY_DN21596_c0_g15_i1	Sjoegren syndrome/scleroderma autoantigen 1 [Toxocara canis]	Uncharacterized protein C3B8.8 OS=Schizosaccharomyces pombe (strain 972 / ATCC 24843) GN=SPBC3B8.08 PE=4 SV=2	.	.	KEGG:spo:SPBC3B8.08	GO:0005829^cellular_component^cytosol`GO:0005634^cellular_component^nucleus	.	AAATGATCAGATTCCTCAAGTGGGATCTCCGCAACGAGCCGACTTCCTCCAGGTGATGAGGTGGACGGATTACGCTGTGCATTCGTCAGATCACACGTTACGCAAACACGTACTCCCTGACGATCCTCCATCAAAATTCCCGTGCAAACATTGCAATACGCGTCCAACATTGTATATCCACGCAACAGAAGCTCACCCATTTTGGCGGATACCTGATCGAG	.
TRINITY_DN21596_c0_g16_i1	.	.	.	.	.	.	.	GTATTATCTGGGTAGTTAAGACGTACACCCTCTTGAACGACTGCATTATAAGGGCCCACCTTCACGCTGCCCGTCTTTGACTTGCTCTGAATGACCCTAATCGGTGCTTCCATTTCAGACCCACCAACAACTTGTGCGTTCTTCCTTTCACTTCTTTCCAAACCTGACTTGTATAACTCCTTCAAAGTTTTTTCTTTGGTTTGCCGCAATGATGCAAGGGAT	.
TRINITY_DN21596_c0_g16_i2	Sjoegren syndrome/scleroderma autoantigen 1 [Toxocara canis]	.	.	.	.	.	.	CGAGACTAGTCTTAGGTCTAAACTTTCTGATCCAGTTACACTTGCCAATGTCCTTAACTTTCAGCTCACACTTACATTCAGTCTCCGTTATTTGTCCATTCAAAAATATTCAATATTACTTCATTCCAATTCCAGTTTTCGATGGATTCATACCAAGAAGAGTTCAAACTCAACGCATCTCACTCAAATCCTCCATACATGAACTAACTAGCAAATGGGAAGCAAGCTAGGCGTCGTCATTCGATTCACTTGGGCGTTTTCAATGCTTCAGTTTAAGGATTCTGAGAGCACCAAAAATAGCCTCTTGTAATTGCACAATTTCACTGAGATCTTCTGACTTCGCTAAACGCTCAGCATACCATCTCAACTTCTCATCGACGATCGAAAACGCCGTTTCCA…	RNPSTSSPGGSRLVAEIPLEESDHLYEIHTSRVSETAPENTPQQSAGSSEALPSIEESLASLRQTKEKALKELYKSGLERSERKNAQVVGGSEMEAPIRVIQSKSKTGSVKKSIQSSSTVTLQSNMETAFSIVDEKLRWYAERLAKSEDLSEIVQLQEAIFGALRILKLKH*
TRINITY_DN21596_c0_g17_i1	.	.	.	.	.	.	.	TCGAACTCTTCCTGAGTGATTTTCCTTAAGCCATTCATTTTCTCTTCTTTTACTATATTCGAAGAATTTTTTGTAGATGGGATGATGCGGTTAACGGACGAGGGAACTTTATTCTTGACAGCCGCCTTTACACTAAACGGTCGATGACCCATACAAAATCCACGTCTAAATCACAAAACAACTTCTTCCCCTGACCACTTCTAAACAATCACAAATGATAGCAACTTCACAAAGAAAACTTCTTCCTCGTCAGATCGGAAGA	.
TRINITY_DN21560_c0_g5_i1	Putative 40S ribosomal protein S10-like [Toxocara canis]	40S ribosomal protein S10 OS=Xenopus laevis GN=rps10 PE=1 SV=1	PF03501.14^S10_plectin^Plectin/S10 domain^1-48^E:1.4e-22	.	.	GO:0005840^cellular_component^ribosome	.	TTTTACACAACAACAAATCATTTATCGAGAGCAGCGACATATTGAACTCCAAAACAGGTGGTAACATAACATAACAACAGCACATTTCATGTGTTTATCGCAAATTACATGGCACCAGCTCCACGACCGTACCCACCCCGGTAGCCAGAGACGGGGGCTGCACCTGGGCCTGCCTCTGTCACCTTCTCCGATGCTCTGTATGCGTCACGGTCACTGTCCATCTTGGGCATTCTGTTGACGCGATCTCCACCGAAAGCTGGTCTGGCCTCACGTGGCTTGCTCTTGACGGTGGCTGGCACAATCTCGGCGGGCAGGTGAAGGAATTCACGCAAGTAGGTGATACCTTCGTTGGTCAGGTACCAGTAATGATGGCGCCATGCGAACCTCTCCTTCACAAAT…	KSLASREFVKERFAWRHHYWYLTNEGITYLREFLHLPAEIVPATVKSKPREARPAFGGDRVNRMPKMDSDRDAYRASEKVTEAGPGAAPVSGYRGGYGRGAGAM*
TRINITY_DN21560_c0_g5_i2	Putative 40S ribosomal protein S10-like [Toxocara canis]	40S ribosomal protein S10 OS=Xenopus laevis GN=rps10 PE=1 SV=1	.	.	KEGG:xla:445824`KO:K02947	GO:0005840^cellular_component^ribosome	.	CCTGCCTCTGTCACCTTCTCCGAAGCTCTGTATGCGTCACGGTCACTGTCCATCTTGGGCATTCTGTTGACGCGATCTCCACCGAAAGCTGGTCTGGCCTCACGTGGCTTGCTCTTGACGGTGGCTGGCACAATCTCGGCGGGCAGGTGCAGGAATTCACGCAAGTAGGTGATTCCCTCGTTGGTCAGGTACCAGTAGTGATGGCGCCATGCGAATCTCTCCTTCACAAATTCACGCGATGCCAAACTCTTG	.
TRINITY_DN21519_c0_g1_i1	Bm4766 [Brugia malayi]	Splicing factor 3B subunit 3 OS=Mus musculus GN=Sf3b3 PE=1 SV=1	PF10433.8^MMS1_N^Mono-functional DNA-alkylating methyl methanesulfonate N-term^77-593^E:2.1e-164`PF03178.14^CPSF_A^CPSF A subunit region^860-1180^E:6.4e-95	ENOG410XPFQ^Splicing factor 3b subunit	KEGG:mmu:101943`KO:K12830	GO:0071013^cellular_component^catalytic step 2 spliceosome`GO:0005730^cellular_component^nucleolus`GO:0005634^cellular_component^nucleus`GO:0005689^cellular_component^U12-type spliceosomal complex`GO:0003723^molecular_function^RNA binding`GO:0000398^biological_process^mRNA splicing, via spliceosome`GO:0042177^biological_process^negative regulation of protein catabolic process	GO:0003676^molecular_function^nucleic acid binding`GO:0005634^cellular_component^nucleus	GCCGAAGATACCACCGAAATATCTATTCATTTATTTTTTGAAATTCCTTCTATTCCGTGAACTACCATCAAAAACTAGTTAATTTACTACTGATAAGTTATCCAATCGAAAACTGCAGTTTTTAAGAACAGATTTAAGACGAATAAATAATATAAGAATGGTAAAGAGATGCAATCAATATCAAATTATAAAAAAATAAAATTAAGAAACAGTGATCGAATGAATATCTTGGATCTTTTAATCCACATTTTGGATCTTTTAATCCATTTGATGTGATAATGATAAAATCACTGATAACGATGTCAATAACAACAGTAACAAGAGTAATGTATGAACAGACAAGACAACGGGGTTAGAATGCATATCGAGTTCGAATATCCTCCAATTTCTTGTGAATCT…	MHLYNLTLQGSSAINQAIHGSFCGLPKQQEVCVARGNLLQLLFCDPKTGKIHVLCSHNVFGIIRSLLSFRLTGGTKDYIVIGSDAGRIVILEYNPQKVCFERVHQETFGKTGCRRIVPGQHLAVDPKGRAILIGAIERQKLVYVMNRDAAANLTISSPLEAHKSHCLCYHIVGVDVAFENPTFACLEVDYEDVDHDPTGQLASKIPQTLTFYELDLGLNHVVRKYAEPLVDKGNLLISVPGGQDGPSGVIVCCENYLVFKNLGDQPDIKCPIPRRRNELDDCDRSVIIVCTATHKTKLMYFFLVQTDQGDVFKVTLESEHDIVTELKIKYFDTIPVANAMCILKTGFLFTAGEFGDHNLYQIAHLGDEDNEPEYSSRMQLDEGETFFFAPRQLINLALV…
TRINITY_DN21535_c1_g1_i1	TM2 domain-containing protein Y66D12A.21 [Toxocara canis]	TM2 domain-containing protein Y66D12A.21 OS=Caenorhabditis elegans GN=Y66D12A.21 PE=3 SV=2	PF05154.15^TM2^TM2 domain^101-147^E:3.9e-13	ENOG4111IVN^tm2 domain-containing protein	KEGG:cel:CELE_Y66D12A.21	GO:0016021^cellular_component^integral component of membrane	.	TTTTTTAATCCATATTCTGATTTATTTTTACTCCGAATGTCACCAAGTTATCAGTGATCAAACGTGCACACACAAAATAAACAATCAACAGATAAACAATCCAATGAAATCAACTGATGTACATGTTGAAAGATAAACATTTTTTTGGACACGATAGAACATTTACATGCAAAAGCAGAGCTCATGAAAAACAATGTACACGAAATTGACTTACTAAATTCTATTAACGTTTCAAAATGAAATTCCCCTTATTTTTTAGCAGTTGCTAAACGAGTTTCGATCAGTCATTTGTTTCTTCAATGTCTAAACCGAAGAATCGGTTCACGGAGGACAGTCAAAACATGAGTACAGTGTCACATATGTTTCATTAGAGAATCGGACCGGTGTAACTTTAGGTCC…	MHRSISFRLAAVFLIHIIICVHADTGGFEPKPCSDLLMGQYRCEEPVISPATQLPETCAPDNSIRVFCEVAPNLECIGLLNGTNRFEKVIANGCKYSSGLNYSTALLLSVFLGWLGIDRFYLGYYAIGLLKMFSLGCFTILYLTDIILIALQLLGPADGTAYSMNYYGPKVTPVRFSNETYVTLYSCFDCPP*
TRINITY_DN21590_c0_g1_i1	.	.	.	.	.	.	.	GGTAACAATAATAATAACAATAATAATAACAGTAATAATGACAATAATAATAATAGAAATAATAATATAACAATGGTAATTTATCTCACTGCAGTCTTCACTTGGAACATTTTAAGGAACAGTCAAATTCAGTTGAAAATTGATCCATTCTATTCCTTGGAACAGAACAGGAATAGAATAGTTTAAGTGGAACAGACATGCCACTATCCACGATA	.
TRINITY_DN21590_c0_g2_i1	feminization of xx and xo animals family member (fem-1) [Ascaris suum]	NF-kappa-B inhibitor zeta OS=Homo sapiens GN=NFKBIZ PE=1 SV=1	PF13637.5^Ank_4^Ankyrin repeats (many copies)^554-596^E:8.3e-05	COG0666^Ankyrin Repeat	KEGG:hsa:64332`KO:K14242	GO:0016607^cellular_component^nuclear speck`GO:0005634^cellular_component^nucleus`GO:0000932^cellular_component^P-body`GO:0003712^molecular_function^transcription cofactor activity`GO:0006954^biological_process^inflammatory response`GO:0006357^biological_process^regulation of transcription from RNA polymerase II promoter`GO:0006351^biological_process^transcription, DNA-templated	.	AAACAAATTGATATTTATTATTTAATATAAATAATCAATACCAATCATTTAAGCAGATAATTTGTTTCTAACTCAATATCTCAATTCAAACAAATTTGCACTTCACAGTTGGTGATCTCCATACCAAGTCAATGGCTGCTTCTTCAAACACAACATCATGTGAGAAGCTACCAATGACAATGACAACAATAACATGTCGACTAGATTCACAGCAGCACGACGACAATGAAATTAGATGAGAAGATTATCAGCCATACAAACAAACAAACAATGATATAGATCGAGTGGCGAATGGAACAGCACGGGCACCAACTCGCATCACATTACCTGCACACTTTCGCGGGTATGTATTCCCTTCGGTTCGGGCTTGCACTCGACGAATTGTGTCATTCGGTGATC…	ETVNEEQQEGKSLKKKEKQKKNETEIDDDGVRKKITSIGVRNSVLDSDKEAVKGKTIAPKHDKESPERINNEYDAIRLKLKSVQCCSECQPQQFKEQCCDDMKHEEEILLSRGPVRSSRFVSSAAVDSSNSSAAYSHHNHHHPYTGAKHSSNTTTTTTAYGTAPQTAVDDYSVYNGYGSGYECGNSCWADSPEEDKFGGYLSSDGSSPATSCILSVPYENHSHYQLIQQHCSPVPFQSSQQQQNNKVKAGVNQSLEQFSQKPPRNSVNNQPVLSTGQEDLVINSALLNVNLELPDALSDFILKYSRRYSVSSSPNVTHLLKNNTDINGIICADDIILMSNNINNNNAFSSSPSRKSSGSESFDESSGSTPKHLQRPPSTDSGCDSPMSAGSAPQHSPAA…
TRINITY_DN21590_c0_g2_i2	Nuclear factor NF-kappa-B subunit [Toxocara canis]	NF-kappa-B inhibitor zeta OS=Homo sapiens GN=NFKBIZ PE=1 SV=1	PF13637.5^Ank_4^Ankyrin repeats (many copies)^185-227^E:2.4e-05	COG0666^Ankyrin Repeat	KEGG:hsa:64332`KO:K14242	GO:0016607^cellular_component^nuclear speck`GO:0005634^cellular_component^nucleus`GO:0000932^cellular_component^P-body`GO:0003712^molecular_function^transcription cofactor activity`GO:0006954^biological_process^inflammatory response`GO:0006357^biological_process^regulation of transcription from RNA polymerase II promoter`GO:0006351^biological_process^transcription, DNA-templated	.	GGTAACAATAATAATAACAATAATAATAACAGTAATAATGACAATAATAATAATAGAAATAATAATATAACAATGGTAATTTATCTCACTGCAGTCTTCACTTGGAACATTTTAAGGAACAGTCAAATTCAGTTGAAAATTGATCCATTCTATTCCTTGGAACAGAACAGGAATAGAATAGTTTAAGTGGAACAGACATACCACTATCCACGATAGATCATACCTACCAGTGCATAATTTATTATATGTTTACATCAATAACTTCAAACGCTTTGCAATATTAAGAGTAGCAATATAAAGTATTATAACTGTTTTGTAGTCGGGAATATGCATTCATGAAAGAAGATTTGTTCATTCATTCGCTCTCACTACCAACAATAACCAAACTTCGCCTACCAA…	PKHLQRPPSTDSGCDSPMSAGSAPQHSPAAPRGTTLGPPTPDQFQSQTGVLFDHQSLARKMDSCKRTAKDKLRSMISDNEMSEAWAWTCKCVQYFPGALCYQDTDRDSLLHIVTLHTDLAKIYALVEQMLKTEFPPTQKPFDMPNRFHETPLFLAVQKRCVAIVEYLLEAGAYPNVQTQRPERDAPLHYAAARGMTEIVETLCANRITDVNLVNGLGLTPLLCAVKNHGVIEEERQTLLDNKPVINALLKCGADPLIADATNGKTVIHYAVERMDPDLIEVNNYIIQNPKA*
TRINITY_DN21590_c0_g2_i6	feminization of xx and xo animals family member (fem-1) [Ascaris suum]	NF-kappa-B inhibitor zeta OS=Homo sapiens GN=NFKBIZ PE=1 SV=1	.	.	.	.	.	AAACAAATTGATATTTATTATTTAATATAAATAATCAATACCAATCATTTAAGCAGATAATTTGTTTCTAACTCAATATCTCAATTCAAACAAATTTGCACTTCACAGTTGGTGATCTCCATACCAAGTCAATGGCTGCTTCTTCAAACACAACATCATGTGAGAAGCTACCAATGACAATGACAACAATAACATGTCGACTAGATTCACAGCAGCACGACGACAATGAAATTAGATGAGAAGATTATCAGCCATACAAACAAACAAACAATGATATAGATCGAGTGGCGAATGGAACAGCACGGGCACCAACTCGCATCACATTACCTGCACACTTTCGCGGGTATGTATTCCCTTCGGTTCGGGCTTGCACTCGACGAATTGTGTCATTCGGTGATC…	MSSSNGTCLVAHAVSCSLGSQQAQQQQRKPKTNLVCDHHRFHISDIASKMQVASDSLNEMQHDKNGNADHSTNLIDKLSALSVADNRRSIVSDNHHTNANNDNNKQKNNRFVDAISPADFVTLQSLRSSALARKTNTTSKNNRGGAVLFTDLINCCSKKGDQTKETTVEKMNSKEICANTNTRSYKQTGGCEKWGDKGKKDGDICADMRKLSFLSAVGSDEKETVNEEQQEGKSLKKKEKQKKNETEIDDDGVRKKITSIGVRNSVLDSDKEAVKGKTIAPKHDKESPERINNEYDAIRLKLKSVQCCSECQPQQFKEQCCDDMKHEEEILLSRGPVRSSRFVSSAAVDSSNSSAAYSHHNHHHPYTGAKHSSNTTTTTTAYGTAPQTAVDDYSVYNGY…
TRINITY_DN21590_c0_g2_i8	Nuclear factor NF-kappa-B subunit [Toxocara canis]	NF-kappa-B inhibitor zeta OS=Homo sapiens GN=NFKBIZ PE=1 SV=1	.	.	.	.	.	AAACAAATTGATATTTATTATTTAATATAAATAATCAATACCAATCATTTAAGCAGATAATTTGTTTCTAACTCAATATCTCAATTCAAACAAATTTGCACTTCACAGTTGGTGATCTCCATACCAAGTCAATGGCTGCTTCTTCAAACACAACATCATGTGAGAAGCTACCAATGACAATGACAACAATAACATGTCGACTAGATTCACAGCAGCACGACGACAATGAAATTAGATGAGAAGATTATCAGCCATACAAACAAACAAACAATGATATAGATCGAGTGGCGAATGGAACAGCACGGGCACCAACTCGCATCACATTACCTGCACACTTTCGCGGGTATGTATTCCCTTCGGTTCGGGCTTGCACTCGACGAATTGTGTCATTCGGTGATC…	MSSSNGTCLVAHAVSCSLGSQQAQQQQRKPKTNLVCDHHRFHISDIASKMQVASDSLNEMQHDKNGNADHSTNLIDKLSALSVADNRRSIVSDNHHTNANNDNNKQKNNRFVDAISPADFVTLQSLRSSALARKTNTTSKNNRGGAVLFTDLINCCSKKGDQTKETTVEKMNSKEICANTNTRSYKQTGGCEKWGDKGKKDGDICADMRKLSFLSAVGSDEKETVNEEQQEGKSLKKKEKQKKNETEIDDDGVRKKITSIGVRNSVLDSDKEAVKGKTIAPKHDKESPERINNEYDAIRLKLKSVQCCSECQPQQFKEQCCDDMKHEEEILLSRGPVRSSRFVSSAAVDSSNSSAAYSHHNHHHPYTGAKHSSNTTTTTTAYGTAPQTAVDDYSVYNGY…
TRINITY_DN21563_c0_g1_i1	Endoplasmic reticulum aminopeptidase 1 [Toxocara canis]	Glutamyl aminopeptidase OS=Rattus norvegicus GN=Enpep PE=1 SV=2	PF11838.7^ERAP1_C^ERAP1-like C-terminal domain^2-116^E:3.1e-16	COG0308^aminopeptidase	KEGG:rno:64017`KO:K11141	GO:0005737^cellular_component^cytoplasm`GO:0016021^cellular_component^integral component of membrane`GO:0031983^cellular_component^vesicle lumen`GO:0012506^cellular_component^vesicle membrane`GO:0004177^molecular_function^aminopeptidase activity`GO:0070006^molecular_function^metalloaminopeptidase activity`GO:0042277^molecular_function^peptide binding`GO:0008270^molecular_function^zinc ion binding…	.	TCCACGAGTGTGATTTCGTTTCCAGATGCAAATTTTCTGTGGAAGAATATATTACGATTTAAGTGAGGTATTGTAACGGCGCAAAGTCAGATTGAAATCGGCAATGAACTCCAATATACTATTAATGCGGTGGCCGTCAGTAGACGTGCTCTATGTTTTGATCTTAATAAAAATTAGGGAATGAATAGCTGAAAATTCGGACATCTGGTGAATGCGTATGATCGTTACACAATTAAGAACGGGAAAGAGGATTAAAGGCGCACGAAGATGAGTAATTAAACGCATTTTAAAAAGACGAGGAGAACAGACGGATAAACAAAAGGGAGGAGAGCGATATTTGTACTGAGAAGAATGGTACAGTATAGATGCTTTCATGAATTATTGAAGAGATCTATCATT…	MLLAALAATQDIRLIYRFMNICLKPSIIRPSLLPRAFYLLMQNPNARLHAWRFFRIHFEQFDETIGSTTTMLGMMIKSIIEEFNTQFDLDQTLQFFKGKQLKASQPKVDQALDSIRLNIQWRKLNEKSLSKWLHEWNNDRSLQ*
TRINITY_DN21563_c0_g3_i1	Endoplasmic reticulum aminopeptidase 1 [Toxocara canis]	Glutamyl aminopeptidase OS=Rattus norvegicus GN=Enpep PE=1 SV=2	PF01433.19^Peptidase_M1^Peptidase family M1 domain^10-224^E:1.4e-75`PF11838.7^ERAP1_C^ERAP1-like C-terminal domain^302-619^E:1.5e-66	COG0308^aminopeptidase	KEGG:rno:64017`KO:K11141	GO:0005737^cellular_component^cytoplasm`GO:0016021^cellular_component^integral component of membrane`GO:0031983^cellular_component^vesicle lumen`GO:0012506^cellular_component^vesicle membrane`GO:0004177^molecular_function^aminopeptidase activity`GO:0070006^molecular_function^metalloaminopeptidase activity`GO:0042277^molecular_function^peptide binding`GO:0008270^molecular_function^zinc ion binding…	GO:0008237^molecular_function^metallopeptidase activity`GO:0008270^molecular_function^zinc ion binding	TCCACGAGTGTGATTTCGTTTCCAGATGCAAATTTTCTGTGGAAGAATATATTACGATTTAAGTGAGGTATTGTAACGGCGCAAAGTCAGATTGAAATCGGCAATGAACTCCAATATACTATTAATGCGGTGGCCGTCAGTAGACGTGCTCTATGTTTTGATCTTAATAAAAATTAGGGAATGAATAGCTGAAAATTCGGACATCTGGTGAATGCGTATGATCGTTACACAATTAAGAACGGGAAAGAGGATTAAAGGCGCACGAAGATGAGTAATTAAACGCATTTTAAAAAGACGAGGAGAACAGACGGATAAACAAAAGGGAGGAGAGCGATATTTGTACTGAGAAGAATGGTACAGTATAGATGCTTTCATGAATTATTGAAGAGATCTATCATT…	YCIRSRGILAMEFFESYFAIPYPLQKQDMIALDDFAEGAMENWGMITFRDEMLLHNLNTSTTKSKEIVALVVCHEYAHQWFGNLVTMKWWNDLWLNEGFANFMEYLCVDEIYPNWKVMDDFYSENFLMSMLLDGFNTTHAVSTSVDDPAQIGSIFDAISYQKGASIIAMIMGLTGKENFKMAIRDYLQTYAYGNADGNDLWRVIEKHSSLKAMNLSTMQIAESWTTHVGYPYIAAAIDRNQNSIVIHNQTRFMYLQETQHMYRTEWPIPVHYRSDYSTALNIAWIQPGDQDVRIPLEKSAKWIIVNSNSLGFMRVLYEQKIYDELTEQLRTNHQAISSLDRASIIDDAFAFANAGLLPISTAMGLVRYLEQNDEVERSPWNVIIAHLKMIENCIYDSEH…
TRINITY_DN21599_c0_g2_i2	.	.	.	.	.	.	.	CAGAAAATGTTTATTTATGAGAAAAAGAACAATATTAATTTAATCAACAATTAATAAGGAAATCAAAAGAGAAATAAATGAAATGAGCAAAAAGAAACATGATCCGCTTATAGTGAATATTTTTTCAAACAAAAGAGGCAAACTGCGTTAAATTTTAACGTTCGAAAACAAAATTCATTAACACAAACGCCAAAATAAAAGTATAAAGCGTATTAAAGTTGTTATGACAAATACTCTCGAAATCAATCATTTAAATAATATTTATAATGTATATACACAGATTATTTTAAAACTATTGACACTCAATGGAATAACTCGGCGTTCGCCAACATTTCCACCCACTCCTTGGATTAATTCACTCTGAAAGTGACCCCCGTCTAAAAATCTAGCTAAAACCAA…	MQCRYLQFCHLHHSNVSQHDNYEQQLIQMNCWIVIEGPSPSENIPRNLLEKPKKPKKPTSETITNIIFSENRRCLLAVGYSARLRFKAELWEKIIFRTKRAKTVSC*
TRINITY_DN21599_c0_g2_i3	Leucine-rich repeat and calponin homology domain-containing protein 3, partial [Toxocara canis]	Leucine-rich repeat and calponin homology domain-containing protein 3 OS=Mus musculus GN=Lrch3 PE=1 SV=3	PF13855.5^LRR_8^Leucine rich repeat^171-229^E:1.9e-06`PF13855.5^LRR_8^Leucine rich repeat^196-251^E:4.1e-07`PF00307.30^CH^Calponin homology (CH) domain^878-950^E:7.1e-08	COG4886^leucine Rich Repeat	KEGG:hsa:84859	GO:0005829^cellular_component^cytosol`GO:0005576^cellular_component^extracellular region`GO:0005886^cellular_component^plasma membrane`GO:0007165^biological_process^signal transduction	GO:0005515^molecular_function^protein binding	GGAAAACAAGTGAAAATGAAAGTATCGATTGTAAGTACAAACCTCAGGAACGCCAATACGTCGGCAAGCCGATAAGAAGTTTTCAATGTTCCGTCGACATTTTGGAGAAGACAGTGGAGCCGTTGGGGAGGAAGATGTAAGCACAGTGGGTACAGAACGGGCACGAACTGAGTTTACAAAATTACATAGATGAATGCCGTCCGCAAGAGATGTAGCCAGTTGATCACGTTCATGTGGCAAGCTCACATTCAGTCGCTGTTCCAAAACCTTGCGCATATTATCAATTACGCCAGAAGTGTTATGAGTAATACTAGTTGGTATGGTGCTATGTGAAGATGTGGTCGTTTTTGTTGGATCGCTTGCATGCATGATCCGCTTCTTATCGGGAAATGCTGCAGT…	MLIDVNRTKRPSAPQSSKKTSAKKSVLKTASSWRKRRGNGTAVSHTPPIAPASIPSTSHQQQLLSHSVDKMFEEAELSGVLMLASRKLKEFPSNLAVKYDISDVISADLSDNRLNELPICICELASMETLRVRSTGLRSLPAAVQLLESLVYLDLSENQLSSLPIGLFSLRLQVLLLTGNRLESIPREVRHLADSIHELDVSCNRLRTIPADIALLKLLRVLNLRDNHLTRLPSELSRMELRVLDVSENEIGELPSELRHMSSLVELCTYGNPLTTPPATICSKGREHVFKWLRAQANCSENGLRQMDWSMNRPVSINATLRRGKYHDNGIDTIYRRNDRRSRAPRFNTLGGSDSGYASTVDEHRYSHEFQTPNAPGCLFGIDESLRSSTANNPDFTSY…
TRINITY_DN21599_c0_g2_i4	Leucine-rich repeat and calponin homology domain-containing protein 3, partial [Toxocara canis]	Leucine-rich repeat and calponin homology domain-containing protein 3 OS=Mus musculus GN=Lrch3 PE=1 SV=3	PF13855.5^LRR_8^Leucine rich repeat^171-229^E:1.1e-06`PF13855.5^LRR_8^Leucine rich repeat^196-251^E:4.3e-07`PF00307.30^CH^Calponin homology (CH) domain^878-977^E:7.6e-12	COG4886^leucine Rich Repeat	KEGG:hsa:84859	GO:0005829^cellular_component^cytosol`GO:0005576^cellular_component^extracellular region`GO:0005886^cellular_component^plasma membrane`GO:0007165^biological_process^signal transduction	GO:0005515^molecular_function^protein binding	CAGAAAATGTTTATTTATGAGAAAAAGAACAATATTAATTTAATCAACAATTAATAAGGAAATCAAAAGAGAAATAAATGAAATGAGCAAAAAGAAACATGATCCGCTTATAGTGAATATTTTTTCAAACAAAAGAGGCAAACTGCGTTAAATTTTAACGTTCGAAAACAAAATTCATTAACACAAACGCCAAAATAAAAGTATAAAGCGTATTAAAGTTGTTATGACAAATACTCTCGAAATCAATCATTTAAATAATATTTATAATGTATATACACAGATTATTTTAAAACTATTGACACTCAATGGAATAACTCGGCGTTCGCCAACATTTCCACCCACTCCTTGGATTAATTCACTCTGAAAGTGACCCCCGTCTAAAAATCTAGCTAAAACCAA…	MLIDVNRTKRPSAPQSSKKTSAKKSVLKTASSWRKRRGNGTAVSHTPPIAPASIPSTSHQQQLLSHSVDKMFEEAELSGVLMLASRKLKEFPSNLAVKYDISDVISADLSDNRLNELPICICELASMETLRVRSTGLRSLPAAVQLLESLVYLDLSENQLSSLPIGLFSLRLQVLLLTGNRLESIPREVRHLADSIHELDVSCNRLRTIPADIALLKLLRVLNLRDNHLTRLPSELSRMELRVLDVSENEIGELPSELRHMSSLVELCTYGNPLTTPPATICSKGREHVFKWLRAQANCSENGLRQMDWSMNRPVSINATLRRGKYHDNGIDTIYRRNDRRSRAPRFNTLGGSDSGYASTVDEHRYSHEFQTPNAPGCLFGIDESLRSSTANNPDFTSY…
TRINITY_DN21508_c0_g2_i1	RecName: Full=Succinate dehydrogenase [ubiquinone] cytochrome b small subunit, mitochondrial; Short=CybS; AltName: Full=Cytochrome b558 small subunit; AltName: Full=Succinate-ubiquinone reductase membrane anchor subunit; Flags: Precursor	Succinate dehydrogenase [ubiquinone] cytochrome b small subunit, mitochondrial OS=Ascaris suum PE=1 SV=2	.	.	.	GO:0016021^cellular_component^integral component of membrane`GO:0005743^cellular_component^mitochondrial inner membrane`GO:0005749^cellular_component^mitochondrial respiratory chain complex II, succinate dehydrogenase complex (ubiquinone)`GO:0020037^molecular_function^heme binding`GO:0046872^molecular_function^metal ion binding`GO:0048039^molecular_function^ubiquinone binding`GO:0006099^biologica…	.	GCATACGTGTTCTCGGCGTGTCTTCTGGCTGGATTGCTCTATTTCAACCAACACGACGTCGGATTGACGCGAGCATTCGAAATGGTTTGGGAATTGTAAGCCGAACTGAACCGGAGAAATTGTCGCAATTAGTGTTTTGTGATGTGTCTATAATAGTTGAATCAGTATCATATTCCTTTTTCATTGCTGATTTGATTTTAATTTACGAGTATTTCTGTTATTGTAACATCTCTGCTTCAATAAATTTTTA	.
TRINITY_DN21508_c0_g2_i2	RecName: Full=Succinate dehydrogenase [ubiquinone] cytochrome b small subunit, mitochondrial; Short=CybS; AltName: Full=Cytochrome b558 small subunit; AltName: Full=Succinate-ubiquinone reductase membrane anchor subunit; Flags: Precursor	Succinate dehydrogenase [ubiquinone] cytochrome b small subunit, mitochondrial OS=Ascaris suum PE=1 SV=2	PF05328.11^CybS^CybS, succinate dehydrogenase cytochrome B small subunit^55-155^E:1.8e-21	.	.	GO:0016021^cellular_component^integral component of membrane`GO:0005743^cellular_component^mitochondrial inner membrane`GO:0005749^cellular_component^mitochondrial respiratory chain complex II, succinate dehydrogenase complex (ubiquinone)`GO:0020037^molecular_function^heme binding`GO:0046872^molecular_function^metal ion binding`GO:0048039^molecular_function^ubiquinone binding`GO:0006099^biologica…	.	CTGTTTGCTATTCGTGTGTTTTCGTGTTCATCTGCTCAACCATATGGTTTTCGTATGCTTAGTTTTGCTAGCCTTAAGTCGACGCTAGTCTTAAGTCAGAATATGCCATATTTTTGTGTATCCCTCGCTGTTGAGATCGAAAGGTGGCTACATGCCGCTGATTCTTTTAGATACCATCATAGTGTGCTGATTCTGATGATGCTGAAGTAGTATTTTTCCGTCATTCGTAGAACTAAAATGTAGCGAAGCTCGTTGGTTGAAAGTTGGTTGTAACTTGATCACAATCATACTCCATAAAATTCGAGTGGATTGTTGGAAATTTCTGTGCTTCACGTTGAATTCTCAACCGATCTGTCGGTATTGTTTCTAGCACAACAAATACGTTCATACTTCAGATTA…	MLSAALRRSVPLSARILRTSLIQRCAGATSAAVTGSAPPQFDPVAAQKGFKPLHSHATMFKIERYFAAAMVPLLPAAYFVHGPEMDLVLSLALALHVHWGIWGVVNDYGRPFVLGDTLAAAVRVGAYVFSACLLAGLLYFNQHDVGLTRAFEMVW
TRINITY_DN21508_c0_g2_i3	RecName: Full=Succinate dehydrogenase [ubiquinone] cytochrome b small subunit, mitochondrial; Short=CybS; AltName: Full=Cytochrome b558 small subunit; AltName: Full=Succinate-ubiquinone reductase membrane anchor subunit; Flags: Precursor	Succinate dehydrogenase [ubiquinone] cytochrome b small subunit, mitochondrial OS=Ascaris suum PE=1 SV=2	.	.	.	GO:0016021^cellular_component^integral component of membrane`GO:0005743^cellular_component^mitochondrial inner membrane`GO:0005749^cellular_component^mitochondrial respiratory chain complex II, succinate dehydrogenase complex (ubiquinone)`GO:0020037^molecular_function^heme binding`GO:0046872^molecular_function^metal ion binding`GO:0048039^molecular_function^ubiquinone binding`GO:0006099^biologica…	.	GTCCATTCGTGCTAGGAGATACACTGGCTGCAGCCGTACGTGTTGGAGCATACGTGTTCTCGGCGTGTCTTCTGGCTGGATTGCTCTATTTCAACCAACACGACGTCGGATTGACGCGAGCATTCGAAATGGTTTGGGAATTGTAAGCCGAACTGAACCGAAGAAATTGTCACAATTAGTGTTTTGTGATGTGTCTATAATAGTTGAATCAGTATCATATTCCTTTTTCATTGCTGATTTGATTTTAATTTACGAGTATTTCTGTTATTGTAACATCTCTGCTTCAATAAATTTTTA	.
TRINITY_DN21508_c0_g3_i1	RecName: Full=Succinate dehydrogenase [ubiquinone] cytochrome b small subunit, mitochondrial; Short=CybS; AltName: Full=Cytochrome b558 small subunit; AltName: Full=Succinate-ubiquinone reductase membrane anchor subunit; Flags: Precursor	Succinate dehydrogenase [ubiquinone] cytochrome b small subunit, mitochondrial OS=Ascaris suum PE=1 SV=2	.	.	.	GO:0016021^cellular_component^integral component of membrane`GO:0005743^cellular_component^mitochondrial inner membrane`GO:0005749^cellular_component^mitochondrial respiratory chain complex II, succinate dehydrogenase complex (ubiquinone)`GO:0020037^molecular_function^heme binding`GO:0046872^molecular_function^metal ion binding`GO:0048039^molecular_function^ubiquinone binding`GO:0006099^biologica…	.	GTGTTCTCGGCGTGTCTTCTGGCTGGATTGCTCTATTTCAACCAACACGACGTCGGATTGACGCGAGCATTCGAAATGGTTTGGGAATTGTAAGCCGAACTGAACCGGAGAAATTGTCACAATTAGTGTTTTGTGATGTGTCTATAATAGTTGAATCAGTATCATATTCCTTTTTCATTGCTGATTTGATTTTAATTTACGAGTATTTCTGTTATTGTAACATCTCTGCTTCAATAAATTTTTA	.
TRINITY_DN21508_c0_g4_i1	.	.	.	.	.	.	.	CAATTAGTGTTTTGTGATGTGTCTATAATAGTTGAATCAGTATCATATTCCTTTTTCATTGCTGATTTGATTTTAATTTACGAGTATTTCTGTTATTGTAACATCTCTGCTTCAATAAATTTTTAAACACTATCTGCCAAATTTTTTGTCAATATCTTTTAACTTATATTCTCCCAATTTAGTGGATGTCCACGTATGAATGTCAGTCTTTGCTGACCTTCCTTAGTAACCAATATTTCTCCATGTGCAAATATTTTAGTGGTGTTGGTTTGTCTATATGTTTAGTTTGGCTCTTTCCGTATGTCTATTCTTTCCAGAGCTAATTCTCGCCGGTGCCGGTAACTTTTCTTGCGTTTATCTCCTAGTGATAACATCCGCTGATTGCTTTCGTCAGTTCTT…	.
TRINITY_DN21508_c0_g4_i2	.	.	.	.	.	.	.	CAATTAGTGTTTTGTGATGTGTCTATAATAGTTGAATCAGTATCATATTCCTTTTTCATTGCTGATTTGATTTTAATTTACGAGTATTTCTGTTATTGTAACATCTCTGCTTCAATAAATTTTTAGACACTATCTGCCAAATTTTTTGTCAATATCTTTTAACTTATATTCCCCCAATTTAGTGGATGTCCACGTATGAATGTCAGTCTTTGCTGACCTTCCTTAGTAACCAATATTTCTCCATGTGCAAATATTTTAGTGGTGTTGGTTTGTCTATATGTTTAGTTTGGCTCTTTCCGTATGTCTATTCTTTCCAGAGCTAATTCTCGCCGGTGCCGGTAACTTTTCTTGCGTTTATCTCTTAGTGATAACATCCGCCGATTGCTTTCGTCAGTTCTT…	.
TRINITY_DN21508_c0_g5_i1	.	.	.	.	.	.	.	CAATTAGTGTTTTGTGATGTGTCTATAATAGTTGAATCAGTATCATATTCCTTTTTCATTGCTGATTTGATTTTAATTTACGAGTATTTCTGTTATTGTAACATCTCTGCTTCAATAAATTTTTAAACACTATCTGCCAAATTTTTTGTCAATATCTTTTAACTTATATTCCCCCAATTTAGTGGATGTCCACGTATGAATGTCAGTCTTTGCTGACCTTCCTTAGTAACCAATATTTCTCCATGT	.
TRINITY_DN21571_c0_g1_i1	Serine/threonine-protein kinase unc-51 [Toxocara canis]	Serine/threonine-protein kinase unc-51 OS=Caenorhabditis elegans GN=unc-51 PE=1 SV=1	PF12063.7^DUF3543^Domain of unknown function (DUF3543)^11-132^E:2.5e-14	ENOG410XR01^Unc51-like kinase	KEGG:cel:CELE_Y60A3A.1`KO:K08269	GO:0030424^cellular_component^axon`GO:0043005^cellular_component^neuron projection`GO:0043025^cellular_component^neuronal cell body`GO:0005524^molecular_function^ATP binding`GO:0046872^molecular_function^metal ion binding`GO:0004672^molecular_function^protein kinase activity`GO:0004674^molecular_function^protein serine/threonine kinase activity`GO:0043277^biological_process^apoptotic cell clearan…	GO:0004674^molecular_function^protein serine/threonine kinase activity	GGTGCAATAAGATTTGTGCGTTTGTCAACTTGGTACGTTTCACGTCGCCGATTCAGAAATGCAAAAATCATAATCTTCAAAACGGTATTTTTAGTAGTAGATGCCAAATTACACCGCCTTAGTTGTAATAGTCGAGGACCATGAACGATACAACTGACTTTAACTATATCGAAGCATCGAGTAAGTTTTTGCCCTGTCAGACTCTATTGTCCATTGATCTATATCAATCGCCTACCGCACTAAATCACACCATATCAATTGCGATATCAATGAAATTTTTGACATCGAGTTTCATCATTTCATCCAATCATTTAATAAACCTGTTATATTTATAATACAGCAAAGATCAAATGACTACACAAATCAACTGACATTAAATGCCATAATGAACAATAATAC…	MLSSALLLAQKQVSAEALHPSPAVQHVLNQLNDKYHQCLMRSQELASLGLPAADPAMAVISAERIMYKHAIDLCQSAALDELFGNPHLCSQRYQTAYMMLHTLSEQVSSESDKMILSKYKTAVEKRLRILEKQGLVQAISTT*
TRINITY_DN21571_c0_g1_i2	serine threonine-protein kinase unc-51 [Ascaris suum]	Serine/threonine-protein kinase unc-51 OS=Caenorhabditis elegans GN=unc-51 PE=1 SV=1	PF00069.24^Pkinase^Protein kinase domain^9-275^E:1.1e-61`PF07714.16^Pkinase_Tyr^Protein tyrosine kinase^12-269^E:1.2e-46`PF06293.13^Kdo^Lipopolysaccharide kinase (Kdo/WaaP) family^55-144^E:0.00011	ENOG410XR01^Unc51-like kinase	KEGG:cel:CELE_Y60A3A.1`KO:K08269	GO:0030424^cellular_component^axon`GO:0043005^cellular_component^neuron projection`GO:0043025^cellular_component^neuronal cell body`GO:0005524^molecular_function^ATP binding`GO:0046872^molecular_function^metal ion binding`GO:0004672^molecular_function^protein kinase activity`GO:0004674^molecular_function^protein serine/threonine kinase activity`GO:0043277^biological_process^apoptotic cell clearan…	GO:0004672^molecular_function^protein kinase activity`GO:0005524^molecular_function^ATP binding`GO:0006468^biological_process^protein phosphorylation`GO:0016773^molecular_function^phosphotransferase activity, alcohol group as acceptor`GO:0016020^cellular_component^membrane	GCTCGAAATTCAAAATGGGTGAAATGAGAATGGGTGAAATGAAGCGTGAAAAGTACCGTTGTGAGCAAAGATGAGGATTTCCGAAGAGTTCATCTAATGCAGCACTCTGACATAAATCAATCGCATGCTTGTACATGATGCGTTCGGCTGATATCACTGCCATTGCTGGATCTGCTGCCGGCAAACCCAAAGATGCCAGTTCTTGAGAACGCATCAGACACTGATGATATTTGTCATTCAACTGATTCAGAACATGTTGCACAGCCGGTGATGGATGTAATGCCTCTGCACTGACTTGCTTTTGGGCCAGAAGCAGAGCCGACGACAGCATATGTAACGCTCGCACATAAACAACCAATTGTTCGGCACGACGATACGCATCCGAATATTCTTTCTTCT…	MVDSGDFTFLPSVHGQHTQHSPVPARRPTSATNPNESHLTCPVKQVQVHTATAGGSSNIRAVPVPSQRLAYAKMEERRNGSMITTAKKTSSNAASSQAAAASSEIRVPSIEQINLPSTQFVVREPRSTRHETSLPRRSRRYTVDSSQAASNHVPTSSDANLHTALKSVPEGATASAVAHADASDPCPSSTTTTTIPKSATVNESLSRNHSVESMMLNASATSNRDTGQPAHGACRTDGTTTKEPHTVMGSPSPPIDNLKYLSVSPPRSCASLTVRAAPRSTNQISSSSLSDDDEDVELDRPIHLPFASSKALPSMDDSTHSQLMESVSVDESISGNVTETLAKVSSNNANNTPSSPANNLVTPTHYEDDINVDDDINDDVPPSLQQETLMEAEHVQVLA…
TRINITY_DN21571_c0_g1_i3	serine threonine-protein kinase unc-51 [Ascaris suum]	Serine/threonine-protein kinase unc-51 OS=Caenorhabditis elegans GN=unc-51 PE=1 SV=1	PF00069.24^Pkinase^Protein kinase domain^9-275^E:1.1e-61`PF07714.16^Pkinase_Tyr^Protein tyrosine kinase^12-269^E:1.2e-46`PF06293.13^Kdo^Lipopolysaccharide kinase (Kdo/WaaP) family^55-144^E:0.00011	ENOG410XR01^Unc51-like kinase	KEGG:cel:CELE_Y60A3A.1`KO:K08269	GO:0030424^cellular_component^axon`GO:0043005^cellular_component^neuron projection`GO:0043025^cellular_component^neuronal cell body`GO:0005524^molecular_function^ATP binding`GO:0046872^molecular_function^metal ion binding`GO:0004672^molecular_function^protein kinase activity`GO:0004674^molecular_function^protein serine/threonine kinase activity`GO:0043277^biological_process^apoptotic cell clearan…	GO:0004672^molecular_function^protein kinase activity`GO:0005524^molecular_function^ATP binding`GO:0006468^biological_process^protein phosphorylation`GO:0016773^molecular_function^phosphotransferase activity, alcohol group as acceptor`GO:0016020^cellular_component^membrane	GGTGCAATAAGATTTGTGCGTTTGTCAACTTGGTACGTTTCACGTCGCCGATTCAGAAATGCAAAAATCATAATCTTCAAAACGGTATTTTTAGTAGTAGATGCCAAATTACACCGCCTTAGTTGTAATAGTCGAGGACCATGAACGATACAACTGACTTTAACTATATCGAAGCATCGAGTAAGTTTTTGCCCTGTCAGACTCTATTGTCCATTGATCTATATCAATCGCCTACCGCACTAAATCACACCATATCAATTGCGATATCAATGAAATTTTTGACATCGAGTTTCATCATTTCATCCAATCATTTAATAAACCTGTTATATTTATAATACAGCAAAGATCAAATGACTACACAAATCAACTGACATTAAATGCCATAATGAACAATAATAC…	MVDSGDFTFLPSVHGQHTQHSPVPARRPTSATNPNESHLTCPVKQVQVHTATAGGSSNIRAVPVPSQRLAYAKMEERRNGSMITTAKKTSSNAASSQAAAASSEIRVPSIEQINLPSTQFVVREPRSTRHETSLPRRSRRYTVDSSQAASNHVPTSSDANLHTALKSVPEGATASAVAHADASDPCPSSTTTTTIPKSATVNESLSRNHSVESMMLNASATSNRDTGQPAHGACRTDGTTTKEPHTVMGSPSPPIDNLKYLSVSPPRSCASLTVRAAPRSTNQISSSSLSDDDEDVELDRPIHLPFASSKALPSMDDSTHSQLMESVSVDESISGNVTETLAKVSSNNANNTPSSPANNLVTPTHYEDDINVDDDINDDVPPSLQQETLMEAEHVQVLA…
TRINITY_DN21582_c0_g1_i2	hypothetical protein ASU_14890 [Ascaris suum]	.	PF13383.5^Methyltransf_22^Methyltransferase domain^62-281^E:4.4e-26`PF05050.11^Methyltransf_21^Methyltransferase FkbM domain^104-251^E:6.5e-09	.	.	.	.	GCGCTTTTTTTTTTACAGAAATTACGTGGAATCGAACAATGAACATCATTATTGAAACGAAAACAAGTTACGTTTTCCTTCACACAATAAAACAATTCTCCTTGCTGAAGTACTACAATAATGTTCAGAAGTTCGCACATTCAGAGTTTGCTTCCACATCATCGTTGCACGACACGTATAACAACAAAAACAAAAAAGGTAAATGAACATCAAATAGAGTCATTCAGGACAGGTAACTGGCAAGAAGAGTGGCGCCGTATTTCTTTAAACATGACGAATGAATGAAACTATATTCGCTTAATTGCTGCCAGTAAGGATTGAGCTCGTGTGCAAACAGGTAATAGCCATGCTTTGCGATTTCCTTCATGAACGGAATTCTCTTTGGCAAAGCATAATGTA…	VTVTSSTVFSNGVAKHLLVLFFLGITIIMLVKTVKPPVNMIRVHARTADKPACASNNMTENDDLLQKMKQIYQQQAISRKSILNDSSALTHALLHTYIVPEVFCPGLTRIGNLGDGGKWICSPFNVPRENCAIISLGTANEISFETELQRITDKRCKLVAVDKSNQTAEVIKGLESINGKFMKGTLGAVLNTTANLITLDHVMQKYGIKSIEILKIDIEGGEDQVIPPVIASQNICQILIEIHYALPKRIPFMKEIAKHGYYLFAHELNPYWQQLSEYSFIHSSCLKKYGATLLASYLS*
TRINITY_DN21588_c0_g1_i1	Transcription factor BTF3 -like protein [Toxocara canis]	Transcription factor BTF3 homolog OS=Caenorhabditis elegans GN=icd-1 PE=1 SV=1	.	.	.	.	.	AGTTCAATGGTTTAATTTCCCGTATCCGTGCTTGCTCCAAGACATGTTTCTCTCATGTCTTGCATTTAGGTTTCATATTATTTGTAAAAATCTGGTTTTTAAGTGCCGTGTTGATTGTAATTGTGGTCAGAAACGTAATAATATCAAATGATTGTTGCGCTCAACTGAAGGTCTGTTTTAGAATCGCTCATTGGGGTTATTTATACGTCTATCTGCCTGTTCAGTATGAATTACGAAAAGATAAAAAAGTTACAGCAAAATGCAGCACAAGTTCGCACAGGTGGCAAGGGAACCGCACGTAGGAAGAAGAAGGTTGTACATAAGACGGCTGCTACCGATGACAAGAAATTACAGAGCAATTTGAAGAAACTTTCAGTGACCAACATCCCAGGAATTGAG…	MNYEKIKKLQQNAAQVRTGGKGTARRKKKVVHKTAATDDKKLQSNLKKLSVTNIPGIEEVNMIKDDGTVIHFNNPKVQASVPANTFSVTGSAENKQITEMLPGILNQLGAESLTHLKKLANNVTSRFKTADDDDVPDLVGDFDEASKNESKVGGECKEDHDHEHDHDHDHEQEKENAKDAEVADESAEATVNEIEKKTVEA*
TRINITY_DN21523_c0_g1_i1	peptidyl-prolyl cis-trans isomerase fkbp2 [Ascaris suum]	Peptidyl-prolyl cis-trans isomerase FKBP2 OS=Homo sapiens GN=FKBP2 PE=1 SV=2	PF00254.27^FKBP_C^FKBP-type peptidyl-prolyl cis-trans isomerase^43-132^E:7.2e-35	COG0545^Peptidyl-prolyl cis-trans isomerase	.	GO:0005737^cellular_component^cytoplasm`GO:0005789^cellular_component^endoplasmic reticulum membrane`GO:0005528^molecular_function^FK506 binding`GO:0003755^molecular_function^peptidyl-prolyl cis-trans isomerase activity`GO:0061077^biological_process^chaperone-mediated protein folding	.	GGGTCAGGTGATTAAGGGATGGGTTTAATTACCCAAGTTTGAGAGAAATGATGCGTTGTTCAATGGTCTTATTGGTAGTGCTGTCGCTGATGGTTGCGATTGGTTGGTGCGATGAGAGGAAGGTGACTCGCTTACAGATCGGCATCAAGAAACGTGCCGAGAAATGCGATATGAAAGCAATGAAGGGTGACGTTCTTCACATGCATTACACTGGTACGCTTGAAGATGGTACGGAATTCGATAGTAGTCGAACACGCAATCAGGAATTTACTTTCACGTTGGGTATGGGTCAGGTGATTAAGGGATGGGATCAGGGCTTATTGAATATGTGTGAAGGTGAACAGAGACGTCTGACAATTCCAGCTGATTTGGGATATGGGGAGCGTGGAGCACCACCAA…	MMRCSMVLLVVLSLMVAIGWCDERKVTRLQIGIKKRAEKCDMKAMKGDVLHMHYTGTLEDGTEFDSSRTRNQEFTFTLGMGQVIKGWDQGLLNMCEGEQRRLTIPADLGYGERGAPPKIPPGATLKFDVELLKIERKTEL*
TRINITY_DN21562_c3_g1_i1	Y-box factor -like protein, partial [Toxocara canis]	Y-box factor homolog OS=Aplysia californica PE=2 SV=1	.	.	.	GO:0005634^cellular_component^nucleus`GO:0003677^molecular_function^DNA binding`GO:0003723^molecular_function^RNA binding`GO:0006355^biological_process^regulation of transcription, DNA-templated`GO:0006351^biological_process^transcription, DNA-templated	.	GGGGGAGGGAGGGAGGAGGTATGATTTATCTGCTGATCTAAACATGTTACTGAAAATAAAAATGATCAGGAACATAGTCTTATTTTGTAGAAACAAGTTAAATTCCTCCCCATTACGTTATTACAGTTGCTTGACATCGACCAAAATGACTATGACATTAATTGATCTTGAACAACTCAATATCATTGGAATAAATAATTTCCAGAAAATCCGCCTCTATGTTTGATTACATAACGCGATGTGTTGCACAGCCATTCAATAGAGTGAAATTGCATTTGAAAGAGTATAGACCGGATATTGTACATGCTGTAGAAACGAATAAGTTTGTCGTTGATGCGGCATAGGTTTGAAGATTGCAATACTAATGATTCAGTTCGACAGATAGATTAATAATAAGTT…	.
TRINITY_DN21562_c3_g1_i2	Y-box factor -like protein, partial [Toxocara canis]	Y-box factor homolog OS=Aplysia californica PE=2 SV=1	.	.	.	GO:0005634^cellular_component^nucleus`GO:0003677^molecular_function^DNA binding`GO:0003723^molecular_function^RNA binding`GO:0006355^biological_process^regulation of transcription, DNA-templated`GO:0006351^biological_process^transcription, DNA-templated	.	GGGGGAGGGAGGGAGGAGGTATGATTTATCTGCTGATCTAAACATGTTACTGAAAATAAAAATGATCAGGAACATAGTCTTATTTTGTAGAAACAAGTTAAATTCCTCCCCATTACGTTATTACAGTTGCTTGACATCGACCAAAATGACTATGACATTAATTGATCTTGAACAACTCAATATCATTGGAATAAATAATTTCCAGAAAATCCGCCTCTATGTTTGATTACATAACGCGATGTGTTGCACAGCCATTCAATAGAGTGAAATTGCATTTGAAAGAGTATAGACCGGATATTGTACATGCTGTAGAAACGAATAAGTTTGTCGTTGATGCGGCATAGGTTTGAAGATTGCAATACTAATGATTCAGTTCGACAGATAGATTAATAATAAGTT…	.
TRINITY_DN21562_c3_g1_i6	y-box factor-like protein [Ascaris suum]	Y-box factor homolog OS=Aplysia californica PE=2 SV=1	PF00313.21^CSD^'Cold-shock' DNA-binding domain^41-108^E:4.1e-28	.	.	GO:0005634^cellular_component^nucleus`GO:0003677^molecular_function^DNA binding`GO:0003723^molecular_function^RNA binding`GO:0006355^biological_process^regulation of transcription, DNA-templated`GO:0006351^biological_process^transcription, DNA-templated	GO:0003677^molecular_function^DNA binding`GO:0006355^biological_process^regulation of transcription, DNA-templated	GGGGGAGGGAGGGAGGAGGTATGATTTATCTGCTGATCTAAACATGTTACTGAAAATAAAAATGATCAGGAACATAGTCTTATTTTGTAGAAACAAGTTAAATTCCTCCCCATTACGTTATTACAGTTGCTTGACATCGACCAAAATGACTATGACATTAATTGATCTTGAACAACTCAATATCATTGGAATAAATAATTTCCAGAAAATCCGCCTCTATGTTTGATTACATAACGCGATGTGTTGCACAGCCATTCAATAGAGTGAAATTGCATTTGAAAGAGTATAGACCGGATATTGTACATGCTGTAGAAACGAATAAGTTTGTCGTTGATGCGGCATAGGTTTGAAGATTGCAATACTAATGATTCAGTTCGACAGATAGATTAATAATAAGTT…	MTDNKNSKPEGEQDQSKSEVPVPLNDENHIDGKQIIARQIQGTVKWFNVKNGYGFINRADTGEDIFVHQTAVTKNNPNKYLRSLGDGEKVEFDVVEGQKGPEAANVTGPDGTNVEGSKYAADKSEGGRGGRGYRRRFYYGGYRSGRGGRRATSEGDNAGDTGEEGDAADEGVRRRGRGGYRGRGRGRGFRGRGGRGRGGQRRSASEGERHESVGNGEHTPPQENGFRGGGAGRGGTGSRGGRGRGGRGRRGGRMNENSPNEVEDKGMVNAGDSKGTNATTPSNEHAPLAQTNDAKETVVQA*
TRINITY_DN21562_c3_g1_i7	y-box factor-like protein [Ascaris suum]	Y-box factor homolog OS=Aplysia californica PE=2 SV=1	.	.	.	GO:0005634^cellular_component^nucleus`GO:0003677^molecular_function^DNA binding`GO:0003723^molecular_function^RNA binding`GO:0006355^biological_process^regulation of transcription, DNA-templated`GO:0006351^biological_process^transcription, DNA-templated	.	GGGGGAGGGAGGGAGGAGGTATGATTTATCTGCTGATCTAAACATGTTACTGAAAATAAAAATGATCAGGAACATAGTCTTATTTTGTAGAAACAAGTTAAATTCCTCCCCATTACGTTATTACAGTTGCTTGACATCGACCAAAATGACTATGACATTAATTGATCTTGAACAACTCAATATCATTGGAATAAATAATTTCCAGAAAATCCGCCTCTATGTTTGATTACATAACGCGATGTGTTGCACAGCCATTCAATAGAGTGAAATTGCATTTGAAAGAGTATAGACCGGATATTGTACATGCTGTAGAAACGAATAAGTTTGTCGTTGATGCGGCATAGGTTTGAAGATTGCAATACTAATGATTCAGTTCGACAGATAGATTAATAATAAGTT…	.
TRINITY_DN21528_c0_g2_i1	Elongation factor Tu, mitochondrial [Toxocara canis]	Elongation factor Tu, mitochondrial OS=Mus musculus GN=Tufm PE=1 SV=1	PF00009.26^GTP_EFTU^Elongation factor Tu GTP binding domain^53-246^E:8.1e-55`PF03144.24^GTP_EFTU_D2^Elongation factor Tu domain 2^272-341^E:7.1e-14`PF03143.16^GTP_EFTU_D3^Elongation factor Tu C-terminal domain^350-439^E:5.2e-11	COG0050^This protein promotes the GTP-dependent binding of aminoacyl-tRNA to the A-site of ribosomes during protein biosynthesis (By similarity)	KEGG:mmu:233870`KO:K02358	GO:0070062^cellular_component^extracellular exosome`GO:0016020^cellular_component^membrane`GO:0005743^cellular_component^mitochondrial inner membrane`GO:0042645^cellular_component^mitochondrial nucleoid`GO:0005739^cellular_component^mitochondrion`GO:0043209^cellular_component^myelin sheath`GO:0005525^molecular_function^GTP binding`GO:0003924^molecular_function^GTPase activity`GO:0003723^molecular…	GO:0005525^molecular_function^GTP binding	CCGTTTCATTTATTCCCATCTCTGGCTAAATCCTCCTAAGTTTATGCCCTTCATCCGCTTCGTTGCGAAAATTTGGACTGCGAAACTTTGAATCCGTTTTATGTCCTACTAAAAGTGATGAAACTTGCTACTCACCACCAAATGCGTGAGCTGTCAATCTCAATTGCATAGGGACAACCTCAGCTACTAGAATGATACTATGAAGCGAAAAACTGAAGTAATTTTTCAGTACTAATCAACATATGAAATTAATGAACGCAACTTCGAATTGAATGATCATATTGACATTGAAGTCAATTTAGATATCCAAGCACGCATCAAGAGAATGAGACAATGACGTGTGAACATGCACGAATTGGTTATAAAAAATAATTCATATTTTGACACGTGTAATTCATA…	MFIFAVCNRSLKASSKLFGALGRCEGQLNRLAQLQHARCLAVPGGKTAFKRDKPHLNVGTIGHVDHGKTTLTSAITKVLASKKGAKFRKYEEIDNAPEEKARGITINAFHLEYETEKRHYAHIDCPGHADYIKNMITGTAQMEGAILVVAATDGAMPQTREHLLLARQVGIPLKNVAVYMNKVDEVPDKETQELVEMEIRELLHEFGYAGNDLPVIFGSALCALEGKNPEIGEKSVLQLLDVLDNVFEIPQRNTNTEPMFAVEHIYTIQGRGTVVTGKLERGTLKRNEKIELVGCDREKVSSVISGLESFKKTVDVAEPGDQLGILLRGVDSKAVRRGCVLLPQGHKHIPTDKVEAQLYILKPEEGGGKTPVANYFSEHIFSLTWDCGAMVKIKGKDFI…
TRINITY_DN21512_c0_g1_i1	wd repeat domain phosphoinositide-interacting protein 4 [Ascaris suum]	WD repeat domain phosphoinositide-interacting protein 4 OS=Homo sapiens GN=WDR45 PE=2 SV=1	PF00400.31^WD40^WD domain, G-beta repeat^228-255^E:0.0071	ENOG410XQZ6^WD repeat domain phosphoinositide-interacting protein	KEGG:hsa:11152	GO:0006914^biological_process^autophagy	GO:0005515^molecular_function^protein binding	TTTTAATTGAAACAAATTTTATTTACATAATCCCATTTAGAATCGAATAGACATTCTTTTCACAAATACATATTTACAAAATTATTCAGTCAAATATAAAAACATATTTCAATGGAACAAATTAATCATCAATTTAGAACGATCAAAAATGTTCACCATATCACAATTTGCAAACTTCAAATACGTACAACACAGGTGGACATTCCAATAGAACACACAGTGAACAAAGGTGGAAAATGTTTCTTTTCCAGAAAACGAACTGTGCTTTTGCTCAAACATTGGATCAGTACTGCTCAAAATTTCTCATAAATTACACGAAACATTCCGTAACATTTTTAAAATTTCACAAATTATTCTTCACTCCGCAGAAATCAATCCGATTTTAAAAGATCATTCCGT…	MPAVPIKCINFNSEQNCFAVTTETALRVFNCDPLVELRNLSISQVGSVSICALLHRTNLMAIVSGGSHPKFAENVVMIWDDSQKKFVLEFTVNGPVLNVCLTYTRLVIVQARRVHVFEFPSNCKLIRTEESAYNPTGLAALSADTRSEFLVFPGYKIGSVQLINIQSLKEASSLSPTIINAHQTDVVKLALNNQATLLATGSQKGTVIRVFETRTRNILSEFRRGADPATLHCLRFSPCSSFLAVSSDKGTIHIFTVRDQGDDKWSSKRTILQHVGLIKDEARRSCAQFSLPNSDQVAEVAFVSSANQTRIGGHAPGTVLKKQSVIAICTDGTYHRFMFTSDGMCTREGFDYFLDLGDEQEFWSTQF*
TRINITY_DN21505_c0_g1_i1	tubulin gamma-2 chain [Ascaris suum]	Tubulin gamma-2 chain OS=Bos taurus GN=TUBG2 PE=2 SV=1	PF00091.24^Tubulin^Tubulin/FtsZ family, GTPase domain^7-219^E:1.9e-62`PF03953.16^Tubulin_C^Tubulin C-terminal domain^271-394^E:2.7e-27	COG5023^protein polymerization	KEGG:bta:540216`KO:K10389	GO:0005881^cellular_component^cytoplasmic microtubule`GO:0000930^cellular_component^gamma-tubulin complex`GO:0000242^cellular_component^pericentriolar material`GO:0005876^cellular_component^spindle microtubule`GO:0005525^molecular_function^GTP binding`GO:0003924^molecular_function^GTPase activity`GO:0031122^biological_process^cytoplasmic microtubule organization`GO:0007020^biological_process^micr…	GO:0003924^molecular_function^GTPase activity	TTTTTTTTAGTGAACAGAAACTTTATTTTACAAGTATTATAACAGATAATTATAAACGCGAGAAGTGAAACTGAAAAAAAAAGCGTGATGATGAGCATAAATTCGAACATTGATTCCGAAATTCTTTTTCTGACATCCACTTCAGTGTGACAGTAGACGAAAAAAATTCCAACCAATGATAGGAGTCAACTAAGAGGGTAAATAATATGAGGCATAACACGGAACATAACTGCATGTGATAAGCAATAGTATGATGAATTTCATCAGCTAAACTCCGACTGAGGAATTGGGTACATATTCATAAAACATAAGTAATCACAAGCAAAATATCAATCAAAAATGAGAACCTTGAAACTATTGCAGAAATGATAACAACTGAACAACGAGATCGAGACGGTA…	AAMPSDIIALQFGQCGNQIGDAFWRALCAEHGILPDGTLKDESMNGQDLKRVFFYQADDSHYVPRAVLVDLEPRVINSIVNSEYRSLYNSENIFKAPQGGGAGNNWACGYGQGRETHEMLFEMLEREAENSDCLEGFMLCHSIAGGTGSGMGSYALEKISDRFPKKLVQTYSVFPVNKQNEASDVVVQPYNSILTLSRLIEYPNCVVVLDNTALNRIANEHAPHSSASTSSFALINSMVSRIMCSSTATIRFPGAMNTRLINLIAPLVAYPPMRFIQTGYTPLRDSDAGSQRTSVGDVLRRLLQSRSMMSSATGEPNIDHCVISALTILQGRIDPTEIYSSLARIKNKREIRFAPWGSGSLNITLCRRSPYLVEANRVSGLMLCNNTNVASIFQGNLSQ…
TRINITY_DN21533_c0_g1_i1	hypothetical protein Tcan_06997 [Toxocara canis]	.	.	.	.	.	.	GGGCAAAATTAGAAACACAAGTTCAAGCATTAAAAATATCTGATGTGATTGTACATTATTATGAAGTTTATGTAACACACTGGAATGCTCTCGTATGCATAAAGCTGGAGTACTGATAACCTCAAAAAAGTTATACGTGAATGAATCACCGATCGTTTCCGTAAGTTGTTTCATAAACTCCTTTATCGTTAATCCTCGAATACATCGGAAGTAATCCGTTAGTTGGTAGTGCGTCGTATAAAGGTGGGTTATCAGGTTGCGGTTGTTTCCAGACGACATAATTGGGATCATTTTTTGGATTGACGACAAAGGAGTTTATGAAACAACT	.
TRINITY_DN21533_c0_g1_i2	hypothetical protein Tcan_06997 [Toxocara canis]	.	.	.	.	.	.	GGGCAAAATTAGAAACACAAGTTCAAGCATTAAAAATATCTGATGTGATTGTACATTATTATGAAGTTTATGTAACACACTGGAATGCTCTCGTATGCATAAAGCTGGAGTACTGATAACCTCAAAAAAGTTATACGTGAATGAATCACCGATCGTTTCCGTAAGTTGTTTCATAAACTCCTTTATCGTTAATCCTCGAATACATCGGAAGTAATCCGTTAGTTGGTAGTGCGTCGTATAAAGGTGGGTTATCAGGTTGCGGTTGTTTCCAGACGACATAATTGGGATCATTTTTTGGATTGACGACAATTTTCTTTGATGGATGACCAGAGATTTTCATCATAAATTTCTCAGCAGCTCGATGGCGATGCTTCCATGCAATCATCACTTTGTAGATCA…	MCIAQTFDAIEIPLITTTIESLCNILWWTKTIVFVMNRVEGINYKMYANFVLQMSVDREIDDIRLTIHEIHRELYKIDAHLDGAVEKVDRELNYFDDQLRNVVQEANQIRSQFEETISSFPNQQIYLAILLVLDVLIWLIVGYLIYKVMIAWKHRHRAAEKFMMKISGHPSKKIVVNPKNDPNYVVWKQPQPDNPPLYDALPTNGLLPMYSRINDKGVYETTYGNDR*
TRINITY_DN21575_c0_g1_i1	Myosin-4 [Toxocara canis]	Myosin-4 OS=Caenorhabditis elegans GN=unc-54 PE=1 SV=2	PF02736.18^Myosin_N^Myosin N-terminal SH3-like domain^30-68^E:1e-11`PF00063.20^Myosin_head^Myosin head (motor domain)^83-167^E:3.1e-35	COG5022^myosin heavy chain	KEGG:cel:CELE_F11C3.3`KO:K10352	GO:0005859^cellular_component^muscle myosin complex`GO:0005863^cellular_component^striated muscle myosin thick filament`GO:0051015^molecular_function^actin filament binding`GO:0005524^molecular_function^ATP binding`GO:0000146^molecular_function^microfilament motor activity`GO:0008307^molecular_function^structural constituent of muscle`GO:0048017^biological_process^inositol lipid-mediated signalin…	GO:0003774^molecular_function^motor activity`GO:0005524^molecular_function^ATP binding`GO:0016459^cellular_component^myosin complex	TGATTTTCGTGATCTTGAAGCATATTTCGGTATGCCTCATCGGCAACAGCGAACAAGTGGGGTGGCATCTCAGTTTTTCTCTTGTTCATGAACATTCTCGCTACAGAATCCGTATAGATCGGTAGACGTTTGTATGGATTGATGACGACACAGAACAGGCCAGAATATGTATAGATAAGCATACAACCGTATCGTGATCGTAGATTGTGCAGCACGGATGCATCGTTCAAGAACGTCAAATTCGACATGTCTTCGGTCTTCTCGAACTTCGGTGGATTCATCTCTTGGATGAGTTCCGATTTTATTTTCAGCTCATTTCCACGTCCTGTAACCACATCAACGACATCTCCTTGAGTGCCCTTAATTTGAGCCTTGATAAAGCCTTCTTCCGCATCCGGT…	MDCENDPGWEFLRRSREQMIEEQSKPYDSKKDCWIPDAEEGFIKAQIKGTQGDVVDVVTGRGNELKIKSELIQEMNPPKFEKTEDMSNLTFLNDASVLHNLRSRYGCMLIYTYSGLFCVVINPYKRLPIYTDSVARMFMNKRKTEMPPHLFAVADEAYRNMLQDHEN
TRINITY_DN21502_c0_g1_i1	sphingosine kinase 1 [Ascaris suum]	Sphingosine kinase 1 OS=Mus musculus GN=Sphk1 PE=1 SV=1	PF00781.23^DAGK_cat^Diacylglycerol kinase catalytic domain^135-242^E:9.5e-22	COG1597^diacylglycerol kinase	KEGG:mmu:20698`KO:K04718	GO:0005737^cellular_component^cytoplasm`GO:0005829^cellular_component^cytosol`GO:0005634^cellular_component^nucleus`GO:0005886^cellular_component^plasma membrane`GO:0005524^molecular_function^ATP binding`GO:0005516^molecular_function^calmodulin binding`GO:0017050^molecular_function^D-erythro-sphingosine kinase activity`GO:0003677^molecular_function^DNA binding`GO:0000287^molecular_function^magnes…	GO:0016301^molecular_function^kinase activity	CTGGGGACCGATGAAAATGATATAAAAAAAAGGATTGCGAATGCCCTGGAGAATAGTTCTGAACGGACAGTCGTCGTTAAATGGCCTAGATATGCTCTGGACCGACATTAAATGCTGGCTAAATTCACGACGTATAAGCTTTCGGCATGTGAATACAATGCAATTAACTGTGGGATTGATGTTAGCGAAGCGTATATATCAAACTATACAATATAATACAAATGATTTACGATGATACTTCATTGCGGCCTATAACTGTAGCACAATACCGCGATGGTACAACCTGAAATGCCGTTCCAGATGTTATAGGCTCACCGTCAACCGCTATATAACCACCACATCCTTCCAATGGTTCAACGCGGCAGCCGCGTACTGGTATTATCTGTAAGCAAGGATAGT…	MGAALSKNRKYHKCRLGMSFETAQHHVTVNVVLDEERFESIEGALTNKEIQFRVNSDECVKIFYDDIISVSMPIKNELLLISYPIINGKRSPISLKVCFDNDSASDEWLIFLKNATKVPLAPHIPKSNFRRKRRRILVIVNPFGGQQKAWKMWQEIVKPIFIAAQLDYKVIKTECVKHARTIANVVPLDDYDALAVMSGDGLISEVIEGFLLRPDRERALKMPIAHIPGGTSNALAASICFQCNEPFAPRGIFCLEAALMIARPRYLPLRICHVQTEKDGDRSMFLSITWGLVADIDIGSERFRWAGMVRLHMEAIIRIAQLPSVARYKARVSYLPISDEKLKRATRLRHIVDRKLFGEDHFKYDEISNIGEEFKSGVKADDMSEAFRDADLLANRRMP…
TRINITY_DN21526_c0_g2_i1	tubulin-specific chaperone d [Ascaris suum]	Tubulin-specific chaperone D OS=Gallus gallus GN=TBCD PE=2 SV=1	PF12612.7^TFCD_C^Tubulin folding cofactor D C terminal^23-204^E:6.2e-34	COG5234^Cofactor D	KEGG:hsa:6904	GO:0005912^cellular_component^adherens junction`GO:0005923^cellular_component^bicellular tight junction`GO:0005737^cellular_component^cytoplasm`GO:0016328^cellular_component^lateral plasma membrane`GO:0005874^cellular_component^microtubule`GO:0048487^molecular_function^beta-tubulin binding`GO:0051087^molecular_function^chaperone binding`GO:0005096^molecular_function^GTPase activator activity`GO:0…	.	GTGAAATGTTTTTATTACTTGCACGCTTCATTGAAACGAAGGGTTAAACCTATTGACACGATTTGAAGTGAAAAATACGAATAAATATCGAACACGAGATCATACGACAATGACTGACGTTTATGCAGTGCTGGGACGAAACTTGACTGGATGCGGGCTAAAGAGATTGAATTAACAGAGAGTTTCAGTAATCGACGTGAGACAACCGAAAAATCGAAAGTATCGGAAGCTATTCCATGAATAATTACAAACACCAATCAACGGTGACTTTAGCTGACTTATGGCGGATAGTTTTTGAAAATTAAAATTTCAAAACACAATAACTGAATAAATGCAACACATAAACTATTCTTTTCAAGATCAAAATAGATAGTAATGTGGACAGTTCAAGAATTCCGG…	ALPISKFETCRMQEKLLLEVVAGNGPGAADEGFSPVSTSFADVHRIEIFSIINAIPSFAYSPHKEEESVERFKTVLNLYQEQPILLDCCINEMINKLLSFVEFLYGDKTKFDNKSRLAMILLSHLAKVRGYKHFLSLLPHEVCYMEKVLVSLEKYNDSTDLSDAHEVGYVLLLWLTILCKNPFDFKRFDSSSKGPSTVRRIIHTVMPYLYMGVTKLLPVCSLLLAIVVTREDARASLLFETIESCVKAISTCSKTTSGYNILIADLYLLTSIFKHGRRDDLLPLAGTVLRAVAPLVNVNSSDIIVKKLLIKLIQRLGVVFLKPKVSKWRYERGDRVLSVDSLKVQQSFAYSETVHEDELDDNQCGIACEELEVVLDAILRTLRDDDTTLRWSAAKGVGR…
TRINITY_DN21526_c0_g2_i6	tubulin-specific chaperone d [Ascaris suum]	Tubulin-specific chaperone D OS=Bos taurus GN=TBCD PE=1 SV=1	PF12612.7^TFCD_C^Tubulin folding cofactor D C terminal^900-1081^E:8.9e-33	COG5234^Cofactor D	KEGG:bta:281515	GO:0005912^cellular_component^adherens junction`GO:0005923^cellular_component^bicellular tight junction`GO:0005829^cellular_component^cytosol`GO:0016328^cellular_component^lateral plasma membrane`GO:0005874^cellular_component^microtubule`GO:0048487^molecular_function^beta-tubulin binding`GO:0005096^molecular_function^GTPase activator activity`GO:0034333^biological_process^adherens junction assemb…	.	GTGAAATGTTTTTATTACTTGCACGCTTCATTGAAACGAAGGGTTAAACCTATTGACACGATTTGAAGTGAAAAATACGAATAAATATCGAACACGAGATCATACGACAATGACTGACGTTTATGCAGTGCTGGGACGAAACTTGACTGGATGCGGGCTAAAGAGATTGAATTAACAGAGAGTTTCAGTAATCGACGTGAGACAACCGAAAAATCGAAAGTATCGGAAGCTATTCCATGAATAATTACAAACACCAATCAACGGTGACTTTAGCTGACTTATGGCGGATAGTTTTTGAAAATTAAAATTTCAAAACACAATAACTGAATAAATGCAACACATAAACTATTCTTTTCAAGATCAAAATAGATAGTAATGTGGACAGTTCAAGAATTCCGG…	ALPISKFETCRMQEKLLLEVVAGNGPGAADEGFSPVSTSFADVHRIEIFSIINAIPSFAYSPHKEEESVERFKTVLNLYQEQPILLDCCINEMINKLLSFVEFLYGDKTKFDNKSRLAMILLSHLAKVRGYKHFLSLLPHEVCYMEKVLVSLEKYNDSTDLSDAHEVGYVLLLWLTILCKNPFDFKRFDSSSKGPSTVRRIIHTVMPYLYMGVTKLLPVCSLLLAIVVTREDARASLLFETIESCVKAISTCSKTTSGYNILIADLYLLTSIFKHGRRDDLLPLAGTVLRAVAPLVNVNSSDIIVKKLLIKLIQRLGVVFLKPKVSKWRYERGDRVLSVDSLKVQQSFAYSETVHEDELDDNQCGIACEELEVVLDAILRTLRDDDTTLRWSAAKGVGR…
TRINITY_DN21518_c0_g1_i1	hypothetical protein ASU_00740 [Ascaris suum]	Phosphorylated adapter RNA export protein OS=Homo sapiens GN=PHAX PE=1 SV=1	PF10258.8^RNA_GG_bind^PHAX RNA-binding domain^80-157^E:1.8e-24	ENOG4110D9C^phosphorylated adaptor for RNA export	KEGG:hsa:51808`KO:K14291	GO:0015030^cellular_component^Cajal body`GO:0005813^cellular_component^centrosome`GO:0005829^cellular_component^cytosol`GO:0043025^cellular_component^neuronal cell body`GO:0005654^cellular_component^nucleoplasm`GO:0005634^cellular_component^nucleus`GO:0003723^molecular_function^RNA binding`GO:0015643^molecular_function^toxic substance binding`GO:0051168^biological_process^nuclear export`GO:001503…	.	TTTTTTTTGACCATGAGAAGTTTATTCATCAAATGATTAATTGATTATTAAAACTATACGTTTTAAACAATGAACATAATTTATGCAGAACAATTTTAAAACAACAAATAATACAGATGAGTAAAATAAAAATGATAGTTTATCAAATTGACCCAACATAACTTATACACGTTCATTTCAATTAACTAAATAAAATTTGTGTTGTCGTTCAGCTCTGCTGAGTGCGAAACGACCGAGACACTTCAACTCGTTGAAAACTCGTTGAAATAATGAAACAATCAAACACTGCATAGATATGAAGCATGCAAAATGAGATTTGATGTGACAGTTTAGTAAAGACAACAAAACTGTTATACTGACTACTTTAGTGAACAAGAGGTCAACGATACGATCATCACA…	MDGTDKPNTSKNMDKRCQRQAHKGNKMRKSAFGRGAERGRKRGWNESNGSNPNLVSCNYSLDALKAAHIPDGLNIDELGERISKALGERDGQTIGAAVKAIGETLALKLFEETRKVELSGGMLVLDGSRRRTPGGVFMVLFKANPDIPQEAKDKLNELQKDSKFKKKPKRHLHSSKNDYELKVLPNAADAIAVECESSKETKAIDAFMNDDRSSQL*
TRINITY_DN21518_c0_g1_i2	hypothetical protein ASU_00740 [Ascaris suum]	Phosphorylated adapter RNA export protein OS=Homo sapiens GN=PHAX PE=1 SV=1	PF10258.8^RNA_GG_bind^PHAX RNA-binding domain^197-274^E:4.2e-24	ENOG4110D9C^phosphorylated adaptor for RNA export	KEGG:hsa:51808`KO:K14291	GO:0015030^cellular_component^Cajal body`GO:0005813^cellular_component^centrosome`GO:0005829^cellular_component^cytosol`GO:0043025^cellular_component^neuronal cell body`GO:0005654^cellular_component^nucleoplasm`GO:0005634^cellular_component^nucleus`GO:0003723^molecular_function^RNA binding`GO:0015643^molecular_function^toxic substance binding`GO:0051168^biological_process^nuclear export`GO:001503…	.	TTTTTTTTGACCATGAGAAGTTTATTCATCAAATGATTAATTGATTAATAAAACTATACGTTTTAAACAATGAACATAATTTATGCAGAACAATTTTAAAACAACAAATAATACAGATGAGTAAAATAAAAATGATAGTTTATCAAATTGACCCAACATAACTTATACACGTTCATTTCAATTAACTAAATAAAATTTGTGTTGTCGTTCAGCTCTGCTGAGTGCGAAACGACCGAGACACTTCAACTCGTTGAAAGCTCGTTGAAATAATGAAACAATCAAACACTGCATAGATATGAAGCATGCAAAATGAGATTTGATGTGACAGTTTAGTAAAGACAACAAAACTGTTATACTGACTACTTTAGTGAACAAGAGGTCAACGATACGATCATCACA…	MFYNRRNSSDHSDSSDDDLPVGPKCIRLENDDRSDVENTKKRKWDIWSDVIQERTITEGVSTGLSIESESAKINRGAESYEKPAHQINNPHFDADTRSGLEERPLLNYGDDLFSDACMDGTDKPNTSKNMDKRCQRQAHKGNKMRKSAFGRGAERGRKRGWNESNGSNPNLVSCNYSLDALKAAHIPDGLNIDELGERISKALGERDGQTIGAAVKAIGETLALKLFEETRKVELSGGMLVLDGSRRRTPGGVFMVLFKANPDIPQEAKDKLNELQKDSKFKKKPKRHLHSSKNDYELKVLPNAADAIAVECESSKETKAIDAFMNDDRSSQL*
TRINITY_DN21522_c0_g2_i1	protein rer1-like protein [Ascaris suum]	Protein RER1 homolog OS=Caenorhabditis elegans GN=rer-1 PE=3 SV=1	PF03248.12^Rer1^Rer1 family^19-182^E:1.6e-73	COG5249^RER1 retention in endoplasmic reticulum 1 homolog (S. cerevisiae)	KEGG:cel:CELE_F46C5.8	GO:0016021^cellular_component^integral component of membrane`GO:0015031^biological_process^protein transport`GO:0006890^biological_process^retrograde vesicle-mediated transport, Golgi to ER	GO:0016021^cellular_component^integral component of membrane	ATCTGTTTGAGGTCAAGCACTCCAAGTCGTGCGTGCTTGTTTTGCTCGGATCTGGGTAATCTAAAATGGAGGATGCAAACGATTTGGTGGATCGGCCAAGTATTGTGTCACGCTTCTTTTCAAGTATCGGAGTGAAATACCAGTATTATTTGGATTCGTTGACTCCATATGGGTCAATACGATGGGTTATTGCCATCGCCCTCATAATTCTGTTCATGTGGCGAATTATCGCCGTTGAGGGTTTCTATATCGTCACTTATGCCCTTGGAATATATTATTTGAATCTGTTTCTGGCTTTCCTAACGCCAAAAATGGATCCCGCACTTGATTTCGACAATGAAGATGACGAGGGACCAACACTTCCATCGAAGGGTAATGAAGAATTTCGACCTTTTATGC…	MEDANDLVDRPSIVSRFFSSIGVKYQYYLDSLTPYGSIRWVIAIALIILFMWRIIAVEGFYIVTYALGIYYLNLFLAFLTPKMDPALDFDNEDDEGPTLPSKGNEEFRPFMRRLPEFKFWYSTVKATLIAFTCTFFEVFNVPVFWPILVMYFIILTCLTMKRQIMHMIKYRYIPFTTGKPRMKGKEDSGIVIQG*
TRINITY_DN21510_c0_g1_i1	.	.	.	.	.	.	.	GGGTGGATTCCACTTGACTAAGTTTCCGTCAACTTTTTATTATATACAAACAACGATTCCATAAACTGCGACTGCTTGTTGGTAAATCAGTAAATTGAATGCCGATTGTGTGACAATAAGGAGAAATTTTTGAATTTCTTATTTTTTGACTGAAAAAAAAAGTTGAGAAAATACATCCGATAAGTAAACAACCTTAAATAAAGAGAAACAAAGGCAATATCGATGGATAACTGAAAACCTGACCAGAAAATGACAAATAAATTAAGAAATAGATTAAGTAAACAATGGAGGAGTAAATGTGTAAACAATAATAACAAATCATTAAGTAAACAATCTCACATTTATAGAAAGACTCACGAAAAATACCTCAAAAATTTCGAATACCCAAAAGAGTTTCTG…	.
TRINITY_DN21584_c0_g1_i1	hypothetical protein Tcan_17087 [Toxocara canis]	.	.	.	.	.	.	GGCGTTTTTTTTGTTTATTGCATACACTTTGAAGGAGAACGATATATGAACAATAAATGTGATAATTTTTACATTGAGAAGTGCATAGTCATGAATAATCAAAACGGTTGCAAACAACCACAAATGACAGCTGACAATGAGGTTCTCTGAACATAAAAATCCTTTCGGCTGTTTACCAACTGGAGGAAAGCTAACATAAGCTTCAACAAAACATGAAAAAAATGAAAAAGTATGGATAGGAATGCAGATACAAGTGGAACGAAACTCTAATCTAATATGAAAAGTTTCGCAACCAGAAATTTTGAAGTTGACTAAGATTTGATTCAAAAGTACATATTCATTGATCGATTAGGAAAATAGGAGAAGATTTCAGCGAATACAGTGATACAATATCGGTAA…	MERVEDWLAFAKSRQTSESVFPNEIALEEDKTVLRNMQEMLDHLHAHLSKDGHSQLKRLVGNLHNPEQSKRMKPVSLGELNTADLCFIIAIMFEQRLRFVDAENAELRILLERAHHRIGRLEVEVHNMKHPNPKNSSVTGPHPKMSTVQYKREMSSDETKTSCNDQ*
TRINITY_DN21597_c0_g1_i1	putative elongator complex protein 3 [Toxocara canis]	Probable elongator complex protein 3 OS=Caenorhabditis briggsae GN=elpc-3 PE=3 SV=1	PF04055.20^Radical_SAM^Radical SAM superfamily^68-257^E:1.1e-22`PF16199.4^Radical_SAM_C^Radical_SAM C-terminal domain^274-354^E:1.5e-32	COG1243^Histone acetyltransferase	KEGG:cbr:CBG23399`KO:K07739	GO:0005737^cellular_component^cytoplasm`GO:0008023^cellular_component^transcription elongation factor complex`GO:0004402^molecular_function^histone acetyltransferase activity`GO:0051536^molecular_function^iron-sulfur cluster binding`GO:0046872^molecular_function^metal ion binding`GO:0008607^molecular_function^phosphorylase kinase regulator activity`GO:0048598^biological_process^embryonic morphoge…	GO:0003824^molecular_function^catalytic activity`GO:0051536^molecular_function^iron-sulfur cluster binding	GACGGAATGTGAAGTGGACCTGATGACGATGCTATTATTATCACATCGAATCAGTTGCCACATCTGACAATCGCAAAAATGATGACGGTCGATTCGAACAACGGTTGTTGATTTATTGCAGCAGATTTAATTCAGTAATACGTCTTTATCAATACCTGCTTACCAACATTCACAACAACAAATAACATTATTCAGTTAATGAATGATGGATTGCATATGATTTCGGCGTAATAGATTTGGTGTTTCAGTTGAATAGCAATAATAACACCAACGGATAGATGAGAAGCGGATTTCAAACGAACAATTTCACAACAATCAGATAAAATTAGTACAGATGGTGTTGAATGATAAGAGTCAGATATAATAAATATTTGTGATGGAATAAAATACTAGAATCAA…	NKLKCAVARKHKLAKQPKLVDIIAAVPPDYKKILIPKLKAKPIRTASGIAVIAVMCKPHRCPHINFTGNICVYCPGGPDSDFEYSTQSYTGYEPTSMRAIRARYDPFLQTRSRLTQLQQLGHPVDKVEFIIMGGTFMSLPQDYREYFIRSLHDALSGHTSSTVAEAVAFSERSRIKCIGITIETRPDYCMPRHLDAMLSYGCTRLEIGLQSTYEDVALHTNRGHTVASVCEAFQMAKDAGFKVVIHMMPNLPNVTVERDLQQFKELFENPAFQPDGLKIYPTLVIRGTGLYELWRTGKYKSYPPEVLVDLVARILSLVPPWVRVYRVQRDIPMPLVSSGVEYGNLRELALKRMDELGLKCRDVRTREVGIQEIHNKVSPYDVELVRRDYEANGGWETFI…
TRINITY_DN21597_c0_g1_i2	Probable elongator complex protein 3 [Strongyloides ratti]	Elongator complex protein 3 OS=Gallus gallus GN=ELP3 PE=2 SV=1	PF04055.20^Radical_SAM^Radical SAM superfamily^118-307^E:2e-22`PF16199.4^Radical_SAM_C^Radical_SAM C-terminal domain^324-404^E:2.4e-32`PF00583.24^Acetyltransf_1^Acetyltransferase (GNAT) family^410-547^E:7e-12`PF13673.6^Acetyltransf_10^Acetyltransferase (GNAT) domain^503-552^E:6.3e-06	COG1243^Histone acetyltransferase	KEGG:gga:422021`KO:K07739	GO:0005737^cellular_component^cytoplasm`GO:0008023^cellular_component^transcription elongation factor complex`GO:0004402^molecular_function^histone acetyltransferase activity`GO:0051536^molecular_function^iron-sulfur cluster binding`GO:0046872^molecular_function^metal ion binding`GO:0008607^molecular_function^phosphorylase kinase regulator activity`GO:0006357^biological_process^regulation of tran…	GO:0003824^molecular_function^catalytic activity`GO:0051536^molecular_function^iron-sulfur cluster binding`GO:0008080^molecular_function^N-acetyltransferase activity	GACGGAATGTGAAGTGGACCTGATGACGATGCTATTATTATCACATCGAATCAGTTGCCACATCTGACAATCGCAAAAATGATGACGGTCGATTCGAACAACGGTTGTTGATTTATTGCAGCAGATTTAATTCAGTAATACGTCTTTATCAATACCTGCTTACCAACATTCACAACAACAAATAACATTATTCAGTTAATGAATGATGGATTGCATATGATTTCGGCGTAATAGATTTGGTGTTTCAGTTGAATAGCAATAATAATAACACCAACGGATAGATGAGAAGCGGATTTCAAACGAACAATTTCACAACAATCAGATAAAATTAGTACAGATGGTGTTGAATGATAAGAGTCAGATATAATAAATATTTGTGATGGAATAAAATACTAGAAT…	CLRFHSRKEMDLNEEINVNGMTQPELLSMTVNEIVSTLIQAHKNNKDVDLNKLKCAVARKHKLAKQPKLVDIIAAVPPDYKKILIPKLKAKPIRTASGIAVIAVMCKPHRCPHINFTGNICVYCPGGPDSDFEYSTQSYTGYEPTSMRAIRARYDPFLQTRSRLTQLQQLGHPVDKVEFIIMGGTFMSLPQDYREYFIRSLHDALSGHTSSTVAEAVAFSERSRIKCIGITIETRPDYCMPRHLDAMLSYGCTRLEIGLQSTYEDVALHTNRGHTVASVCEAFQMAKDAGFKVVIHMMPNLPNVTVERDLQQFKELFENPAFQPDGLKIYPTLVIRGTGLYELWRTGKYKSYPPEVLVDLVARILSLVPPWVRVYRVQRDIPMPLVSSGVEYGNLRELA…
TRINITY_DN21598_c0_g1_i1	mediator of rna polymerase ii transcription subunit 14 [Ascaris suum]	Mediator of RNA polymerase II transcription subunit 14 OS=Caenorhabditis elegans GN=rgr-1 PE=3 SV=6	PF08638.10^Med14^Mediator complex subunit MED14^38-228^E:6.1e-54	ENOG410XWK4^Component of the Mediator complex, a coactivator involved in the regulated transcription of nearly all RNA polymerase II-dependent genes. Mediator functions as a bridge to convey information from gene-specific regulatory proteins to the basal RNA polymerase II transcription machinery. Mediator is recruited to promoters by direct interactions with regulatory proteins and serves as a sc…	KEGG:cel:CELE_C38C10.5`KO:K15156	GO:0070847^cellular_component^core mediator complex`GO:0016592^cellular_component^mediator complex`GO:0001104^molecular_function^RNA polymerase II transcription cofactor activity`GO:0030518^biological_process^intracellular steroid hormone receptor signaling pathway`GO:0006351^biological_process^transcription, DNA-templated	GO:0001104^molecular_function^RNA polymerase II transcription cofactor activity`GO:0006357^biological_process^regulation of transcription from RNA polymerase II promoter`GO:0016592^cellular_component^mediator complex	GGAGGTAATGAACTTGGTCCAGACGGCGATCGCATCCAGCCAAAACTACCGGGTGAACGATCCTCGTGTGCTATTCGCAACTCATGAACAACAAATCGACTACAAAACGTATGCAATCGATAAGCAGTCGGTGCATTTCGCGCACAGTCCCTCACCGCCACCCGTCCACCATTCAACAATAAAAACTCCAGTTCCACTGGTCCATATATCAACCGAATTGTCACTTCATCTATCACTATCAAACTTGCCTGTATTGTGAGAGGTAATGTAGAATCGGCACTGATCATTTGTGAATACGAACGTAATGATTGTAATTTGATTTTTGTGAATGAATGTAGCGAGGATAACGGTGAGATTGTTTCGATTAAATATTGCATTAAGTCAATCAGCGATCGCTTC…	MPSFPIEMSRRGYEMEDEEEYMKPMLPTVPDKCGPPVINLGLLIEFAVQQILHELTVLSELLPKKLDADRKISIVQFAHSTRTLFIKLLAVVKWVKSSKKFESCASICYFLDQQAQYFIETADRLAQLSREELVHARLPAFQVPSAIDVLTLGAYPRLPLCIKSRFIRDPSISQREQACVLLRLNQVIQSRLSLVASKLSPKIKSIVIKNGMVNMTVPGEFEVSLTLLGERAITKWTLLNIRILVEDYEIGFGTKLVHPLQVNTIHNVLQLRMDKSEEPLHEVYSMLHSFAQSLQLDVLWCQATRVISAQMRQYALIERYDPKQRVLIISYWLTRTQHNRYTSQYRFKIFSDPLMEHSGLQVRHYPVGKGLPQIDDRTGRLSISRLLSETVSIRCRERL…
TRINITY_DN21504_c0_g1_i8	aquaporin-3 [Ascaris suum]	Aquaporin-3 OS=Rattus norvegicus GN=Aqp3 PE=2 SV=1	PF00230.19^MIP^Major intrinsic protein^54-293^E:5.2e-43	COG0580^Channel that permits osmotically driven movement of water in both directions. It is involved in the osmoregulation and in the maintenance of cell turgor during volume expansion in rapidly growing cells. It mediates rapid entry or exit of water in response to abrupt changes in osmolarity (By similarity)	KEGG:rno:65133`KO:K09876	GO:0016021^cellular_component^integral component of membrane`GO:0015250^molecular_function^water channel activity`GO:0006833^biological_process^water transport	GO:0005215^molecular_function^transporter activity`GO:0006810^biological_process^transport`GO:0016020^cellular_component^membrane	GAAATGATCATAATTGTCCTCCTGAAAAATGATCAAGTATTTGTGTGCCGTGTTGTGCTGATCAGTTCACGTTCATTGCGCTTGTGATTGTCATTGACTGACTGTTTGAGTTTTCGAAGTGTGGAGGGGAATGGTGCTTCAATCATAAGGAGCAGTTTTTAGTTGCATACAATTAAAGTGCTACTGGTGGTGGAATTAGGAGAAATAGTTGGTGGCGTTGTTTAATAGAGTGTTCAAAGAACGAAGAAGACAGGAACAAATCAACTTTTTTGCGACTTGGTTGAGGAGTTTTCTTTGTTGAGTTTGGATTTGAGCTGAAGTTGTTTTCATTTTTGTTGATTTCGTTAACAAAATCAAGAATGGTTGACGAGAAAAAACAATATGATTATGATGCGGCTG…	MVDEKKQYDYDAADAPSPSSSLLKNENSTHSGTKSEMDTPIEKCRRALQIKNQLIVNCLSELYATCLLLFIGIGIVCQFDLTHRTLNTWIQINIGWGFAITFCVYTISKTTGGHLNPAISFMFWSFGKIPVMHAVYYSIAQTVGAFVGTALAYSLYYDQIWHVLGAERIAVGPNATAALFTSMPPEHVSNVIAFYDQFVGTGFLALFVAVIVDKRNEIPVGIHPLLVGFVIAMIGMAFGMNVGYPINPARDFGPRLFAALIGYGSEMFTYHNYYFWIPIVAPFFGALFAAWSYYLFVGFHIVERHSTAIYLKEIKDDSGDSVPLQKNANFRDMA*
TRINITY_DN21541_c0_g1_i1	hypothetical protein Tcan_17179 [Toxocara canis]	.	.	.	.	.	.	GTTCCGTTGTCTAAAACTAAAAATAATACCACAAAAATATATTACATGAAATTTACGAAACGAAAAAAACACGATTTGACTTCAAAGACGCATCAATTCTCATGACATTTTTGGACATCCTATCTGAAATCGAACTATGATTTATGAAGATTTGTAAATCAATAGGTTGATGGCATTGAGACTTTCGAAAATAATGTTTGGATACTTAGATGTTCAACTTATTGGTGCAGCCGAATATAGAATTTATGAAAATGGTAGGTAAACGAATTGTTAGATGATCAAGATGAGTTTCTATCAAAAGGTCAATTCGTAGACAATGTGCGCGTTTTGAAGCAACATCAATGTCAATTTTCGGAGCCATGTTTTGGGAAACATCAATTGGATCCCAAGTCGTAAGTC…	MCSASSFQRRNRLMNSHWLNWFTVGLILLNFAGCNSNKIFADFKTVQQLNAYFERFFARTNTISTEEWFNALPKPKERIEMKKLIKTVLLMNNFQTHCTHSLLVDYPVLQKSINITLFKDNFCVIHELIPHTNNGSFKRYWGYVVISDRFARTLHHSAAHFQSDGDVCNEAAALFERTAARSLVIAGASRFAVIGNETNKCQKKTSLADAAHNNETMFQTFNEAIYEVVTNNKSKSNNTFIQWHGMAETSCSKVKVFVSVGANNASNVYREGNLTANRIVRKLNQLKAGTAWTPRSTSECKLVARTNIFGRYINAVPQQDVCRQYANNANIHGSFVHIEQKQAMRDDWDSWTEVLNAAFPIETNRSSSHKSFLAFLNLLFLTPVFVIYHEW*
TRINITY_DN21541_c0_g1_i4	hypothetical protein Tcan_17179 [Toxocara canis]	.	.	.	.	.	.	GTTCCGTTGTCTAAAACTAAAAATAATACCACAAAAATATATTACATGAAATTTACGAAACGAAAAAAACACGATTTGACTTCAAAGACGCATCAATTCTCATGACATTTTTGGACATCCTATCTGAAATCGAACTATGATTTATGAAGATTTGTAAATCAATAGGTTGATGGCATTGAGACTTTCGAAAATAATGTTTGGATACTTAGATGTTCAACTTATTGGTGCAGCCGAATATAGAATTTATGAAAATGGTAGGTAAACGAATTGTTAGATGATCAAGATGAGTTTCTATCAAAAGGTCAATTCGTAGACAATGTGCGCGTTTTGAAGCAACATCAATGTCAATTTTCGGAGCCATGTTTTGGGAAACATCAATTGGATCCCAAGTCGTAAGTC…	MCSASSFQRRNRLMNSHWLNWFTVGLILLNFAGCNSNKIFADFKTVQQLNAYFERFFARTNTISTEEWFNALPKPKERIEMKKLIKTVLLMNNFQTHCTHSLLVDYPVLQKSINITLFKDNFCVIHELIPHTNNGSFKRYWGYVVISDRFARTLHHSAAHFQSDGDVCNEAAALFERTAARSLVIAGASRFAVIGNETNKCQKKTSLADAAHNNETMFQTFNEAIYEVVTNNKSKSNNTFIQWHGMAETSCSKVKVFVSVGANNASNVYREGNLTANRIVRKLNQLKAGTAWTPRSTSECKLVARTNIFGRYINAVPQQDVCRQYANNANIHGSFVHIEQKQAMRDDWDSWTEVLNAAFPIETNRSSSHKSFLAFLNLLFLTPVFVIYHEW*
TRINITY_DN27619_c0_g1_i1	.	.	.	.	.	.	.	GAGCTATAGTTACGAGGGCCATCCGTTATTACTTCACTTTCATTTGTTAATCTAAATGCATCATTTCATTGAATTCATTACCACTGAAGCATCACAGATTAATCCTGAAACATTCTCTATTCTAATTTCATCCAATCGGAACGTGTATTCTCTTAGCAAAAAATGAATACGAAATAAATAAGTTTGCAGATTAATAAGGGCGTGATTTTGCGATGACGATTCATGACTGTCGATAATGA	.
TRINITY_DN27635_c0_g1_i1	.	.	.	.	.	.	.	GGCACTTAGGTTACGAGTTCAAGCAGTGCTCACTCATGTCAGGTTTTCGTCAAACAAAAAGTGAAATGTTGAAGGTGACTGAATTCTATCATATACTGATCTCAATGCTTCGGTCGCAAGCGTTTTCTCAGCAAATTTTCAACCACAAAAACATTCGTTTGCCGATTACGGATTTTTTCACTTCTAAATTCAGCGTTCTAAAATTAGTGATTCACCTTATTGATAGCATTATTCAACGTGATTGAAATCTGTAACATTAATTCTAGTAAACGTGTA	.
TRINITY_DN27688_c0_g1_i1	Inward rectifier potassium channel irk-1 [Toxocara canis]	Inward rectifier potassium channel 4 OS=Mesocricetus auratus GN=KCNJ4 PE=2 SV=1	.	.	.	GO:0030054^cellular_component^cell junction`GO:0030659^cellular_component^cytoplasmic vesicle membrane`GO:0016021^cellular_component^integral component of membrane`GO:0045211^cellular_component^postsynaptic membrane`GO:0005242^molecular_function^inward rectifier potassium channel activity	.	GAAGATAGCTGGTGCGTGCTTGTGTTGTTGAACCAACCGACTCGACAACTCCTTCCAAAATAGCAATGATTTCGAATCTAGATGTTTCCAGAGTTTCTTTGCTCACATCATACAGTGGACTGTTCTCATCAATTTCATGACATATTGTAATAGGCCAAATAACGAAAACACGGTCGAGGCCATCGTCATAACCGACATCCATATCGAACTGATGAAACGGTAGCAAT	.
TRINITY_DN41147_c0_g1_i1	.	.	.	.	.	.	.	AATGCGATCACCTTAAATTTCATATCGCACTGCTCAATATCATCAAACATGGATTCACAACAAATTTGTTAATGGTAACCACTATTACACTGGAAATTGGAAGGTGATGCGATTAACTCGTCATAACTCATTCAGCATGAAACACTCTTGGAATGAATGCCTAAACATTCTAGCAAGAGAAAACCAAATAACTACTTATAACATCTAAATGCAAATAGCTAACAAACACATCCAGTTGAATACGGAA	.
TRINITY_DN41131_c0_g1_i1	.	.	.	.	.	.	.	GCACATTATCAACACAATACCTTTGAACAGGAAATATTACATAAAACAAGTCTTGGAAGTTTGTTGTTTGCTATAGTTATTAGTAATACCTAGTTGGTATGCTCATGTTGTTGGTATATGTGTAATTGTGGTGATGTGATAGATATATTAGATAAACAATGACTTTGTTGTATGTCGTTCCTGTTTGGTGTAAATTAAAGTAGGTAGTTGTTAGCTATGAAAGAGATGTTTTGGCTTGATTTCTAAGATTTT	.
TRINITY_DN31027_c0_g1_i1	.	.	.	.	.	.	.	AATTTTTGTTGTCAATCAAGTTTTTGTAGAACTTTTGAACGGATATTAAAACGTTTTTCTTTCGAACGTTGAGAAGTTGATCCTTTCAAATGCAGATATGCAGATCATCAATCAACTCCTAAACGGAACAGCAAAGAATCATGAGCAAATTGATCGATGCATTCAGTGCTCTCTTCAGATCGCACGACATTCACTGTCATGAACGAGAGTGCTTGCTGAAAAT	.
TRINITY_DN31082_c0_g1_i1	Warthog protein 4 [Toxocara canis]	Protein hedgehog OS=Drosophila mojavensis GN=hh PE=3 SV=1	.	.	KEGG:dmo:Dmoj_GI24573`KO:K06224	GO:0005737^cellular_component^cytoplasm`GO:0030139^cellular_component^endocytic vesicle`GO:0005768^cellular_component^endosome`GO:0005615^cellular_component^extracellular space`GO:0005634^cellular_component^nucleus`GO:0005886^cellular_component^plasma membrane`GO:0046872^molecular_function^metal ion binding`GO:0016015^molecular_function^morphogen activity`GO:0008233^molecular_function^peptidase a…	.	GCAGCGAACGGAATATCTTTCTCTGTGCCTTGTAGCGGTCCAAATAATAGTTCAGCTATTGACTGTCCGAAAAGCGTTCGTGCTAACGACGCCCACGTCTCCATCAATTGGAAATAGTATCGTTGCAGTGACTGACTCTCAACAACAACATAACACGACGCGAGTACACCGTTCACAACGATCTTACCGTTCTCAGTTAATGGTGCATATATTCCCACTTCATTCACACGATCTATTGAGAGTACTTTCGTTTCAATAAACCTGTTCGCTACCCTATCTAGTGAATAGAGG	.
TRINITY_DN31026_c1_g1_i1	Sodium-driven chloride bicarbonate exchanger [Toxocara canis]	Anion exchange protein 2 OS=Mus musculus GN=Slc4a2 PE=1 SV=1	.	ENOG410XPHD^solute carrier family 4	KEGG:mmu:20535`KO:K13855	GO:0016323^cellular_component^basolateral plasma membrane`GO:0005925^cellular_component^focal adhesion`GO:0005887^cellular_component^integral component of plasma membrane`GO:0016020^cellular_component^membrane`GO:0015301^molecular_function^anion:anion antiporter activity`GO:0015108^molecular_function^chloride transmembrane transporter activity`GO:0005452^molecular_function^inorganic anion exchang…	.	GGGGAAAATTGTCCACAAAAAACGAATACACTCAGAAAAGAAAATAACTGAGATGAGAGCCGATAAAATATCGTCCGAAAAACGAGTGACGTTACGAATCAATAATGACCCTTCAAAGCACACGACCACCGCTGCAAAAAGAAAAGCCCAAACAGAAACCCAAAATCGCATTGCCAAATATGGGAAGCCATTGACTGATGAGAACTCATAAA	.
TRINITY_DN31067_c0_g1_i1	beta-2 adrenergic receptor [Ascaris suum]	.	.	.	.	.	.	GGTGAATGTAGAATGAAATTTTAGGCTACTGCAATTCGATGTTAAATCCAATCATTTATTCGTTCACAGTAAAGGAGTTCAAGCGTTCAACAATTCAACTCATACTACCGCTATGGAGACTATTGAATCGCCTAATACCTAACTGTATAGCAGCACCACCCGAGCACATTGCATCACGTGTATCTCGTACACGCGGTACACGTGCCAAACCGAAACGACGTTGCTCATTGAAATTCATCTCGAACAGATCCGGCTTTATCATACCAAATTCGAAACAACTTATCAATTCGTCGACGACTAAACGTCGACAAACGATACCAACCGGTATGAGCATTAATACAGATACTGATGCTGCTATTATCAACAACAACATGACTCAACGACGAGTAGTTACGATTA…	MLNPIIYSFTVKEFKRSTIQLILPLWRLLNRLIPNCIAAPPEHIASRVSRTRGTRAKPKRRCSLKFISNRSGFIIPNSKQLINSSTTKRRQTIPTGMSINTDTDAAIINNNMTQRRVVTIKGGRREVLKGLMKRSLDDVVHDSESMMDTFVEDDSNRWNVNDHEDNLKICSGLVSND
TRINITY_DN31040_c0_g1_i1	.	.	.	.	.	.	.	TTTAAATTTAAACACTTTATTAACAAATCTCAACATATGAACGATATGAATAGGCAGAATCAATTCTTGACATGAAACAAAAAATTTGTTAAGTTGGAAACAACAATATATACTTTGCGTATCATACAATGCAATGAAAACAAATTATGAATAACATTAAAAATATCACAAACAGAGCACGATTATAACACAATCAACAGTGACAATGAAGAATAATGAGAAAAATGTTCATCGAAAAGACAATAATGAACATTGCTACACGTTAAAATTGCACTGAATTTAATGAAACATACTTTGCAAAAATAAAATTAGAATGCACAGATCAATGGAATGAGTTAGGTGAGGTTCTTAAATACAACACACACTCACAGCAGTATTTCGTATCCTTTCACCTACACA…	.
TRINITY_DN31054_c0_g1_i1	.	.	.	.	.	.	.	GTGCCAATGGCAACAACAACGAATGCAAACATTTGTATGGTGATCAAGAAAATGAAAACTGTAGATTTTAGCACAATGAATACAGATATTAACAAAAAAGTGTCTTGAAGCGAAAACCTAGAAACTATGTATAAAAAATACAGACTAGAAAACAACAATAATAATAAAAACGTTCAAACAAATGAAATAGAGAGAAGAATCAGCACAACAAACACTTGAACTGTGAATCTTTCAAGGCAAATTTGAATATTTAAAAGCTGATTGATCCTTTTCAAGATAATGAAAAGGATCAATTTATGG	.
TRINITY_DN31064_c0_g1_i1	.	.	.	.	.	.	.	GTGCACGAAACATTCATGGAGAGGATTCGATGAAGATTAATTGTTAGCCGAGTTCAGAGTCGACGTTACCGTTTACGTTCTCTTCCACATTAACAATGCATAAATATATGCGCCATTAAAGAGTCTGTCTAAATGGAGCATTTGCGTGTATGTACTACTTATTGAGGGATGAAAGAGGTTTTGCTGAGATTAGTTGACTGAGATGGATCTTGAATCGGAGATGCATTGATTGA	.
TRINITY_DN31032_c0_g1_i1	.	.	.	.	.	.	.	TGCAACAACAAATGCTTATTATGTCTTCTAATCATCGGTAATTAACCACTTAAAAAACATTGATCAGTATCTATCTCAACACTGATATATAAATAACAAACAAAAAATCTAATAAAACACATTATATTACACAGACAGTGTAGGCCATCCCTCTTCAACTAAACCTTACTCAAAATTGTTTTTTTAAACCAGTTATCACATTAGATCGGCTGTTCATATATCCAAACATCCATCCATTTATTCAATGATCCTGTTTATCCGAAAACTG	.
TRINITY_DN31006_c0_g1_i1	.	.	.	.	.	.	.	ATGACGTAAAAGAACAAAACGCAACGCACCGTTGGCACAAAGCAAATACTAAGCCGGTGACACGAACTATCAAGATGAGGGCAGTTTCGTTAATAGAACGAAATAAACCGTCAAAATTTTTATGCTTTCAATATCCATATTTTTCCCATAATGTTGATACAGTACAAGAACAAATCTCAGCGATAATGCTTGACATGAGCAGGAAAATAACCTGAGGATGATTTGCGTCATAGA	.
TRINITY_DN31086_c0_g1_i1	.	.	.	.	.	.	.	GTTAGTTTCTTTTCCTCCGCTTAGTTATATGCTTAAATTCAGCGGGTAGTCACGACTGAGCTGAGGTCAAAACATAGTGACAGCAACCTAGCATCACCCTCTCTTCCATTTCCAGCAATTCTGATACGGGCACCCCAAACCGATAGCCAATTGGCAAACACGTGCTCGGAGCCGTATCTATGGTTAAGAGAGCGACACTTGACGGCCATCATCGCCTCGCATGGAGCAAATGATTACGAGCGATATATGGCACAAAGCCTTAGCAAGGTATGTCGGCGCGTCGGCCATGCCTCGAGCACATGAAGTGACCTCTCCTTAAAAGAGGCCGCAACACACACACGCAGCATTGCCAACAACACCATCAT	.
TRINITY_DN31084_c0_g1_i1	.	.	.	.	.	.	.	TCAGGAAATGATCGGTAAATAAAATTCAAAGAAGTAATGCTTAAATGGATTAAGTGATAACCTTAATAACAAATGAATGATGATACACAACTAATAAAAGATGGAATAAATTTGTCTAGATATATAAGATGAACATATCAGTATAATATCAAATATCAAGCAAAATGTGAGAAAAATAAGAAATTAATTAAACACAGCTGGCGATGACTATGACTGGCGTTGGAAGTAGTATTATTAGAAAAATCATAACAATATTACTTTGTAGCCTATAAGCTGCCTTAGATATATACCTTTG	.
TRINITY_DN31020_c0_g1_i1	.	.	.	.	.	.	.	TTTTACCTCATTTGATTTTATTCAATCAGATCACGCCAAAGCATAATAACAGTAATGACAACCATCCAAACCAAACAAACAAAACCGCTAAACAATTAAGATTCTCCACAGACTCTACACGACAGATGAATTATGATAAATGATAAAATATAAATCAAACAACAAATAACACAAACAACTATATCAACTAATTTAAAGACGGCCATTTCATAATGAAATTATTCAAATTTATAATGACACTATCCGTATCGAGTCAACTAAAAAAGAGAAGCAATTCAACTTGTGTAATAAAATGACAATAATAATGAACAATGCGATACAAATTTTAAAAAATCATAACAATAACAATATTCATAATATAATGACAGCAGTAATAATAATAATAATAACAATGACGTA…	.
TRINITY_DN30922_c0_g1_i1	.	.	.	.	.	.	.	GGAAATTTCAAACGGCATTCCTCAGTAATATGCCTAGGTAGAAATATGATAGTTTCAATTTTCGAAAACTTTCAAATAAAACCTCCTTCAACCTATCTTGTTTCAAGTTACAATCTTACTGTGTGCGTTCAACCCCTCAAACTTATTGCACCATCAACGTTTGTGGAGATATGGTTGAGCAAAATTTTCGAATATTCAGGAGCTTTGCTACAGACAGACCTGAAGACGTGGGATTCCTTTAACGGGTTAAACCCAACTTATGCTTAAATTGAAAACGTTCGTGAAAAGGAAACAGCATCCTTTGATACGATCACAATACTCCTTGAGTTTCGGTAATTCGTCCATAATGAGT	.
TRINITY_DN30904_c0_g1_i1	.	.	.	.	.	.	.	GTCGCAATCCATCCAAATACAACCAGCATCATCATGATCGCTATCGAACGCAGTTCCCGAGGTAGAAACGGGAGACAGTTGTCCGGAAGGGGTTTCTGTGAGGTCGATGTGACTGCACTTTAGATCACTGTTTTGCCCTCACGATCGGTGTGATTTACCGCTTCGATTTTGCACCAGGTCACAAACAAAATTCAATTTCTTGGGAATATTGCG	.
TRINITY_DN30902_c0_g1_i1	60s ribosomal protein l17 [Ascaris suum]	60S ribosomal protein L17 OS=Argas monolakensis GN=RpL17 PE=2 SV=1	PF00237.18^Ribosomal_L22^Ribosomal protein L22p/L17e^18-104^E:2.9e-16	.	.	GO:0015934^cellular_component^large ribosomal subunit`GO:0003735^molecular_function^structural constituent of ribosome`GO:0006412^biological_process^translation	GO:0003735^molecular_function^structural constituent of ribosome`GO:0006412^biological_process^translation`GO:0005840^cellular_component^ribosome	GGGGAAAATACATTATACAATGCAGCCAGAAAACAGTACAAAATCGTGCAAGGCGCGTGGTTCAGATCTTCGTGTACACTTCAAGAACACACACGAGACGGCACAAGCCATCAAGCATATGCCCTTAAAGCGTGCGATACCTTTCCTGGAAAATGTCAAAGAAATGAAAGAGATTGTTCCATTCCGCAAATTCAACCATTGTGTTGGTCGAAAAGCTCAAGCCAAAGCATGGGGACATACTCAAGGACGTTGGCCGAAGAAATCAGCCGAATTCTTACTTCAGTTGTTAAGGAATGCCGAAAGTAATGCGGAG	GKIHYTMQPENSTKSCKARGSDLRVHFKNTHETAQAIKHMPLKRAIPFLENVKEMKEIVPFRKFNHCVGRKAQAKAWGHTQGRWPKKSAEFLLQLLRNAESNAE
TRINITY_DN32316_c0_g1_i1	.	.	.	.	.	.	.	AGCAGCTTATTTCACGCTGAGGCGAAAACGCCGAAGGAGGCATTCATTAAACTGGTGCATGGCTAGGTATATTTATTCTGATAGTGTGACATGAAGAGAAAGGACGGACGCACATTGGTCGACTGGATGGATTTCTTCCGTGAGGTTGAAGTACACTGTTACAGTGTGCCTAGATATGTAACTGAAATAGACAGGATGGTGCTCATTTGTCGAAAATGCAATATTGAGAGAGTAAGGGATAAGCAATGGATGTTAGTGGGACAGTAGG	.
TRINITY_DN32358_c0_g1_i1	.	.	.	.	.	.	.	GTGATCAAGAAGTAATCAACTCAGCCGCTTTGAAAACACAAAGCGATGGTCACTTAGAACAAGTGAAAATCTTTCGAAGAAGCATCACAGTTCACATATTGCATGAATACGTTGTAGAGAAACACCTCAACTACGAGATTATTGACTTCGCAATGATGGTTTCCTTCTGTTTGTCCACTGCACTAAATAAACGAACGAATATTTCAAC	.
TRINITY_DN32387_c0_g1_i1	.	.	.	.	.	.	.	AGAAGCGTTGTCGCTTGAACAAACGTAGGCTCAAACAAATCCTCAAAAGGCTACTGGATTTTCAACTTCATAGAACTTCTTTATATTCCGATTACACTGATAACAAAAGAGTCGTTGATCTGCTTTCTCGTCCTCAAAAAGGACTTCAGAGTACACAGTTACATTCACTAAAACAGAATGAGCATCGTGAAATCAAAGTAAACAGAAGCTTTACCAGTAGCACCTAGATAATAGGCAACACCGTAAA	.
TRINITY_DN10121_c0_g1_i1	hypothetical protein ASU_08669 [Ascaris suum]	.	PF13436.5^Gly-zipper_OmpA^Glycine-zipper domain^31-59^E:0.2	.	.	.	.	AAAATTTACACCTATGCTAATTTAAAAGAATTCAATTTCAGTTCAATAATTTCTAAGAATCTCACAAGCTAAATTCAGACATTTGAAAATTACACATTCGAACAAAAAAGACACCGGAGCGATTGAAGTAATGTGAAAACTCAGCTAAAAGACGACGATAATGATTTAAAAAATGAACAGATGATTTGCAAGACGAGAGACTAGAGTCTTTAGAGGACAAAACATACAAGAAGAAATCACAACAACAGGCAGCCAACCTAATTTGAGCGGAATTTCATTATGCAGCCATTTCACGAAAATAATAATAACAACAAGGATGATAATAATAACAAAATGAAAGAGTCAACACAACAAGGCAATAAATAAACAAAGACTACAATTTACAATTCAACGATTGTT…	LSYMKQVLDILDESPDLKKSWWGVAKQTGYAASGAAIGGIVGGPAGALVGTLIGGVVGYSRADPYDSLITTLNRLSDREKMRLARKIQFLVGSVTIAEFVNWIQSENNRKILFDLLQNCINNSSFSYT*
TRINITY_DN10165_c0_g3_i1	.	.	.	.	.	.	.	GAGCCCTTTAGTTTCATAACCAACAGTTCAAGAAGCGCATCTCCAGAACAGTACCTACATTTTACAATAAATCTAATCAATTCATAACGCATTACATCTAACAATTAATATTAAGTCACTTCAAACATTCTAATAAATAGCAATTTAACAATATAGAAAATGAGCAATTTCATTCACCATAATATCATTCAAATAAACTAAAAAAAATCAAA	.
TRINITY_DN10102_c0_g2_i1	.	.	.	.	.	.	.	GGCGAAACGCTGAGTATAAAACTTTTGCACGAATAGAGATAAATTTTAAAATAACGCTTAAATTTCTCCTGCTGTTTGACCGTTGCTCGACTTGCATTCGAATCATTTGGAACATTGAAGGGAGTGTGCTAGAAACACTGAATGCTAATCATTTGTACAACTTAACTTTTCCCAGTGATAACATTCAACGCTAAAAACTGACGGCTTTTTGAAGAA	.
TRINITY_DN10198_c0_g1_i1	.	.	.	.	.	.	.	ACTGACTACTTCTTCAACCACCGGTTTTTCCTTTGGTTTTTTGGCCTTCTTCTTTGGTTTCTTTTCCTCGACAGGAACTGTTTCCTGCTCTTGTTCTGGTGCAGCAAGAGGAATTTTAGCCACAGTTGTGGTGTCAATTTCTTCAGTTACATCAATCTCTTCCTTCCTCAGACGGATGTCAAATGATGATACATCAGTCACCTCCTCCTCAGCTATCTCAACAGATTCAACCGTAACTTCCTGTTCTTTTGGTTTCATCTCCTCTTTTGGTTTCTCTTCCATAACAGGAATTGCTTCCAACTCTTCTTCTGGTGCTGCTAGAGGAATTTCGTCAGCAGGTTGTTCCTTTTCCTTTGGTTTCTTCACCTTTTTCTTCGGCTTTTCTTCTGGTGCTTGGAT…	MEEKPKEEMKPKEQEVTVESVEIAEEEVTDVSSFDIRLRKEEIDVTEEIDTTTVAKIPLAAPEQEQETVPVEEKKPKKKAKKPKEKPVVEEVVSVKEEVIEEVSVHIEYSKQPEEYLDQIEQMTDATVAITEEEREEQRIQAPEEKPKKKVKKPKEKEQPADEIPLAAPEEELEAIPVMEEKPKEEMKPKEQEVTVESVEIAEEEVTDVSSFDIRLRKEEIDVTEEIDTTTVAKIPLAAPEQEQETVPVEEKKPKKKAKKPKEKPVVEEVVS
TRINITY_DN10196_c0_g1_i1	hypothetical protein Tcan_15843 [Toxocara canis]	.	.	.	.	.	.	GCAGGAATTAAATAATTTATTACATTGTTCGATGAAACAACATTTTTGCAATGATTTTATCTCCATCATCTGGCAGCGAAAACCTTTTCCATGCATTATTGAAACATTTCATGTATCAGCTCTATCGAGTTGAGAATCTTATTAAGAAATTGGATCAATCAAGCGATGTTGCTGATATTATTAACGGTTCAACTCCAGCGGCTGATACCACATCTACAGTAACTGGATCTGCATCTTGCGTATACTTTGCTGTCATCCAACCATGTTCCAGCCGTACTGTGGCTTTATGGGTTACGTGATCTGGAAAGCCGATGTGTGCGATATGGTTTGATGATGAATTGAATGAACTTCGAATGCAATTACCCATCTTTTGAGCACCACCTCGTATAATATTATGCA…	MNTELALSSQPGDDALILLNSAQNQLLHKDVLSGLKVSYRSACQFLEAHGGRWCVKAYGELALLTGESTSYISFSSPLRTYTIEVSDLKECYRPHRNLLIVNDSIQLIGFNFAIGFERNCTRMESFLVHNCGRKIILDKLAYHMHNIIRGGAQKMGNCIRSSFNSSSNHIAHIGFPDHVTHKATVRLEHGWMTAKYTQDADPVTVDVVSAAGVEPLIISATSLD*
TRINITY_DN10139_c0_g1_i1	.	.	.	.	.	.	.	GCTCAATCATCAATCCAATCAGAAGCGGGTGATAAGTTGCGAAGAGTCATGCGTTGCCTGATATATTGACAGAGTTTCCACGTTCAATATTCCTACATTTGTCATAATGTGCAAGGCACACTATAGGTTGCATTATCCTCTCGATTCTACATTGCAAATGACCATTCGCACACCACGCGTCATCAGTACACTGCGTCAGATAACTATCGCAATCCAAATCTTCATACTCATTGGTGCGGATGTAACAGTATTTAGTGAACATCTTCATCAAAGAGGAGACGAATATGTATTGTTTTCAGAAGTGGGCGTTTCAATGCGCACTCTTCGTTTGCAGCTAGAAAT	.
TRINITY_DN10188_c0_g1_i1	.	.	.	.	.	.	.	AGAAGGAAGAATATAATGACTACTCAAAAAATTACTGTAATTATTACGATATCAAACCATATAACTTATACGAAAATGCGAACAGAAAGCAATTTATTCAAAGGGTGCAAAGCGACGTTTTCGTATAAAAGCCACAACAACAGCAACAACAATAACCTCAACAAATGAGATTTAATCCTAAGACGGATATCAAATGATAACAT	.
TRINITY_DN10158_c0_g1_i1	.	.	.	.	.	.	.	GTAATTACTAACTGAACGAATTTATGATGATATCTCACGAGCTATTTTACTAGCCCTATATTTTCATGAAAGTCTTTGATTGATTCCTAGAAGCTTAGAAGACGAACGAAATATTTTCAACAATGAAAATTTTGAATTCATGTATCTGACGCTTGCGGGTGACTTGATGGTTGCCAGAATTAATCAGACCAATAACAGCAACACAAGTGAAAAAATAGAGTCACAACATATTCGCATTGCTCCACTTTCTTGAGATCTCACATCACTA	.
TRINITY_DN10128_c0_g1_i1	trehalase [Ascaris suum]	Trehalase OS=Mus musculus GN=Treh PE=1 SV=1	.	COG1626^trehalase	KEGG:mmu:58866`KO:K01194	GO:0031225^cellular_component^anchored component of membrane`GO:0005903^cellular_component^brush border`GO:0070062^cellular_component^extracellular exosome`GO:0005886^cellular_component^plasma membrane`GO:0004555^molecular_function^alpha,alpha-trehalase activity`GO:0009887^biological_process^animal organ morphogenesis`GO:0005991^biological_process^trehalose metabolic process	.	ACGCTTTTTGTTGCATTATTGGATGATTGGATTTTCGAAGTCCCTCGACGACCATATGATTGATCGGTGCAAAGCCATTTGGATAATCCCACTGCTGATGTGTTCCACGAATAAGACTTGTCGGCACTCCACCCGGGAATTGCAAAAGGCCTTTACGATGCAAAGTTTCCAACACTTCAATCATCATCGGATTATCCAACGAACTGTAGCATTCGGTGAAGAGTGGAACTGCGATCGAGGGGTACGCATCATCGACCCGTTCCATTGTCCGTAAA	.
TRINITY_DN10103_c0_g1_i2	Membrane-bound O-acyltransferase domain-containing protein 2 [Toxocara canis]	Membrane-bound O-acyltransferase domain-containing protein 2 OS=Gallus gallus GN=mboat2 PE=2 SV=1	.	COG5202^membrane bound O-acyltransferase domain containing	KEGG:gga:421925`KO:K13517	GO:0016021^cellular_component^integral component of membrane`GO:0016746^molecular_function^transferase activity, transferring acyl groups`GO:0008654^biological_process^phospholipid biosynthetic process	.	ATACGATATACCAATACATGAAACCAGATGTTTTATGGCATTTCCGTAACAGAAGTAACAGAAAATGATGCCAACAAAGGGTGGAAATGCGAGGCGAACATTGCGAGAAACTCGATTTGCGGCAAAATATTTGTAGTGCAGAAATGCGATCGGTAATGAGATGAACTGACACACAACCAAATTCGCCTTTGCGACATCGATTCCTGTAGCATTGGCAAGCGGTTGCAACAATGATGAACCATCATAGAACGTGTGCTTCCCAGGC	.
TRINITY_DN46711_c0_g1_i1	.	.	.	.	.	.	.	ACTGATCTCAAACTGATTATATAAAATCGACGCTCCTTTTGCATTTCATTCGGAAAATTCCAAAGACAGTGAGTTTTTACACCACTTTAATATCATTTAATGCTTTCCCTATCGATACTCATTGTTCATATCGGCATATCACCCATGTTGGTTGTGGAATTCCGAATGATGCTTCAACTGATATTCACTTATTATCTCAAAAGTCGTTCAATGCCGAAA	.
TRINITY_DN46768_c0_g1_i1	.	.	.	.	.	.	.	GTCAGCTGCATTCAATGAAAAACAAATCGTCTTGCATAAAATTTGAATCCACTTCGCAATCGAATCAAACTCTTGATAATGGGAACATGCAAAAATGGTTTTGTAATTTCATTATTGGTTCGAGTAACCACTATCTGATCATTCGTCTCATGCCACACCAAATTTCAAATGAAAATATCAAGTAATGTAATTTTCCAACCTCGCTT	.
TRINITY_DN46750_c0_g1_i1	.	.	.	.	.	.	.	GGCAAAAATGATTACAATTTCAAAACAAACAAAACACAAACGAATAAATCATAACTCATTCTCAGTCCCTTAATCATAAATTCGTATGGAATGCAGCAAATAATTTCGTCTTCACTTCCATATCACTGCTGTTTGTGATGCTGCTCGGGTGATAACCAAAGTCACATGATGCAAACAACAACAAAAAAAGAATTCATTACTATTAAGAATCATCAAATCATTTCGCAACGCTTTCATCCACCAAATTCATTAG	.
TRINITY_DN51630_c0_g1_i1	.	.	.	.	.	.	.	GTTTGATACTGACTGACCTCGATTTGAATCTGGCCTTGAGCTTCCTTAAATTCATTCAACTTGAAGCGCATTTGAATTGACCTGACCAGACCTTAGGCATGCGATTCAGAGAAGAGTTTAGTCATCCATGCACAACCCGACGGCAGTAACATAATAAACTCATAGCTGAGGAACAAGCTCTTGGAACTGGTCGCTCCTTAAAGGTAGAAGTATTGCATAAGATAATAGTTATCCAGTTTGTTGCGGCAGGAACTGTAGCAGGTGTTG	.
TRINITY_DN51619_c0_g1_i1	.	.	.	.	.	.	.	AGCATATTGATTTCCAATTTAATTTCTTCTTCTTCATCGTGGACATTAGGATGGTTTTATTGATCAGAATGCTGCTCCGAAATGTGCTCGACATAGTTTCTGTCCTCTTCGTTTCGCAAGTTTCCAATTAAAGAGATCATTCGGAACTCAAGTTAATATTAGTAGAGAATTTCTTAAAGCTGAGAGCAAATTTCTAGAGAA	.
TRINITY_DN51642_c0_g1_i1	.	.	.	.	.	.	.	GGCATAAATCGTTAAAAAACGTCGATAATCGATATCGATAATCGATAATCGATAGATCAGTCATGATCTTTAAAAAATAATCGTTAAATCGGCCCGTTACACGTTGAAGAAACCGTCAAATTATGTGACTATATCATATGGATTTATATATTTAGGTAGCAGTGGTTCCCATCGGGGAGTTGGAGAGAGATTGGGTAAGATGGGGAGGATTTTTACCCGGGAATTGGGTGGGGGACATTTTAACCCAGAGACATTTCCCTACGGGTTGGGAACGGGACGGTTTAAG	.
TRINITY_DN24442_c1_g4_i3	Serine/threonine-protein kinase RIO2 [Toxocara canis]	Serine/threonine-protein kinase RIO2 OS=Caenorhabditis elegans GN=riok-2 PE=2 SV=2	.	COG0478^Serine Threonine protein kinase	KEGG:cel:CELE_Y105E8B.3`KO:K07179	GO:0005524^molecular_function^ATP binding`GO:0046872^molecular_function^metal ion binding`GO:0004674^molecular_function^protein serine/threonine kinase activity`GO:0002119^biological_process^nematode larval development	.	GATGGAACTGAGAAAGAAGAAGCAATAGATAGGGTAAGGGAAGTGAACAGTGACGTTCAGAATGCGGGTGATGGTGTGAATCTGGAACGAGCGATAATGCAACGGGGAAAAGTCACCCAACCGCGATCAGTTTATAGTTCTGGATCAACATTTGCACCCGAGGATATCAAAAAACGAATCGTATTGGAGCAACGTGCGAAACAGAAGACAAAAATACGAGTGAAAGGGAAAGCAAACGCTGTTCGGCGAGGCCGAAAGACGAATTTCGATGTGATCAAAGAGTACGCTGGTTGGGATTTCTGATGGCGAGAAGTGGGAAGGTGTTGGGATTTGGTGAAGTCTTCAT	DGTEKEEAIDRVREVNSDVQNAGDGVNLERAIMQRGKVTQPRSVYSSGSTFAPEDIKKRIVLEQRAKQKTKIRVKGKANAVRRGRKTNFDVIKEYAGWDF*
TRINITY_DN24472_c0_g1_i1	hypothetical protein ASU_07421 [Ascaris suum]	.	.	.	.	.	.	TTTGCAAAATTTTATTTCATATCAAAACATATCAATGTCACTGTATCAAAACATATCAATTAATCAGTGCATATCAATCAAACAATCAAATATTTACACGAAAATCAAAACATATCAATGCAAAACATATCAAAAATTTCATATTTCATATCGAAATTCAAAGGAATGATTTTCATAAAACATGAAGTATTGAATAAATCAAACAATCATTCAACAAGAGATGATGGCATGGCAGAGAATACACAAACAATATTTACATATAACAAAAAAAAACAATATTAAAAAAGTAGTAATAATGAAATCCAGCACTCAGTCCTTTATGCGACATCACCATCGGCGTTGTGCATCCTACGGATCACTGTCTTTAGGCCGTGCACAACACTCCGAGTCTCTGGTGTC…	MTMVSGMSRDKASEIDQWFTQFSNECEKKIGAAWEAQEGLQNRLFRMYEEEIAKLPQELLNMKLTDLIENIENEPQPESPVPKNPREKSPLFGTEVAGRLLRNTRARENRELNGTVLRPPPTTTRGLTLGTTVKRPPKSRRELVANTPMGQVRLPPRITPKVQNGADLHCRALKPGELTFSLTGTPVLADGGYHIDDDAQQIAQMLKFDEAELTPETRSVVHGLKTVIRRMHNADGDVA*
TRINITY_DN24472_c0_g1_i2	.	.	.	.	.	.	.	CGTCGAGACTTCGGCGGTCTTTTGACGGTGGTTCCTAGAGTTAGTCCCCGAGTTGTTGTTGGAGGTGGCCTAAGGACGGTGCCATTAAGTTCCCGGTTCTCACGAGCTCGTGTGTTTCGCATTAGACGACCTGCTACCTCAGTGCCAAACAATGGCGACTTTTCACGTCGATTTTTAGGCACTGGTGACTCTGGTTGTGGTTCATTTTCTATATTCTC	.
TRINITY_DN24472_c0_g1_i3	.	.	.	.	.	.	.	TGTTGGAGGTGGCCTAAGGACGGTGCCATTAAGTTCCCGGTTCTCACGAGCTCGTGTGTTTCGCAGTAGACGACCTGCTACCTCAGTGCCAAACAATGGCAACTTTTCACGTGGATTTTTAGGCACTGGTGACTCTGGTTGTGGTTCATTTTCTATATTCTCAATGAGGTCGGTCAAATTCATATTCAGCAACTCCTGCGG	.
TRINITY_DN24472_c0_g2_i1	.	.	.	.	.	.	.	GTGTTCGCGACCAACTCCCGTCGAGACTTCGGCGGTCTTTTGACGGTGGTTCCTAGAGTTAGTCCCCGAGTTGCTGTTGGAGGTGGCCTAAGGACGGTGCCATTAAGTTCACGGTTCTCACGAGCTCGTGTGTTTCGCAGTAGACGACCTGCTACCTCAGTGCCAAACAATGGCGACTTTTCACGTCGATTTTTAGGCACTGGTGACTCTGGTTGTGGTTCATTTTCTATATTCTC	.
TRINITY_DN24476_c0_g1_i1	.	.	.	.	.	.	.	GTTCGGAATAAGATCTATGTGGATCCTCCCTTCTTACCTAATAAAAAACACACTTCATAATTACCTATCAGTCTCACCATTCATGTGAATAAGCATATCATTAGCTTGCGATGGGTGAGCTCCTCTAAGCCAGTTTTCACGAATCGCACCCTATCCCTTATGGATAATCCATCCTTGTCTCTATTCAGCCAGTCAATGCTGACCGTCGATACTCAAACACTTATAAGTGTTTGATGCTTTAGCTAACATTGCTATTGCGTATCAAAAAACGCTGTGAACGACCCCCTTCCTTAATTCTATGAAATAAGAACCAGCTGCTTGTCCTTAACCCACAAACTTAGTGAATGACCAACCCTGACCCTCAGCGCCAATGAAGGTGTTACCCATTCAACCGATTAA…	.
TRINITY_DN24476_c0_g1_i3	.	.	.	.	.	.	.	ATTAGCTTGCGATGGGTGAGCTCCTCTAAGCCAGTTTCACCATTCATGTGAATAAGCATATCATTAGCTTGCGATGGGTGAGCTCCTCTAAGCCAGTTTTCACGAATCGCACCCTATCCCTTATGGATAATCCATCCTTGTCTCTATTCAGCCAGTCAATGCTGACCGTCGATACTCAAACACTTATAAGTGTTTGATGCTTTAGCTAACATTGCTATTGCGTATCAAAAAACGCTGTGAACGACCCCCTTCCTTAATTCTATGAAATAAGAACCAGCTGCTTGTCCTTAACCCACAAACTTAGTGAATGACCAACCCTGACCCTCAGCGCCAATGAAGGTGTTACCCATTCAACCGATTAACCGGTTGATTAAATTTATTAATAACAACAAAACCTTC…	.
TRINITY_DN24476_c0_g2_i1	.	.	.	.	.	.	.	GCAGCATGTCTAAGGATATGTCTTGTGATAGGAAAGTGGTAGATAGGGTGATAAGAGAGGTTAATATTGATGGATGACTAGCACATAATGCTGATGAGCGGTTAATATTGCGGAGCTAACAAATCATCAACGCATCCTAGAATGCCCGATATGATATTTTTCAATTACATAGGAACAATAGGATAAATAAAGATGAAGACAGGAGTAATAATGCAAATAACATTGACAATCAACATGATTATAGTGATAATAAAAGTAACA	.
TRINITY_DN24476_c0_g2_i2	.	.	.	.	.	.	.	GTTGATTAAATTTATTAATAACAACAAAACCTTCATATCCGGCGCTTGGGAGCTGGCATTTCCGCCCTATGACTCCCATTCTCTGATGGAAAAAAGCCCAAAATATACTCTTTAAGGATTTAGATGGGCATTTGGTCATTCATTGTATTCGTCATTGCAGCTCATTATGTAGTTATGTAGTTGAACCCGAAACAATTTCATTTTGCTTGACCCACAATGGCCAAAACTCCCTCAGCGCAATACTATTTCTGTTTAAGGCCTGCTTTTAAGGCCTTTATATTTAAGGCCTGTACACAGCGATGCACATATAAGTATGTGATTATTTCAATCCCATAAGAAAGAGATAAGCTCTGAGGATTTCGATTAATTGTATTCTTTTTATCAATGTAATATTCTTAG…	.
TRINITY_DN24455_c2_g1_i1	.	.	.	.	.	.	.	GAAGCTGGGACGACGCGTGTAACTCTAAACAACGCAATAAATTCATCTTCACATCATTATCTCAATAACTTAGAATATCAACTCTGTGATAAAACCTTTATATATTTGCTGATTGTAGCACCTCAAATTCATTTATCACTTAACCGAATTCAGTAATAAACAAATGTTGATACTGATGAACTTCTTTATAGTTGTTTTGTACACGTTCCTTTATTCACCATACATTCTAATCTATTGAAAACGCCGATTGTAATGTGAGTAATTTAGGGATCAGTAAGTTCAAATTCCCTTATAAAACAGTCGGACCCTACAAAAGAAATACAGCTGAATGATGATCATGAATTCAGTTCATCCGCAACTCAAGTACAACTAATAGTAAGAGGGTCAAGTGTTGCGATA…	.
TRINITY_DN24452_c0_g2_i1	hypothetical protein ASU_03642 [Ascaris suum]	.	.	.	.	.	.	ATGTAATTATTATTTTTCGCTGCTTCACATCGTTGTTTCGCAGATTCGAGATTTTTGAGCAGTTCACGTCCAAAATGTTCATAGAAACCCTCATTACCCGGATTACCTGGTATTAGAAGTATAGCAGTTGTTCGTGTGTCACTATCGTGCTCCATCGATGCAGTTTTCGTTGCCAAACGAAACTGCTCATCAAAATTTGTACCCATTATAGAGATACGAGTCCATCGACCCGCAACTGGAAGCCATTGAACAGATCGTCGAATTACGATTTCCATTCGTCCACTTTTGAAGAATATCTT	KIFFKSGRMEIVIRRSVQWLPVAGRWTRISIMGTNFDEQFRLATKTASMEHDSDTRTTAILLIPGNPGNEGFYEHFGRELLKNLESAKQRCEAAKNNNY
TRINITY_DN24452_c0_g2_i2	hypothetical protein ASU_03642 [Ascaris suum]	.	PF10230.8^LIDHydrolase^Lipid-droplet associated hydrolase^58-109^E:3.1e-07	.	.	.	.	ATTCGGTAATGGTACATGATTCAAATGTGATACCGTGTAAAGAATGTACTTATCATTTTTTGCTGCTTCACATCGTTGTTTCGCAGATTCGAGATTTTTGAGCAGTTCACGCCCAAAATGTTCATAGAAACCCTCATTACCCGGATTACCTGGTATTAGAAGTATAGCAGTTGTTCGTGTGTCACTATCGTGCTCCATCGATGCAGTTTTCGTTGCCAAATGAAACTGCTCATCAAAATTTGTACCCATTACTGAGATACGAGTCCATCGACCCGCAACTGGAAGCCATTGAACAGATCGTCGAATTACGATTTCCATTCGTCCACTTTTGAAGAATATCTT	KIFFKSGRMEIVIRRSVQWLPVAGRWTRISVMGTNFDEQFHLATKTASMEHDSDTRTTAILLIPGNPGNEGFYEHFGRELLKNLESAKQRCEAAKNDKYILYTVSHLNHVPLPN
TRINITY_DN24452_c0_g4_i1	UPF0554 protein C2orf43 -like protein [Toxocara canis]	Lipid droplet-associated hydrolase OS=Gallus gallus GN=LDAH PE=2 SV=2	.	ENOG410ZTV7^chromosome 2 open reading frame 43	KEGG:gga:421967	GO:0005783^cellular_component^endoplasmic reticulum`GO:0005811^cellular_component^lipid particle`GO:0016298^molecular_function^lipase activity`GO:0019915^biological_process^lipid storage	.	AGCCATTTTTTGATGGCCAACGGCAAATAATCCAACCAAAACACTAACGGTTTGGTGAGCAACGTATCGTAGCAGTTCAATTTCGAAAGAATCGGAAATAGTCGTTCACCGTTGGGCGATTGAGCCATACGTTCAATTGTAGGAAATAAGGCTCCAGCGCATACAACATTATACTCGCAACATAACAAATCCGGTAATATTTTGAGCATTATGTAAGATCCAATTGAATGACCGAGCATAACAATGCGATGCGATTTTGCCAGATATTCCTTGCAAAAGGC	.
TRINITY_DN24452_c0_g5_i3	UPF0554 protein C2orf43 -like protein [Toxocara canis]	Lipid droplet-associated hydrolase OS=Gallus gallus GN=LDAH PE=2 SV=2	PF10230.8^LIDHydrolase^Lipid-droplet associated hydrolase^1-137^E:7.5e-24	ENOG410ZTV7^chromosome 2 open reading frame 43	KEGG:gga:421967	GO:0005783^cellular_component^endoplasmic reticulum`GO:0005811^cellular_component^lipid particle`GO:0016298^molecular_function^lipase activity`GO:0019915^biological_process^lipid storage	.	CAGACAAAATCGCATCATGCAATTATCCAATCGACCACTTTACGTGCCATCACTTCATTATCGCTGATCACGAATGCATGCTTACAGTCTGAATCGTCTATGGAGACCAGTTCATCTCCTAATCTTTTCCTCATTTCATGACCAAATTCAAGTGGACACCATCTATCGCTTGTTCCATAATAGAAACGTATACGATCCGAATATTTCAATAGTGTCGCATTAAGTTCCAATTCTTTAACTTTGTGTAATTCGTCAGTACACATGTGGACTACATTTCGAAAGACATTTGATCGTAACAACTCAGCAGCACTCCAAAAAACACACTCGGGCACATTTTTAGACGGTAATACCCATGAACATAGCCATTTTTTGATGGCCAACGGCAAATAATCCAACCAA…	SPNGERLFPILSKLNCYDTLLTKPLVFWLDYLPLAIKKWLCSWVLPSKNVPECVFWSAAELLRSNVFRNVVHMCTDELHKVKELELNATLLKYSDRIRFYYGTSDRWCPLEFGHEMRKRLGDELVSIDDSDCKHAFVISDNEVMARKVVDWIIA*
TRINITY_DN24452_c0_g6_i1	UPF0554 protein C2orf43 -like protein [Toxocara canis]	.	PF10230.8^LIDHydrolase^Lipid-droplet associated hydrolase^18-101^E:5.1e-11	.	.	.	.	ATCGCTTGTTCCATAATAGAAACGTATACGATCCGAATATTTCAATAGTGTCGCATTAAGTTCCAATTGTTTTACTTTGTGTAATTCGTCGGTACACATGTGGACTACATTTCGAAAGACATTTGATCGTAACAACTCAGCAGCACTCCAAAAAACACACTCGGGCACATTTTTAGACGGTAATACCAATGAACATAGCCATTTTTTGATGGCCAACGGCAAATAATCCAACCAAAACACTAACGGTTTGGTGAGCAACGTATCGTAGCAGTTCAATTTCGAAAGAATCGGAAATAGTCGTTC	ERLFPILSKLNCYDTLLTKPLVFWLDYLPLAIKKWLCSLVLPSKNVPECVFWSAAELLRSNVFRNVVHMCTDELHKVKQLELNATLLKYSDRIRFYYGTSD
TRINITY_DN24452_c0_g7_i1	.	.	.	.	.	.	.	GGACTAATGATTCAGTCGCATGTTTAGTTCACTTAGAGCTCAGTGACTAAATGTCTGTAGTTAAGAAGCTTCGAAGCAAAGAACCACAAGTGGAAAGAAGCGATCAGTTATGATTTATTGGATGATCATTGACAGAAAATGATTCAACATTCATTTCAGACAAAATCGCATCATGCAATAATCCAATCGACCACTTTACGTGCCATCACTTCATTATCGCTGAT	.
TRINITY_DN24452_c0_g8_i1	UPF0554 protein C2orf43 -like protein [Toxocara canis]	Lipid droplet-associated hydrolase OS=Homo sapiens GN=LDAH PE=1 SV=1	.	ENOG410ZTV7^chromosome 2 open reading frame 43	KEGG:hsa:60526	GO:0005783^cellular_component^endoplasmic reticulum`GO:0005811^cellular_component^lipid particle`GO:0016298^molecular_function^lipase activity`GO:0016042^biological_process^lipid catabolic process`GO:0019915^biological_process^lipid storage	.	GGTTTGGTGAGCAACGTATCGTAGCAGTTCAATTTCGAAAGAATCGGAAATAGTCGTTCCCCATTGGGCGATTGAGCCATACGTTCAATTGTTGGAAATAACGCCCCAGCGCATACAACATTATACTCGCAACGTAACAAATCCGGTAATATTTTGAGCATTATGTAGGATCCAATTGAATGACCGAGCATAACAATGCGATGCGATTTTGCCAGATATTCCTTGCAAAAGGCTAGCTTATGCTCAATTTGATCATTCAGATCAAATCG	.
TRINITY_DN24452_c0_g9_i1	UPF0554 protein C2orf43 -like protein [Toxocara canis]	Lipid droplet-associated hydrolase OS=Gallus gallus GN=LDAH PE=2 SV=2	PF10230.8^LIDHydrolase^Lipid-droplet associated hydrolase^1-112^E:3.5e-16	ENOG410ZTV7^chromosome 2 open reading frame 43	KEGG:gga:421967	GO:0005783^cellular_component^endoplasmic reticulum`GO:0005811^cellular_component^lipid particle`GO:0016298^molecular_function^lipase activity`GO:0019915^biological_process^lipid storage	.	TAACCAAATTCAAGTGGACACCATCTATCGCTTGTTCCATAATAGAAACGTATACGATCCGAATATTTCAATAGTGTCGCATTAAGTTCCAATTGTTTTACTTTGTGTAATTCGTCAGTACACATGTGGACTACATTTCGAAAGACATTTGATCGTAACAACTCAGCAGCACTCCAAAAAACACACTCGGGCACATTTTTAGATGGTAATACCAGTGAACATAGCCATTTTTTGATGGCCAACGGCAAATAATCCAACCAAAACACTAACGGTTTGGTGAGCAACGTATCGTAGCAGTTCAATTTCGAAAGAATCGGAAATAGTCGTTCCCCATTGGGCGA	SPNGERLFPILSKLNCYDTLLTKPLVFWLDYLPLAIKKWLCSLVLPSKNVPECVFWSAAELLRSNVFRNVVHMCTDELHKVKQLELNATLLKYSDRIRFYYGTSDRWCPLEFG
TRINITY_DN24452_c0_g10_i1	UPF0554 protein C2orf43 -like protein [Toxocara canis]	.	.	.	.	.	.	AAACCCTCATTACCCGGATTACCTGGTATTAGAAGTATAGCAGTTGTTCGCGTGTCACTATCGTGCTCGATCGATGCAGTTTTCGTTGCCAAACGAAACTGCTCATCAAAATTTGTGCCCATTATTGAGATACGAGTCCATCGACCCGCAACTGGAAGCCATTGAACAGATCGTCGAATTACGATTTCCATTCGTCCACTTTTGAAGAATATCTT	.
TRINITY_DN24452_c0_g11_i1	UPF0554 protein C2orf43 -like protein [Toxocara canis]	Lipid droplet-associated hydrolase OS=Gallus gallus GN=LDAH PE=2 SV=2	.	ENOG410ZTV7^chromosome 2 open reading frame 43	KEGG:gga:421967	GO:0005783^cellular_component^endoplasmic reticulum`GO:0005811^cellular_component^lipid particle`GO:0016298^molecular_function^lipase activity`GO:0019915^biological_process^lipid storage	.	AATGATTCAACATTCATTTCAGACAAAATCGCATCATGCAATTATCCAATCGACCACTTTACGTGCCATCACTTCATTATCGTTGATCACGAATGCATGCTTACAGTTCGAATCGTCTATGGAGACCAGATCATCTCCTAATCTTTTCCTCATTTCATTACCAAATTCAAGTGGACACCATGCATCGCTTGTTCCATAATAGAAAC	.
TRINITY_DN24452_c0_g12_i1	UPF0554 protein C2orf43 -like protein [Toxocara canis]	Lipid droplet-associated hydrolase OS=Homo sapiens GN=LDAH PE=1 SV=1	.	ENOG410ZTV7^chromosome 2 open reading frame 43	KEGG:hsa:60526	GO:0005783^cellular_component^endoplasmic reticulum`GO:0005811^cellular_component^lipid particle`GO:0016298^molecular_function^lipase activity`GO:0016042^biological_process^lipid catabolic process`GO:0019915^biological_process^lipid storage	.	GATCCAATTGAATGACCGAGCATAACAATGCGATGCGATTTTGCCAGATATTCCTTGCAAAAGGCTAGCTTATGCTCAATTTGATCATTCAGATCAAATCGATCAGACTCTTTGTGCGCACTACTCTGATGATTTAACTCATTCGGTAATGGTACATGATTCAGATGTGATACCGTGTAAAGGATGTAATTATTATTTTTCGCTGCTTCACATCGTTGTTTCTCAGATTCGAGATTTTTGAGCAGTTCACGTCCAAAATGTTCATAGAAACCCTCATTACCCGGATTACC	.
TRINITY_DN24452_c0_g13_i1	hypothetical protein ASU_03642 [Ascaris suum]	.	.	.	.	.	.	ACCGTGTAAAGGATGTAATTATTATTTTTCGCTGCTTCACATCGTTGTTTCGCAGATTCGAGATTTTTGAGCAGTTCACGTCCAAAATGTTCATAGAAACCCTCATTACCGGGATTACCTGGTATTAGAAGTATAGCAGTTGTTCGCGTGTCACTATCGTGCTCGATCGATGCAGTTTTCGTTGCCAAACGAAACTGCTCATCAAAATTTGTACCCATTACTGAGATACGAGTCCA	.
TRINITY_DN24452_c0_g12_i2	UPF0554 protein C2orf43 -like protein [Toxocara canis]	Lipid droplet-associated hydrolase OS=Gallus gallus GN=LDAH PE=2 SV=2	PF10230.8^LIDHydrolase^Lipid-droplet associated hydrolase^17-129^E:7.3e-24	ENOG410ZTV7^chromosome 2 open reading frame 43	KEGG:gga:421967	GO:0005783^cellular_component^endoplasmic reticulum`GO:0005811^cellular_component^lipid particle`GO:0016298^molecular_function^lipase activity`GO:0019915^biological_process^lipid storage	.	GGTTTGGTGAGCAACGTATCGTAGCAGTTCAATTTCGAAAGAATCGGAAATAGTCGTTCCCCATTGGGCGACTGAGCCATACGTTCAATTGTAGGAAATAAGGCTCCAGCGCATACAACATTATACTCGCAACGTAACAAATCCGGTAATATTTTGAACATTATGTAGGATCCAATTGAATGACCGAGCATAACAATGCGATGCGATTTTGCCAGATATTCCTTGCAAAAGGCTAGCTTATGCTCGATTTGATCATTCAGATCAAATCGATCAGACTCTTTGTGCACACTGCTCTGTTGATTTAACTCATTCGGTAATGGTACATGATTCAAATGTGATACCGTGTAAAGGATGTAATTATTATTTTTCGCTGCTTCACATCGTTGTTTCGCAGATTCG…	LLKNLESAKQRCEAAKNNNYILYTVSHLNHVPLPNELNQQSSVHKESDRFDLNDQIEHKLAFCKEYLAKSHRIVMLGHSIGSYIMFKILPDLLRCEYNVVCAGALFPTIERMAQSPNGERLFPILSKLNCYDTLLTK
TRINITY_DN24452_c0_g15_i1	UPF0554 protein C2orf43 -like protein [Toxocara canis]	Lipid droplet-associated hydrolase OS=Pongo abelii GN=LDAH PE=2 SV=1	.	ENOG410ZTV7^chromosome 2 open reading frame 43	KEGG:pon:100173336	GO:0005783^cellular_component^endoplasmic reticulum`GO:0005811^cellular_component^lipid particle`GO:0016298^molecular_function^lipase activity	.	TACGTGCCATCACTTCATTATCGTTGATCACGAATGCATGCTTACAGTTCGAATCGTCTATGGAGACCAGTTCATCTCCTAATCTTTTCCTCATTTCGTGACCAAATTCAAGTGGACACCATCTATCGCTTGTTCCATAATAGAAACGTATACGATCCGAATATTTCAATAGTGTCGCATTAAGTTCCAATTGTTTTACTTTGTGTAATTCGTC	.
TRINITY_DN24452_c0_g16_i1	hypothetical protein ASU_03642 [Ascaris suum]	.	.	.	.	.	.	ACCGTGTAAAGGATGTAATTATTATTTTTCGCTGCTTCACATCGTTGTTTCGCAGATTCGAGATTTTTGAGCAGTTCACGTCCAAAATGTTCATAAAAACCCTCATTACCCGGATTACCTGGTATTAGAAGTATAGCAGTTGTTCGCGTGTCACTATCGTGCTCGATCGATGCAGTTTTCGTTGCCAAACGAAACTGCTCATCAAAATTTGT	.
TRINITY_DN24495_c0_g2_i1	hypothetical protein Tcan_18796 [Toxocara canis]	.	PF04500.15^FLYWCH^FLYWCH zinc finger domain^35-94^E:3.6e-13`PF00104.29^Hormone_recep^Ligand-binding domain of nuclear hormone receptor^367-575^E:2.6e-07	.	.	.	GO:0006355^biological_process^regulation of transcription, DNA-templated`GO:0043401^biological_process^steroid hormone mediated signaling pathway	CTTGGCATTCTTCATCATGCCTTAATTTTGATGTATCAGTGACTTATTGAAGCCGTACACAGTGGCAGAAATCCTCGGAAGAACTGAATTTTCTTCAGTTCTTCAAAAGTTTCCATTGAGATGTGAGTGATGAGTTACGATGAGTATGTGTGTACAAGTTTATGGAAATAAATAACAACAGAACAACGGATAGTATAATGATATTTGAAACGTGAATATGCATAATTAAATGGAAGAAACAAATAACAAAAATTGCAAAATATGGAAGCAACGAAAGGTGATGAGGAACATCTCATCTTGTTTGTAATGTTTTGTCACACCTTCGCGCTCCATACCTCCTTTTCCCGTATGGCCAACCAGCAGTCCTCTCCTCCAACAATCTATATACTAAATACGTCC…	FKSNQTFKMENQSPRSVNRMIKVLREWGTLVTPQYVTSQCGAQKLLIDGYSFICHRVNGPRTYWRCDWCQKSKCKATVATEGGETYLKDVPHNHPRSKNVPPNRRISALLKEAVMNSDEPISDIVRRVLHEHRFDPDTHLPTTIDTMCRSMQRFRAKIRSQKRKQSVANTPGSTQHPQQAQPQPQPQQAPPPPQQQPHHQNASSIEHQPANETMPTTCTYSLMSVLEGCSAAATNADGTQQQRDQHTPAWGAMNVSADPAVTFNNIGVMDGVKAEDASDTAAMMVMGMSSELQQDGYAQCYKHEKKDEHPTTSELLCADVAQNSLIRRVIEGYHQLRCVRRTAESSVSRKSVIAMFSNSPQTSDATSEKLQVAKYDELQKYRQIEMPFLVDFVTKVFIE…
TRINITY_DN24495_c0_g2_i2	.	.	.	.	.	.	.	TTTGTGTGTACAAGTTTATGGAAATGAATAAATAACAACAGAACAACGGATAGTATAATGATATTTGAAACGTGAATATGCATAATGAAATGGAAGAAACAAATAACAAAAATTGCAAAATATGGAAGCAACGAAAGGTGATGAGGAACATCTCATCTTGTTTGTAATGTTTTGTCACACCTTCGCGCTCCATACTCCCTTTTCCCGTATGGCCAACTAGCAGT	.
TRINITY_DN24495_c0_g4_i1	hypothetical protein Tcan_18796 [Toxocara canis]	.	.	.	.	.	.	ATGGAAAGTGTATTGGAATCAATGAAGAAGCCACCTCGCCGCCTTCAGTGGCCACAGTTGCCTTGCACTTGCTCTTTTGACACCAGTCACATCTCCAGTAAGTTCGAGGACCATTCACACGATGACATATAAAGCTGTAGCCATCGATGAGTAATTTTTGTGCACCGCATTGCGATGTGACGTATTGTGGAGTCACAAGAGTACCCCATTCACGGAGTACTTTGATCATCCTGTTAACCGATCTTGGGCTTTGGTTCTCCATTTTGAATGTTTGATTGCTTTTGAATT	.
TRINITY_DN24479_c0_g1_i1	hypothetical protein ASU_01174 [Ascaris suum]	.	PF04032.15^Rpr2^RNAse P Rpr2/Rpp21/SNM1 subunit domain^29-119^E:5e-14	.	.	.	.	ATTCACAGACACAATTCTTGATCCGGTTCTTGCCCATAGGAACCTTTGATAGTTCATATTGTAAGTATGGTAACCATATCGCCTCATTGCTTCAATTAATCAATCTCCAATAGCGTATAGAATGAATTCCATAAATGGTGTGCGCATGTCTCAATCGGATGTGTCGATTTATGAGGTGAGAAGAGAAACGACTTCATCGAAATGGATTGGATGGATTTTATGCGGTTTTAAAAAATATACTCAACTGAATCAGTGAATGAGGGGCTGATTAAACGAACTTTCAATGAACTGTCTTTGTTGAACATTTTCAGTAATATGAGAATTGCACGATATATTAACAACTGAAATAAGACACAAATACTTTCATCTGATGGGAAAAGATTTTTTGAAAATTTTAGT…	MTKSKGNNKPNDPPRASSSSLKPNEIHRRINFLHHAAQLMFSQSENHADGLSKLGCMFIKQMKDICLMENIKADKEVGRTLCKKCQCVFVANANLKNNQPIRIRLNRKRQLVRTCLNCGSMKRFACNRNYLSRNERMQTAETTTTVVPDEPPTDISTD*
TRINITY_DN24479_c0_g1_i2	hypothetical protein ASU_01174 [Ascaris suum]	.	.	.	.	.	.	CGATCTTATTTGATCGAAATCAGATCAATCAGAAATTTTTTCGATCCTTCGCATCATCCACTGCGTGAAGGGCGGCTACCGCTCTTGTCAGAGAACGTGTGGACTGAATTCGAGAATTTTTAGCGGTGACGTGGGAAGAAAGTTGTTCCAGACTGCACGCATCTAGGTGAAAAATGAAAAATTTCATAGCATGCATATTGAAAAATTCTCAATTCTGAGTTAATCGGTACTGATATCGGTTGGAGGTTCATCAGGTACAACTGTTGAGGTGGTTTCTGCCGTTTGCATACGTTCATTTCGAGACAAATAATTTCGATTGCAAGCGAAACGTTTCATCGAACCGCAATTCAAGCATGTCCTCACTAGCTGTCGCTTTCGATTCAATCTTATCCTAATCGG…	.
TRINITY_DN24486_c0_g1_i2	hypothetical protein Tcan_11113 [Toxocara canis]	Probable gluconokinase OS=Xenopus tropicalis GN=idnk PE=2 SV=1	PF00337.21^Gal-bind_lectin^Galactoside-binding lectin^27-142^E:2.2e-07`PF00337.21^Gal-bind_lectin^Galactoside-binding lectin^579-696^E:7.2e-17	ENOG4111EA0^Lectin, galactoside-binding, soluble	KEGG:mmu:16859`KO:K10093	GO:0005737^cellular_component^cytoplasm`GO:0005829^cellular_component^cytosol`GO:0005576^cellular_component^extracellular region`GO:0005622^cellular_component^intracellular`GO:0005634^cellular_component^nucleus`GO:0030246^molecular_function^carbohydrate binding`GO:0019899^molecular_function^enzyme binding`GO:0016936^molecular_function^galactoside binding`GO:0043539^molecular_function^protein seri…	GO:0030246^molecular_function^carbohydrate binding	GCCGGATGTGGTAAGAGTACGGTAGGCGTGGAATTGGCCAATCAACTTGGTGCCAGATTCATAGATGCTGATAATTACCATACTGTAGAAAATCGTTCGAGAATGGCGAAGGGAATTCCACTCAGCGATTCTGATCGATTACCATGGCTTCAACAAATCGCTGCAATAGCCAAAGAAAGCGATGCCCAAATCGTTGTAATCGCTTGTTCGGCGTTAAAAAGAACGTATCGTCAAATTCTAAGTGAATCACTTGAAGACGACTATATGTTCATACATCTGGATGTTCCGAGAACTGAACTGGAAAGACGTCTTCAATCTCGTAAAGGTCATTTCTTCAACAAGTCTCTACTCGACAGCCAATTGACCACTCTCGAGAAGCTGCAAGACGAACGCAACTCT…	MAEYMPNNYLVPRHFARPTLPFRAEFNGFGVGAKVKLIGTPYKGDKSGFEIYMMESGEDVALMATISFDSEQRSAIDVKSRFNGKWSPTVRRIGVGLAIDRQFTLEITVNSGEFVLTVDGFKVTEFTKRCDDVKTLLVVGALVIDELIMTPSLLYYTPPPDYSDVVKEQVDVTALLNKIQHLPGAPELTPSDSLYRKHRLDAGHNQEIGNLQPIYVGGGAQMARRIPMQDDDDFRIGAPSVSGFSTQRLAPPRPPPPLSIINGSLSPSSDSTPAYDEQPALPRKAPLDQAHLPPTPAGCLRPPSSVASQRLNGYDPAQFKSAQSNPTKVLKSTNLYPKLDSLNDSNNENDVSTTMQNDFEHPRGMKSAAPLSSASSNSSRTTTNSCDNMEQVDQFAVNC…
TRINITY_DN24470_c0_g3_i1	Protein UBASH3A -like protein [Toxocara canis]	Ubiquitin-associated and SH3 domain-containing protein B OS=Mus musculus GN=Ubash3b PE=1 SV=1	PF00300.21^His_Phos_1^Histidine phosphatase superfamily (branch 1)^93-242^E:5.3e-17	ENOG410YGUZ^Ubiquitin associated and SH3 domain containing	KEGG:mmu:72828`KO:K18993	GO:0005737^cellular_component^cytoplasm`GO:0005634^cellular_component^nucleus`GO:0042802^molecular_function^identical protein binding`GO:0004725^molecular_function^protein tyrosine phosphatase activity`GO:0045779^biological_process^negative regulation of bone resorption`GO:0045671^biological_process^negative regulation of osteoclast differentiation`GO:0090331^biological_process^negative regulatio…	.	TGTGGCTTGTTGGTTATCTTTTCTTTATTAACATAAAAAGAGATTCGATAGTTTTGGGTGATGTGCTCGATATGGAGTCGACAAGCAAAACTGTGACCGAAGGGTGGTCTAGACGATTGCTGGTTGTCCGACACAGTGAACGATGTGATTATCATTTCAAAAAGAAAGGAATTCAGTGGTTGGAACGAGCATTCGACTCGGAAGGTCATTTTCGAAGATTCAATGAGCAGTTACCGTCTAAGCTGGCGCCGAGGCCCGGTGGACCGCGAGATTATTCGGATGATACGCCAATCACAAACAGCGGATATGCCTATTGTATCCGTACTGGTGAACTGCTTCGCGAACGTGGTATCAGTATAGACTTTATTTATTCGTCGCCAGCCTATCGTTGTATGCAAA…	WLVGYLFFINIKRDSIVLGDVLDMESTSKTVTEGWSRRLLVVRHSERCDYHFKKKGIQWLERAFDSEGHFRRFNEQLPSKLAPRPGGPRDYSDDTPITNSGYAYCIRTGELLRERGISIDFIYSSPAYRCMQTAQGILEGLQAKELRIRIEPGLFQWMRWCKHGLPTFLNPSEYEEAGFPVDSSYEGFDDAKEFDEKETLLDYYTRSFAIVRRILKLHPKGTILLVGHAGSLETLTRQLAGKKTT*
TRINITY_DN24424_c0_g2_i1	.	.	.	.	.	.	.	TGAAATTTTATTCAAAGATCTGCACATAAACATCTGGTAAAGCCTTTACGACCCTAAACACAATTAGTCATTGAAGTGAATGGGGCAATGAGCATAGAAAGAAGGAGCTGGCTGTTCACTGGTTTGCGGATATACCAGTTGAGCGTTTCAATATTTTCGATACTCGAATATCCGTTCACCGAGTTTTGTGTTCAGTTTTTTTAAACAAGCGATACAATTTCGAAAATTCAGTGTACACTCTCATCTGCTGT	.
TRINITY_DN24424_c0_g6_i1	.	.	.	.	.	.	.	ATGATCGGTGATTTTCATCTTGTAGACTGAGTTAGACGATACGATAAGGTCCAGACGATCCAGAATTTCAGACGAAATGCTCAACACGTTGATGTTCTTAAAGGGAATGGGAAAGTGTAATCTGAGCTGTTGCTGATTGACTGCTTTTCATCTCCGAATTTTGTTGTCATTGTTTGGTTATTTTGTTATTGTTGAAGTTTGTTTTTGTCATTGACTGGTGCTTATTGTTGGAACGATTATCTGTTGCTGAACGATCCAATAAAAATTGTTTAATGGCGTAATGAGGTTTTTCCCATACAAATAAGTGGTGCAACTGCAAATTTTGAGAGAAGATTCTAAAGTGGCAACAAAGACAGCGAATAGCGGACTAATTTTGCTTCATCAGCGATAGCGGAGCTA…	.
TRINITY_DN24424_c0_g7_i1	putative RNA-directed DNA polymerase from transposon X-element, partial [Toxocara canis]	.	.	.	.	.	.	CGAATTTCAATGTTGAAGAAGTAAACGATCAAATCTGTTTGATGAATAAACCGCAGTTGGTTGAAAAACCCAAAACAAAACAAAAACAGATCTTCCCTGAATATATTTTATTAAATCAAACAAATATTCGCACATAAACACAATAAACAAAAACAAAATACAAAAAAACTACAAATTAATAAGCAATATGAAGCAATCGAAATAATATTCGAATGCACCTGGCTTTTATGAGACACATGTTGAATTTTGATATCACTAAAGTTACATCACTTCAAAACCCTTACCGATGCGCATTCCTTCTCCCGATAGCCTTCCTTTTCGAACATTTTCATTTTTACTATTTTCTATCTCCCGAGCCCTTCCAATTTCATGTCATCATCAGAGAAAGCATGAGAATAA…	MGDLPAPSSFGTEPLRIVIREGDETAGSGYDYVSSLSPPQLSKNAMDPQQAYVLGLNETGSDNEILCVNLVKDDVTKLTKYRKLLMFSVMKAEEIDDSHLEQKLEVSLQFFIFVSFEFVLNLSKSSR*
TRINITY_DN24424_c1_g1_i1	.	.	.	.	.	.	.	GAACATCGCTTCATCTGGATCAATCTGCCAATGAATACACAAATGACAAAATTTATCATAAATAATGAGATAGCCTAACCGAAATTTTAAAAAAGATCAGAAGTTAGTTAGCTGCGAAAGTAGACGTAAATTTTGATAAGGTTCGGTGTACTTAGGCATTCGAAGAACTCGTCTGAAAGCAACTAATTATGAATCGGGCAAGTGAAGATCAAATAAGAAAACGGGAGTGACGTGAAGAAGAGGTGCTGAAAGAATAAAAATTAAATTAAAATGCATACAATGATAAGAGGCCACTTGCATTT	.
TRINITY_DN24459_c0_g1_i1	putative diacylglycerol kinase 3 [Toxocara canis]	Probable diacylglycerol kinase 3 OS=Caenorhabditis elegans GN=dgk-3 PE=3 SV=3	PF00130.21^C1_1^Phorbol esters/diacylglycerol binding domain (C1 domain)^7-58^E:6.8e-15`PF00130.21^C1_1^Phorbol esters/diacylglycerol binding domain (C1 domain)^73-120^E:3.5e-08`PF00781.23^DAGK_cat^Diacylglycerol kinase catalytic domain^165-284^E:2.4e-29	ENOG410XQVB^DiacylGlycerol Kinase	KEGG:cel:CELE_F54G8.2`KO:K00901	GO:0005622^cellular_component^intracellular`GO:0005524^molecular_function^ATP binding`GO:0005509^molecular_function^calcium ion binding`GO:0004143^molecular_function^diacylglycerol kinase activity`GO:0035556^biological_process^intracellular signal transduction`GO:0042048^biological_process^olfactory behavior`GO:0007205^biological_process^protein kinase C-activating G-protein coupled receptor sign…	GO:0035556^biological_process^intracellular signal transduction`GO:0016301^molecular_function^kinase activity	GAAAAATAGTTGTTGATTATATGGAATGGTGGTGGACCACTTTTGTTTGAGCCTACCAGCTCGGTCTCTTCGATTTCAAATTGCCATCTATCCATATAAACCTGTGTGGAGCGTTCGATTGTTTTGAGGATCTTATGAAGGGGTTCATTTGCATATCCGCCACCCCATCGTAAACATCTCGCTAAATCATTGCCTGTGCCTAAAGGCAGGACAGCCACTGGCGGTCGTTTATCACCGTAGTCCATTTTATCCATTGCATCCAGTACCCATCCTACAGTACCATCTCCACCGCACACTAATACATTCGCATTAGCAATTGTTGAAAATAGCTGCAGTCCGGGTTCAGGTCCGTCCTTGGTGAGATCAAAAACTTGTCGCGGATTGAGCAAGTACTGAAAT…	MKEDGSHLWKLRHFSKPTYCNVCMNLLVGWGGKQGLSCALCKYTVHERCVRSAQNNCIRTFCSNRANDSKMLHHWIESNSTGKCARCATNVPIFHGKRCRWCHNLLHEKCLAQWPTECKLGALSYHILPPNKIVPVVLEQKSQNHLNSTTGHHLQVVGTSNNTRPLLVLINPKSGGKQGERIYRKFQYLLNPRQVFDLTKDGPEPGLQLFSTIANANVLVCGGDGTVGWVLDAMDKMDYGDKRPPVAVLPLGTGNDLARCLRWGGGYANEPLHKILKTIERSTQVYMDRWQFEIEETELVGSNKSGPPPFHIINNYF
TRINITY_DN24459_c0_g1_i2	putative diacylglycerol kinase 3 [Toxocara canis]	Probable diacylglycerol kinase 3 OS=Caenorhabditis elegans GN=dgk-3 PE=3 SV=3	.	ENOG410XQVB^DiacylGlycerol Kinase	KEGG:cel:CELE_F54G8.2`KO:K00901	GO:0005622^cellular_component^intracellular`GO:0005524^molecular_function^ATP binding`GO:0005509^molecular_function^calcium ion binding`GO:0004143^molecular_function^diacylglycerol kinase activity`GO:0035556^biological_process^intracellular signal transduction`GO:0042048^biological_process^olfactory behavior`GO:0007205^biological_process^protein kinase C-activating G-protein coupled receptor sign…	.	GAAAAATAGTTGTTGATTATATGGAATGGTGGTGGACCACTTTTGTTTGAGCCTACCAGCTCGGTCTCTTCGATTTCAAATTGCCATCTATCCATATAAACCTGTGTGGAGCGTTCGATTGTTTTGAGGATCTTATGAAGGGGTTCATTTGCATACCCGCCACCCCATCGTAAACACCTCGCTAAATCATTGCCTGTGCCTAAAGGCAGGACAGCCACTGGCGGTCGTTTATCACCGTAGTCCATTTTATCCATTGCATCCAGTACCCATCCTACAGT	.
TRINITY_DN24459_c0_g4_i1	putative diacylglycerol kinase 3 [Toxocara canis]	Probable diacylglycerol kinase 3 OS=Caenorhabditis elegans GN=dgk-3 PE=3 SV=3	PF00781.23^DAGK_cat^Diacylglycerol kinase catalytic domain^1-59^E:4.3e-10`PF00609.18^DAGK_acc^Diacylglycerol kinase accessory domain^88-273^E:1e-51	ENOG410XQVB^DiacylGlycerol Kinase	KEGG:cel:CELE_F54G8.2`KO:K00901	GO:0005622^cellular_component^intracellular`GO:0005524^molecular_function^ATP binding`GO:0005509^molecular_function^calcium ion binding`GO:0004143^molecular_function^diacylglycerol kinase activity`GO:0035556^biological_process^intracellular signal transduction`GO:0042048^biological_process^olfactory behavior`GO:0007205^biological_process^protein kinase C-activating G-protein coupled receptor sign…	GO:0016301^molecular_function^kinase activity`GO:0004143^molecular_function^diacylglycerol kinase activity`GO:0007205^biological_process^protein kinase C-activating G-protein coupled receptor signaling pathway	GTTTCAGACATGGGTTCTCTTGAAGTGATAGCAAAAACTGCATGAATTTAGGACAGGTGTATTTCAGATACTGGTCGATATACTTCATGAAAATGGACCGACCGATGTGAATTGGTATCCATTTGATGCTATTGTGATGTATAAATGAAGTAATTGTGAATAAACCTGTGTTTCTTCAACAGCAACTGTAACACTTCTGGTCTAAAGTCACAATACTTTTTCACTGAACATTTTCACCATTATATTCAAATCATATTTATGGCTGATTGATCCGGTGATTTTACAATGGTGAAACCAGAGAGCACTTTCCAGGCTCAAAATAGGATTTCATTTGTGAACTTCCAAGATCAATGATCCAATCATTTCGTGATTTCAAATCAATTCAGTGATCGGGAAAAA…	TVGWVLDAMDKMDYGDKRPPVAVLPLGTGNDLARCLRWGGGYANEPLHKILKTIERSTQVYMDRWQFEIEETELVGSNKSGPPPFHIINNYFSIGVDASIAHRFHVMREKYPEKFSSRMRNKLWYFELGTSETLSSTCKNLNEYIDIYCDEKKIDLRDGHNLEAIALLNIGSIYGGSNLWGTSRKPSSSSSSSSSSSWHLPPLFAHMSRNTTELQSHVQDIGDHLIEVVGLDSAIQMGQIKAGVRGAARRLSQCAKIVIKTRKSLPMQIDGEPWMQPPCIIRIAHKNQVPMLVGAHKRRTWRRLRKRSTNDD*
TRINITY_DN24459_c0_g4_i3	putative diacylglycerol kinase 3 [Toxocara canis]	Probable diacylglycerol kinase 3 OS=Caenorhabditis elegans GN=dgk-3 PE=3 SV=3	PF00609.18^DAGK_acc^Diacylglycerol kinase accessory domain^1-85^E:1.7e-21	ENOG410XQVB^DiacylGlycerol Kinase	KEGG:cel:CELE_F54G8.2`KO:K00901	GO:0005622^cellular_component^intracellular`GO:0005524^molecular_function^ATP binding`GO:0005509^molecular_function^calcium ion binding`GO:0004143^molecular_function^diacylglycerol kinase activity`GO:0035556^biological_process^intracellular signal transduction`GO:0042048^biological_process^olfactory behavior`GO:0007205^biological_process^protein kinase C-activating G-protein coupled receptor sign…	GO:0004143^molecular_function^diacylglycerol kinase activity`GO:0007205^biological_process^protein kinase C-activating G-protein coupled receptor signaling pathway	GAAAGACGTCTTGCAGCACCACGCACACCAGCTTTTATTTGACCCATCTGTATGGCCGAATCCAAGCCAACAACTTCTATTAGGTGATCACCGATATCTTAGTGAAATGTGTGGCACATTATGCAGCGCTACCTGAACATGAGATTGGAGTTCAGTGGTATTTCTGGACATGTGCGCGAAAAGAGGTGGTAAATGCCACGAAGATGACGATGAGCTCGACGATGAAGAGGACGGTTTGCGGGATGTTCCCCATAAATTACTCCCTCCATATATAGATCCAATATTCAATAGAGCGATTGCTTCCAGGTTATGTCCATCACGCAAATCAATCTTCTTCTCATCACAATAAATATCGATATATTCATTTAGGTTTTTACATGTGCTTGACAGCGTCTCACT…	MREKYPEKFSSRMRNKLWYFELGTSETLSSTCKNLNEYIDIYCDEKKIDLRDGHNLEAIALLNIGSIYGGSNLWGTSRKPSSSSSSSSSSSWHLPPLFAHMSRNTTELQSHVQVALHNVPHISLRYR*
TRINITY_DN24459_c0_g4_i4	putative diacylglycerol kinase 3 [Toxocara canis]	Probable diacylglycerol kinase 3 OS=Caenorhabditis elegans GN=dgk-3 PE=3 SV=3	PF00781.23^DAGK_cat^Diacylglycerol kinase catalytic domain^1-59^E:4.3e-10`PF00609.18^DAGK_acc^Diacylglycerol kinase accessory domain^88-273^E:1e-51	ENOG410XQVB^DiacylGlycerol Kinase	KEGG:cel:CELE_F54G8.2`KO:K00901	GO:0005622^cellular_component^intracellular`GO:0005524^molecular_function^ATP binding`GO:0005509^molecular_function^calcium ion binding`GO:0004143^molecular_function^diacylglycerol kinase activity`GO:0035556^biological_process^intracellular signal transduction`GO:0042048^biological_process^olfactory behavior`GO:0007205^biological_process^protein kinase C-activating G-protein coupled receptor sign…	GO:0016301^molecular_function^kinase activity`GO:0004143^molecular_function^diacylglycerol kinase activity`GO:0007205^biological_process^protein kinase C-activating G-protein coupled receptor signaling pathway	GTTTCAGACATGGGTTCTCTTGAAGTGATAGCAAAAACTGCATGAATTTAGGACAGGTGTATTTCAGATACTGGTCGATATACTTCATGAAAATGGACCGACCGATGTGAATTGGTATCCATTTGATGCTATTGTGATGTATAAATGAAGTAATTGTGAATAAACCTGTGTTTCTTCAACAGCAACTGTAACACTTCTGGTCTAAAGTCACAATACTTTTTCACTGAACATTTTCACCATTATATTCAAATCATATTTATGGCCGATTGATTTTACAATGGTGAAATCAGAGAGCGCTTTCCAGGCTCAAAATAAGATTTCACTTGTGAACTTTCAAGATCAATGAACAAATCATTTCGTGATTTCAAATCAATTCAGTGATCGGGAAAAATCAGTTCG…	TVGWVLDAMDKMDYGDKRPPVAVLPLGTGNDLARCLRWGGGYANEPLHKILKTIERSTQVYMDRWQFEIEETELVGSNKSGPPPFHIINNYFSIGVDASIAHRFHVMREKYPEKFSSRMRNKLWYFELGTSETLSSTCKNLNEYIDIYCDEKKIDLRDGHNLEAIALLNIGSIYGGSNLWGTSRKPSSSSSSSSSSSWHLPPLFAHMSRNTTELQSHVQDIGDHLIEVVGLDSAIQMGQIKAGVRGAARRLSQCAKIVIKTRKSLPMQIDGEPWMQPPCIIRIAHKNQVPMLVGAHKRRTWRRLRKRSTNDD*
TRINITY_DN24420_c0_g14_i1	proteasome subunit beta type-3 [Ascaris suum]	Proteasome subunit beta type-3 OS=Caenorhabditis elegans GN=pbs-3 PE=1 SV=1	.	ENOG410XSC8^The proteasome is a multicatalytic proteinase complex which is characterized by its ability to cleave peptides with Arg, Phe, Tyr, Leu, and Glu adjacent to the leaving group at neutral or slightly basic pH. The proteasome has an ATP-dependent proteolytic activity (By similarity)	KEGG:cel:CELE_Y38A8.2`KO:K02735	GO:0005737^cellular_component^cytoplasm`GO:0005634^cellular_component^nucleus`GO:0019774^cellular_component^proteasome core complex, beta-subunit complex`GO:0004298^molecular_function^threonine-type endopeptidase activity`GO:0043161^biological_process^proteasome-mediated ubiquitin-dependent protein catabolic process	.	TAATTTATCAGAATTCAAATTCCATTCAGTTGTTTTAGCTGAAAATAATTTTATTGGTTGTTGATCAGGCCGAAGAAGCAAACAAAAATCCGCCGTCATCATGTCGATTATGAGCTATAATGGAGGTACGGTGCTAGCGATGGCTGGAAATGAGTGCGTTTGCATTGCGACCGATTTGAGGTTAGGAGAGCAGATGACGACAATCGCGACGAATGTGAAGAAGGTTCACAAATTGGGTGATAAAATCTACATTGGTCTCGGTGGTTTCTTCTCGGACGCGAAGACTGTTCTCGATAAAATTTTATTCCGGAA	.
TRINITY_DN24413_c0_g2_i1	hypothetical protein ASU_05917 [Ascaris suum]	.	PF00620.26^RhoGAP^RhoGAP domain^18-73^E:1.1e-05	.	.	.	GO:0007165^biological_process^signal transduction	TTGTCGGCGGTGTGAATCGAAACCTCGAGTCATTCTCGTCAACACGCAATGTACGACCCGTAATACGTGCATAAAATTCGTAACAGTCACGTGGAAAAAGATTCGAATAACCAAAATTTTGAATAATTTTCGAGATCACTTCTGAGGCAATTTTAAATCGCATCACATCCTCCATTTTCGCCCTTTGTCCGTCATGAATACACGTATGAAATAATGATGGTGCAACTGATATGCCAATAGCTTCCGGTGTCATCTTCGTACCAAAGATATCAGACGACTCTGAGATCATATAGAATGTACCAAATAATAGCACTAACAAATGTTGAGAGGGCACCGATAAGCTTTCAACAACACTGCAAAAAAACCCGACGTTGTGTTTCAACGCCGCCATGGTTGAAC…	MTVTTLGYTMVICGNADDLQHRYRGRIEKVKFGVPIQEAFAHDIPATLLVLLLKVNKDGPSKKDIWRAPGNQAQVRKLSHIMQHGRLVNIANFSVYTAASVIKKFLSKLPGGIFGLANEQTLFNLFNHGGVETQRRVFLQCC*
TRINITY_DN24413_c0_g3_i2	hypothetical protein Tcan_10177 [Toxocara canis]	.	.	.	.	.	.	ACCAGGGAAACTCATCATAGGTGATCAAATGCAAATCACCGAATTCAATCACAACATCTAATGCATTCTAATAGTAAACGGTGAGCAGAAAAGTATCACGTTTGTATGATGGCATCCAAACAAAATTAATTTTAACCGACTTCCGGAATCCATTAGACGGGATTCAATCAAATTCCATTTTGAGATTCCGACATTCGGAATTCCGACCGAACTTCAAAATTGCTCGGTCGAAATCCGAATGCCGGAAACCCGGTCAAGATTCGTCTGACTTTTCGACCGAACGTCAGTTGGATGCCATCACGAATGCACATTCTGCAGCTCAACCCGACGTCCGTTCGAAATTCCGAATATTGGAATCTCAAAATGGAATTCGATCGGATACTAACTAATGGATTCCGA…	MRTRSEWFLSPFSPNIEGANVASSSSVNYEAFMECHPVPKTTSSTDARAVDSYNEKCNKKSQSVVHHPLSSISRMESLQQRPFRLDELKGDEQSICKSSLCDTRQYQQRRDHSEVMNCSKGGIIRRRSWRKHYVRPNKSYRQSSASSSNEGETSARSTSLHRQSLSYMQSSNAKSASSRRHRASGAVAKATDDEIVGLIPATNEDDKSNDEHLHFFQ*
TRINITY_DN24413_c0_g5_i1	hypothetical protein ASU_05917 [Ascaris suum]	.	.	.	.	.	.	TGAGATCAACAATGCTATCATCTCTATCGTCGTCCACATTCGTTACCGCATCCATTGAATAACTACCTGCACATCTTACGGCCATCCTCGTGAATGCGCTTGGTGGAGGCATTGGCCCTTTGTTGGTATTTGTCGGCGGTGTGAATCGAAACCTCGAGTCATTCTCGTCAACACGCAATGTACGACCCGTAATACGTGCATAAAATTCGTAACAGTCACGTGGAAAAAGATTCGAATAACCAAAATTTTGAATAATTTTCGAGATCACTTCTGAGGCAATTTTAAATCGCATCACATCCTCCATTTTCGCC	AKMEDVMRFKIASEVISKIIQNFGYSNLFPRDCYEFYARITGRTLRVDENDSRFRFTPPTNTNKGPMPPPSAFTRMAVRCAGSYSMDAVTNVDDDRDDSIVDL
TRINITY_DN24492_c0_g1_i1	.	.	.	.	.	.	.	TTTTTTATTTTTTTTTTTTTTTTGTTTTTTTTTTCTTTTTTTTTTTCTTTATTATTTTTTATTTCTTAATGTTTTTTGAATTCTTGACCTGTTCCTCTCCCAAGTGACTGTTCCACTGAATGTTGCGCCGTCATTTTATAGCTGCTCGGAATATTATATGTGGATTGGATTTGTCAGGCGTAATGTGCAGATAATTCGGGTCTGAGTTTCGTGGACCTCAGCCAGATGATTGCGGTTGCCAATCTATTGGAAATATACATTCATTAGCGTAGAGTTTGAATATTAGAAGTGTTGCATGCCGCAGAATGTGTGACACTCAGCAAAGTCTGAGTGTAATATGATTAACTCGTGCCTATAGCACGAAGATCCGATACTTACGTCGCGCTTCAGTTCAGCTAT…	.
TRINITY_DN24492_c0_g1_i2	.	.	.	.	.	.	.	GTCTGGCTTAAGATTGGCAGTTCTGGATGAAATATTGTGAGATGCGACTCTTGGGTGAAAGTTCAGGCGCAGAAAACAACCTTTCTGGCGTATGATGAGAGAAATATATGGTGATGATAAGATGACCCGGTATTACGAGGTATTTGTTTAATGATGTCATCTTCCTCTCAGTTGGAATGTCCAATACTTGCGATAGACCGATTCACAAGAAATTTTGGTATCCTGATGTAGCCATGTCGATGATTTTGTCACTGAACAGAAAACAGGCTTGGAGAGAGGAAGGCTGGCGACTTGAAGATGACGACGATATTGTTGATTATCATGATGCGTCGAAAATCGGTGAAAATGAAAATTGAAACATAAAATGTATCAATTCATTGGAGAACAACAACGCACAAA…	.
TRINITY_DN24493_c0_g1_i1	.	.	.	.	.	.	.	CTTCGTTTCAGCCACATTCTCCTCTTACATTCAATGATTTCGAGGGAAATTTCCAGTGAATGCAAAAAGAATTAAACTACTGAGATTTCATAAAGGAACAAGCAGCAGAAGCAACACAAAATCTAGAAATGATATGCATATGGTGGGAAAAGAAGCTAAAATATAATCTGAAAAATATATTGCAAAATATTTGCAAAAGATTTCTCATGCCGGAATAATCCAAC	.
TRINITY_DN24493_c0_g4_i1	.	.	.	.	.	.	.	CGGCTCTCTTCATCACTCGCTGCAGAAACGTCTTCGTTAATTTCTTTTTCGACTTACTTATGATGACGATGCTCTACGAATAATTACTATACAAGATCAAACAAAAGCGACGAAACACAACATCCGTATGCATTCCAAATGAACAATTCAATTGCATGCACGATAAATCACCTCGGCAAGACTTAATGTTCCTTTGCCCTTTTCAAAGAGGCATCTTTCGAGTGAAATCGAT	.
TRINITY_DN24421_c0_g1_i1	Transcription factor HIVEP3 [Toxocara canis]	Zinc finger protein 40 OS=Mus musculus GN=Hivep1 PE=1 SV=1	PF00096.25^zf-C2H2^Zinc finger, C2H2 type^494-516^E:0.0026`PF12874.6^zf-met^Zinc-finger of C2H2 type^494-517^E:0.039`PF00096.25^zf-C2H2^Zinc finger, C2H2 type^522-546^E:0.00035`PF12874.6^zf-met^Zinc-finger of C2H2 type^522-546^E:0.016`PF00096.25^zf-C2H2^Zinc finger, C2H2 type^743-764^E:0.0031`PF00096.25^zf-C2H2^Zinc finger, C2H2 type^776-799^E:0.00087`PF12874.6^zf-met^Zinc-finger of C2H2 type^833…	COG5048^Zinc finger protein	KEGG:mmu:16656`KO:K09239	GO:0005737^cellular_component^cytoplasm`GO:0005634^cellular_component^nucleus`GO:0003677^molecular_function^DNA binding`GO:0046872^molecular_function^metal ion binding`GO:0043565^molecular_function^sequence-specific DNA binding`GO:0003700^molecular_function^transcription factor activity, sequence-specific DNA binding`GO:0044212^molecular_function^transcription regulatory region DNA binding`GO:004…	.	TTTTTGCGATGGCATTGTTTATTAGATACACTATTTATAATAAAATCTATAATTGAACAAACAATCAAAAACGAGGCATCGTTCATTTTAACAGCGCTTTAACGATACTAAAACTGACTCATCGATTGATTACGCCACTTAAACAACGTGATGAAATTATAAGTGTTGCACAATTATTATTACAGTTACGGTAATCATCATTATAAATAAATAAGAATTACAGTAATAAATCATAAATAAACTTTCAACATACGAAAATTTGAACACAACAAATATTACAAAACATCAACCGAGGTTATGTACAAATATGAGAACGAGTGATCCAATGAAAAATCACATAACACATTGAAACGTTCAACTCGAAACCGAACTAACAAATAAATATAATAACAACATTAA…	PIVDSTSTNSTLNMTNNNSTSNTPSNNSNNNNSNNNKSATDMPVRKQLTASPVVSFENRHPLKRRLLAAIEHRNDEVPQASTSKAPKLEIKSEPSVSLNSTESLRATVSRHNNGHLSSNINSLNSSSNATHQLSVTISTNQPSIKHPQFSFGQALLTTSDIIERSQKQAHPVSSVTLQSSSTSCDTEKPYILTLNDASTTRNDIVPRRSRLRNITTETFACLNKPQPMFVEQTPKLSMYSNWQQAPVNAEDAKLDLLYMGTYSSKPRVGVKPLWRYTTALREMGALKVTHSSFWDYSTKMRLRQNAVATASQSVVNAALASVGQAQSSLKIAQSSSDKLSLPTSKLSSSSSASSCSSLSLSLPINNSAISPPSVSSSSSNQTLPFGCGITATTTLLSSS…
TRINITY_DN24421_c0_g1_i2	Transcription factor HIVEP3 [Toxocara canis]	Zinc finger protein 541 OS=Homo sapiens GN=ZNF541 PE=1 SV=3	PF00096.25^zf-C2H2^Zinc finger, C2H2 type^2-23^E:0.0013`PF00096.25^zf-C2H2^Zinc finger, C2H2 type^35-58^E:0.00036`PF12874.6^zf-met^Zinc-finger of C2H2 type^92-116^E:0.0025`PF00096.25^zf-C2H2^Zinc finger, C2H2 type^387-411^E:0.00023`PF00096.25^zf-C2H2^Zinc finger, C2H2 type^596-618^E:0.015`PF13912.5^zf-C2H2_6^C2H2-type zinc finger^596-618^E:5.8e-05	ENOG4110BKZ^ELM2 and Myb SANT-like domain containing 1	KEGG:hsa:84215	GO:0000118^cellular_component^histone deacetylase complex`GO:0005634^cellular_component^nucleus`GO:0005667^cellular_component^transcription factor complex`GO:0046872^molecular_function^metal ion binding`GO:0003700^molecular_function^transcription factor activity, sequence-specific DNA binding`GO:0008134^molecular_function^transcription factor binding`GO:0044212^molecular_function^transcription re…	.	TTTTTGCGATGGCATTGTTTATTAGATACACTATTTATAATAAAATCTATAATTGAACAAACAATCAAAAACGAGGCATCGTTCATTTTAACAGCGCTTTAACGATACTAAAACTGACTCATCGATTGATTACGCCACTTAAACAACGTGATGAAATTATAAGTGTTGCACAATTATTATTACAGTTACGGTAATCATCATTATAAATAAATAAGAATTACAGTAATAAATCATAAATAAACTTTCAACATACGAAAATTTGAACACAACAAATATTACAAAACATCAACCGAGGTTATGTACAAATATGAGAACGAGTGATCCAATGAAAAATCACATAACACATTGAAACGTTCAACTCGAAACCGAACTAACAAATAAATATAATAACAACATTAA…	MVCDMCGRVFRKATELTLHRQTHYLEQQNAKARTYQCPECKQSVRSRGLLNKHMETAHGTSAADKRLTSETNDSDAEESTSSVSQTINPRSFVCTDCNIGFRKHGILAKHLRSKTHVMKLESLHKLPDDALTLLTRKENGSCLNDVDTTDCERARASLISIIASLRDSTSLECREQMLQSPAPPLNNCYSLTNNNRKRSPSSVHNFGKRSPSTTPHQHHQQPQQQQQQQQLLPKRRESFSNKRNDISSLSSPRKRCDSVSIVHRKNDESVPKSVSANVWVPPKPDPPLPSDRRSAEVIITSTSRFITDSSALSDNGSSVRSDEANSEGAGRSESSTPTQRSLNGTVASPILSTSTRCNLCDVNYETNFDLQVHLHADHVVLRDGKDFRCPKNHCGKVYP…
TRINITY_DN24421_c0_g1_i3	Transcription factor HIVEP3 [Toxocara canis]	Zinc finger protein 40 OS=Mus musculus GN=Hivep1 PE=1 SV=1	PF00096.25^zf-C2H2^Zinc finger, C2H2 type^194-215^E:0.0018`PF00096.25^zf-C2H2^Zinc finger, C2H2 type^227-250^E:0.00049`PF12874.6^zf-met^Zinc-finger of C2H2 type^284-308^E:0.0035`PF00096.25^zf-C2H2^Zinc finger, C2H2 type^579-603^E:0.00031`PF00096.25^zf-C2H2^Zinc finger, C2H2 type^788-810^E:0.02`PF13912.5^zf-C2H2_6^C2H2-type zinc finger^788-810^E:7.9e-05	ENOG4110BKZ^ELM2 and Myb SANT-like domain containing 1	KEGG:hsa:84215	GO:0000118^cellular_component^histone deacetylase complex`GO:0005634^cellular_component^nucleus`GO:0005667^cellular_component^transcription factor complex`GO:0046872^molecular_function^metal ion binding`GO:0003700^molecular_function^transcription factor activity, sequence-specific DNA binding`GO:0008134^molecular_function^transcription factor binding`GO:0044212^molecular_function^transcription re…	.	TTTTTGCGATGGCATTGTTTATTAGATACACTATTTATAATAAAATCTATAATTGAACAAACAATCAAAAACGAGGCATCGTTCATTTTAACAGCGCTTTAACGATACTAAAACTGACTCATCGATTGATTACGCCACTTAAACAACGTGATGAAATTATAAGTGTTGCACAATTATTATTACAGTTACGGTAATCATCATTATAAATAAATAAGAATTACAGTAATAAATCATAAATAAACTTTCAACATACGAAAATTTGAACACAACAAATATTACAAAACATCAACCGAGGTTATGTACAAATATGAGAACGAGTGATCCAATGAAAAATCACATAACACATTGAAACGTTCAACTCGAAACCGAACTAACAAATAAATATAATAACAACATTAA…	MAEVRNETAEAESDSDHDRLEIASPAVSTYSNDLLSDDENSSDEELRQSSDAYINGSTSYRKFGQENILIERGAHTPPSLWMVGEPVVRWPEADQNRVCHSAPPAAHFSPESKHRRKIPIQAQFIEKMITEESSDETDMLHRGRSNTLAIIPPTLKNGSNELLSASQSSVSNSSTPTVNQQSDGTFLDNKEKMVCDMCGRVFRKATELTLHRQTHYLEQQNAKARTYQCPECKQSVRSRGLLNKHMETAHGTSAADKRLTSETNDSDAEESTSSVSQTINPRSFVCTDCNIGFRKHGILAKHLRSKTHVMKLESLHKLPDDALTLLTRKENGSCLNDVDTTDCERARASLISIIASLRDSTSLECREQMLQSPAPPLNNCYSLTNNNRKRSPSSVHNFG…
TRINITY_DN24417_c0_g1_i1	E3 ubiquitin-protein ligase parkin [Toxocara canis]	E3 ubiquitin-protein ligase parkin OS=Homo sapiens GN=PARK2 PE=1 SV=2	PF01485.20^IBR^IBR domain, a half RING-finger domain^279-335^E:2.4e-06	ENOG410YG4B^parkinson protein 2, E3 ubiquitin protein ligase (parkin)	KEGG:rno:56816`KO:K04556	GO:0016235^cellular_component^aggresome`GO:0030054^cellular_component^cell junction`GO:0005737^cellular_component^cytoplasm`GO:0031410^cellular_component^cytoplasmic vesicle`GO:0005829^cellular_component^cytosol`GO:0030425^cellular_component^dendrite`GO:0005783^cellular_component^endoplasmic reticulum`GO:0005789^cellular_component^endoplasmic reticulum membrane`GO:0000139^cellular_component^Golgi…	.	TGTTACGGAAGAACTTTATCGAAATCATCTCATTTTTTGTTCATGGATAATACAATAGAATCACAAAAAATGGTGTCGAATCACTTGAGAATTCGTGAGCAAATAACGAAATATGAGGGAATAACAGAATCATTGACACTAGGTTTATAATGAAAATGAGAGAAGTATACATGAGACATCAACTCAAATATAATTACGACTGAAGGATTCATTCCTTGAAATGACTGGATTTCCACTTGGCTTTTACAACAAATAATTGAATTCTCACAAACTTGATGAGGATTTGACCGGCAAGATCCAAATAAAAAACAATATAAGTATCGTACGTGTATGATGACAATTATCAAAAGAATAACGATTCATCAAAGCGGATTTGCCCATTCTCAAAAAATAAACGGT…	MQLLITVRNRSRDHYANLSRLVNLQIDVPEKGTVNDVAEILSKRVKVPPQSFRIILCGKVLGGATPLKSLLLGPQTSLSAIVVDVCEESSTESSSNVEHTSIKTTQYNDTARTDVPSFQVFCKNCNSLARGKLRVYCSSCASSSILLNRDPQQWSDVLKLRTIKGECENCEEETFAEFCFKCIKCDQKAVPLTHVRGYRGEGECSICGETSLKVVVDVGCGHQTCIDCFVAYMEASFEQNSFIILPPHGYTLSCPVYGCRGCITDAHTYYLLGRKRYDEYQRQAAEKFVALQNEGFFCPYSECGAAFLVEQEVKDDTKILCPECHRLFCATCRREHCVCAENDATQLTIKVTCRKCPTCGVSTERNGGCSHIHCTNCDAHWCFICCKPWSEECQWDHWF…
TRINITY_DN24417_c0_g1_i2	.	.	.	.	.	.	.	GAAGGATTCATTCCTTGAAATGACTGGATTTCCACTTGGCTTTTACAACAAATAATTGAATTCTTACACACTTTATGTGGATTTGACCGGCAAGATCCAAATAAAAAAACAAAAGTATCGTGCGTGTATGATGACAATTATCAAAAGAATAACGATTCATCAAAGCGGATTTGCCCGTTCTCAAAAAATAAACGGTCGTATATGTTTGACCGGTTTACAAGTTTGAATTAAACAACAAATACGAACAA	.
TRINITY_DN24417_c0_g1_i3	.	.	.	.	.	.	.	AATAATTGAATTCTTACACACTTGATGAGGATTTGACCGGCAAGATCCAAATAAAAAACAATATAAATATCGTACGTGTATGATAACAATTATCAAAACAACAACGATTCATCAAAGCGGATTTGCCCGTTCTCAAAAAATAAACGGTCGTATATGTTTGACCGGTTTACAAGTTTGAATTAAACAACAAATACGAACAATATTTCAGACGCTTTTCACATCTTCTATTACAATATGCCATAAATAGAAAATATTTTTACAT	.
TRINITY_DN24460_c0_g1_i1	endonuclease [Ascaris suum]	Endonuclease G, mitochondrial OS=Caenorhabditis elegans GN=cps-6 PE=1 SV=1	PF01223.22^Endonuclease_NS^DNA/RNA non-specific endonuclease^70-296^E:1.6e-62	COG1864^DNA RNA NON-specific endonuclease	KEGG:cel:CELE_C41D11.8`KO:K01173	GO:0005739^cellular_component^mitochondrion`GO:0004520^molecular_function^endodeoxyribonuclease activity`GO:0004519^molecular_function^endonuclease activity`GO:0004521^molecular_function^endoribonuclease activity`GO:0046872^molecular_function^metal ion binding`GO:0042803^molecular_function^protein homodimerization activity`GO:0043565^molecular_function^sequence-specific DNA binding`GO:0006309^bio…	GO:0003676^molecular_function^nucleic acid binding`GO:0016787^molecular_function^hydrolase activity`GO:0046872^molecular_function^metal ion binding	CTCAACTGATCAAAACTTTCGGGAGCGATCAAAAATCGTCACTGGAACTGCCTCAAACAAATCGCCTTTTCATCACTCAGTCAAATTATATTTCATGGCTATACATTTTGATTACATGGTTTCATGAGATGAACACATTATATTAACACATCAACACATAGTATTTTAGCGTTCCACACCGAACAACGTCTCAAGAATCTTATCAGTCTCATCATCGTTCAACTGAATGGTGTTGAAACCATCATTAAGCAAAGCCCTTCTCCTACTTTTCACCAGATGCTTCCTATTTTTTTGCCGTTAATACTACGTAGCGACTTTTTGGGAAGCTTATCGAAAATCAAAAACCCTGCAGAGCGTTCGATGGCGTCGAGTGGTGTGTAGAACACAGACAATGCTACC…	MNSLSRLLKYGAIAGAMSASFAGGYYFQNPPELRHLHAATADIMPMPTMPSDMTTAKLPPTTPTQQPSRASEIMQYGFPGFDNLRTFEDYVLSYDQKNRTAHWVVEHLTPSRMTYDPSVDRSKCQFHADESIHPYFRSQNDDYQRSGYDRGHLAAAGNHRRTQNAIDQTFLLSNMSPQVGRGFNRDKWNELERYVRKLARKNENVYVCTGPLYLPRMEDDGNLYVKYRVVGKNNVAVPTHFFKVVLIEVSKGKFDLEAYVLPNEAIPDSVALSVFYTPLDAIERSAGFLIFDKLPKKSLRSINGKKIGSIW*
TRINITY_DN24482_c0_g1_i1	.	.	.	.	.	.	.	AAGGTGGATTTCAGCTTTTTTTTTGTTGCTGAAGGAATTGATGAGTATTCTTCAAGATGGATTATGATGATGTGAAAAGAGAATATTGAACAGGAAACTTAACTAAAGAACAAAATGAAACAATAATACAGTACGATGATATGAACCATTGGCACTTGGGCTGAATAATATGCACGTTGATTTACACAAGAATACGATCGTTATTGTAACATTACAGAATGACTTACATCAATAACGCAGAATGATCAGTGACAAAAATAACTTAATAACAA	.
TRINITY_DN24482_c0_g2_i1	.	.	.	.	.	.	.	ATAAGATTTAGTGGTGTCTTCAGTGTGGAATCCATAAGGTGGATTTCAGCTTTTTTTTGTTGCTGAAGGAATTGATGAGTATTCTTCAAGATGGATTATGATGATGTGAAAAGAGAATATTGAACAAGAAACTTAACTAAAGAACAAAATGAAACAATAATACAGTACGATGATATGAACCATTGGCACTTGGGCTGAATAATATGCACGTTGATTTACACAAGAATACGATCGTTATTGTAACATTACAGAATGACTTACATCAATAACGCAGAATGATCAGTGACAAAAATAACTTAATAACAA	.
TRINITY_DN24482_c0_g3_i1	Defective pharyngeal development protein 4 [Toxocara canis]	Defective pharyngeal development protein 4 OS=Caenorhabditis elegans GN=pha-4 PE=1 SV=1	PF00250.17^Forkhead^Forkhead domain^205-292^E:7.1e-36	COG5025^forkhead box	KEGG:cel:CELE_F38A6.1`KO:K08035	GO:0005634^cellular_component^nucleus`GO:0000981^molecular_function^RNA polymerase II transcription factor activity, sequence-specific DNA binding`GO:0043565^molecular_function^sequence-specific DNA binding`GO:0030154^biological_process^cell differentiation`GO:0060573^biological_process^cell fate specification involved in pattern specification`GO:0008340^biological_process^determination of adult …	GO:0003700^molecular_function^transcription factor activity, sequence-specific DNA binding`GO:0043565^molecular_function^sequence-specific DNA binding`GO:0006355^biological_process^regulation of transcription, DNA-templated	GAAACTTAACTAAAGAACAAAATGAAACAATAATACAGTACGATGATATGAACCATTGGCACTTGGGCTGAATAATATGCACGTTGATTTACACAAGAATACGATCGTTATTGTAACATTACAGAATGACTTACATCAATAACGCAGAATGATCAGTGACAAAAATAACTTAATAACAATATTTTTACAGTATCATTTATGTATAACACAATAACGAGTCATGCAATACCAAAATTATAATCTGTTGAATTGGTCCATAGAACCAGTGTCACGAAACGAATGATACGCTCACAACAACATGTTGATTATATGATTATGATGAATGAATATTCGTTAAATGGTTCGTTTTCACAGAGAGTCTATTAGACAGAAATTTCGGCAAATTATTGCTCTGATGAC…	DLILLKKFETKTLESTNAFALQAANTSTSATSNTAAASNMNVMLGGANTLSAASAVSASTLDSSALYQAQAASISQGMTAPDYASVMPTYSTALNPYNQYSYPTSNTLTNAAALPAYYSSTYMNPANQIQQSYNGFGVNGGISPLNNSRNSSVNNSSTVVSSNSSSVSQVSPNCRSGGGRVSFNEQTQNELAQMRNYNGKIGNAKPPFSYISLITMAIQRSESRMLTLSEIYQFIMDNYAYYRQNQQRSAGWQNSIRHSLSFNDCFVKVPRTPDKPGKGSFWTLHEDCGNMFENGCYLRRQKRFKIGDGKPTKTRKLTAHAHNRVATVKEEHDASDYMESKSASIGDIKTVPLGTQKQPTTTCSPTSESETGGTTSDASSALQQVQSQAQQSTGQQSQA…
TRINITY_DN24482_c0_g4_i1	.	.	.	.	.	.	.	CGAGCTGACTGGTTGAGAGGGTCGAAGAAATGGATCAAACGTAAATCCGGTAGATCAATGGTGAAATCAGCTGATTGAACAGAAAAAATGAATAAGAGCTCATTCTCATAAGATTTAGTGGTGTCTTCAGTGTGGAATCCATAAGGTGGATTTCAGCTTTTTTTGTTGTTGAAGGAATTGATGAGTATTCTTCAAGATGGATTATGATGATGTGAAAAGAGAATATTGAACAGGAAACTTAACTAAAGAACAAAATGAAACAATAATACAGTACGATGATATGAACCATTGGCACTTGGGCTGAATAATATGCACGTTGATTTACACAAGAATACGATCGTTATTGTAACATTACAGAATGACTTACATCAATAACGCAGAATGATCAGTGACAAAAAT…	.
TRINITY_DN24482_c0_g9_i1	.	.	.	.	.	.	.	ATAAGATTTAGTGGTGTCTTCAGTGTGGAATCCATAAGGTGGATTTCAGCTTTTTTTTTTGTTGTTGAAGGAATTGATGAGTATTCTTCAAGATGGATTATGATGATGTGAAAAGAGAATATTGAACAGGAAACTTAACTAAAGAACAAAATGAAACAATAATACAGTACGATGATATGAACCATTGGCACTTGGGCTGAATAATATGCACGTTGATTTACACAAGAATACGATCGTTATTGTAACATTACAGAATGACTTACATCAATAACGCAGAATGATCAGTGACAAAAATAACTTAATAACAA	.
TRINITY_DN24423_c0_g1_i1	.	.	.	.	.	.	.	GTTTTGGTTTTGCAGTATATAATTGAATCATTTGTATGTTCAGTCGAAATCCCATTAATCATCTCACGTCAGTGATCAAGTAAAAGATGTATTTTAATATCAGGTGGACTTTCTCAAATTTATAATTTGTGGAGAAATCTACGGGAAAAAAGTTGGTAGAAAAAATGAATGGCCGTTCACACTGCGACCAAAAAATGGAGTTAAGACCGACATAACAACAACAGATTCAAAGAATAAAATTCATTGAAATTTGAGATCAGCTCTCAGAAACGTTAAGAACACGGTATGTGACGCGTTTTGGCTTTTACTTAAACCCAGCAAATATTAGTAGAAGAAGTGCATATGTACAGCGCATTGACAGTATTGGGAATGCAATTTGTCAATGGTTCAAAATTCAGA…	.
TRINITY_DN24423_c0_g1_i2	.	.	.	.	.	.	.	GTTTTGGTTTTGCAGTATATAATTGAATCATTTGTATGTTCAGTCGAAATCCCATTAATCATCTCACGTCAGTGATCAAGTAAAAGATGTATTTTAATATCAGGTGGACTTTCTCAAATTTATAATTTGTGGAGAAATCTACGGGAAAAAAGTTGGTAGAAAAAATGAATGGCCGTTCACACTGCGACCAAAAAATGGAGTTAAGACCGACATAACAACAACAGATTCAAAGAATAAAATTCATTGAAATTTGAGATCAGCTCTCAGAAACGTTAAGAACACGGTATGCGACGCGTTTTGGATTTTACTTAAACCCAGCAAATATTAGTGAAAAAAGTGCATATATACAGTGCATTGCCAGTATTGGCAATGCAATTTGTCAATGGTTCAAAATTCAGA…	.
TRINITY_DN24462_c0_g1_i1	.	.	.	.	.	.	.	GGATAATATCACTTAGATTATATGAATAAATGAACGAAAGAATGCAACAAAGTGTTAATTGGATATGTATTACAATCGCAATTAACACTTCACTTCGCTATGTTGTTTCTGCTTCATCTCAAACGTATGCTACAACGATACCCGGCATACCACACACAACTGCACTACACTGCACATTTTCGATGCACTGACCGACGAGAAAACAATATGGAACATCACTTCAAAACAGAAAGCAATTAGTAATTAATCAAAAACGAAACAACAATAAAATGACAACAAACAAATATTATATCATAAGTAAGATTCACCTCAATAATATGTTGAATCACATCATCATGTATAATCGAATAAACGAACAAAAACAATTCAACACGTCGAATCAATCAATCAATCAATCAA…	.
TRINITY_DN24437_c1_g1_i1	.	.	.	.	.	.	.	CCTTTATCCAATACTGTTAGTGGCTTTAGTTAGTCAAATTTATCTTGAAAACATCACAAATAACCATTCGTTCCGTTCCATCATGAGATATATCGACAATGCTGCTTGATACATAATTATTGACCGAAGCCAACATACTGAGGCTATCATCTCATTCAGATTCTACTGGCAATGATGCAGTAATTTGGAATTCATAGACCG	.
TRINITY_DN24437_c1_g2_i1	hypothetical protein Tcan_09232 [Toxocara canis]	.	.	.	.	.	.	TGTGCAAAGAAAAACAAGCCATGCATCGCATTCGGAATCACTTCTGTTCAAGATAATCAGATGGATACTAGGATCATTTGAGAGCATAACATTGATATTTATGTCGGCAGATCGTTCAAATTTCATTTTGAGGTGAAATAGAGTGATATATCATAAGATTACTTTCATCTGGACAGTCTTGTATCGGAATACAAACTCCGCTGGAATCACGCACATAGCCTCCAACACATTGGCAGCACGGAGATCCACACTGCTCTCCACAGCCAGGCCATTTTTCAGCACATGTTGGTGGACATTCCGATGAGCATATCCA	.
TRINITY_DN24437_c1_g3_i1	zonadhesin [Ascaris suum]	.	.	.	.	.	.	TGCTCTCCACAGCCAGGCCATTTTTCAGCACATGTTGGTGGACATTCCGATGAGCATATCCACAGCATTTCATTCTTTCCAGTACACATGTTGGGTTTCCAGCATTCTTGGAAATAATAACGACATCCACGAAGATCCACTTTAACCACCCAATGACAACTGTCATCAGTTGGTTCAGGAGGTGGCGTGTTCAACCGCGGACAACGACCAGGATGAGGCTGCGCATCAGCATATACAGCCAATGCTACAAGAATTATTCCAGCTGCTTGCATTGAAATACGGTGATGGTGCGTATTCGCTGAGAGCTG	QLSANTHHHRISMQAAGIILVALAVYADAQPHPGRCPRLNTPPPEPTDDSCHWVVKVDLRGCRYYFQECWKPNMCTGKNEMLWICSSECPPTCAEKWPGCGE
TRINITY_DN24437_c1_g3_i2	zonadhesin [Ascaris suum]	.	.	.	.	.	.	TGGCAGCACGGAGATCCACACTGCTCTCCACAGCCAGGCCATTTTTCAGCACATGTTGGTGGACATTCCGATGAGCATATCCATAGCATTTCATTCTTTCCAGTACACATGTTGGGCCCCCAGCATTCTTGGAAATAATAACGACATCCACGGAAATCCACTTTAACCACCCAATGACAACTGTCATCAGTTGGTTCAGGAGGTGGCGTGTTCAACCGCGGACAACGACCAGGATGAGGCTGCGCATCAGCATATACAATCAATGCTACAAGAATTATTCCAGCTGCTTGCATTGAAATACGGTGATGGTGCGTATTCGCTGAGAGCTG	QLSANTHHHRISMQAAGIILVALIVYADAQPHPGRCPRLNTPPPEPTDDSCHWVVKVDFRGCRYYFQECWGPNMCTGKNEMLWICSSECPPTCAEKWPGCGEQCGSPCC
TRINITY_DN24437_c1_g3_i3	hypothetical protein Tcan_09232 [Toxocara canis]	.	PF01826.16^TIL^Trypsin Inhibitor like cysteine rich domain^75-124^E:7e-05	.	.	.	.	GGAATACAAACTCCGCTGGAATCACGCACATAGCCTCCAACACATTGGCAGCACGGAGATCCACACTGCTCTCCACAGCCAGGCCATTTTTCAGCACATGTTGGTGGACATTCCGATGAGCATATCCACAACATTTCATTCTTTCCAGTACACATGTTGGGTTTCCAGCATTCTTGGAAATAATAACGACATCCACGAAAATCCACTTTAACCACCCAATGACAACTGTCATCAGTTGGTTCGGGAGGTGGCGTGTTCAACTGCGGACAACGACCAGGATGAGGTTGCGCATCAGCATAAACAACCAATGCTACAAGAATTATTCCAGCTGCTTGCATTGAAATACGGTGATGGTGCGTATTCGCTGAGAGCTG	QLSANTHHHRISMQAAGIILVALVVYADAQPHPGRCPQLNTPPPEPTDDSCHWVVKVDFRGCRYYFQECWKPNMCTGKNEMLWICSSECPPTCAEKWPGCGEQCGSPCCQCVGGYVRDSSGVCI
TRINITY_DN24437_c1_g4_i1	zonadhesin [Ascaris suum]	.	PF01826.16^TIL^Trypsin Inhibitor like cysteine rich domain^4-58^E:6.8e-07`PF01826.16^TIL^Trypsin Inhibitor like cysteine rich domain^67-120^E:1.5e-09`PF01826.16^TIL^Trypsin Inhibitor like cysteine rich domain^127-180^E:5.6e-11`PF01826.16^TIL^Trypsin Inhibitor like cysteine rich domain^189-242^E:5.8e-11	.	.	.	.	CTTGAATACATCACAAATAACAATTCATTCCGTTCCATTATGAGATATCGACAATGCTGGCTGATACATAATTATTGACTGAAGCCACCACACTGAGGCTACCATCTCATTCAGATTCTACTGGCAATGATGCAGTAATTTGGAATTCATAGACCGAAGATAATTTAAGAAAACAGCGAAGTGCATATACGAAATCGTAAGCGATAGACATTTGAGAAGGACTCAGGAGTTGTAGCAAAAATATCGAAACTCTCAAGACGCACCAATAGGTGGACACTGATCAGGCGGTATACATTTTCCTTGATCTCGAACAAATCCCGGAAGACATTCACATTTTGGTGGTCCACACTTTTTCACGCAAGGTTGACCAGTGGGCCACTCGCAGGTAGGTTCACACAA…	PNMCTGKNEMLWICSSECPPTCAEKWPGCGEHCGSPCCQCVGGYVRDSSGVCIPIQDCPDENPPAICGPNERFVNCSSLCEPTCQSKPNQPCPPVCGPPKCECLPGYVRDQDKCILPEQCPSADPTCGPNEEFVKCSSKCEPTCESPPDQPCILMCGPPKCQCRPGFVRYQGRCIPRSQCPPADPKPTCDPNERFVECSTLCEPTCEWPTGQPCVKKCGPPKCECLPGFVRDQGKCIPPDQCPPIGAS*
TRINITY_DN24437_c1_g4_i2	Cysteine-rich with EGF-like domain protein 2-B [Toxocara canis]	.	.	.	.	.	.	GAGAAGGACTCAGGAGTTGTAGCAAAAGTATCGAAACTGTCACAACCCACCAATAGGTGGACACTGATCAGGCGGTATACATTTTCCTTGATCTCGAACAAATCCCGGAAGACATTCACATTTTGGTGGTCCACACTTTTTCACGCAAGGTTGACCAGTGGGCCATTCACAGGTACGTTCACACAACGTGCTGCACTCCACAAAGCGCTCGTT	.
TRINITY_DN24437_c1_g4_i3	Cysteine-rich with EGF-like domain protein 2-B [Toxocara canis]	.	PF01826.16^TIL^Trypsin Inhibitor like cysteine rich domain^37-90^E:1.2e-09`PF01826.16^TIL^Trypsin Inhibitor like cysteine rich domain^97-150^E:4.5e-11`PF01826.16^TIL^Trypsin Inhibitor like cysteine rich domain^159-212^E:4.7e-11	.	.	.	.	CTTGAATACATCACAAATAACAATTCATTCCGTTCCATTATGAGATATCGACAATGCTGGCTGATACATAATTATTGACTGAAGCCACCACACTGAGGCTACCATCTCATTCAGATTCTACTGGCAATGATGCAGTAATTTGGAATTCATAGACCGAAGATAATTTAAGAAAACAGCGAAGTGCATATACGAAATCGTAAGCGATAGACATTTGAGAAGGACTCAGGAGTTGTAGCAAAAATATCGAAACTCTCAAGACGCACCAATAGGTGGACACTGATCAGGCGGTATACATTTTCCTTGATCTCGAACAAATCCCGGAAGACATTCACATTTTGGTGGTCCACACTTTTTCACGCAAGGTTGACCAGTGGGCCACTCGCAGGTAGGTTCACACAA…	VKKCGPPKCECLPGFVRDQGKCIPPDQCPPIGPPAICGPNERFVNCSSLCEPTCQSKPNQPCPPVCGPPKCECLPGYVRDQDKCILPEQCPSADPTCGPNEEFVKCSSKCEPTCESPPDQPCILMCGPPKCQCRPGFVRYQGRCIPRSQCPPADPKPTCDPNERFVECSTLCEPTCEWPTGQPCVKKCGPPKCECLPGFVRDQGKCIPPDQCPPIGAS*
TRINITY_DN24437_c1_g5_i1	hypothetical protein Tcan_09232 [Toxocara canis]	.	.	.	.	.	.	TGTGCAAAGAAAAACAAGCCATGCATCGCATTCGGAATCACTTCTGTTCAAGATAATCAGATGGATACTAGGATCATTTGAGAGCATAACATTGATATTTATGTCGGCAGATCGTTCAAATTTCATTTTGAGGTGAAATAGAGTGAGATATCATAAGATTACTTTCATTTGGACAGTCTTGTATCGGAATACAAACTCCGCTGGAATCACGCACATAGCCTCCAACACATTGGCAGCACGGAGATCCACACTGCTCTCCACAGCCAGGCCATTT	.
TRINITY_DN24453_c0_g1_i1	hypothetical protein Tcan_07251 [Toxocara canis]	.	.	.	.	.	.	CACCATTACGAGGACGGTTTATTTGAAACGAATAACTCTATCAAGGATAAGATGTACATAGATCATATCAGTACGATAAAACAACTGCAGCAATTCAAATGACTTATGATGAAACATCATGTAAAATTTTTTGAAAATAAATGTGCATTATGGAATGGTGATACAACTGGATAGCAAGTGAGATGTAAGTTGCTAATGAAGGATTATAACTGAATGCATGAAAGGCATTGTCTAGATGAAGTCTGGGTTATGATGGTGTAATATGATGATAGTGAAATACGATCGAACACAATGATGAGGTAGGTATATCAAAGTGATATGAAAGTGTGAGGTAGTCAAAATGATATTGCGATTGTTCGTTTGGTTGTTAACAGCTGAAGAGATTACATATCCAGAACA…	LTVRFYHKLIFFQLKNMSSLSRLMMAKNLRCVVRQRFIWIPLSDLSTSAIANGASRPAPALRQLKVPEHEKGHFKYERDWSRDGQYIGQKPGDTPSRVLLRRLGHAYEIYPILFLIGVWAVLFCGIVYISFDKIEVWVDRTSSKSPWAWERIRNNYWKQHTLTFDKEGVSHKRCLMMEQLQDEMLKAAKERAENSE*
TRINITY_DN24453_c0_g1_i2	hypothetical protein Tcan_07251 [Toxocara canis]	.	.	.	.	.	.	CACCATTACGAGGACGGTTTATTTGAAACGAATAACTCTATCAAGGATAAGATGTCCATGAAACAATATCAGCACAATAAAACAACTGCAGCAATTCAAATGACTCATGATGAAACATCATGTAAAATATTTTGAAAATAAATGTGCATTATGGAATGGTGATACAACTGGATAGCAAGTGAGATGTAAGTTGCTAATGAAGGATTATAACTGAATGCATGAAAGGCATTGTCTAGATGAAGTCTGGGTTATGATGGTGTAATATGATGATAGTGAAATACGATCGAACACAATGATGAGGTAGGTATATCAAAGTGATATGAAAGTGTGAGGTAGTCAAAATGATATTGCGATTGTTCGTTTGGTTGTTAACAGCTGAAGAGATTACATATCCAGAAC…	.
TRINITY_DN24453_c0_g1_i3	.	.	.	.	.	.	.	CACCATTACGAGGACGGTTTATTTGAAACGAATAACTCTATCAAGGATAAGATGTACATAGATCATATCAGTACGATAAAACAACTGCAGCAATTCAAATGACTTATGATGAAACATCATGTAAAATTTTTTGAAAATAAATGTGCATTATGGAATGGTGATACAACTGGATAGCAAGTGAGATGTAAGTTGCTAATGAAGGATTATAACTGAATGCATGAAGGCATTGCCTAGATGAAATCTGGGTTATGATGATGAAATACGATCGAACACAATGATGAGGTAGGTATATCAAAGTGATATGAAAGTGTGAGGTAGTCAAAATGATATTGCGATTGTTCGTTTGGTTGTTAACAGCTGAAGAGATTACATATCCAGAACAATTATTCGAATCAATAG…	.
TRINITY_DN24403_c0_g1_i4	Cysteine-rich with EGF-like domain protein 2-B [Toxocara canis]	.	PF01826.16^TIL^Trypsin Inhibitor like cysteine rich domain^29-81^E:6.6e-07`PF01826.16^TIL^Trypsin Inhibitor like cysteine rich domain^89-142^E:4.4e-09`PF01826.16^TIL^Trypsin Inhibitor like cysteine rich domain^157-210^E:1.8e-09	.	.	.	.	TTTTAATTGCAACAAAGTTTATTCTGCATCATTAATGGATATATTCATTTAAAATGTTTATTACGACTTCTTCAAGAAACGATGGTGCACTCTATGATAATAAATCAAATACTACCTTTATAAAACTGCTAAAGATTACTTCTGTAATGCTACCCGGAATATTACAATCAACTGAAACTATCGCTTGGCGACTCTCAGAACGCCTAAGCATTATTGAAAGAATACAATAATTCCAATTTAGCAACTGAATCCTCAGGAGTGGAAAAGCGCACGTACTTGATCCGAAACTAAACGTGTTTGAGGGATTCGGTAATTTGACGAGCAATTTTATCTGTGCTCTCAAGACCCATAAATAGAAGAACGTGATTGCATGGAATGAATCACTGTTGAAAAGGGCAA…	VLVVDSAVNGMQEMEGASPLGRIVRQVGCKKNEDFKVCSSLCEPNCEPENKPCPRGCGAPKCQCRPGFVRNGEKCTKPKKCPAGPPGDCGVNEQFAKCSSTCEPTCKSPPNQPCAGVCGPPKCECLQGFVRDNGNCIDRSQCPSMDLPDPPGPAGKCGENEKFVKCSSQCEPTCRSPPNQPCPMTCGPPKCQCDKGFVRDQGKCIIRFHCPAVPWGEHA*
TRINITY_DN24411_c0_g1_i1	.	.	.	.	.	.	.	TTGTGCTGCCAGACTGCATTAAATTCGAATCTACCGAGCTTTTGCGAGCAATTTTCGAAGAGAAAAACATCTGCAGTAGTTCGTTCAAGTTTGGGGATGCATTCTGTAGTTGTCGGTTATGATGTAAAGGAGGATTCTGCAGTTGTCGCTTTAGGTGTAGAGTTGAATTCTGTAGCAGCTGGTTCAGATATGGAGTTGGATTTTATTTTTATAATGTTTTTCATATTTATTTCAAAAATGCGTGTTCATC	.
TRINITY_DN24411_c0_g2_i2	.	.	.	.	.	.	.	CAGCACGAGCAAACCCGATCGGACAGAGACGCTTACGTAAGAATTAATTATGAAAATATACAGCCGGGAATGGAAGGTAAGTTCGTTTTACAGGTTGCTCGTACGACAAATAACACCAAGCCGCATCGAAATTTCGATGTCGCCTCCAATCCGAAACTAGAACTTTGAAAATCATAAGTTTGAATATGGAAACGAAATTCGAAGTTTAGAAAATCTCCCCATTGTACACCTGAGCAGATCGAGACTTTTTCTAATTACTTCATAAATATTCATGACTTTGAAAAAATTTATACTCTTTCTTTCCCTCTGCTGTATGATATGAATATGATACGCTTATTTTCATGATATCAGTATTAGCTTGAACAGTTCAAAAAACACATTATTAATCCACGAAGATAA…	.
TRINITY_DN24411_c0_g5_i2	.	.	.	.	.	.	.	TTGTGCTGCCAGACTGCATTAAATTCGAATCTACCGAGCTTTTGCGAGCAATTTTCGAAGAGAAAAACATCTGCAGTAGTTCGTTCAAGTTTGGGGATGCATTCTGTAGTTGTCGGTTATGATGTAAAGGAGGGTTCTGCAGTTGTCGCTTTAGGTGTAGAGTTGAATTCTGTAGCAGCTGGTTCAGATATGGAGTTGGATTTTATTTTTATAATGTTTTTCATATTTATTTCAAAAATGCGTGTTCATCAATGAAAATTTTCAAACATTCAGTGGCATAATGAGGTTTTTATAGTGGGCTATAGCGATAGCGCTCCGCTATCAACTCCGGGGATAATAGCGATAGCGGAATAGCGCGCTGTCGATAGTTTTTCGATAGCGTGCCCAACACTAGAAATT…	.
TRINITY_DN24411_c0_g5_i4	.	.	.	.	.	.	.	TTGTGCTGCCAGACTGCATTAAATTCGAATCTACCGAGCTTTTGCGAGCAATTTTCGAAGAGAAAAACATCTGCAGTAGTTCGTTCAAGTTTGGGGATGCATTCTGTAGTTGTCGGTTATGATGTAAAGGAGGGTTCTGCAGTTGTCGCTTTAGGTGTAGAGTTGAATTCTGTAGCAGCTGGTTCAGATATGGAGTTGGATTTTATTTTTATAATGTTTTTCATATTTATTTCAAAAATGCGTGTTCATCAATGAAAATTTTCAAACATTCAGTGGCATAATGAGGTTTTTATAGTGGGCTATAGCGATAGCGCTCCGCTATCAACTCCGGGGATAATAGCGATAGCGGAATAGCGCGCTGTCGATAGTTTTTCGATAGCGTGCCCAACACTAGAAATT…	.
TRINITY_DN24415_c0_g2_i1	spry domain-containing protein 7 [Ascaris suum]	SPRY domain-containing protein 7 OS=Rattus norvegicus GN=Spryd7 PE=2 SV=1	.	ENOG410XNNE^SPRY domain containing 7	KEGG:rno:290303	.	.	ATTGCCATTACCATTTACATACTACCAAAATTTAATGCACAAATCGTTTGAAAGTTTCCATTGGAAACTGATGAGTGCAGCTGAGAGCTGACAGAATTACTCATTCACTAACGAAAAGTGAGAATATTTAACAAGAAAGTCGCCTGAGGATCGAAGATTCATTTCTTTTGCATGCTACAATTACCTGGGAATTATCTAATGCATAATAACATATCGAGACATAAACTGAGACATAACTCATCATTACCTAAACATGGAAATCAATCGAATAAGCTGATGGTGAGAAAATGGATCAGTTTAACAGACACGGTACATGTATTGAAGTGATAAAATCAAAATGTCGAATATTAATAAAGACATGATCACACTGAATACGATTAGTGAATACAGAATAAATCT…	.
TRINITY_DN24415_c0_g2_i2	spry domain-containing protein 7 [Ascaris suum]	SPRY domain-containing protein 7 OS=Homo sapiens GN=SPRYD7 PE=1 SV=2	PF00622.27^SPRY^SPRY domain^24-119^E:2.8e-13	ENOG410XNNE^SPRY domain containing 7	KEGG:bta:615298	.	GO:0005515^molecular_function^protein binding	CATCGTTGAATACATCAAACTATTTTGCTAATCAAATCGTATTCATAAAATCAGTGAAGAGCTGCTGTACCTGGCCTTTCACGTTCGATATCGAAACGGGCAACTGAACTCCATTTTTGTAGAATTTCAAGTCGACGTGATCGAATGCAACACCAATGCAATCTCCCTCTTCGACAGGTTCTAGCAATTTATCGATAACTTGTTCATTACAAACTACCTCACCAGTATGCCTCAACATCCAACTATTTTTCGATATCGGTATCGTGTTTAAATCCACCGTTCGATTGCCCACGCCAATACCCCAAATACCAGATTGTTGAACACTGACTTGAAAGTAAGCTTTATTCTGAACGATTGGTGCAGTAGCCAATGCACCGCCAGTCCCGCAGATTCGCTGAC…	LLKNGQRICGTGGALATAPIVQNKAYFQVSVQQSGIWGIGVGNRTVDLNTIPISKNSWMLRHTGEVVCNEQVIDKLLEPVEEGDCIGVAFDHVDLKFYKNGVQLPVSISNVKGQVQQLFTDFMNTI*
TRINITY_DN24415_c0_g2_i3	spry domain-containing protein 7 [Ascaris suum]	SPRY domain-containing protein 7 OS=Bos taurus GN=SPRYD7 PE=2 SV=1	PF00622.27^SPRY^SPRY domain^96-203^E:2.7e-16	ENOG410XNNE^SPRY domain containing 7	KEGG:hsa:57213	.	GO:0005515^molecular_function^protein binding	ATTGCCATTACCATTTACATACTACCAAAATTTAATGCACAAATCGTTTGAAAGTTTCCATTGGAAACTGATGAGTGCAGCTGAGAGCTGACAGAATTACTCATTCACTAACGAAAAGTGAGAATATTTAACAAGAAAGTCGCCTGAGGATCGAAGATTCATTTCTTTTGCATGCTACAATTACCTGGGAATTATCTAATGCATAATAACATATCGAGACATAAACTGAGACATAACTCATCATTACCTAAACATGGAAATCAATCGAATAAGCTGATGGTGAGAAAATGGATCAGTTTAACAGACACGGTACATGTATTGAAGTGATAAAATCAAAATGTCGAATATTAATAAAGACATGATCACACTGAATACGATTAGTGAATACAGAATAAATCT…	MMSQSMNESADPCNSKFRLINSTMLSCCFPPLRMCLECVQGPSFTATQSYAQFHDELQTIRLDTSHMGDDVVLLKNGQRICGTGGALATAPIVQNKAYFQVSVQQSGIWGIGVGNRTVDLNTIPISKNSWMLRHTGEVVCNEQVIDKLLEPVEEGDCIGVAFDHVDLKFYKNGVQLPVSISNVKGQVFPLVYVDDSAILDVTFRLFSYNAPPGYEEIMLEQTLL*
TRINITY_DN24415_c0_g2_i4	spry domain-containing protein 7 [Ascaris suum]	SPRY domain-containing protein 7 OS=Homo sapiens GN=SPRYD7 PE=1 SV=2	PF00622.27^SPRY^SPRY domain^24-115^E:2.7e-13	ENOG410XNNE^SPRY domain containing 7	KEGG:hsa:57213	.	GO:0005515^molecular_function^protein binding	ATTGCCATTACCATTTACATACTACCAAAATTTAATGCACAAATCGTTTGAAAGTTTCCATTGGAAACTGATGAGTGCAGCTGAGAGCTGACAGAATTACTCATTCACTAACGAAAAGTGAGAATATTTAACAAGAAAGTCGCCTGAGGATCGAAGATTCATTTCTTTTGCATGCTACAATTACCTGGGAATTATCTAATGCATAATAACATATCGAGACATAAACTGAGACATAACTCATCATTACCTAAACATGGAAATCAATCGAATAAGCTGATGGTGAGAAAATGGATCAGTTTAACAGACACGGTACATGTATTGAAGTGATAAAATCAAAATGTCGAATATTAATAAAGACATGATCACACTGAATACGATTAGTGAATACAGAATAAATCT…	LLKNGQRICGTGGALATAPIVQNKAYFQVSVQQSGIWGIGVGNRTVDLNTIPISKNSWMLRHTGEVVCNEQVIDKLLEPVEEGDCIGVAFDHVDLKFYKNGVQLPVSISNVKGQAVLL*
TRINITY_DN24450_c0_g2_i1	sex-regulated protein janus-a [Ascaris suum]	Sex-regulated protein janus-A OS=Drosophila pseudoobscura pseudoobscura GN=janA PE=3 SV=2	PF05005.14^Ocnus^Janus/Ocnus family (Ocnus)^47-143^E:4e-35	.	KEGG:dpo:Dpse_GA20699`KO:K01112	GO:0030154^biological_process^cell differentiation`GO:0007548^biological_process^sex differentiation	.	ATAACCTGAATCGCTCACTCATAAGATTGGAAGAATTACTTAACTGAACCAAATCATGAATGTATTACACTTTTCAGTTGTGATATTTACCCTGTTCCTCTCAGGAGGGTTTCAAGGCGTTCACGATGAAGTTATATCTGTATTATTGATATTAAGTATTTCGTTTTTTCGAAGGGTAGGTGCAGTGAGAGATCGTGATTACGAGTGTTTTGTGAATGCAAAATATGTCAATTTCAGAAGCAGCCTTTGGCTATATGCGTTTTGTGAGCAATCTGATAGTAGTTGTGGCCACAAACGTTTTAGTCTCAGCATCGAAGTCATCTTGCAGGAAACTGTCAACTATGTGCGCTTCACTTGCCTCGATTGCAGATGTCGATATTGACCCGAAAGGAGTGTTCA…	MQNMSISEAAFGYMRFVSNLIVVVATNVLVSASKSSCRKLSTMCASLASIADVDIDPKGVFKYILIKATDKESKSEKLIVRGYKHCHFHGDIFEETENALGTAFKLKCLGGGRIKHEPESSEILVYGYSQGYGPADHQKTVDI
TRINITY_DN24450_c0_g2_i5	sex-regulated protein janus-a [Ascaris suum]	Sex-regulated protein janus-A OS=Drosophila pseudoobscura pseudoobscura GN=janA PE=3 SV=2	.	.	KEGG:dpo:Dpse_GA20699`KO:K01112	GO:0030154^biological_process^cell differentiation`GO:0007548^biological_process^sex differentiation	.	TATATCCTCATCAAGGCAACTGACAAAGAATCTAAGAGTGAAAAGCTGATTGTTCGAGGATATAAACATTGTCATTTTCACGGTGACATTTTCGAGGAGACAGAAAATGCCCTCGGAACAGCATTCAAGTTGAAGTGTCTGGGCGGTGGTCGTATCAAACATGAACCGGAATCGAGCGAAATACTCGTCTATGGCTATTCTCAGGGTTACGGTCCAGCAGATCACCAAAAAACTGTCGATATACT	.
TRINITY_DN24405_c0_g1_i2	.	.	.	.	.	.	.	CTACTATCAGATTATCCACATCCATACCCATATCCATCAAACTGTACCGATGATTACAGCTGTTTCAACCAAGTCTATGCTTGTTAACCATTAGTGCATGATTATCTCCGACCAATCTGCTGGCTTTAGACGACAGGATCTCGTTTCATGAATATTTATAATGAATTCAGATACAGTACAGGCGAATAACTTGAAAATTTCCGAACTTATTACCCATTTTTTCATATAATGTCAACCGCGATATTTATGCGCTAAGCATCTTTCTTCAACACTCGCACACACTCACACCAATAATCAGGCATAAACAGAGAGTATTCGTTGAATGTCACATTTTCGAAATGATAACCGAATGATGAACGGAAACGATGATAAGTGATTAAAAGTAAGACCAATTCACAA…	.
TRINITY_DN24440_c0_g1_i4	regulator of microtubule dynamics protein 1 [Ascaris suum]	Regulator of microtubule dynamics protein 1 OS=Caenorhabditis elegans GN=rmd-1 PE=1 SV=2	.	ENOG41101S6^family with sequence similarity 82, member	KEGG:cel:CELE_T05G5.7	GO:0005737^cellular_component^cytoplasm`GO:0097431^cellular_component^mitotic spindle pole`GO:0005876^cellular_component^spindle microtubule`GO:0051301^biological_process^cell division`GO:0007059^biological_process^chromosome segregation	.	AGAAGATATTTGATCACGATGAGACGGCCAAGCAAAACGTTGAATTGTTATGGCGCATGGCAAAAGCGTGCTTCTTAAGTGGAAATAAACTGCAGAAGAAGAGCGTGAAAAGAAAACTTTTCATCTATGAAGGACGTGTCTACGCTGATTCAGCGTATAAGCTGGATGAGAACAACTTCGAGGCATTACGATGGGTGGCGATACTCACTGGCGCTGCAACTGACTTTATGGGACCGAAAGAACGCGCTGAACAAGGACACATTTTCAAGGAGTATTTGGATAAAGCGATTAAGATAAATCCCAATGAGTTCACTCTTCTGCATCTTCGTGGTCGTTTCACATTTGAAGTAGCCACTCTTTCGTGGATCGAGAAAAAAGTTTGCAACGCACTCTTTACAA…	KIFDHDETAKQNVELLWRMAKACFLSGNKLQKKSVKRKLFIYEGRVYADSAYKLDENNFEALRWVAILTGAATDFMGPKERAEQGHIFKEYLDKAIKINPNEFTLLHLRGRFTFEVATLSWIEKKVCNALFTTLPDASI
TRINITY_DN24440_c0_g1_i8	Regulator of microtubule dynamics protein 1 [Toxocara canis]	.	.	.	.	.	.	TTCTCGCTTAGATCTGCTCAACATCACAATGGAGAAACAACAACAGAATGAACTCCTCGCTGAAATCGATAAAATGATGGACGATCAACCAGAGCAAGTTTATGAGAAAATCAAGAAGATATTCGATCACGATGAGACGGCCAGGCAAAACGTTGAATTGTTATGGCGAATGGCAAAAGCGTGCTTTCTAAGTGGAAATAAACTGCAGAAGAAGAGCGTGAAAAGAAAACTTTTCATCTATGAAGGTCGTGTCTA	.
TRINITY_DN24473_c0_g1_i1	protein yipf5 [Ascaris suum]	Protein YIPF5 OS=Danio rerio GN=yipf5 PE=2 SV=1	PF04893.16^Yip1^Yip1 domain^106-229^E:5.9e-10	COG5080^yip1 domain family member	KEGG:xtr:493343`KO:K20363	GO:0005789^cellular_component^endoplasmic reticulum membrane`GO:0000139^cellular_component^Golgi membrane`GO:0016021^cellular_component^integral component of membrane`GO:0015031^biological_process^protein transport`GO:0016192^biological_process^vesicle-mediated transport	GO:0016020^cellular_component^membrane	ACGAACAGTTTCGACGCCGACAAACTACACCACAGCACTGCTGCACCACTGATTATGTAACCGAGTATAGCCTGAAAACTAAACACTGCAGCAACCATACTGAGCAGTGCCATTGGCAGAAGACAGTAGCCAAGTATGCTAGTCGTGCAAGTGAATGATATATCCTTCTCTTCTGACATCAAATTCATCAGTCCATACATACCCAAACATCCAAAACCACCAATTCCATAGATATAACCGAAATGTAATTTGCCGTGCAGAAGTAACGAAGCACCGAATAACAAACAAAACACCAGAGGACCAGCCAAATCCTGATCAGCAATCACATCTGGCGCAATCGACCCGAATGGATTGAGAACAGCGATGGTCTTCTCTCGGATATGACTAAAATTGATTCCT…	SGYWMDDGSANNWYTQPNTGNQQGWAQFDYNQPQANAPPQPPPLQQPSYYSQQPISSPQPLNNYPDYYGGHMFIPSQASAQARSVSAPAEDDYENEPPLLEELGINFSHIREKTIAVLNPFGSIAPDVIADQDLAGPLVFCLLFGASLLLHGKLHFGYIYGIGGFGCLGMYGLMNLMSEEKDISFTCTTSILGYCLLPMALLSMVAAVFSFQAILGYIISGAAVLWCSLSASKLF
TRINITY_DN24473_c0_g2_i1	protein yipf5 [Ascaris suum]	Protein YIPF5 OS=Danio rerio GN=yipf5 PE=2 SV=1	.	COG5080^yip1 domain family member	KEGG:dre:393265`KO:K20363	GO:0005789^cellular_component^endoplasmic reticulum membrane`GO:0000139^cellular_component^Golgi membrane`GO:0016021^cellular_component^integral component of membrane`GO:0015031^biological_process^protein transport`GO:0016192^biological_process^vesicle-mediated transport	.	ACCAGATATAAACACCAAATAAATCAATTTCTCAACGAACAAAACTGGTCAGAAGATGGCAAGTAAAGCAAAGATACAGTACAAAAGTGTGCACGGATACGCCACCAGCAAACGTTGATTGTCCATTGCCAACGCCACGACGAACAATTTCGACGCCGACAAACTACACCACAGCACTGCTGCACCACTGATTATGTAACCGAGTATAGCCTGAAAACTAAACACTGCAGCAACCATACTGAGCAGTGCCATTGGCAG	.
TRINITY_DN24473_c0_g2_i2	protein yipf5 [Ascaris suum]	Protein YIPF5 OS=Danio rerio GN=yipf5 PE=2 SV=1	.	COG5080^yip1 domain family member	KEGG:dre:393265`KO:K20363	GO:0005789^cellular_component^endoplasmic reticulum membrane`GO:0000139^cellular_component^Golgi membrane`GO:0016021^cellular_component^integral component of membrane`GO:0015031^biological_process^protein transport`GO:0016192^biological_process^vesicle-mediated transport	.	TTTGTCGTTCATAAATTAATTCACTGAAAAATTGATGGAGAAGTCATTCGAATAAATTAACAAATTACACATTTCAGATAATAATTCAAAAAAGACTGCAACAATTGACTCGCCTTCGAATACAAAATACATAAATAAATATAAATAACAATAACAATACAATAACCACAAACCACCGAAAAAAATGGCAAATGAACAAACAATATGGTTACTTTGGAAAATCACAGAAATTCAAATCAACCATGAATATGCAAAAATATTATTATAACGTGTCAAAAACGTTTCAGTCTTCAGACTTCAACAGAAAACGAACACGCTAAGGCACTAATTGACAATAAATAGATCGTATAGTCAGCAAATTGGAACGATGACACTCGTAAGTCGTTCTTCTCTTCAGCA…	.
TRINITY_DN24407_c0_g2_i2	Beta-lactamase domain-containing protein 2 [Toxocara canis]	Beta-lactamase domain-containing protein 2 OS=Caenorhabditis elegans GN=lact-2 PE=4 SV=1	PF00144.23^Beta-lactamase^Beta-lactamase^32-384^E:1e-48	COG1680^Beta-lactamase	KEGG:cel:CELE_ZK945.1	GO:0016021^cellular_component^integral component of membrane	.	CACCATTGCTAAAATTTTACTTCATAGTTTGATTAATGACTTAGTTTACACGAAAGCAACGAATGATCATGTTATTACAAACGAGATTAATAGTAAGTTATTTGGGTTCTATAACTCTAGCTCAGTTGTAAAAAAAATCCGTTTGAAGCTACTTGGAGTAATTAGTGATTAGTTATCGACAGTTGAATGAACGGCTCTATCTGAGTAGGTTCAAATTATTCGTTAGGCTGAATGTTGGGAGTTATTAAAGTTCAACTTCTTGAAGAATCTTTTAAAAATTCGGTGACGAAGTATATAGCGAGTTGAAATCTGACAAAAGCAGCTCTTCAAGTGGTCGATTTCAACAAAAATGAAAAAGCGAGCATTGTTGCATATCAAATACCACTGAAGTGAAATCAT…	VTVGILLGLIFKEPTNDRYSQGDFSDEMEAVKRKFDEILKHEREGAAMAVYHNNEMIVDLWGGYAERGADRVWERDTMTVTFSTTKAIAALIMAIFVSRGNFHYDDLVTKYWPEFGQYGKENVTIQWILDHKAGLIKFDGEIKLEQGNDHAYIAKLIEQTKPKWPPGTICGYHGITQGWLIDQIVRRTDPKRRGIGEFYREEIQPFMKDKDFYIGLPRALHYRVARLEPSKLTEVIKAFALGKMYRTFLWNYLKLRDNFTESALNYPEWMSVLRWGTIPYNNPYVREVENVAALGIGTARGLASAASTIMERNMISDEVWKMLSEPREYSLDHVAKVWFLRGYGFIYEKHPTRKDRYLLTHSGHGVQRITIDPVTKTTISFVRNLIRWDEASMSALADL…
TRINITY_DN24407_c0_g2_i3	Beta-lactamase domain-containing protein 2 [Toxocara canis]	Beta-lactamase domain-containing protein 2 OS=Caenorhabditis elegans GN=lact-2 PE=4 SV=1	PF00144.23^Beta-lactamase^Beta-lactamase^32-229^E:1.3e-42	COG1680^Beta-lactamase	KEGG:cel:CELE_ZK945.1	GO:0016021^cellular_component^integral component of membrane	.	CACCCAATGAAACTCACTCTCAAAACAGACATCCATTCCGGATAATTCAGAGCACTTTCTGTGAAATTATCTCGTAATTTCAAATAGTTCCATAAAAAAGTCCGATACATCTTTCCAAGTGCAAATGCCTTGATGACCTCAGTGAGTTTCGATGGCTCTAAACGAGCAACACGATAGTGCAACGCGCGTGGTAAACCAATATAGAAGTCTTTATCTTTCATAAACGGTTGTATCTCTTCTCGATAAAATTCACCGATCCCACGTCTTTTTGGATCGGTTCTTCGAACAATTTGATCTATCAACCATCCTTGCGTTATACCATGATAACCGCAGATCGTACCGGGAGGCCACTTTGGTTTTGTCTGCTCTATTAGCTTAGCAATATAAGCATGGTCATTC…	VTVGILLGLIFKEPTNDRYSQGDFSDEMEAVKRKFDEILKHEREGAAMAVYHNNEMIVDLWGGYAERGADRVWERDTMTVTFSTTKAIAALIMAIFVSRGNFHYDDLVTKYWPEFGQYGKENVTIQWILDHKAGLIKFDGEIKLEQGNDHAYIAKLIEQTKPKWPPGTICGYHGITQGWLIDQIVRRTDPKRRGIGEFYREEIQPFMKDKDFYIGLPRALHYRVARLEPSKLTEVIKAFALGKMYRTFLWNYLKLRDNFTESALNYPEWMSVLRVSFIG
TRINITY_DN24451_c0_g1_i2	wd repeat-containing protein 7 [Ascaris suum]	WD repeat-containing protein 7 OS=Homo sapiens GN=WDR7 PE=1 SV=2	PF00400.31^WD40^WD domain, G-beta repeat^72-106^E:0.032`PF00400.31^WD40^WD domain, G-beta repeat^465-503^E:0.16`PF00400.31^WD40^WD domain, G-beta repeat^1293-1327^E:0.0057	ENOG410XP1Z^wD repeat domain	KEGG:rno:66031	GO:0008021^cellular_component^synaptic vesicle`GO:0002244^biological_process^hematopoietic progenitor cell differentiation	GO:0005515^molecular_function^protein binding	TTTTGAATCGACACTATTTATTTTCAAACACAACCACGAGCAATAGCAACGAAATGTACAAAACAACAAACCAAAGATGAATTATAATTGCAACAGTCTATTACACTACAGAATATTGAAGAAGTTAGATTCAAGCGGTTAGTCACTACTTGCACTTGTTGTCATAAATGAATAAAATTACTGATGAAGAGCAAAGAACGTTCTTATGTACAGATATAATTACATGATTGCATTGTTTTCATCATCCATACACCGCATTTCGTATGAACGCCTCCATTAATGGTAGAATGCAAACGAATTAAACTCAGTGCAAAACAACAATCACATATAATGGTTTTGACTAAATCTATGCAAAATTTAGCTCAGCGATAAGCGACTTCGACAGAACGGTTGCAGTCG…	VDSAERASMTQNQPSSGLTVPLVLWGKSPPRNRISCVRSLPDRKTIVTGSFDGELIIWKLLNDGHLGATIMILGHESAITAISPTGVSPNATRFVSASSDGQLSLWESGDGRSVDTVLSTYVHRHIVPYSTKHGILNTCRLYCIGEYAEVIVLDAQDLNVLFTLSSRVEPDWLTAITFFKTYQNIDSVVGISMGGMMKIWRLIDIDKHEASNPVYEEESKSVGLTEVRGVSWASCNRSMVLVITVDSWQVFDLADLNRCFIVDSHEALCGGVIVDIDRVAIAVSNGSVQLFQLPRSSLFGDDVHNRFGKTRADLDAHNEPFVYAALQGYKSASLLWPSHMTFHFDFHTESSTFTVHRADVNGNLAVWTLPKVSEAEVVQRFSKAIVQKASAKTSLAKLW…
TRINITY_DN24409_c0_g1_i1	Reticulon-4-interacting protein 1, mitochondrial [Toxocara canis]	Reticulon-4-interacting protein 1, mitochondrial OS=Caenorhabditis elegans GN=rad-8 PE=2 SV=2	.	COG0604^alcohol dehydrogenase	KEGG:cel:CELE_F56H1.6	GO:0005739^cellular_component^mitochondrion`GO:0016491^molecular_function^oxidoreductase activity`GO:0050829^biological_process^defense response to Gram-negative bacterium`GO:0009792^biological_process^embryo development ending in birth or egg hatching`GO:0045087^biological_process^innate immune response`GO:0032504^biological_process^multicellular organism reproduction`GO:0040010^biological_proce…	.	CGACCGCCGTTCATCGTCTACGTATGTGTGTGTGAATAATGTGAGGTAGATAACAGAAATATATGCTTTTGCAGATGACTCTGCTGACATTTCCTCTTGTCAGTCCACCAACGACAAATTAATTTTTCTCGAAATCAATAACTGTTTTTCCTTTGCCATGCCTCCGTGCGACTTTTTCGTATGCTTCCGGTATATCATTGAAGCTGTACGTTTTCTCGACAATCGGCTTGATCTTTCCACTCTCTACTAATTTCGACACTGTATTGAGACAATCTTCATTCGGTGCGAAATAGGCATAAGAGAACCAGCGACCATTTCGCAGCGAGTCAAATGATCTCGCAAAATACTT	.
TRINITY_DN24409_c0_g1_i2	Reticulon-4-interacting protein 1, mitochondrial [Toxocara canis]	Reticulon-4-interacting protein 1, mitochondrial OS=Caenorhabditis elegans GN=rad-8 PE=2 SV=2	PF08240.11^ADH_N^Alcohol dehydrogenase GroES-like domain^64-155^E:8.2e-09`PF00107.25^ADH_zinc_N^Zinc-binding dehydrogenase^209-273^E:1.4e-07`PF13602.5^ADH_zinc_N_2^Zinc-binding dehydrogenase^245-386^E:5.1e-15	COG0604^alcohol dehydrogenase	KEGG:cel:CELE_F56H1.6	GO:0005739^cellular_component^mitochondrion`GO:0016491^molecular_function^oxidoreductase activity`GO:0050829^biological_process^defense response to Gram-negative bacterium`GO:0009792^biological_process^embryo development ending in birth or egg hatching`GO:0045087^biological_process^innate immune response`GO:0032504^biological_process^multicellular organism reproduction`GO:0040010^biological_proce…	GO:0055114^biological_process^oxidation-reduction process	CCGCGTTAATGACAATAAATTTCATTCAGCAAACTGACAAATACAAAAAATAATAAAACAGTGAATACTTCAAATTATGTATACTATAAGCAAATGAACAAATAAATACCAACGACACAAAGCATGTATCTATGCAGATAGTAAAACTTTTATCCAAGATATTCATCAGTAACCATGAAAAAGCTCCATACAGAGTCTCTATCGATTTATTGCAAATCGTACGACCGCCGTTCATCGTCTACGTGTGTATGTGTGAATAATGTGAGGTAGATAACAGAAATATATGCTTTTGCAGATGCCTCTGCTGACATTTCCTTTTTTCAGTCCACCAACAACAAATTAATTTTTCTCGAAATCAATAACTGTTTTTCCTTTGCCATGCCTCCGTGCGACTTTTTC…	DQIISLSRRTFKLMPSLNNLNKPNLVSPPPQQSATTSMNVWCVRDFGSPLVKQTMSIPEINNTDQVLIKVKASSVNPLDTEMVNGYGRRLLSVVKQLESCSTNAQSMLPLIAGRDCSGVVEYKGQQVTKFDIGDEVMGIVAPTWTGAHAEYVLSKESWCVKKPNNISHVQAAALPYVACTVWAALVSIARVNAQNAYTQNVLIHGGSGGVGTFAIQLLKAWNVDKVVVTCSKQDFELVSSLGAKPVDYDCMSVKEMLQSEGPFDVILDCVNTELAQWSDSLMGVWRNSVHVTLLTPVLQDTDRYGIPYGLASTTVKYFARSFDSLRNGRWFSYAYFAPNEECLNTVSKLVESGKIKPIVEKTYSFNDIPEAYEKVARRHGKGKTVIDFEKN*
TRINITY_DN24428_c0_g2_i1	fad-linked sulfhydryl oxidase alr [Ascaris suum]	FAD-linked sulfhydryl oxidase ALR OS=Mus musculus GN=Gfer PE=1 SV=2	PF04777.12^Evr1_Alr^Erv1 / Alr family^89-179^E:5.8e-24	COG5054^thiol oxidase activity	KEGG:mmu:11692`KO:K17783	GO:0005829^cellular_component^cytosol`GO:0005758^cellular_component^mitochondrial intermembrane space`GO:0005739^cellular_component^mitochondrion`GO:0050660^molecular_function^flavin adenine dinucleotide binding`GO:0016971^molecular_function^flavin-linked sulfhydryl oxidase activity`GO:0015035^molecular_function^protein disulfide oxidoreductase activity`GO:0001889^biological_process^liver develop…	GO:0016972^molecular_function^thiol oxidase activity`GO:0055114^biological_process^oxidation-reduction process	GGTGCATTTATTTGATAATGTACAAAACGAATCATCAACACGGCCAACGAAAATAGAAATCTCAAAATCAGTACATGAATACACACTCTAAAACAGTCCATACAACTACCAATACTTCATTGTCAATTACAAATAAAAAATAAGATTTGCAATCATCAGAATAAGACTATGATACAGTTCTGTGATAGAGCATATCGACTATACAGTAAGGACGCATTTTCACAGCAGCAAAATTTATATTGATTCAGTGATGACAATTGACAACGATGAAATGAACAATTCAAATTTTGATATTTCAGAACAATAACTTCCCTTTCGAGCAAACCACGTCAATAATCTTGAGTGTACAATTGCAATACTTTAATTAATGTGCAATTTAACAACGACATACTCGAATGA…	SARESVDKHCRACLSVEELMKRAREMSRKLKSKTTSESGDRHTDHTNQPSSSIEQNHSGASKEQENENRAQKTTIRADCPLDTEQLGKSTWNFLHTMAAYYPERPSEEEKNNARTMMNLLGKLYPCAPCAEGLRKDLGKYPPRVDSREVFSRYMCEMHNRVSEKLGKEQFDCSKWKERWLDGWKDGSCDY*
TRINITY_DN24480_c0_g1_i1	neutral and basic amino acid transport protein rbat [Ascaris suum]	Neutral and basic amino acid transport protein rBAT OS=Homo sapiens GN=SLC3A1 PE=1 SV=2	PF00128.23^Alpha-amylase^Alpha amylase, catalytic domain^2-286^E:1.9e-36	COG0366^alpha amylase, catalytic	KEGG:hsa:6519`KO:K14210	GO:0031526^cellular_component^brush border membrane`GO:0070062^cellular_component^extracellular exosome`GO:0005887^cellular_component^integral component of plasma membrane`GO:0016020^cellular_component^membrane`GO:0005743^cellular_component^mitochondrial inner membrane`GO:0005886^cellular_component^plasma membrane`GO:0005774^cellular_component^vacuolar membrane`GO:0015171^molecular_function^amino…	GO:0003824^molecular_function^catalytic activity`GO:0005975^biological_process^carbohydrate metabolic process	TCGCCTGACATCACTTATTATAACTGAGGAATGTTTTTAAAATCATTGAGCCAATAACATCCGTTGAGTCAATCTATCTTGATTAGATTCTCAAGAGGATGCCTTGTTTCGGACCTATCATCAAATTATGAGCCGATAAGTCGAGTTGTTGTCTTTTATAGTAAGTGTTACAATTGGATGTCATCGCAACAACACTGACGTCGGCTGCTGAACGGTCTTCTGGTATCAGTGGTTTCACATCCACTGGACGATCGATCGCACCGAAATTGCTCACAACGATATAAGCAGGTCCTTCAGTTTTCGTATTCTCCGATCCGGCACGATGTATACGAGTGTACATGATAAGATCGCTAGCGAATGGCGTTAAAGTCATCGCAGCGAATGCGATATTCTCATCGC…	PYDVVDFDTVDERFGTMQQFQELISAVHEHGMYFVMDLPIATTSSQHIWFEDAKKGGKYRKFYIWKKKSDVLDDKNYVSVPGSDDVFLAYNGRDPILNWENEEVKKAMIHVAQNYLEAGVDGFHLAYIHHLMKSQATAPQAKAALAALESFNQALDKYVSDSQALKDKHIVVFCTMNDMEEVQPRDDEQQYNLASMEYVIDDGVAQLDSSTCQDGVARCLYNSITKSLRHFERTRLPHIWQFTNSFVSRKTSRFDQDTGNLMTFIQMTLPGAVEIYYGQEIGLTDAINSTRQYTGLMQWDSTQYAGFTSGAQQPFYTNTPDYETLNFETQYKALTSPLKTFKTLAKLRQRDENIAFAAMTLTPFASDLIMYTRIHRAGSENTKTEGPAYIVVSNFGAID…
TRINITY_DN24480_c0_g2_i1	neutral and basic amino acid transport protein rbat [Ascaris suum]	.	.	.	.	.	.	CCTTAGAAATAGTTTATTTGGATCATAAACAATAGGATATCGCCTGACATCACTTATTATAACTGAGGAATGTTTTTAAAATCATTGAGCCAATAACATCCGTTGAGTCAATCTATCTTGATTAGATTCTCAAGAGGATGCCTTGTTTCGGACCTATCATCAAATTATGAGCCGATAAGTCGAGTTGTTGTCTTTTATAGTAAGTGTTACAATTGGATGTCATCGCAACAACACTGACGTCGGCTGCTGAACGGTCTTCTGGTATCAGTGGTTTCACATCCACTGGACGATCGATCGCACCGAAATTGCTCACAACGATATAAGCAGGTCCTTCAGTTT	.
TRINITY_DN24480_c0_g4_i1	Neutral and basic amino acid transport protein rBAT [Toxocara canis]	4-alpha-glucanotransferase OS=Thermotoga maritima (strain ATCC 43589 / MSB8 / DSM 3109 / JCM 10099) GN=mgtA PE=1 SV=2	.	COG0366^alpha amylase, catalytic	KEGG:tma:TM0364`KO:K00705	GO:0005737^cellular_component^cytoplasm`GO:0004134^molecular_function^4-alpha-glucanotransferase activity`GO:0046872^molecular_function^metal ion binding	.	TCGTCACTACCTGGCACACTAACATAGTTCTTGTCATCCAGTACATCAGATTTCTTCTTCCATATGTAAAACTTCCTGTATTTGCCACCTTTCTTCGCATCTTCGAACCATATATGTTGCGATGAGGTGGTTGCTATTGGAAGATCCATAACGAAATACATTCCGTGTTCATGGACCGCACTGATCAGCTCTTGGAATTGCTGCATCGTTCCGAAACGTTCATCCACTGTGTCAAAGTCAACCACATCGTATGG	.
TRINITY_DN24480_c0_g5_i1	Neutral and basic amino acid transport protein rBAT [Toxocara canis]	4-alpha-glucanotransferase OS=Thermotoga maritima (strain ATCC 43589 / MSB8 / DSM 3109 / JCM 10099) GN=mgtA PE=1 SV=2	.	COG0366^alpha amylase, catalytic	KEGG:tma:TM0364`KO:K00705	GO:0005737^cellular_component^cytoplasm`GO:0004134^molecular_function^4-alpha-glucanotransferase activity`GO:0046872^molecular_function^metal ion binding	.	TCATCCAGTACATCAGATTTCTTCTTCCATATGTAAAACTTCCTGTATTTGCCACCTTTCTTCGCATCTTCGAACCATATATGTTGCGATGAAGTGGTTGCTATTGGTAGATCCATAACGAAATACATTCCGTGTTCATGGACCGCACTGATCAGCTCTTGGAATTGCTGCATCGTTCCGAAACGTTCATCCACTGTGTCAAAGTCAACCACATCGTATGG	.
TRINITY_DN24480_c0_g6_i2	neutral and basic amino acid transport protein rbat [Ascaris suum]	Neutral and basic amino acid transport protein rBAT OS=Mus musculus GN=Slc3a1 PE=1 SV=1	PF16028.4^SLC3A2_N^Solute carrier family 3 member 2 N-terminus^39-104^E:2.4e-27`PF00128.23^Alpha-amylase^Alpha amylase, catalytic domain^123-194^E:3e-22	COG0366^alpha amylase, catalytic	KEGG:mmu:20532`KO:K14210	GO:0031526^cellular_component^brush border membrane`GO:0070062^cellular_component^extracellular exosome`GO:0005887^cellular_component^integral component of plasma membrane`GO:0005743^cellular_component^mitochondrial inner membrane`GO:0005774^cellular_component^vacuolar membrane`GO:0003824^molecular_function^catalytic activity`GO:0006865^biological_process^amino acid transport`GO:0005975^biologica…	GO:0003824^molecular_function^catalytic activity`GO:0005975^biological_process^carbohydrate metabolic process	AGATCCATAACGAAATACATTCCGTGTTCATGGACCGCACTGATCAGCTCTTGGAATTGCTGCATCGTTCCGAAACGTTCATCCACTGTGTCAAAGTCAACCACATCGTATGGCATGAAGTCATCCTTTTGAGTCTTTATCACAGGTGTTAACCAAATGTTTTGTATGCCAATTTTGCGCAAATCATCCAATTTCTCTTCGACACCTTTGAAATCGCCAATTCCATTTCCATCTGAATCGCGGAATGATGGTGTGAAAACCTGATAGCTAATTTTGGTTTTCCACCATTCTGGTTGCTTTTTCTGGACGCATTTCGGACTGAGTACAACGATTAGAATTGCACCGACGAACATCGCTATCCATGCTAACCAAAACAGCACGAACAGGGTCAGCCGCAGT…	MSEENTTAPLSKDKESNLMEAENGEAKYTKESEAISLTAKGETIGLTKEQLEQFRNDPFWKTLRLTLFVLFWLAWIAMFVGAILIVVLSPKCVQKKQPEWWKTKISYQVFTPSFRDSDGNGIGDFKGVEEKLDDLRKIGIQNIWLTPVIKTQKDDFMPYDVVDFDTVDERFGTMQQFQELISAVHEHGMYFVMD
TRINITY_DN24480_c0_g7_i1	Neutral and basic amino acid transport protein rBAT [Toxocara canis]	4-alpha-glucanotransferase OS=Thermotoga maritima (strain ATCC 43589 / MSB8 / DSM 3109 / JCM 10099) GN=mgtA PE=1 SV=2	.	COG0366^alpha amylase, catalytic	KEGG:tma:TM0364`KO:K00705	GO:0005737^cellular_component^cytoplasm`GO:0004134^molecular_function^4-alpha-glucanotransferase activity`GO:0046872^molecular_function^metal ion binding	.	TCGTCACTACCTGGCACACTAACATAGTTCTTGTCATCCAGTACATCAGATTTCTTCTTCCATATGTAAAACTTCCTGTATTTGCCACCTTTCTTTGCATCTTCGAACCATATATGTTGCGATGAGGTGGTTGCTATTGGAAGATCCATAACGAAATACATTCCGTGTTCATGGACCGCACTGATCAGCTCTTGGAATTGCTGCATCGTTCCGAAACGTTCATCCACTGTGTCAAAGTCAACCACATCGTATGG	.
TRINITY_DN24441_c1_g1_i1	ATP-dependent (S)-NAD(P)H-hydrate dehydratase [Toxocara canis]	ATP-dependent (S)-NAD(P)H-hydrate dehydratase OS=Homo sapiens GN=NAXD PE=1 SV=1	PF01256.16^Carb_kinase^Carbohydrate kinase^70-325^E:2.6e-51`PF02110.14^HK^Hydroxyethylthiazole kinase family^148-328^E:0.0002	COG0063^Together with NAD(P)HX epimerase, which catalyzes the epimerization of the S- and R-forms, the enzyme allows the repair of both epimers of NAD(P)HX, a damaged form of NAD(P)H that is a result of enzymatic or heat-dependent hydration (By similarity)	KEGG:hsa:55739`KO:K17757	GO:0005759^cellular_component^mitochondrial matrix`GO:0052855^molecular_function^ADP-dependent NAD(P)H-hydrate dehydratase activity`GO:0005524^molecular_function^ATP binding`GO:0047453^molecular_function^ATP-dependent NAD(P)H-hydrate dehydratase activity`GO:0034356^biological_process^NAD biosynthesis via nicotinamide riboside salvage pathway	GO:0052855^molecular_function^ADP-dependent NAD(P)H-hydrate dehydratase activity`GO:0004417^molecular_function^hydroxyethylthiazole kinase activity`GO:0009228^biological_process^thiamine biosynthetic process	TTTTGTTGCTTCATTTATTGAACGATGAATATTGAAGGAAACAAATACGTACTACTAAATACATGATGAAATGCTAACACAGCTCACAGATTTATTTCATGCAAAATCATCAGTATTCACTTGTTGAATATGAATTTTGGTAGATGCTCATTGATATAGTACAACAGAAGCAATCGAAGCGATAATAACAATAGTGATATTGATAACAGCCACAACAATAGCAGTAACAAGTTAAAGTTTACATTCACTGTGCCTCAAAACTAAAACCTTTTCAAAATCAGAAGTGCAGCAATCAATGAATGAAAATCTAAAAATATAGGGTACATATTTATTTATAATAATGAATAAACGAAAACAGTGATGAATCCAAAAGTCACTGTTTCTCAGCAGCTTTAATCA…	MSVELSLRCIRRRSSAGDHHKQMPLLPPFPPQCRCIASHTTTSSSYQPLFAKLLPKLNETLRKGELGRIGVVGGSKLYTGAPFFAAMTSLRVGGDMVHVFCPSEAAPIIKSYSPELMVHPSYDRNTINDSIHRIDSLILGPGLGRDQAVMRVVEDTIQISRERQLPIIIDADALYMLATKLSLIKDYPKAILTPNYPEFTRLYEHAFGSDEKLDDNKRFSGDAAKQLATYLGCTIFQKGPTDIITDGHQIEFGKTIGSPRRCGGQGDLLNGALAVFLFWALKNNDPSPNFTAARCASELIRYAAKEAYEQYGRSMVSSDMLDQLPSLIKAAEKQ*
TRINITY_DN24447_c0_g1_i2	Ras-related protein Rab-18 [Toxocara canis]	Ras-related protein Rab-18 OS=Caenorhabditis briggsae GN=rab-18 PE=3 SV=1	PF00025.20^Arf^ADP-ribosylation factor family^11-172^E:1.1e-17`PF00071.21^Ras^Ras family^13-173^E:6.3e-57`PF08477.12^Roc^Ras of Complex, Roc, domain of DAPkinase^13-129^E:1.5e-35`PF04670.11^Gtr1_RagA^Gtr1/RagA G protein conserved region^13-132^E:2e-07`PF01926.22^MMR_HSR1^50S ribosome-binding GTPase^13-126^E:1.2e-06	ENOG410XPD0^Ras-related protein	KEGG:cbr:CBG15153`KO:K07910	GO:0005622^cellular_component^intracellular`GO:0005525^molecular_function^GTP binding`GO:0034389^biological_process^lipid particle organization`GO:0015031^biological_process^protein transport`GO:0007264^biological_process^small GTPase mediated signal transduction	GO:0005525^molecular_function^GTP binding`GO:0003924^molecular_function^GTPase activity`GO:0007264^biological_process^small GTPase mediated signal transduction	TGCTCTTCCGATCTCAAGTTTGAGGAAGATGGTTGATGGCAATCAAATTAACACGGATTTTACGTCAACATACAGCAAATTATTCCTGGAGAAAATGGCGTTACTGAATCGGACATTCTTGGAGGTTTTAGAGGATCACGTGAGGGAAATACCCGATGCTGATTTGTCGCCAACAATTCAAGACTACCTTAAACATGTGGAAAACTTGGATCGTATTTATGGTTCAAGCGATCATCAGTTAGCCGACGCACCATCTTCGTTTGCGTTTGGTTCTAAAACTAATGGTAGTTCTGAGAAGAAAACGACTGCAAAAAAAGATTGCGAAGTTTCTCCCTCGTTATCGTCATCATCATCGTCGTCGTTATCCACATCCTCAACGGTGTCAGCTACAAAGCCGTC…	ALPISSLRKMVDGNQINTDFTSTYSKLFLEKMALLNRTFLEVLEDHVREIPDADLSPTIQDYLKHVENLDRIYGSSDHQLADAPSSFAFGSKTNGSSEKKTTAKKDCEVSPSLSSSSSSSLSTSSTVSATKPSDQTNQSNKSSTGFSFNPTTTTTKISFGGTSSVNDSNKDNTESERRGKKRAKRGGPNEKESEVIISYQSPKTTMPFSFDKQPQSTNTKTTSASSLNSSTQNIFSPKSLFSFGGSAKDQQTTKSDNTVDVNKSQGVAASEDKPKNVVSSPFSFLGASDSKMSSSSTTTNATTSISFGTSKSSSSSDSNTSTAIKPLFTFGKPADNTDSGKAADKLQASSTFKTPVFPSIASVTKGDTSTSSSSSSTIKPLFSFGTLNKDASTKGFSFG…
TRINITY_DN24461_c1_g1_i1	hypothetical protein Tcan_06941 [Toxocara canis]	Tripartite motif-containing protein 47 OS=Homo sapiens GN=TRIM47 PE=1 SV=2	PF14634.5^zf-RING_5^zinc-RING finger domain^56-107^E:8.4e-08`PF13639.5^zf-RING_2^Ring finger domain^56-107^E:1.5e-07`PF13445.5^zf-RING_UBOX^RING-type zinc-finger^57-104^E:1.2e-09`PF00097.24^zf-C3HC4^Zinc finger, C3HC4 type (RING finger)^57-106^E:4.1e-09`PF15227.5^zf-C3HC4_4^zinc finger of C3HC4-type, RING^57-106^E:1.4e-07`PF13923.5^zf-C3HC4_2^Zinc finger, C3HC4 type (RING finger)^57-88^E:2.7e-07	ENOG41116W7^Tripartite motif containing 47	KEGG:hsa:91107`KO:K12023	GO:0005829^cellular_component^cytosol`GO:0005634^cellular_component^nucleus`GO:0008270^molecular_function^zinc ion binding	GO:0005515^molecular_function^protein binding`GO:0008270^molecular_function^zinc ion binding`GO:0046872^molecular_function^metal ion binding	CCACGAGAATAGTTTTATTTCAAGTTTATCCATCAGCTTACAGCAAATTTCACATTAAAATGCTACAAACCAATCCAACACAAAGTTAAGTGATAAATTCAAAAATCAGCGAACGAGATTGCAATAAGATTCTCCAAGAATCGACTTCAAACGATTATTGCAATTACAATATTAATGATGTTTTAAGCCATCATCAAAAATCGGAAACGAAAAAGGTAACGCCGGATTAGACAGTGAATATTTGTGAATGGAATTGCAGTGGTATTGAAGAGTGGAATTGAATGGTTTAATCAAAATTGATACGAAAATGTTAAAGATACTCTTATAGATCATAAACTCTTTCATATCCTGAATGATAAACGTTGCTTGTGATTATATGCGTACTCATCGCAAATGAAT…	MVNTETLRIIRSTNIPMKLFVKTLRKIMGQASTKHEAAAARIENADRVIVDSSALHCPVCLCIFSRTPVILPCGHSFCKTCIRRLIENSLQFTSHNFRQIFECPLCREPCASDLALTKNFVVDALLESVDDIASLKDLPQADNNLRVSNQRLNQKLREVEEEQRVLQKQLDEQKRTNRLLLTAAVLASGLFLAVLIKFMW*
TRINITY_DN24474_c0_g1_i6	glycosyl hydrolase, family 18 [Ancylostoma duodenale]	Probable endochitinase OS=Caenorhabditis elegans GN=cht-1 PE=1 SV=1	PF00704.27^Glyco_hydro_18^Glycosyl hydrolases family 18^41-374^E:8.2e-86	COG3325^chitinase	KEGG:cel:CELE_C04F6.3`KO:K01183	GO:0005576^cellular_component^extracellular region`GO:0008061^molecular_function^chitin binding`GO:0004568^molecular_function^chitinase activity`GO:0006032^biological_process^chitin catabolic process`GO:0000272^biological_process^polysaccharide catabolic process`GO:0009620^biological_process^response to fungus	GO:0005975^biological_process^carbohydrate metabolic process	CGTTGAAATGAAGCATCTACTTCGTGACTGAAGAACCAATTCGGTAGAACGATGACAGACAGTATTTCTGAGCCTACGAACGTCTATAGAAGAATGTGATGTTTGATGGGTATGTGAAGAAGATTATTTCAACATCTGATGGCTCTTTATGATTCATTATATTGATTATAACCCATACCGTCGATATCATGGAGAACAATAATGCATAAATGATGTGTCGTCAATGGATAACATAGATGAAGGTTGAAGAAAAATTGAAAGAGTATATCAGAATGATAAGATCTCAGTGATATATGCATGATTGCGGTTTATGACTGCTGATAACGTGTGTTTTGGTAAACTAATTCGATTGATGTGGACATTTAAAACAAATTATTTTGCATCGTCACATAATTTCAA…	KHFRISRSNTGRRLLGRSLNYLSVFEGTDEVMVESNGYIRAGYIGGWARRREGRAKFTPDSYEPGLCTHIIFAFGVFGDDYKVKAHHPDDTEPGSGGYALVNSLKSRDSKLKTILSIGGKVFGTERFKDMSSSEGRRATFINSAIEFVRRYGFDGIDIDWYLPEGQVDKDNFSALLRELRAAIEQEAFRTGHKRLILTADVAPEKRRIENGYDVHKIEEYLDFVMVMSYDFHGPWEQRTGFNSPLYSQDGLSVHDAATSWESQGMRNCKIVIGIPLYGRGWTLSNSSNTDVGAAGTPSRPTRYICESGVASYYEIREMLASGAQNRWNDEQQVPYLVQDDQWFSYDDEKSVTKKMQYIKKRGYGGAFVWTLDFDDFNGQSSDGRRFPIMSTIVKELRG*
TRINITY_DN24474_c0_g1_i8	putative endochitinase [Ascaris suum]	Probable endochitinase OS=Caenorhabditis elegans GN=cht-1 PE=1 SV=1	PF00704.27^Glyco_hydro_18^Glycosyl hydrolases family 18^5-157^E:1.1e-40	COG3325^chitinase	KEGG:cel:CELE_C04F6.3`KO:K01183	GO:0005576^cellular_component^extracellular region`GO:0008061^molecular_function^chitin binding`GO:0004568^molecular_function^chitinase activity`GO:0006032^biological_process^chitin catabolic process`GO:0000272^biological_process^polysaccharide catabolic process`GO:0009620^biological_process^response to fungus	GO:0005975^biological_process^carbohydrate metabolic process	TGCTCTTGATGTACTTCATCTTCTCGGTGACTGATTCCTCATCGTCATAACCGAACCACTGATCGCCCTGCACTAAGTATGGTACTCGCTGTTCATCATCCCAATGTCTCCGCGCTCCACTCGCCAACATGTCGCGTATCTCGTAGTAAGAGGCTACACTTTCTTCTCGAGTGTATGTTCCCGCTCTGGACGGACCCTTTGCAGCAGCACCCAAACCCGCGTTGGATGAATTCGAGAGAGTCCATCCACGACCGTACGATGGTATACCGATAACAATCTTAGAGCGGGGCATGCCTTGAGATGCCATGAATGTAGCTGCGTCATGAACGCTCAATCCGTCTTGGGAGTACAGCGGACTGTTGAAACCGGTTCTTTGTTCCCATGGACCGTGAAAATCGT…	AEGRIRNGYDVREIAKYLDFVMVMSYDFHGPWEQRTGFNSPLYSQDGLSVHDAATFMASQGMPRSKIVIGIPSYGRGWTLSNSSNAGLGAAAKGPSRAGTYTREESVASYYEIRDMLASGARRHWDDEQRVPYLVQGDQWFGYDDEESVTEKMKYIKS
TRINITY_DN24474_c1_g1_i1	.	Endochitinase OS=Brugia malayi PE=1 SV=1	.	.	.	GO:0005576^cellular_component^extracellular region`GO:0008061^molecular_function^chitin binding`GO:0004568^molecular_function^chitinase activity`GO:0006032^biological_process^chitin catabolic process`GO:0000272^biological_process^polysaccharide catabolic process	.	GAAGTGATCACTTTAAATGCCTCCACACAAAATGTGAACTAAAAAAAATGTTAAATTAGTTAGTCAATGATCGCGTCTCATGTCGAGTAAATTTTATTGCTGAAACTTATAAAACATTGCATCAAATTTTATATTAGCAGCATGAAATATCGCAGATTTGAAAGAGAACAATCTCAATTAATGTGAATATAAGTGACGAGCATTCTTCATTTAGCAATGAGACGACTCGAATTACCCTCTGAGTTCGTTGGCAGTTGTTGACGTGATCGGATAGCGCCTGCCACCGGACGACTGTCCGTTGAAGTCGTCATGATCAAGACTCCAAACAAACGCACCACCGTAAC	.
TRINITY_DN24412_c0_g1_i2	Uncharacterized protein C2F7.07c [Toxocara canis]	PHD finger protein 12 OS=Homo sapiens GN=PHF12 PE=1 SV=2	PF00628.28^PHD^PHD-finger^26-70^E:4.2e-08	ENOG410XQQA^PHD finger protein	KEGG:hsa:57649	GO:0005654^cellular_component^nucleoplasm`GO:0005634^cellular_component^nucleus`GO:0016580^cellular_component^Sin3 complex`GO:0017053^cellular_component^transcriptional repressor complex`GO:0003682^molecular_function^chromatin binding`GO:0042393^molecular_function^histone binding`GO:0035091^molecular_function^phosphatidylinositol binding`GO:0000977^molecular_function^RNA polymerase II regulatory …	GO:0005515^molecular_function^protein binding	ATAACAATGTTTTATTATTACGCCACTGTTATTCCCAACTACTATACATACATTATTCAATTTGCACAAAATTATCTAAACTGAAAAATATTCGAAAAATACGATCGCAGCAAACTCAACTTCTTCATGAAAAGCCTTTGTCAGCCACTCTGTTCAAATTATACAATAATGCGCAATGGCTTATATCAGCTAGTGATGGTAAGCGACCGAAGTTCGCTCGTTAGAATCCGATTTTGAGAATTTCGTCGAAGTCCAACCGAAGTATTTTGCGATTCAGTCAAAGTACCGAATTTTGGAACTTCAAAACAAAAAAAATGGTTTCGGTTGGATTCTAATCGAACCAAAATTTCGTTCGATAACCATTCACTGATTATTATATACACACACACCAGTACGTGC…	INKHIVNVPYQDMYPARPAAPSTALCHLCSKGSEDASSSLLKCDFCPLCYHLDCLNPPLTVPPKDRWMCPAHVEHFTDRKLLKSISITERMKLWQKHARQPVEDLTVKLCFIDKTKSDRSNASILQRNCAEIGRKRHRIPKGVKDLYVKRWKFWKKDEFSTREEQGDWFDALLHMQRMRCLADAVPSTSASSETATSSRIDSHSLVSNDDHVKKELITDDANKSSVSSASDHKFSKIKVESLDKLNLDEENTKKTKSDVTSHVSDEQLLGKESDDDDQDWEVNEADGDKDMMKRLERECVRLMSSKSRNKEQQLLGALAYQRLQQINSCSNQVNSTIISPKQFLRFDPQVLRRNQPILAVLKADGSDAYPIQQMITSLGVDSNCLIDLSRTCSSCTAIA…
TRINITY_DN24412_c0_g2_i1	Uncharacterized protein C2F7.07c [Toxocara canis]	PHD finger protein 12 OS=Homo sapiens GN=PHF12 PE=1 SV=2	PF00628.28^PHD^PHD-finger^60-106^E:2.2e-11	ENOG410XQQA^PHD finger protein	KEGG:hsa:57649	GO:0005654^cellular_component^nucleoplasm`GO:0005634^cellular_component^nucleus`GO:0016580^cellular_component^Sin3 complex`GO:0017053^cellular_component^transcriptional repressor complex`GO:0003682^molecular_function^chromatin binding`GO:0042393^molecular_function^histone binding`GO:0035091^molecular_function^phosphatidylinositol binding`GO:0000977^molecular_function^RNA polymerase II regulatory …	GO:0005515^molecular_function^protein binding	CCTGTCCTCTGATCCTCTGAACATATCAAAAATATGAATATCAGAATGAGTAGCAACGGCGGTAGCATTAATAATCTCACTTTGAACACAGATGACAAAGGGCTGTCGAAGGTGCAGCTGGTCGAGCTGGGTACATATCCTGATAGGGCACATTGACGATATGCTTATTGATCGTCAACGGTAACTGAAACTGCTCAGCGTTTATCGATAGCGCCGCATCGGCCAACACCGATAAGGCATTCTCGTGCGCGTTCTTATCACCACCATTCAGCGTATCCAACCGCTCGAATATACTGATCATGGCTGCCTCGTTACGTCCTTTCTCCGTTAAGATCGCACCGTCTTCTTGCGTTAATGATTTCAGAGCTTTTTTGGTGCCTTTGATGTTCGAATCGTTGT…	MNSQNSQVAAAVRVPVYDPECGLLDAIETLTAPPNFCNGKAKKMSRWKPPSRWKSANSQYCNACKEGGELLCCDRCPASFHLMCHEPAIERNTIPTGKWLCNRCTHAIANNDSNIKGTKKALKSLTQEDGAILTEKGRNEAAMISIFERLDTLNGGDKNAHENALSVLADAALSINAEQFQLPLTINKHIVNVPYQDMYPARPAAPSTALCHLCSK*
TRINITY_DN24426_c0_g1_i1	.	.	.	.	.	.	.	AAGGTTTCTTGTGAACACTACTTTCGATGTTAAACTCGGTAATCAGATGTACACGTCGTTCAACACGTTTGCTTGTTGCGATTCTCATTTGACTCAGTATTACTTTCCTATTGCTATTCATCATTCAGATGCGACAGGACTATTCCAGAAGTGATTCAATGAGATAGATGCCACTGATTCTCCACAACGTCAGTTATGCACAAAGATGGGAGATTAATAAATTTCAGTGCAGAAGCAAAATTAAAAAAGAATACGATTCTGTGCTAATGAACATATTTTTCCATTCGGAATAAACTATTCTCAAGAGTGTCACAACTAGAAGAAAGACAAACCAATAATATCCATACAATAATCAAAATCAAACGAGACATCCGCATACTCAACGTGAACGAAATCATA…	.
TRINITY_DN24426_c0_g1_i2	.	.	.	.	.	.	.	ATGCACAAAGATGGGAGATTAATAAATTTCAATGCAGAAGCAAAATTAAAAAAGAATACGATTCTGTGCTAATGAACATATTTTTCCATTCGGAATAAACTATTCTCAAGAGTGTCACAACTAGAAGAAAGACAAACCAATAATATCCATACAATAATCAAAATCAAACGAGACATCCGCATACTCAACGTGAACGAAATCATATCAGCGAAAAAAATAACAAATACAAAGACATTTCGACAACAGAACAATAGAAATCCAAACATAAAAAACTGCTCAGTATACGGTTATTTCAAGGTAAATAACAATGGTGAATGTCAGATAAAATGTTTCAAATGAGTAACGAAAAAATTCAGTAATTTTGAATCATAACACAGCATTCGAACCGATATCCAGTTA…	.
TRINITY_DN24426_c0_g1_i3	.	.	.	.	.	.	.	TTGTGAACACTACTTTCGATGTTAAACTCGGTAATAGATGTACACGTCGTTCAAACGTTTGCCTGTTGCGATGCTCATTTTACTCAGTATTACTTTCCTATTGCTATTCATCATTCAGATGCGACTGGACTATTCCAGAAGTGATTCAATGAGATAGATGCCACTGATTCTCCACAACGTCAGTTATGCACAAAGATGGGAGATTAATAAATTTCAATGCAGAAGCAAAATTAAAAAAGAATACGATTC	.
TRINITY_DN24426_c0_g2_i1	.	.	.	.	.	.	.	ATTAATAAATTTCAATGCAGAAGCAAAATTAAAAAAAGAATACGATTCTGTGCTAATGAACATATTTTTCCATTCGGAATAAAGTATTCTCAAGAGTGTCACAACTAGAAGAAAGACAAACCAATAATATCCATACAATAATCAAAATCAAACGAGACATCCGCATACTCAACGTGAACGAAATCATATCAGCGAAAAAAA	.
TRINITY_DN24416_c0_g4_i2	.	.	.	.	.	.	.	CTCGCGTTATCAATCAAAACTTTCGCGATCGTCAACTCCAGAGCACACCTCAGATCGCTGAACTCAAAGAGCTACCCTCCAGCACCTAATCAAACTCATTCATTCAACAAACGTACTTCCAGCGATGCAACCAGACAAACGACACTAAAATTAATAATGAAAATATACAAGTTGTCATTAAAAACTTATCGTAAACATACGAAAGTAAAGCAAAAGCAAAGAAATTTTCAGCACACAACGACGCAGTGACAATATTACTGATAAACTATGACAATGTCATAACGTAACGAAGCAATGATCATGAATCGTCGAATATTATCAACTAATTCTCATTACCACATCGATTAGACACAATAAAAATTCAAGACTGATATCACAAAAAA	.
TRINITY_DN24416_c0_g5_i1	.	.	.	.	.	.	.	GCACCTAATCAAACTCATTCATTCAACAGACGTACTTCCAGCGATGCAACCAAACAAACGACACTAAAATTGATAATGAAAATATACAGATTGTCATTAAAACTTATCGTAAACATAAGAAAGTAAAGCAAAAACAAAGAAATCTTCAGCACACAACGACGCAGTGACAATATTACTGATAAACCATGACAATGTCATAACGTAACGAAGCAATGATCATGAATCGTCGAATATTATCAACTAATTCTCATTACCACATCGATTAGACACAATAAAAATTCAAGACTGATATCACAAAAAA	.
TRINITY_DN24416_c0_g6_i1	Cysteine protease ATG4B [Toxocara canis]	Cysteine protease ATG4A OS=Xenopus laevis GN=atg4a PE=2 SV=1	PF03416.18^Peptidase_C54^Peptidase family C54^41-377^E:1.2e-96	ENOG410XPQ0^Cysteine peptidase	KEGG:hsa:115201`KO:K08342	GO:0005737^cellular_component^cytoplasm`GO:0005829^cellular_component^cytosol`GO:0004197^molecular_function^cysteine-type endopeptidase activity`GO:0008234^molecular_function^cysteine-type peptidase activity`GO:0000045^biological_process^autophagosome assembly`GO:0006501^biological_process^C-terminal protein lipidation`GO:0000422^biological_process^mitophagy`GO:0044804^biological_process^nucleoph…	.	TCAAACTCATTCATTCAACAGACGTACTTCCAGCGATGCAACCAAACAAACGACACTAAAATTGATAATGAAAATATACAAGTTGTCATTAAAAACTTATCGTAAACATACGAAAGTAAAGCGCAAAAACAAACAAATCTTCAGCACACAACGACGCAGTAACAGTATTACTGATAAACTATGACAATGTCATAACGTAACCAAGCAATGATCATGAATCGTCGAATATAATCAACTAATTCTCATTACCACATCGATTAGACACAATAAAAATTCAAGACTGATATCACAAAAAAAGTTCAATCATCTCAAACAGTCCAATAAATAACCCTCAAAACACGTCAACTATCGACCAAAACCGACCGAATAACGTACACACACAACAAGCTCATTCACTGA…	MLESCLTLEPSLSEFHDYSIFNSNAPVYLLGHKFAAREDMDAIKDYVTSRLWFTYRKNFMPIGGTGPTSDQGWGCMLRCGQMLLAQALIIRHLGSDWTWKRNNKEDEYKRIIRMFQDKKCCLFSLHQIAQMGVSENKQIGEWFGPNTAAQVLKKLVVYDEWSKLAIHVALDNLLIANDVKTMAHTKPPSRLSSSNATDSSDQYDASAESSLCSDGSVRLSAIMKECDANKLGLKMADEINGNEWRPLLIIIPLRLGLTSINRCYLGAIEAFFQLPQCTGIIGGRPNHALYFIGIVGDQLIYLDPHVCQNYVDLDDVDNCASLEQRDGFVELVKSEETFDDSSYHCPFLLHIAYDQVDPSLALSFMCRTERDYEHLTEQLQRKVLPASSPPLFELLESRP…
TRINITY_DN24438_c1_g1_i1	BMA-STC-1 [Brugia malayi]	Luminal-binding protein 5 OS=Nicotiana tabacum GN=BIP5 PE=2 SV=1	PF00012.19^HSP70^Hsp70 protein^35-416^E:4.4e-106`PF06723.12^MreB_Mbl^MreB/Mbl protein^137-407^E:1.3e-18	COG0443^Heat shock protein	KEGG:rno:29734`KO:K09491	GO:0005783^cellular_component^endoplasmic reticulum`GO:0070062^cellular_component^extracellular exosome`GO:0005524^molecular_function^ATP binding	GO:0000902^biological_process^cell morphogenesis	TTATTATTATTATTATTATCATTACTATCATTATCCCCTCTAATATTGCGACTGTAAACGTGATGTTTGCGTTGTCGAGTTGGCAATTCCATCGCAGATACCTGTAGTGGCCACGAACCGCCGATAACCCCGGCCTGAACGGATGCACCCGTCACTACAGCCAGATCCGGATCTATTCCGTGATTCGCTGCTTTGCCAAAGAACGTGCCAATGATACTCCTAATCCTCGGTATACGCGTCGATCCCCCCACCAATATAATCTCATCCACCGCCCCGATATCGATATTCGCGTCCCCCAACGCCGCCTCTATCGGGTCCACTACACTCTCGAATAAATCGCTGTTCAATTCCTCGAATTCTTTGCGGGTTAACCTATAATTAAACCTCCCGACCGAATCC…	MSSSISIIGSAVLVMVIAGYYAQKYGLTHPPPPTIVGIDLGTTFSSIGIYESITSKTFIIRDEYSGKYSIPSVISFLSNGTILIGHRAVEQQERNPLRTIYDAKRFVGRVFREGDRDFVHDKKRYPFAIKLNANGTVYFEIPLDKGVVRKITPEEVGALIIEYLRKLTEKKYKLKLKNAIISVPAEFNQAQRNATQLAVQRAGMHVARIISEPTAAALAYGIHKKKGVEYIIVVDLGGGTLDVSVLWLQGGIFVTLAMAGNNRLGGQDFNDRIQRFLIKKIEKMKGSKLDNKEDVQQLRLAIETAKIQLTTFPSADINLNLDSVGRFNYRLTRKEFEELNSDLFESVVDPIEAALGDANIDIGAVDEIILVGGSTRIPRIRSIIGTFFGKAANHGIDPD…
TRINITY_DN24438_c1_g1_i2	Heat shock 70 kDa protein D [Toxocara canis]	Chaperone protein DnaK OS=Symbiobacterium thermophilum (strain T / IAM 14863) GN=dnaK PE=3 SV=1	PF00012.19^HSP70^Hsp70 protein^2-159^E:1.4e-41	COG0443^Heat shock protein	KEGG:hsa:6782`KO:K09491	GO:0005783^cellular_component^endoplasmic reticulum`GO:0070062^cellular_component^extracellular exosome`GO:0043231^cellular_component^intracellular membrane-bounded organelle`GO:0005524^molecular_function^ATP binding	.	TTATTATTATTATTATTATCATTACTATCATTATCCCCTCTAATATTGCGACTGTAAACGTGATGTTTGCGTTGTCGAGTTGGCAATTCCATCGCAGATACCTGTAGTGGCCACGAACCGCCGATAACCCCGGCCTGAACGGATGCACCCGTCACTACAGCCAGATCCGGATCTATTCCGTGATTCGCTGCTTTGCCAAAGAACGTGCCAATGATACTCCTAATCCTCGGTATACGCGTCGATCCCCCCACCAATATAATCTCATCCACCGCCCCGATATCGATATTCGCGTCCCCCAACGCCGCCTCTATCGGGTCCACTACACTCTCGAATAAATCGCTGTTCAATTCCTCGAATTCTTTGCGGGTTAACCTATAATTAAACCTCCCGACCGAATCC…	MAGNNRLGGQDFNDRIQRFLIKKIEKMKGSKLDNKEDVQQLRLAIETAKIQLTTFPSADINLNLDSVGRFNYRLTRKEFEELNSDLFESVVDPIEAALGDANIDIGAVDEIILVGGSTRIPRIRSIIGTFFGKAANHGIDPDLAVVTGASVQAGVIGGSWPLQVSAMELPTRQRKHHVYSRNIRGDNDSNDNNNNN
TRINITY_DN24434_c0_g3_i4	hypothetical protein ASU_01081 [Ascaris suum]	.	.	.	.	.	.	TTTGTATCAGAACTGTACGGACAATGAGCCGAGTTCCTCTTCCTCTCAGTGTGATATTGAAATGATGTTCGACGATCTAAGCATTGGTGAGGATTTAGCAAGTTCACTACCAACCTGTAATGAGTCATTTGGTAGTCTTTCACGATCGGTGCGCATGAAGCGTTCTGTATCGTCACTGAAGCCTTCGATTGGCGGTCAACGCTGTGACATTACCAACGAAAATCAGTGTATTGTTGAGGCGAAGCAGATTGAAATTGATTTCGCATCAATAACGTCCAAGCCTTTCATGGTACGTATAAGTGCACCGAATGGTGAGGTAAGCAGCCTGCTGCAATTTCCCAGCTATGGCTGCTCGAACTATTTTTGTCCAAAAATGCCCGGATGTGGTCACGGCATGTG…	LYQNCTDNEPSSSSSQCDIEMMFDDLSIGEDLASSLPTCNESFGSLSRSVRMKRSVSSLKPSIGGQRCDITNENQCIVEAKQIEIDFASITSKPFMVRISAPNGEVSSLLQFPSYGCSNYFCPKMPGCGHGMWTFEVIEENGSRIVTIASQTMYLDGVGSLFFTVADDFRPRLSSQEFLRLPSASRCCGKQRLLEQSC*
TRINITY_DN24408_c0_g1_i1	.	.	.	.	.	.	.	AAGATTAATAAATCGTTTCAAGTCTTATTTACACAAATGATTGATAGTGAGTAGCAAAATATATTTACAAAATCGATAATTATGATTTTATTGAATATATATTCAACATGTTTCTTGCATTTATACGTGAAATTCACTGAGAAAGCACGAATCAAAACCAATACAGATTCATTTCACATAATTCAGAAACAGCTTTCTTTGAAAATGACGAGAGTAATGACGACGACAGTAGAACGTAAAACGATAACAAGGTCCCAATAAAACAGTGGTCGATGATATGACTCCTCTTTGACAAATATCCATCCCTATTTCGTAAGGGCACTGGTATTGCCTTCCCAAGAAGGGTACTTCTCTGATCACTGCCCTTATCTCTAGTGGAAATCTTTCTCAACGCGAGAT…	.
TRINITY_DN24408_c0_g4_i1	.	.	.	.	.	.	.	AGATGACCATCAACGAATTCTTATTGATAAATACACGAAATCGTATTGAATCGACGCATCCTTTAATTTCAATTTTACACTAGCTACAACCTAACAAATCTTACCATTATTTACGATAATTACAATTACACTGCAATCACATAAAATCGGAGAAAAGCAATCAATTGGGACGTTTCAGTTTCAGTTGAAAAGTAAACAGAACGAAGTTCCATCCCAAATGAATTTATGGAAACAAATTATGAAAGATCGCACAGAAAAGATACATCATTAGCGTGGTACTAAATGAACAAAGAAAATCTAACAAATACATCCAAATAAGATTAATAAATCGTTTCAAGTTTTATTTACACAAATGATTGATAGTGAGTAGCAAAATATATTTACAAAATCGATAATTAT…	.
TRINITY_DN24436_c0_g1_i8	Mitochondrial import receptor subunit TOM70 [Toxocara canis]	Protein transport protein Sec61 subunit beta OS=Pongo abelii GN=SEC61B PE=3 SV=3	PF13181.5^TPR_8^Tetratricopeptide repeat^60-90^E:0.078`PF13174.5^TPR_6^Tetratricopeptide repeat^61-90^E:0.069`PF13176.5^TPR_7^Tetratricopeptide repeat^133-155^E:0.02	.	.	.	GO:0005515^molecular_function^protein binding	GCGATGGGGAAGATGGATGTGACTGTGGTTTATTATAGCTAAACGAGTGTCGTTTATTGTGTGACAGTTGTTCACTTACAGAGGAAATGTCAATATTTCGCAGTGTTGGTTTAAATGGCGAAAAGGTTCACTTGAGCAGAAGTGCAGTGTTGTTGGGAAGCGCGTGTGTCGCTGGAACTGTTGCACTTTATTGGTACTATCGGAGGTGTCGTAATAAGATTAAAGATGGAAATGATCCTTCATCTGCGACAACTTTTGGGTTGGATGGACTGGAGCTTTCAAAAAAGCATAAAGAGTGTGGTAATCAGTTTTTTAGAAGGGGGGAATATCAGTCTGCATTGAAAGCATTTAATAAGGCGATCGAAACGTGTCCGAAGGAGGAAGTAAAACATCTTGCTA…	MSIFRSVGLNGEKVHLSRSAVLLGSACVAGTVALYWYYRRCRNKIKDGNDPSSATTFGLDGLELSKKHKECGNQFFRRGEYQSALKAFNKAIETCPKEEVKHLAICYQNRAATYDRLGETQKSIDDCTVALRFDKVYLKAIVRRAKAHKLLKHYQEALDDIYYARYVDANDSSNLANDLIDVINPLAALVLQEITDERGSTPIPVRDESVLVWHSCFTNDPILNDLDNPKLDSGLYGRALEAIRECRYEEVIPLLEQEMPQITEPTEILRDSVLLIRFAFMKEDQKRVDENLKKFDQTWSALHQDQKEVIINKRYRVIYYLLKAAMNLENLSDSYVLFQSVSAFM*
TRINITY_DN24418_c0_g1_i1	.	.	.	.	.	.	.	ATCGAGTAAGGTTTATTGCGAATATTCACGATTCACAAGGTCGGCGGACATATGAGAATACACGATCTATGAAAGTATGCAATATGAAGATGTCACTCGATGGCGAATCAAAATATCTCACAGCGGTCAGCAATTACAATGATTTACAATATTCAAAATACTAATTACTTATTCCTTAACACAATATAAAAAATGCCAGTCCTGGCTACAATGAATTTTATAATATTAGTTAA	.
TRINITY_DN24418_c0_g2_i1	.	.	.	.	.	.	.	ATCGAGTAAGGTTTATTGCGAATATTCACGATTCACAAGGTCGGCGGACATATGAGAATACACGATCTATGAAAGTATGCAATATGAAGATGTCACTCGATGGCGAATCAAAATATCTCCCAGTAGTCAGCAATTACAATGATTTACAATATTCGAAATACTAATTACTTATTCCTTAACACAATATAAAAGATGCCAGTCCTGGCTAATATGAATTTTATAATATTAGTTAACAGTTGCAAATCACCAGTTACGAACGACGGCTTCACTCGCCGCTTACGATACCACTTCGTTGGCTTTACCCTGACTGAATACAACAATTCTGTAACCCGACCGTGATGATCTCTTCTATCGTCCTTCTTTTAAGGCCTCGTTCCTTCTTCTCCCACATTCACATGG…	MSFCDCAALNRCRADIDVAGDGLNYAFLADVILVPTLLATWLYLCCLYVHSATAKNHIKRIRTVCKNWGKSTSDRERSTSHLPVNAASSRITLPPAPPPYSAHDPALMYMAHSSTINPPNLSKPHSLQQHSPRPTAFIFHVNVGEEGTRP*
TRINITY_DN24418_c0_g2_i4	.	.	.	.	.	.	.	ATCGAGTAAGGTTTATTGCGAATATTCACGATTCACAAGGTCGGCGGACATATGAGAATACACGATCTATGAAAGTATGCAATATGAAGATGTCACTCGATGGCGAATCAAAATATCTCCCAGTAGTCAGCAATTACAATGATTTACAATATTCGAAATACTAATTACTTATTCCTTAACACAATATAAAAGATGCCAGTCCTGGCTAATATGAATTTTATAATATTAGTTAACAGTTGCAAATCACCAGTTACGAACGACGGCTTCACTCGCCGCTTACGATACCACTTCGTTGGCTTTACCCTGACTGAATACAACAATTCTGTAACCCGACCGTGATGATCTCTTCTACCGTCCTTCTTTTAAGGCATCGTTTCTTCTTCTCCCACATTCACATGG…	MSFCDCAALNRCRADIDVAGDGLNYAFLADVILVPTLLATCCLYVHTATAKAHIKRIRTVCKNWGKSTSDRERSTSHLPVNAASSRITLPPAPPPYSAHDPALMYMAHSSTINPPNLSKPHSLQQHSPRPTAFIFHVNVGEEETMP*
TRINITY_DN24477_c0_g2_i1	.	.	.	.	.	.	.	TTGTTCTTCCAGATCGTCTCGTTTTCTTTCAGCCTCTTGCTTATCGTATTCTCTCTGCTTGCAGAGTTGAGCGTATTTTATCGCAGATTCTGCTGTATGTTCCTGTATTTCTTCGAAAATTTTGGCAACAGCAGCCACTTCTTCTGATGTCTTCTGACATAACGGCCCGCAATTGCTTGAAATTTTTTTGACATCTTCGAAGTTATCTCTCAGATGTTGAACAGTAAATTGGTTTTTCTGAAAACGTTTACGCG	.
TRINITY_DN24477_c0_g3_i1	.	.	.	.	.	.	.	CTCATCGAAAAGTTGTTGATGTTCCTTCTGTGCTTTTGTCAGTTTTTCTTTGACTTCCGCCAATTTCTGCAAAGCTACCATCTCCGAATACGTGCTAGATTTGCCGCTTCTTGGGGCGTCTGGTTTTGGAGATTTCGACGAAAATCCGAAGAAACGGGCTGTATTTTTAATGGATTCCTTCAGAACTTGAAGTCCATCGGAACTTGAAGCATCGATAGGTTGTTCCATATTCGCTATCGCTTCGTCGTATTCC	.
TRINITY_DN24477_c0_g4_i2	.	.	.	.	.	.	.	TGATATTTTGTATAGATTTATTATAGTGACGTGATTTTGTATGATGTGTTATTTTTGCGACAGTCTAGTCGCAACACATTGAATGTTCTAAGTGACAACTATTGGAATATTTCGTAATCCTTTACCTCCTTGGTTCGACCTCGGCATTCGCTGCCAAGACGCATAGGACCACGTAAAATCGCCCAGCATAGCACATCTCTTGCGAAATATCATAGAACTCAGGGAATTTCGAATTAAATGCTTTCATAACATTCATTGATAACAATATACTCGCATTACGCACATCAACAATAATAGCAAAAATAATAATAGTAAACAATAAGGATAATACAAAATAACTATGCGGGCAAATAATAATGAGAATAAACAATAAAAACACTAACAGTAGTAACAATAAAT…	HLHKVQKEYDEAIANMEQPIDASSSDGLQVLKESIKNTARFLGFSSKSPKPDAPRCGKSSTYSEMVALQKLAEVKEKLTKAQKEHQQLFDEETKLHNQQTENRVILASLENTGEEKIDYDHIKTLLSDVLKVLESYQKGWDDLDAFFRKIGGMVKQAIERSGELTDTMDQSTADASPMNDTIKNIYQLSYESVAFAEMIYAACTEYTRIADAHITPTFTRVVGYLNNDKLDNVESEIEELEEMAKTAGSEVEKEIELIARKYKERQRTTK*
TRINITY_DN24477_c0_g5_i1	.	.	.	.	.	.	.	CTCATCGAAAAGTTGTTGATGTTCCTTCTGTGCTTTTGTCAGTTTTTCTTTGACTTCCGCCAATTTCTGCAAAGCTACCATCTCCGAATACGTGCTAGATTTGCCGCTTCTTGAGGCGTCTGGTTTTGGAGATTTCGAAGAAAATCCGAAGTAACGGGCTGTATTTTTAATGGATTCCTTCAGAACTTGAAGTCCATCGGAACTTGAAGCATCGATAGGTTGTTCCATATTCGCTATCGCTTCGTCGTATTCC	.
TRINITY_DN24477_c0_g3_i2	.	.	.	.	.	.	.	CTCATCGAAAAGTTGTTGATGTTCCTTCTGTGCTTTTGTCAGTTTTTCTTTGACTTCCGCCAATTTCTGCAAAGCTACCATCTCCGAATACGTGCTAGATTTGCCGCTTCTTGGGGCGTCTGGTTTTGGAGATTTCGACGAAAATCCGAAGAAACGGGCTGTATTTTTAATGGATTCCTTCAGAACTTGAAGTCCATCGGAACTTGAAGCATCGATAGGTTGTTCCATATTCGCTATCGCCTTTTCCATTTCTGA	.
TRINITY_DN24477_c0_g4_i3	.	.	.	.	.	.	.	TGATATTTTGTATAGATTTATTATAGTGACGTGATTTTGTATGATGTGTTATTTTTGCGACAGTCTAGTCGCAACACATTGAATGTTCTAAGTGACAACTATTGGAATATTTCGTAATCCTTTACCTCCTTGGTTCGACCTCGGCATTCGCTGCCAAGACGCATAGGACCACGTAAAATCGCCCAGCATAGCACATCTCTTGCGAAATATCATAGAACTCAGGGAATTTCGAATTAAATGCTTTCATAACATTCATTGATAACAATATACTCGCATTACGCACATCAACAATAATAGCAAAAATAATAATAGTAAACAATAAGGATAATACAAAATAACTATGCGGGCAAATAATAATGAGAATAAACAATAAAAACACTAACAGTAGTAACAATAAAT…	HLHKVQKEYDEAIANMEQPIDASSSDGLQVLKESIKNTARFLGFSSKSPKPDAPRCGKSSTYSEMVALQKLAEVKEKLTKAQKEHQQLFDEETKLHNQQTENRVILASLENTGEEKIDYDHIKTLLSDGNPAKPVDRAASKSDAKELALAHFVLMSPNF*
TRINITY_DN24477_c0_g6_i1	.	.	.	.	.	.	.	CCGTTGACTCATTGTCAATTTATTCTACTGATGAATGTAACTCACTTCGTCGTATTCCTTTTGAACTTTGTGAAGATGGTCCTTAGAAATTTTCACTTGCTGCTGTTTCTGATTAAATTGTTCTTCCAGATCGTCTCGTTTTCTTTCAGCCTCTTGCTTATCGTATTCTCTCTGCTTGCAGAGTTGAGCGTATTTTATCGCAGATTCTGCTGTATG	.
TRINITY_DN24477_c0_g7_i1	.	.	.	.	.	.	.	AACGGGCTGTATTTTTAATGGATTCCTTCAGAACTTGAAGTCCATCGGAACTTGAAGCATCGATAGGTTGTTCCATATTCGCTATCGCTTCGTCGTATTCCTTTTGAACTTTGTGAAGATGGTCCTCAGAAATTTTCACTTGCTGCTGTTTCTGATTAAATTGTTCTTCCAGATCGTCTCGTTTTCTTTCAGCCTCTTGCTTATCGTATTCTCTCTGCTTGCAGAGTTGAGCGTATTTTATCGCAGATTCTGCTGTATG	.
TRINITY_DN24477_c0_g8_i1	.	.	.	.	.	.	.	TTGTTCTTCCAGATCGTCTCGTTTTCTTTCAGCCTCTTGCTTATCGTATTCTCTCTGCTTGCAGAGTTGAGCGTATTTTATCGCAGATTCTGCTGTATGTTCCTGTATTTCTTCGAAAATTTTGGCGACAGCAGTCACTTCTTCTGATGTCTTCTGGCACAACGGCCCGCAATTGCTTGCAATTTTTTTGACATCTTCGAAATTATCTCTCAGGTGTTGAACGGTGAATTGGTTTTTC	.
TRINITY_DN24477_c0_g9_i1	.	.	.	.	.	.	.	TTGTTCTTCCAGATCGTCTCGTTTTCTTTCAGCCTCTTGCTTATCGTATTCTCTCTGCTTGCAGAGTTGAGCGTATTTTATCGCAGATTCTGCTGTATGTTCCTGTATTTCTTCGAAAATTTTGGCAACAGCAGTCACTTCTTCTGATGTCTTCTGGCACAACGGCCCGCAATTGCTTGCAATTTTTTTGACATCTTCGAAATTATCTCTCAGGTGTTGAACGGTGAATTGGTTTTTC	.
TRINITY_DN24477_c0_g10_i1	.	.	.	.	.	.	.	AACGGGCTGTATTTTTAATGGATTCCTTCAGAACTTGAAGTCCATCGGAACTTGAAGCATCGATAGGTTGTTCCATATTCGCTATCGCTTCGTCGTATTCCTTTTGAACTTTGTGAAGATGGTCCTTAGAAATTTTCACTTGCTGCTGTTTCTGATTAAATTGTTCTTCCAGATCGTCTCGTTTTCTTTCAGCCTCTTGCTTATCGTATTCTCTCTGCTTGCAGAGTTGAGCGTATTTTATCGCAGATTCTGCTGTATG	.
TRINITY_DN24477_c0_g11_i1	.	.	.	.	.	.	.	TTGTTCTTCCAGATCGTCTCGTTTTCTTTCAGCCTCTTGCTTATCGTATTCTCTCTGCTTGCAGAGTTGAGCGTATTTTATCGCAGATTCTGCTGTATGTTCCTGTATTTCTTCGAAAATTTTGGCAACAGCAGTCACTTCTTCTGATGTCTTCTGGCACAACGGCCCGCAATTGCTTGAAATTTTTTTGACATCTTCGAAGTTATCTCTCAGATGTTGAACAGTAAATTGGTTTTTCTGAAAACGTTTACGCG	.
TRINITY_DN24477_c0_g12_i1	.	.	.	.	.	.	.	TTGTTCTTCCAGATCGTCTCGTTTTCTTTCAGCCTCTTGCTTATCGTATTCTCTCTGCTTGCAGAGTTGAGCGTATTTTATCGCAGATTCTGCTGTATGCTCCTGTATTTCTTCGAAAATTTTGGCAACAGCAGTCACTTCTTCTGATGTCTTCTGGCACAACGGCCCGCAATTGCTTGAAATTTTTTTGACATCTTCGAAGTTATCTCTCAGATGTTGAACAGTAAATTGGTTTTTCTGAAAACGTTTACGCG	.
TRINITY_DN24477_c0_g13_i1	.	.	.	.	.	.	.	AACGGGCTGTATTTTTAATGGATTCCTTCAGAACTTGAAGTCCATCGGAACTTGAAGCATCGATAGGTTGTTCCATATTCGCTATCGCTTCGTCGTATTCCTTTTGAACTTTGTGAAGATGGTTCTTAGAAATTTTCACTTGCTGCTGTTTCTGATTAAATTGTTCTTCCAGATCGTCTCGTTTTCTTTCAGCCTCTTGCTTATCGTATTCTCTCTGCTTGCAGAGTTGAGCGTATTTTATCGCAGATTCTGCTGTATG	.
TRINITY_DN24477_c0_g14_i1	.	.	.	.	.	.	.	TTGTTCTTCCAGATCGTCTCGTTTTCTTTCAGCCTCTTGCTTATCGTATTCTCTCTGCTTGCAGAGTTGAGCGTATTTTATCGCAGATTCTGCTGTATGCTCTTATTTGTATTAGAATATTATTGATTCTTCTCGATTCCGTTCTTCTATTTCTGTGGTTATGCATGGTTTGTGCGAGCGATACCAGCTCATAGGAATTGCTGTATTTCTTCGAAAATTTTGGCAACAGCAGTCACTTCTTCTGATGTCTTCTGGCACAACGGCCCGCAATTGCTTGAAATTTTTTTGACATCTTCGAAGTTATCTCTCAGATGTTGAACAGTAAATTGGTTTTTCTGAAAACGTTTACGCG	.
TRINITY_DN24489_c0_g1_i8	Uncharacterized protein Tcan_04911 [Toxocara canis]	Protein TASOR OS=Xenopus laevis GN=fam208a PE=2 SV=1	PF12509.7^DUF3715^Protein of unknown function (DUF3715)^95-226^E:7.3e-15	.	KEGG:xla:735029	GO:0005694^cellular_component^chromosome`GO:0005634^cellular_component^nucleus`GO:0006355^biological_process^regulation of transcription, DNA-templated`GO:0006351^biological_process^transcription, DNA-templated	.	GAAAATGGATGTTGTACCATGATTTATTCTGCCGAATCTGCACCCAATTCAGTTTCTGTTTATAAATCGAAGTCGTAATCATAAACCATCCGATTCGCACGTTTATTTCAGTCATTACTTATTGAATGCTAATCGAATAACAGCGGATTGAATAGCACAGCTCTGTTTTAAAGGTCGGAGTCAATGCAGAAGATCAGCCGTTTAAACCGTCTCAAAATATATTTTCAAGTGTGTTCATTGAACACTAATAGTGTGCTGGTGGCATCGAATTTAAATTGTGAATCGAGATGTTGTTACAGCACTCATAAAGCACATCCCCGCAGACTATTCGACTATGTGTTTGAGAACGAAAACGAGAAGTTCTCGGAGAAGAGTGCACAACGAGCGCACGACTTCGAT…	SEHLAVKEFTIPRRGAKAQRKGVRSKAYSLEDVPVSSDEFKSVYSVVFFKNLSIHQKDRNIKISRCQSIHNVSIQEKFKSYQKQLEQQGQPSDVSYCFVRIVGPNKEIESIAKYGLRTGNSFIGDLGDSLKGVHLNESPDLVTPCQFYEKTRIRIMAFKVLKGRSNVVGLSSFKLPPSSGYSSHIARASVGCDQLNRHELFRYDQVYLYEECDIGQYASVPSNILPFALFFVEFPPNVTAAFKYMPITVWNGTLKIADKCFQNVILQSIGSVFIKPPFLERVFEITKLVNWKSCLEYPPITDLLSHQVVGKLCIKKEMSLPSVKRLATYFILRSQQDDSHSELGDMHECMRVGNVAAISVLSNGSTMVLIPNSEFSSLLSLHCKDGQFFHCLHFSKTCF…
TRINITY_DN24446_c0_g1_i1	mitochondrial carrier protein [Pristionchus pacificus]	Solute carrier family 25 member 44 OS=Mus musculus GN=Slc25a44 PE=1 SV=1	.	ENOG410XTGQ^Solute carrier family 25 member	KEGG:mmu:229517`KO:K15121	GO:0031307^cellular_component^integral component of mitochondrial outer membrane`GO:0005743^cellular_component^mitochondrial inner membrane`GO:0005739^cellular_component^mitochondrion`GO:0022857^molecular_function^transmembrane transporter activity`GO:0006839^biological_process^mitochondrial transport	.	CCTCACATTATCTGATCCGATTGGAAACTCATCTTCTCAACAGATAAATCAATTGGAAAAGAGACGAATTATCAACAATAGTTGCATTCCTAATTGAGATCGAACTTAATAAATATTATACGAATGATAATAACTATAATTCATTCTACATGCAATATGCTAATGAATAACTAATAAATGACAACAAAAAGAGTGAGGTAAGTCGATAGAATTATTAGCTGAAATGGACACTATTCAGTAATCAAAACGATGCTATGGTTAGGCGTCTGCAATCACCAAACGATTTTATGCTTATATTCAGGCAAGACACATAACTTTTTGACGGTTTCGTAACCGAGCATTATCAGACATGAATACACACCGTTGTTAATCACACGAGGTGCTAGTCCCTTCCTGAAC…	.
TRINITY_DN24446_c0_g1_i2	Mitochondrial substrate solute carrier domain containing protein [Haemonchus contortus]	Solute carrier family 25 member 44 OS=Pongo abelii GN=SLC25A44 PE=2 SV=2	PF00153.26^Mito_carr^Mitochondrial carrier protein^61-141^E:4.2e-16	.	KEGG:pon:100172017`KO:K15121	GO:0016021^cellular_component^integral component of membrane`GO:0005743^cellular_component^mitochondrial inner membrane`GO:0055085^biological_process^transmembrane transport	.	GTGGTTTATTTGATCAATGCATTGATCACCGCTTTTATTTACATACATACCGAATACATTCTCGTTATTATTGTTAATCACAAATTGAAAGTGGACCTCACATTATCTGATCCGATTGGAAACTCATCTTCTCAATAGATAAATCAATTGGAAAAGAGACGAATTATCAACAGTAGTTGCATTCCTAATTGAGATCGAACTTAATAAATATTATACGAATGATAATAACTATAATTCATTCTACATGCAATATGCTAATGAATAACTGATAAATGATAACAAAAAGAGTGAGGTAAGTCGATAGAATTATTAGCTGAAATGGACACTATTCAGTAATCAAAACGATGCTATGGTTAGGTGTTTGCAATCACCAAACGATTTTATGCTTATATTCAGGCA…	RGFVSSLTLYIPSSMIFWMTYYHILDAFKYLRRNVIHPTIINARSPTETSYNEEEHYRKLFIDQAMAGSLSGITAAIFTNPLEVIRIRIQVHRTGYLETIKRIMQEEGVSVFRKGLAPRVINNGVYSCLIMLGYETVKKLCVLPEYKHKIVW*
TRINITY_DN24446_c0_g2_i1	solute carrier family 25 member 44 [Ascaris suum]	Solute carrier family 25 member 44 OS=Pongo abelii GN=SLC25A44 PE=2 SV=2	PF00153.26^Mito_carr^Mitochondrial carrier protein^49-154^E:5.9e-11	.	KEGG:pon:100172017`KO:K15121	GO:0016021^cellular_component^integral component of membrane`GO:0005743^cellular_component^mitochondrial inner membrane`GO:0055085^biological_process^transmembrane transport	.	ATTCGAATTCGAATCACCTCCAACGGATTTGTGAATATAGCCGCAGTAATACCACTCAATGAACCAGCCATGGCTTGGTCGATGAACAATTTACGGTAATGCTCTTCTTCGTTATAGGATGATTCTGCCGGTGATCTCGCATTGATAATGGTCGGATGTATGACATTCCTTCGCAAGTATTTGAACGCATCCAATATGTGGTAATAGGTCATCCAAAATATCATTGATGACGGAATGTAGAGCGTTAACGACGAGACGAATCCTCTGTAAAAGCCTTTGATACCGTCCACACAATACAACGCCCGAACCACCCTCAAACCCAACGACAATCTCTTGCCGAATGCATCTTCCTTTATAAACCTCATCACATCTGCATTACGCATACTCCCAACAAACTTT…	LANEGFTALYRGFWMTLPQLSASFLYSGAYEKIRDTLQAHAGLSSAPYLSALAGASASATVQLVFVPTDIIAQYMMVHNNAEKFVGSMRNADVMRFIKEDAFGKRLSLGLRVVRALYCVDGIKGFYRGFVSSLTLYIPSSMIFWMTYYHILDAFKYLRRNVIHPTIINARSPAESSYNEEEHYRKLFIDQAMAGSLSGITAAIFTNPLEVIRIR
TRINITY_DN24446_c0_g1_i3	mitochondrial carrier protein [Pristionchus pacificus]	Solute carrier family 25 member 44 OS=Mus musculus GN=Slc25a44 PE=1 SV=1	.	ENOG410XTGQ^Solute carrier family 25 member	KEGG:mmu:229517`KO:K15121	GO:0031307^cellular_component^integral component of mitochondrial outer membrane`GO:0005743^cellular_component^mitochondrial inner membrane`GO:0005739^cellular_component^mitochondrion`GO:0022857^molecular_function^transmembrane transporter activity`GO:0006839^biological_process^mitochondrial transport	.	TATAATTCATTCTACATGCAATATGCTAATGAATAACTGATAAATGACAACAAAAAGAGTGAGGTAAGTCGATAGAATTATTAGCTGAAATGGACACTATTCAGTAATCACAACGATTAGGCGTCTGCAATCACCAAATGATTTTATGCTTATATTCAGGCAAGACACATAACTTTTTGACGGTTTCGTAACCGAGCATTATGAGACATGAATACACACCGTTGTTAATCACACGAGGTGCTAGTCCCTTCCTGAACACACTCACTCCTTCCTCTTGCATTATTCGTTTTATTGTTTCCAAATAACCTGTTCGATGAACCTGAATTCGAATTCGAATCAC	.
TRINITY_DN24446_c0_g1_i6	Mitochondrial substrate solute carrier domain containing protein [Haemonchus contortus]	Solute carrier family 25 member 44 OS=Pongo abelii GN=SLC25A44 PE=2 SV=2	PF00153.26^Mito_carr^Mitochondrial carrier protein^37-90^E:2.7e-07`PF00153.26^Mito_carr^Mitochondrial carrier protein^123-203^E:9.7e-16	.	KEGG:pon:100172017`KO:K15121	GO:0016021^cellular_component^integral component of membrane`GO:0005743^cellular_component^mitochondrial inner membrane`GO:0055085^biological_process^transmembrane transport	.	GTGGTTTATTTGATCAATGCATTGATCACCGCTTTTATTTACATACATACCGAATACATTCTCGTTATTATTGTTAATCACAAATTGAAAGTGGACCTCACATTATCTGATCCGATTGGAAACTCATCTTCTCAATAGATAAATCAATTGGAAAAGAGACGAATTATCAACAATAGTTGCATTCCTAATTGAGATCGAACTTAATAAATATTATACGAATGATAATAACTATAATTCATTCTACATGCAATATGCTAATGAATAACTAATAAATGACAACAAAAAGAGTGAGGTAAGTTGATAGAATTATTAGCTGAAATGGACACTATTCAATAATCAAAACGATGCTATGGTAAAGCGTCTGCAATCACCAAACGATTTTATGCTTATATTCAGGCA…	FVPTDIIAQYMMVHNNAEKFVGSMRNADVMRFIKEDAFGKRLSLGLRVVRALYCVDGIKGFYRGFLSSLTLYIPSSMIFWMTYYHILDVFKYLRRNVIHPTIINTRSPAETSYNEEEHYRKLFIDQAMAGSLSGITAAIFTNPLEVIRIRIQVHRTGYLETIKRIMQEEGVSVFRKGLAPRVINNGVYSCLIMLGYETVKKLCVLPEYKHKIVW*
TRINITY_DN24446_c0_g1_i7	mitochondrial carrier protein [Pristionchus pacificus]	.	.	.	.	.	.	GCTAATGAATAACTGATAAATGACAACAAAAAGAGTGAGGTAAGTTGATAGAATTATTAGCTGAAATGGACACTATTCAGTAATCAAAACGATGCTATGGTTAGGTGTTTGCAATCACCAAACGATTTTATGCTTATATTCAGGCAAGACACATAACTTTTTGACGGTTTCGTAACCGAGCATTATCAGACACGAATACACACCGTTGTTAATCAC	.
TRINITY_DN24446_c0_g3_i1	Mitochondrial substrate solute carrier domain containing protein [Haemonchus contortus]	Solute carrier family 25 member 44 OS=Homo sapiens GN=SLC25A44 PE=2 SV=1	PF00153.26^Mito_carr^Mitochondrial carrier protein^2-44^E:7.9e-07	ENOG410XTGQ^Solute carrier family 25 member	KEGG:hsa:9673`KO:K15121	GO:0031307^cellular_component^integral component of mitochondrial outer membrane`GO:0005743^cellular_component^mitochondrial inner membrane`GO:0022857^molecular_function^transmembrane transporter activity`GO:0006839^biological_process^mitochondrial transport	.	ATTCGAATTCGAATCACCTCCAACGGATTTGTGAATATAGCCGCAGTAATACCACTCAATGAACCAGCCATGGCTTGGTCGATGAACAATTTACGGTAATGCTCTTCTTCGTTATAGGATGTCTCTGTCGGTGATCTCGCATTGATAATGGTCGGATGTATGACATTCTTTCGCAAGTATTTGAACGCATCCAATATGTGATAATAGGTCATCCAAAATATCATTGATGACGGAATGTAGAGCGTTAACGACGAGACGAATCCTCTGTAAAAGCCTTTGATACCGTCCACACAATACAACGCCCGAACCACCCT	RVVRALYCVDGIKGFYRGFVSSLTLYIPSSMIFWMTYYHILDAFKYLRKNVIHPTIINARSPTETSYNEEEHYRKLFIDQAMAGSLSGITAAIFTNPLEVIRIR
TRINITY_DN24446_c0_g4_i1	solute carrier family 25 member 44 [Ascaris suum]	Solute carrier family 25 member 44 OS=Pongo abelii GN=SLC25A44 PE=2 SV=2	PF00153.26^Mito_carr^Mitochondrial carrier protein^34-111^E:1.3e-15	ENOG410XTGQ^Solute carrier family 25 member	KEGG:hsa:9673`KO:K15121	GO:0031307^cellular_component^integral component of mitochondrial outer membrane`GO:0005743^cellular_component^mitochondrial inner membrane`GO:0022857^molecular_function^transmembrane transporter activity`GO:0006839^biological_process^mitochondrial transport	.	GATGCACCAGCTAAAGCAGACAGGTAAGGTGCAGACGATAGACCAGCGTGTGCCTGTAACGTGTCACGTATCTTTTCATAGGCGCCCGAGTAAAGAAACGATGCGCTCAGCTGGGGAAGAGTCATCCAGAATCCTCTGTAGAGGGCAGTGAAGCCCTCGTTGGCGAGGATATGCACGAAAGCATGTCTCATTCCCCTGTAAAAAGTGCATTGCTTCTGCAGCTGTAATCTCGACTTGACCACTGACATCGGATACAACAAGCAACGAACACTCCACGATGATAACATCGCTAACGGATAAAACTTTCGCAAATCCAGGTGTTCCCATTCTATTATATGTAGTTGCCTATTACCAGCAAAATCATGATCTGCATCTGTGGATGCCATTGTCTGTTCTCCA…	MASTDADHDFAGNRQLHIIEWEHLDLRKFYPLAMLSSWSVRCLLYPMSVVKSRLQLQKQCTFYRGMRHAFVHILANEGFTALYRGFWMTLPQLSASFLYSGAYEKIRDTLQAHAGLSSAPYLSALAGA
TRINITY_DN24446_c0_g8_i1	solute carrier family 25 member 44 [Ascaris suum]	Solute carrier family 25 member 44 OS=Pongo abelii GN=SLC25A44 PE=2 SV=2	PF00153.26^Mito_carr^Mitochondrial carrier protein^34-111^E:1.3e-15	ENOG410XTGQ^Solute carrier family 25 member	KEGG:hsa:9673`KO:K15121	GO:0031307^cellular_component^integral component of mitochondrial outer membrane`GO:0005743^cellular_component^mitochondrial inner membrane`GO:0022857^molecular_function^transmembrane transporter activity`GO:0006839^biological_process^mitochondrial transport	.	GATGCACCAGCTAAAGCAGACAGGTAAGGTGCAGACGATAGACCAGCGTGTGCCTGTAACGTGTCACGTATCTTTTCATAGGCGCCCGAGTAAAGAAACGATGCGCTCAGCTGGGGAAGAGTCATCCAGAATCCTCTGTAGAGGGCAGTGAAGCCCTCGTTGGCGAGGATATGCACGAAAGCATGTCTCATTCCCCTGTAAAAAGTGCATTGCTTTTGCAGCTGTAATCTCGACTTGACCACTGACATCGGATACAACAAGCAACGAACACTCCACGATGACAACATCGCTAACGGATAAAACTTTCGCAAATCCAGGTGTTCCCATTCTATTATATGTAGTTGCCTATTACCAGCAAAATCATGATCTGCATCTGTGGATGCCATTGTCTGTTCTCCA…	MASTDADHDFAGNRQLHIIEWEHLDLRKFYPLAMLSSWSVRCLLYPMSVVKSRLQLQKQCTFYRGMRHAFVHILANEGFTALYRGFWMTLPQLSASFLYSGAYEKIRDTLQAHAGLSSAPYLSALAGA
TRINITY_DN24449_c1_g1_i1	.	.	.	.	.	.	.	TCGCTCACGAGCGATTACAGCTGGGAGTGATCACACTTCAACGTGCTTATGAAAAAGTATTTCAACGAAATGTTAAAAGCAATCGTTCCGACAAAGTTTTGAAATTTAGTGTTATCAAGAGGAATTCGCGTGTACAGCACACAGTTATCGGTACTGACGGGCACAATTTGATCACATGAATTAAATGTGTGATTGTTGTTGAGTTGCAAGTGTTGTGCAATTATGAAAGTAAAAACAAAAACATCATTCAAGCAATAATACCCTAATAACAACGTCACATTTTTCTTCGTCTTCCACCACACCAACGTTGTTTATTCATTCACACATTCGTTTTGAAGGAGTAAAAACTTTCATAAATTTTCTGATAACGTCCGATGATTTTAATCTGAACAACGCTGG…	MFHFISLTTALSISLSVLFCLPALLQQDYLVNGEDDHYMANKKFLEDPVIEEIIEQIAHYRKRNDDDSAEQQDKSLNVKLSNDQKPLNEGAEKLAHMLQVEKLDRYNREIERIKSKNLLKLRLKCFFNPITC*
TRINITY_DN24449_c1_g1_i2	.	.	.	.	.	.	.	TCGCTCACGAGCGATTACAGCTGGGAGTGATCACACTTCAACGTGCTTATGAAAAAGTATTTCAACGAAATGTTAAAAGCAATCGTTCCGACAAAGTTTTGAAATTTAGTGTTATCAAGAGGAATTCGCGTGTACAGCACACAGTTATCGGTACTGACGGGCACAATTTGATCACATGAATTAAATGTGTGATTGTTGTTGAGTTGCAAGTGTTGTGCAATTATGAAAGTAAAAACAAAAACATCATTCAAGCAATAATACCCTAATAACAACGTCACATTTTTCTTCGTCTTCCACCACACCAACGTTGTTTATTCATTCACACATTCGTTTTGAAGGAGTAAAAACTTTCATAAATTTTCTGATAACGTCCGATGATTTTAATCTGAACAACGCTGG…	MFHFISLTTALSISLSVLFCLPALLQQDYLVNGEDDHYMANKKFLEDPVIEEIIEQIAHYRKRNDDDSAEQQDKSLNVKLSNDQKPLNEGAEKLAHMLQVEKLDRYNREIERIKSKNLLKLRLKCFFNPITC*
TRINITY_DN24404_c0_g2_i1	muscarinic acetylcholine receptor gar-3 [Ascaris suum]	Muscarinic acetylcholine receptor gar-3 OS=Caenorhabditis elegans GN=gar-3 PE=1 SV=2	PF00001.20^7tm_1^7 transmembrane receptor (rhodopsin family)^11-361^E:8.9e-29	ENOG410YCQR^Cholinergic receptor, muscarinic	KEGG:cel:CELE_Y40H4A.1`KO:K04131	GO:0005887^cellular_component^integral component of plasma membrane`GO:0045202^cellular_component^synapse`GO:0016907^molecular_function^G-protein coupled acetylcholine receptor activity`GO:0001508^biological_process^action potential`GO:0007197^biological_process^adenylate cyclase-inhibiting G-protein coupled acetylcholine receptor signaling pathway`GO:0007213^biological_process^G-protein coupled …	GO:0004930^molecular_function^G-protein coupled receptor activity`GO:0007186^biological_process^G-protein coupled receptor signaling pathway`GO:0016021^cellular_component^integral component of membrane	GTAAAATTTCACTCCAAACCTTTCCAGTTCATGGTTTCTCCTTCTGAACTGAGCATGTCTATGACACGATGGAATAGAAACGTCAAGAAATAAGATATTACTGACGATATATCATTATCTATTTTCGTATTATTATCCCTCCAAAACAACACTATAAAATGCAACAATTAATACAAAATTGAGCAATGATTCAATTTGAATTAAATTAATTCAGAAAAAAATTTTAATAAGGAGAATAAATGATGAAATATTGGTTCAAATCCGAACTAAATATGCATCTCGCATCAGATTGGATCGTTGTTGTTTCCAACGGCCTTTCAGAATACGCATATATGTCATGCGGAATCTGGCATTGCAGAGTGCGTAACAGAGCGGATTTATAGTCGAATTGATATAGCA…	SWPHIEGRFTNEEKCVVQFIETNQFASVGTAIAAFYLPLSIMIVLYSRVYYETKKRQKEMTRLQAGQLRQSLSKREIHSTTSSTSLTAKNSFNRNNLLPAIRYPDGIREESKTRKRSCLRSCLGRSGISSDDSSSDVTARVAADDTSLRSSSMGSMRRPNSKHSPHRSPSLSQHKDSSKKTSDMSGHYRNSSGQFRSRKVDRPPTYTVLIELKDGEGKRPSVRLSSCEADELPGRMDSLNAQIRTPSRIHSVSDNTNEHLNDSRKSITNYDASTNGRPLSKQAGKDDQRKSDKERRKNERKQESKAAKTLSAILFAFIITWTPYNVIVCWEAFYKHSIPEVYFHIGYCLCYINSTINPLCYALCNARFRMTYMRILKGRWKQQRSNLMRDAYLVRI*
TRINITY_DN24404_c1_g1_i1	.	.	.	.	.	.	.	GAACGCTTCCCAACAAACGATCACTACAATTCATTAGATCAATCACAACGAGTCGAATCAAACAGAAAAAGAATCCAGGCACGAAACTTTTACACTCTTGATAAATCACAGCTTCAATTTTCAACTACGAAATGATTTCAGAGTTCAGAGGCTGCGAGTAAACAGTCGATTTAGGTGAAATTCAACTGATTTCAAATCAGATTTCAAATCGGATTAACCGAAAAATTTAGACTCAAATT	.
TRINITY_DN42787_c0_g1_i1	.	.	.	.	.	.	.	GGTGCTTCTACTGTGATCGTTCAAAATCCTTTTCAATGGTACGCGTAATGTTGCACATATGAGGCAGTTTTACCCAACGACAATTCGAGCATCTTGAACGTTGTTCGCACGCAAATTGAAAGACTGCACTCGCCAATTCGAAGTTACAGTTCATTAGACATACGTAATTCAATTACATTTCAGGGCGATTGGCAGCTCAGTCGTGCGTCATGTTCATGCT	.
TRINITY_DN33977_c0_g1_i1	.	.	.	.	.	.	.	GTTGCGTTCGGTTCCAAGAATGAAACAACTCAAAATGAATCAATCACGAGCGACTTTCATGTCTATTATATGTGCATTTGTATGTGTATTTGCAAAAAGCACCTAACAATTCACGTTAAGTTGAATGGGAAATATGAAGAAGATATTTCAGTAGAACAACCGAAACAATATTGTAATAAAAGATAAATTTAGTGATGAGGGAAGAAAATTTATTTTCAGTTTAGAGCACTTTTTGCACACAAAAACCTCGGTCGATGTGTGATTATGTTGTAATGTTCGCTCG	.
TRINITY_DN446_c0_g1_i1	.	.	.	.	.	.	.	GTGAGTGAGTGGAGCATAATGAAGCCAATTGAGCTATCACAAATTGGTGCTATATTACTCCGTGAATGATGTCGATGTAAAATTGAAAGCGTTCAACAAGGTGAAGTGAGTCGAAAAATGACGACTGCAACACAAAACGCAACACTGCAAGCTAATCAGTGGAATATCTTAATGCAGATCTACACAAATGCACTATTGAATTTCATCAACCAACTGTTTAATTTTGCTGAATCAAAATATTTTTGAAGTAAGTCATGATACATTACCAT	.
TRINITY_DN480_c0_g1_i1	.	.	.	.	.	.	.	GCAGCACACTCAACTGACATACCGAACGTTTCAAGGACGAGTTCAGATGGATCAAATGAGATGTGGATATCAGGATATAGATGGAAAGAGAGATGAATACTGCACTGAACATAGACAGAGATAATGTGCTGAATGGATTAAAATAACTGCATTATAATATAACAATGTTTAACCACAACTGCAGTTGTATTTTTTTCGGTTGAACTTTATT	.
TRINITY_DN495_c0_g1_i1	.	.	.	.	.	.	.	GTGATTCATATGGACATTGATGTGTTGCGTGGAATGGTGAGTTTCGAGGACCTCGTTCATGACATTTTTCAAGGCAGCCGCATTTTCAGGGTCCGTCACTGCAAATTTCCTCCCCGACTTTAGTCGACATTTCTGGAATTGTCTGAGTTCCCGTTCGCTGAAAATTTTCGGGAAATTCCCCTGAAGTTTCCTCGAAAATGATA	.
TRINITY_DN495_c1_g1_i1	.	.	.	.	.	.	.	TGAAGTTTCCTCGAAAAATGATAAACCGGGTCAAAACATCAAAAATGTTAACTTGATGTAATTTCACCAACAAAGTTCGAATGTTTTGTGCGCTATCATAGCCTCAGAAGCAAGCTGTAGGAGTTTTTAGGTTTAGATTTCCGAAATGATGTGGTCGTGTTATTTAATAGTTTGATGTTGTTATATACTAGGGCTGGGTGGATGTCTACTCTGTAACGGTCCAACAGTGCGAAGAAGGCAACGTTTGATTAGCGGTAACGTAGCGTGAAAGAATTCATTTTTTGAGAGGGAACGCAAAACG	.
TRINITY_DN438_c0_g1_i1	.	.	.	.	.	.	.	TTTTTTGAACAGAATCTTTTTTTCGCGTTGGAATAACCGATTTACATAATCATCATTGATATTCACATGAAATATTCATTAATTCCTCAACATATTCAAACAACAATAGTATCAACAGCAAGCAATAACAGCAGCACAACAATTAAAAGTAAGCCTTTATCTATCTAATGATATCGATAATAATCACAATAACAATGATAAATAATTAGAAAATTCACTCATGATCAGCACCAATTCTGACTTTAATCAAACTAATAATTTAGCATATCAATCAATTATTAATATCAAATCTTATCTAAAATAGTTAACTCAATCAATTTTGAGTACTTACCATCTAATGATGAATAAATGA	.
TRINITY_DN422_c0_g1_i1	.	.	.	.	.	.	.	GTCTGCTTTCTTCAGCGCTTTTATAGCCCTGTTACGGGTCACGTTCGCTTGAGAGCATACCTTAAAATGTTACTGACACTTACATACCCGCATTGTGAACTCAACTTCCACCATAATCCCAGCAATTCTTTCAAATCTTTGACAGATACTTCAATCAAAACCACGAGAAAAAAAATACGTCCTCCTCTAGTAACGAAAGCAATTCCTCTTGCAA	.
TRINITY_DN455_c0_g1_i1	NADH-dependent flavin oxidoreductase [Toxocara canis]	.	.	.	.	.	.	GGGCACCACAGATTGGTAGAAGTTCTCGCGTTTTTTGGTCACTGCCTCCACTTCCTTCATGCCTTTGAGCAAATAGAAATGACCACCAGTAATAGCAATGTAATCGAAACCAGTTTTCTCAACACCGCGAATGAATTGAGCGAAGTGTTCCTTGTCGAATGCCGGCTCGAAGTTACCTGACGATAGTTTCAAGCCAATCGCAAAGCTGTTGGGTCTACGAACTTTCATGCGTGTTGCCTGGATGATCTTGAAGAGGACGCGTG	.
TRINITY_DN491_c0_g2_i1	putative serine carboxypeptidase F32A5.3 [Toxocara canis]	Virulence-related protein Nf314 OS=Naegleria fowleri PE=2 SV=1	PF00450.21^Peptidase_S10^Serine carboxypeptidase^1-203^E:7.7e-35	.	.	GO:0004185^molecular_function^serine-type carboxypeptidase activity	GO:0004185^molecular_function^serine-type carboxypeptidase activity`GO:0006508^biological_process^proteolysis	GTCGAACTTCGTTTCTGACGCCTCAGTCTCACCTCAACTCTCTCCTCTTCCCCATAACAATCCTCATACGTGTTGAATGGGTCATTGCTCGAGTTCCAAATTTGCTCGTAGCCCATTTCCAGCACCAATTTTCCACATTCCTTGACCAAATCACTCAATGGATGCGGATAAACATTCGGAATACCCGAGGCATTGAACCGAACGTATTGTGCCAGATCGCATTGATTTTGGTAGATGCCATTGCTCATGCAGCACTTCTTTAGACGGTCGAACCGTCTCTTCCCGAACATGCCACGATAATAGAGCACTTGAGGTGCTGAATTCAGCTGTTGCGTCGAGCTCAGATCCCCGTTGCCGATCGCCAAACCTTCCAGTTTCACGTCTTTCATTTGCCCACCC…	WNKLANLLFLEAPVDTGFSYSTRNASEEPQYNNLQTAQDILGALKVFMERYPEFKNRSLYLMGEGYASYFVLGTAIQIVEAQGGGQMKDVKLEGLAIGNGDLSSTQQLNSAPQVLYYRGMFGKRRFDRLKKCCMSNGIYQNQCDLAQYVRFNASGIPNVYPHPLSDLVKECGKLVLEMGYEQIWNSSNDPFNTYEDCYGEEERVEVRLRRQKRSS
TRINITY_DN454_c0_g1_i1	.	.	.	.	.	.	.	GCAGCAAACAATATTATCAACAATACAATATCGCAAAATCACAATTATCACAAAATCCTTCGATGACATCCTCCTCCTTCCATACGTCTGGCATTTATTGTGCGTCATTTATTGTACGTCCTCACTTTCTCTTCGTCCACTTCTCACCATGTTAATGTTAACAAGTATCGAATAGCCCTGGACTGTGTCGAACACCCACATTCTCCGCCACAGACGTCTGCCACTATGCCATTGGTGCTGC	.
TRINITY_DN47047_c0_g1_i1	.	.	.	.	.	.	.	GGGAGAAGGAGTGAGTGCGCACTAAATAATTTCGGAGAGTCAGATGCAAGTTAACATGTTCCACATGCATTTACAATGACTTACGATTGCTAGAAATATGCATAAACATGCAATGCATTCATAATGCAAATCTAATGCATAAAAAAGTACAAAAATTGAACAAATCCAAAACTCTTCCCAATAAACATGTTCGGAAAGAGCAAGAACAAATATTCAGACGACGAATGGAACGAGAATGAACTA	.
TRINITY_DN47017_c0_g1_i1	.	.	.	.	.	.	.	AGACGAGATGAAGTTGATTTACGAAAGGATGTGTTTTTGATAGGCATGGTTAGATAATGTGGGCAGTGCTGATACTCAGTCTGTCAGTCATTACTTACGATGGCAAGAATTTTCAAACGTTTATAGAGGGTAAACTTAGCTCGTAGATTACTCCAGTCAATTTGGAGGAGCTGAAGATCACATGAGCAAACGCAGGCTTGAGTGGAAGAGTGCAACAGATTAAAATTATCAGTTGGACGGCATATTGTCATTA	.
TRINITY_DN47008_c0_g1_i1	.	.	.	.	.	.	.	GGAAGGATGAAAGAGGGGTAGGGAGAATATGACTTCCAGCTTAAATTCGCCATCAACAGCCCTACACTTAATTCTGACTAACGCTAGCTTGGTTGGTCCCTTCAAGCCTGTGAATATGAATAGCAAAGCACAAAAGCGTAGGCATTCAACGGTTTGAAATGAAATGGGACAATCGAAGAAGATGGATTGGCTTCGATGCATA	.
TRINITY_DN47073_c0_g1_i1	.	.	.	.	.	.	.	GTTTCGATCAAATTATGGTAACGAACAGATTGCAAGTATCAAATTATATGGCTTCAAGACAATGAAAAGAACGGTTGGTGCGTGCATTCGTGTACATATCACCATGTAAAACAGCCAAATGAGCTATTCAAAAACTTTCAAGCATATGTACGCTGAAAGCAAAAGAACAAAAATTCACTGGAAAGGAAAATGGATGCGACGAGATTCTGAGACGATCACAGCA	.
TRINITY_DN47098_c0_g1_i1	.	.	.	.	.	.	.	CGGGGACTGGAGTGCAGTCGATTCTATACTGATCGTCGATCGATGTCACTTTTTGCGCCTCTTTCTGTTGCGGGATTGCTAGTGTGCATATGAAACTTGTGATGATCACTAGCTGACGCATCATTGGTATCGTTTCTCGTTGAACACTCTGGCAATGAACAGTCCTCAGCAATTGTTTGTTGCTGTCTTTAACTGATTCAACAGATGTTCCTTAGAGCTTCGTTTTCGTTTTTATCGTTGTGTCCTCTTCTGCAATGATGTTTCGTCTACTGATCATTTGCAAAGAATTGCACGGTTCATCCCAACGATCCGAAAAATACGATCTTGGTCGACACATCAACAATTGGAGACTAAATGCGTCATTTTAACAACCAATTGCGGTGGC	.
TRINITY_DN47098_c0_g2_i1	.	.	.	.	.	.	.	GTTTTTTCAAAATCGTACCTTCCGGGAACTGGAGTGCAGTCGATTCTAAGCTGATCGTCGATCGATATCACTTTTTGCGCCTCTTTCTGTTGCGGGATTGCTAGTGTGCATATGAAACTTGTGATGATCACTAGCTGACGCATCATTGGTATCGTTTCTCGTTGAACACTCTGGCAATGAACAGTCCTCAGCAATTGTTTGTTGCTGTCTTTAACTGATTCAACAGATGTTCCTTAGAGCTTCGTTTTCGTTTTTATCGTTGTGTCCTCTTCTGCAATGATGTTTCGTCTACTGATCATTTGCAAAGAATTGCACGGTTCATCCCAACGATCCGAAAAATACGATCTTGGTCGACACATCAACAATTGGAGACTAAATGCGTCATTTTAACAACCAATT…	.
TRINITY_DN47007_c0_g1_i1	.	.	.	.	.	.	.	CACCTCATCTACACTTTCGAATCCAATAAAGAACGTAATGCTGAATTTGTGAAAACTTCAGATTCTGAGAAGAATCTCCTTTTATAAATTATCGTCACTGTGCAGTTACTCGTTTGGTATCGGGACAATTCCAAAGATCACGCGTTGTTCAGTTGTCCCGAGTAGAAAAAGAGGAGTAATATAAGTTTAGAGATGAAGCTCAGATTCAGGCTTAG	.
TRINITY_DN33415_c0_g1_i1	.	.	.	.	.	.	.	GCAGAACGTTCGATAAGTTCCTTGATGGATCAACGATTCGAACACATCCTTTAAACACCAACAACTTCAACCATTCTCATTCGTTTACCAATTCCACAGATTTAACGATCATTTCGCGAAGTTTTCGAGATCTATTCGAAGCAACTCTGCTGACAGGATCAGAGAGCACTCATGAACGAACAAACTTATTCGACCAGATAATCAACCTCTGAGAAACGAATGAAACCGATTGTGCTGAAGACGGCAAGTGATGCA	.
TRINITY_DN33444_c0_g1_i1	Bifunctional dihydroflavonol 4-reductase/flavanone 4-reductase [Toxocara canis]	Putative uncharacterized oxidoreductase YDR541C OS=Saccharomyces cerevisiae (strain ATCC 204508 / S288c) GN=YDR541C PE=3 SV=2	PF01370.20^Epimerase^NAD dependent epimerase/dehydratase family^9-91^E:3.9e-05	.	KEGG:sce:YDR541C	GO:0033721^molecular_function^aldehyde dehydrogenase (NADP+) activity`GO:0050662^molecular_function^coenzyme binding`GO:1901426^biological_process^response to furfural	GO:0003824^molecular_function^catalytic activity`GO:0050662^molecular_function^coenzyme binding	GTTCCATCTTCGCACTTGCACCTTTATTATTTTGCAGTAATGGTCCAACCAGAAGTGATGGATTGAGGACGGTCATTTTGAATTTTGCATCTGCATGATCCTTCATGAAATCCCAAGCAGCCTGTTCAGCCAAAATTTTGCTTCTGTGATAATTGTGCAATTTCTCATCAACTTTTGCCCAATCTTTTTCAGTGAATACTTTCTCGAAATTCTTATGACCCTGATTGACAGTGGAGCATGAGCTGGTGACGACGATCTTCTTGACGCTATCGTTGTGATATTTGTAGATCGCATTCAACA	LNAIYKYHNDSVKKIVVTSSCSTVNQGHKNFEKVFTEKDWAKVDEKLHNYHRSKILAEQAAWDFMKDHADAKFKMTVLNPSLLVGPLLQNNKGASAKME
TRINITY_DN33481_c0_g1_i1	.	.	.	.	.	.	.	ATCCACTCATAACGATATATATATATATATAGTAACGTTCATTAATAACCATAATAATATGACGATATTACGGTGGCACAAGGCGCTGAGTATCACTTGTAGACGGTTGATTGTACTGATCGTCAGAATTATCATTTTCATATGCTACATCGACATCCTCTTCATTACTATCATCATTATCACAATGATGTATTGAATGTCGATGATGCTTAGATCGTTTGCCAATTTTTTGTGGTATAAGTGTAA	.
TRINITY_DN33436_c0_g1_i1	.	.	.	.	.	.	.	TGACGATTGCTTGCTTTGTACACTTTCAGTGCTTTAAATTTCGTTATTATTAATGCTTAATTATTTTAGTTACCTTCTTCCTAAAAACTCCTCTTACCAAAAAAGGCAAACGTTGCACGTGATCTTTAAACATTTTCTTACCGATTCAACAACAACACAGAAACAATGAAATGACAACAATTTATATCACAATAACAATGATTGTTATTGTAACTTTAAATAAGACCCACCCTTGTTAGCCAATAACAACACCGTGCGGAGCAA	.
TRINITY_DN10277_c0_g1_i1	BTB/POZ domain-containing protein 6 [Toxocara canis]	.	.	.	.	.	.	CGAGGCCACTCGTTCGCGAACTGTCGCTTTGAAGTCCGAATCGGTCACGTAGACTGGTGGTCGTTTCTTCCTGATCGGTCTTGAGAGCGTACCCCCAACCGGAATCACTGTACTATTACCAGCACCATTCCGGTCACGTCGACATCCTCCGATATTATTAACGTTGCTACTGCCAGACGCACCTGCACCATTATTCACATACGG	.
TRINITY_DN10209_c0_g2_i2	.	.	.	.	.	.	.	GTTTTGTCATTTCTCAGAATCAACTCACCAGCTGATATAATGTGATTGGATAGCAAAACGAGGAAACAGCAGCAAACAATCACGATGAATACCATAAATATTGACGAAAAACAACACACACGTTGTAAATGTTTATTACGGCTGATTGGAATGTGTTGTTTTGCTATCGCTTTTTACATTCGTGACTGTCAACAATAAATCTGGGACAAATGAAAATTGTAGCAATCATGCATGTATTTTAGAGACACAGCAGAGAACATGCAAAAGCAGTCGACGTATCAGACATACCTAATGACAATTCAATAAACACCTCTAGCATGAGACCTCCTCTCTCACGGAATTGATTAATTCTGTCAATTAATAGACGAATAATGCCTTAAGCATTGAAGTTAGAAAAGT…	.
TRINITY_DN10269_c0_g1_i1	hypothetical protein Tcan_06933 [Toxocara canis]	.	PF00135.27^COesterase^Carboxylesterase family^1-104^E:4.9e-10	.	.	.	.	GGACATATTAAATACGAACGGAACACACAAACATTCAAACACAATATTACGACATTACGACAATCATCACATTTGAATGTTCGGGTCAATCCTCATGGCGATAAACTTTTGAGGTGTGTTTTGGATGTGCACCGAGTCAGAACAACAAACTTAGGAATTGGGAAGGACGATTGATAAACGGATGAATGAAATGGCGGTGGGTGATAAGCAGTATGATCATGATCACTAATGGCAGTGTTGATTAGAGATCTTCATCATCGGCTTCCTTCCTCGTACAGTAACACGCTAATCCAACGAGAATTGCGAAGAAGAACAGAGCACAAAATAGAAGCATCCATGTAGCCAACTGATAGTCGCCGAGTTGCTTATCCAGTTGAGCAATACGCTGCAAGTTTCCCA…	GTSVYLYSFDHVSENFDIDRAFHGVDEIFLFDVEPRFLMKRRDRNWQLDRRLTEIFADLIINFAKVGVPTPEWSGFAFNWTAMDVNRLNYLSITDSPEMEVGFRWQGHVFWNWYARHLDAVDVGNLQRIAQLDKQLGDYQLATWMLLFCALFFFAILVGLACYCTRKEADDEDL*
TRINITY_DN10291_c0_g2_i1	.	.	.	.	.	.	.	TTTTTCGGCTCTCAAATTTTATTGAGCATCCAATGATATGGCGCACATCAAATTGGAATGTTCTCTTTTGGGGATTTGTTGACTTGACACAATATTGAGAAACAAACGACATGCATACGAATATACACAAGTAATAAAGTTAATACGGCTTGGCGGCAAACTTGGGGCAAGACGGACATTTGCATTCAAACGATGACAACGACGACGACGGCTTTGACGACATTTGCATGGATTGAGACTAGAGCTGGCCCCCGGGGGGCAAGTTTGTATGAAATACCCGGGGAATTCCCCGGGAAATCCATACAAACTTACCCCCTTGAGGGCCGACCCTAGCTGAGGCCAGAGAGCTAGGGGCATTTCCCCGGGAAGCAAGTTGACTTAAGTTAACTTTCCCGGGGA…	MFCLLVYITLTLLTCLLFTCLHDPCCPSLFPLLFYMLLFLLFVHCFNTPSVRHLSSRFGSHIPGKVNLSQLASRGNAPSSLASARVGPQGGKFVWISRGIPRVFHTNLPPGGQL*
TRINITY_DN10224_c0_g1_i1	.	.	.	.	.	.	.	GGCAGGCGTGTAGCACTTATATCACTGGGATCACAGTCATGTTTATATCTGTTATATCAATAACTGAATCCATGAATTGCAAATCTGTTCACAAGCATATGGGAAGGAAGTTTATCAAGATGCACAATTGATGTATTGAGCGATTTCGTTCAATCTTGTCTTTCATGTAATACAATATGGTTACTATACAATCCGATTATTGGGCATTGAGTATGTATTGTGATTCCACAGTTATCAACCGCGAATGATAGTCGTTTTTGAGATTCCACGGCCGAAAGGTCCTCGGACACCAGAAGAAACCAACGCTCCTCGAGGACCAACAATGGCGACCTTGCCCGCAACTGGACGGCGCCATTGCCTCTTGAAACGATTGCCGAAAAGTTCGGCATTGGCCGTTGA…	.
TRINITY_DN10217_c0_g2_i1	structure-specific endonuclease subunit slx1-like protein [Ascaris suum]	Structure-specific endonuclease subunit SLX1 homolog OS=Brugia malayi GN=Bm1_35165 PE=3 SV=1	.	.	KEGG:bmy:Bm1_35165`KO:K15078	GO:0033557^cellular_component^Slx1-Slx4 complex`GO:0048257^molecular_function^3'-flap endonuclease activity`GO:0017108^molecular_function^5'-flap endonuclease activity`GO:0008821^molecular_function^crossover junction endodeoxyribonuclease activity`GO:0046872^molecular_function^metal ion binding`GO:0036297^biological_process^interstrand cross-link repair`GO:0002164^biological_process^larval develo…	.	CATCAAAATGCGTTGAATGCGTTCAGTTAGATTGATTCGGATGCAAATGGATGTCTGCTGGATTCAGCTTGTATGAATCTGCTTTAATTGGGCAACAAATAACTTAACTGCTCACAATTTGAAGCCACAAAATGCCGGCAAAACGTGATGTCCAATCTGGCTTTCTGGATTTTCACAGTTTAGATAGACTTGAAAGGTTGTTTCCATGAATGAGAGGCGCTGAGGATGGGCTGGGGTGGGGTGGTGCATTAATTCCTTCTAAATTTTCACCAAATTCCCTTTCGGTATTCGACATTCAACAGCAATGTTTGCTTGTTTCTGAAGTATCGGTTGAGCGGCGTTTTCAATTGCAATCAGTATACGTTGATCTGTGATCAGATCACCCCATCTAAATTCACT…	CSRQIKNTNELLRCVSTRSCGAHFHMRCLSKVILTQLKQFHNQLFPICGKCPNCRSEFRWGDLITDQRILIAIENAAQPILQKQANIAVECRIPKGNLVKI*
TRINITY_DN10271_c0_g1_i1	.	.	.	.	.	.	.	TTTGTTTGAACGGATCCGGTTCTCGAACACCATCTAAATGAAAACTCTAATTGCGCTCGACTTCATACAGTTGCTCAATGATATCATGTATGAGGATCACAGAAGCAGCCGCACAGATTCAAATGAAAGTTGTTATTCACAAGGCGTTTTAATAGCAATACAGTTCGCCTAGCACTAAAATCACAAAGTGCATAACAGCTAAAAAGACTACAAAATATTCTACAATTAGACAGACGGTTCAGCTGAACATCAAGACCTACTCAAAATAAACACTAACACACAAAAAAACAATCACAGTACCATTTTCTTTCAGCAATTCTCGACGAATTTGTTTCATATCACGCTCTCGTCGGCTCATCAT	.
TRINITY_DN10234_c0_g2_i1	.	.	.	.	.	.	.	GTTTATTTATTAGCAATTTGGAACATAAATATATGTATACATCATTTAATGTTGACAGGCTTTAAAAATGAAGAATTGAAATTTCTTTAGAAAACACGAAATGAAAAATTACATTTTTAAGAATTGACTGTAATTAAAATAGCTATTCTCTTACCGTCATCATAATCTTATTATTACCGTTATCACAAAATAATCATGTTATCATACCTTTCGCAACATACAAAACAACATAAAACAAGTAAAAACACAACAAACTATTAAAAAACGAAGGAGAGCAAGTCCGTTGAAAATAAGGATATCAATTAATCAATGACAAGAAAGTTCAAAAGACGATTTTGGGAACGAGGAAGTAAAAAAAATAGACGATCGGATCATTTCTATACGAAAAAGAGAATAATT…	.
TRINITY_DN10200_c0_g1_i1	hypothetical protein Tcan_07743 [Toxocara canis]	.	PF10324.8^7TM_GPCR_Srw^Serpentine type 7TM GPCR chemoreceptor Srw^113-335^E:7.3e-09	.	.	.	GO:0008528^molecular_function^G-protein coupled peptide receptor activity	GGTGCAGTTAATTTTATTGACTTTACTTGGTTACACATCAGTTGAGCATTACAAAATTAATTTATTGGCTCGCCATTACTTAACGAATTTCGTAATAAGTGCACGACCATCCCGGTGATAGCGGGACGATGCTTCATCATCGGGCATTCTGAATATTGAACTTCGAAATCCACACATATAAAATGCCAGTTCCCGATACTTCTTACTGCAAATTGTATAAATAATGAACGACAATGAAGCGTTGAAAATTGTCAAGAAATTCGTAACAGCGATCAATGTAAAATACTGCATTCCCAAAATTGAAGATACGGAGGCGAGAAATTGTACGGCAGTCGATGGAAATTCGAACACCAAATGACATGCGGTAGTGGCAGTGGCAAGATGCAAGACGCATTCGGT…	MSTETIADEKCVVGNFTLCCQTSLQGPEEKFLFIYFFPVLLAFSLFGNGMNIVLYHHPFLNSSSTVRLLLYRAVANLLFSISLVPTFLYSLENSSRQASMPYIVHMTDHTEIFYWSTLKFVMFASNVLNTVSVWLTVCVTCQLLALIVWPLRAKNSLSMKMARWIIASVFLFSTLLNLILLTHRHVKQIICDADNTIVVHHYLSLSKPSTDRIFYYVQAALVNIIPLLILVICCFVMAWNAFQRRTTSVVAAKRTSRTECVLHLATATTACHLVFEFPSTAVQFLASVSSILGMQYFTLIAVTNFLTIFNASLSFIIYTICSKKYRELAFYMCGFRSSIFRMPDDEASSRYHRDGRALITKFVK*
TRINITY_DN43797_c0_g1_i1	.	.	.	.	.	.	.	GGAGGCGTTAATTTTCGATATGTTCAGATTTAAAAATTGGAATTTTCAGTGGAATTTCGAATATTTGGATGGAATTTCTTGGGGATATCTCTCGTACGAGTGCGAATTGTGGAAGTGACTGAAGAAGAAAGTAGAGGAATGCTACACAACCATGAAAAGCATCTTGATTGAAGGCAAGTTAACATACACAACGACAACACAACACCAACGATATTTCTTCATTCACACACTTCAAGAAAAATATCGTTTTAAATTCGAACATTCCACACTTTTCCTACAACAAAACCCTCGTATTCTTGAAGTGATTCTATGAAAATGTTAAGAATATTATTCATCTGTTAAGATGC	.
TRINITY_DN49045_c0_g1_i1	.	.	.	.	.	.	.	GGGGAACTTACCTCTACACTATGAATTATATTGACTTTAGGTGCAATATTTGTGAACTACGCATTTAGGTGGCAGCTAATCGATTTGATGTGCTTTGCTAATGTGCATTAAGAGTGAAAAGAGTGTCTCAGAGATTATAAGGCATGAATGAAATGGGAATATAACAGATTGAAAATTGAATGTGGTACCATCTGATGTGTTCTTTTTTTTGTTTGTTTTTTGCTTTCCGTTAGAGTGCATCAAAGGAAAACAGCGAGAAAGTAACAAATTTTAATGATGATGCCACAATGCAATCCAACCAGTTCACTGATGAATTATGTTGTCGGGAAGAACGCTGAGAATAAAATCAACTGATAAATTCGC	.
TRINITY_DN49076_c0_g1_i1	Uncharacterized protein ZC84.1 [Toxocara canis]	.	.	.	.	.	.	GCCGTTCACTGCAGATAAGGAATTGATGACGATGGCGGCATTCTTGTCAGGAAATGTTTTTGCAATCATCACGCAAGAAGTACCACAGCCATTGAAACAACAAATTCCGTTTCGACATTCAGTATTTTGACGACACTCCAACGAACACTTTGATGGTTCCGATTGAGCTTTGGACATCACGGCTGGACATTGTTGTTCGGATGATTCAGAGGACTCATTGCCAAGGCAGCAGTAGCCGATCGTCGGTGAATCCAT	.
TRINITY_DN49029_c0_g1_i1	.	.	.	.	.	.	.	GCACCCTAAAATCCGATATTTTAAAATATTATCCAAACAAATCATTCAATCGGTCACAAAGATATTGCGAAAGGATATTCGTGGATATTTGTGTTGATACCTTAATGGTATTCATTCAAAATCCGAACGGTTCGAAGTGTAGATATGAGAATATAGAATGAATGAACTCGGATATGTGAATGCGGTTAGTTGATGGTAACGTTCTCATATTTTCTGAGTACTGTTAGCTCATAAGGGCCTAACAG	.
TRINITY_DN4526_c0_g2_i1	.	.	.	.	.	.	.	TGGTAATTGAATCAACGCTCTTGAGCAAATCAACTCCATTCTCGTCAAAAAGCTTCTCGGATGGATCCGTACAGGTTCTCGGAATGATCACATGCAACTTCAGGTAACCGAGGGAAGCAGAAATCAGTCCAAAATAGTGCCTTCAAAAATTTCTGAATTAAATTCAGTTCCTCCATCTCGCATTGCTCACTGATGATCTTAC	.
TRINITY_DN4515_c0_g1_i1	.	.	.	.	.	.	.	CTTGCCTGAGGTGGCGTCCACAAATTCAACGGCTGCAGCTGCAGCTAGCAAAAGAACGAGCAGAGCATCGATTTCGAGGAGTCTAAGCCTGTCGGCCAAGAGGCTTGTTTGGTGATTACGGGATGAACGATGCATCGAGGATTGGGCCACGTCGGCTCTTGTCTCTCGACGTCGAGCTTGAGCTTGAGCTGGAGTTGGAGCTGGA	.
TRINITY_DN4506_c0_g1_i1	.	.	.	.	.	.	.	GTGAAAAGTGGAAATGAATCAATCTTTCGAATGAAGAAAAATTACTGATGAAAAAGGCTTGTTAAATTCTTCCAAAAAACTGAATATGGTTTATCACTGACGATAAGGTTTCAATAAGATCAGCTCAAATAATGAGTTGACTCAAAATCCGAGCATTTCAAAAAAAATCACGATTAAACTATCAAAAAATTCCGTGAAAATTCCGCACACCCAATTCCATGTCGTTGATAATTTTTCACAAAAACA	.
TRINITY_DN4501_c0_g1_i1	.	.	.	.	.	.	.	GTGGTATTCTACAAAGTTGTGATTGTAACCAATCCCCATAATTTATCGAATTCAAAGTATGTAAATGAATCGCTGGCAAAAATGAAGTAATAATGAATTCCTAAATATTCTGAAAAAAAACCTCAGAATTAAACAGTGGGAATGGCCGTTCACAGTATTTTCCCGGCTGTACGATATTGCGCGAAATACAATGAATACAAACGAGATAAACTAACGACCAAACGAGCCATTTAAAGGAATCACATGGAAACTCATCGAGATTTTCTTGCTAGATTGATGCGATCATGAGGTGATCACTGTGAGGTCACACTTCAGTCCGCTGACAGCTTGGAGAGTTGTGCGAGTGCTATTCTGTCATGAATATGTAGGTGTTGTCGATTATGCAAGAGGAATGATTAA…	.
TRINITY_DN4573_c0_g1_i1	putative medium-chain specific acyl-CoA dehydrogenase 10, mitochondrial [Toxocara canis]	Medium-chain specific acyl-CoA dehydrogenase, mitochondrial OS=Sus scrofa GN=ACADM PE=1 SV=3	PF02771.15^Acyl-CoA_dh_N^Acyl-CoA dehydrogenase, N-terminal domain^1-108^E:2.6e-27	COG1960^acyl-CoA dehydrogenase	KEGG:ssc:397104`KO:K00249	GO:0005759^cellular_component^mitochondrial matrix`GO:0016607^cellular_component^nuclear speck`GO:0003995^molecular_function^acyl-CoA dehydrogenase activity`GO:0050660^molecular_function^flavin adenine dinucleotide binding`GO:0070991^molecular_function^medium-chain-acyl-CoA dehydrogenase activity`GO:0055007^biological_process^cardiac muscle cell differentiation`GO:0019254^biological_process^carni…	GO:0016627^molecular_function^oxidoreductase activity, acting on the CH-CH group of donors`GO:0050660^molecular_function^flavin adenine dinucleotide binding`GO:0008152^biological_process^metabolic process`GO:0055114^biological_process^oxidation-reduction process	GCCCTTCTTCTCGCATTTCGTCTTCACATTCGACACATCTGAACCGGCGTTCGGCTCTGTCACTGCGTATGCAGCCATCATGGGCTCCTCGGTCATACGGCCGAGATACTTCTTCTTGACTTCCTCGGTAGCACCGATGATCAGAGGTGTTTCAGCGAAGTCGTTCACAGACAGGGCAGTGGCCATCGCCGCGCACCCGTAGGAAACTTCCTCGCAGATGATCACGTTCGAGAGGAGGTCGAGTTCCAGACCTCCGTATGCCTCAGGGATGGCGCCATTGAGGAATCCGTTAGCATGAGCCTTCTTGATGAAGGGCCATGGGAACTCTCCGGTTTCATCGTGATGGGGAGCAATTGGGATAACCTCTTCCTTAACGAACTTGCGGAGTGTTGATTGCAG…	DDQRELQSTLRKFVKEEVIPIAPHHDETGEFPWPFIKKAHANGFLNGAIPEAYGGLELDLLSNVIICEEVSYGCAAMATALSVNDFAETPLIIGATEEVKKKYLGRMTEEPMMAAYAVTEPNAGSDVSNVKTKCEKKG
TRINITY_DN17272_c0_g1_i2	hypothetical protein ASU_03963 [Ascaris suum]	.	.	.	.	.	.	TGGTCTTTCGTTCAACCTGTTTTCACCGAAACGTCGTTGTCACGCCACTTCAGTGTCATTAAACACCTCATCTTAATTGGCTAGTGCGCCTGTACAATGCAATTGCGATACGATGCACTCACGCGAATAACTTTGCCGTGTGAATAACTAACCTCGCTTTTACTGTCCATATGAATGAATGTAAATGTTCAGATGCAATGCAAGGACGATATATTATTACTATACTATTGATGTTACTTGTGTTCTGTTGTTATCTAACAATCAGCATAGCAGCCCAATATGATTCACATCGATCGAAAAGCCATCAGCTAGCTGCAGATACCTCCTCAGTTGCGGCTCCATCTTTCTCGGATTGCCTCATCAACAGTGACTCGATAACAGTGGCCGCCCTCAGTCAAC…	MNECKCSDAMQGRYIITILLMLLVFCCYLTISIAAQYDSHRSKSHQLAADTSSVAAPSFSDCLINSDSITVAALSQLYSLKNFWSYLLYRCSIGLYFVPVLVIILCKCKLINCDIRLMYGSMPDESL*
TRINITY_DN17227_c0_g1_i11	Putative 1-acyl-sn-glycerol-3-phosphate acyltransferase acl-2 [Toxocara canis]	Putative 1-acyl-sn-glycerol-3-phosphate acyltransferase acl-2 OS=Caenorhabditis elegans GN=acl-2 PE=3 SV=1	PF01553.20^Acyltransferase^Acyltransferase^93-219^E:9.3e-35	COG0204^Acyltransferase	KEGG:cel:CELE_T06E8.1`KO:K13509	GO:0016021^cellular_component^integral component of membrane`GO:0003841^molecular_function^1-acylglycerol-3-phosphate O-acyltransferase activity`GO:0016411^molecular_function^acylglycerol O-acyltransferase activity`GO:0016024^biological_process^CDP-diacylglycerol biosynthetic process	GO:0016746^molecular_function^transferase activity, transferring acyl groups`GO:0008152^biological_process^metabolic process	TTACCTTCGCATTATTTATTTCGATAAGTACAATGTTACAGTTGCAGTATCACACAAACAACCAATTATTATCTTAATTAATCACTTTTATCATGATTTAATTGCTGATTATATTTCAATTCAGCTTCTTTACTGATCCGATCATACGTTTCTATCATTACACTTCGAACTTTTTCTGTCAATTCAGGCACATCTTCGAGTTTCAAATCCTTCGTTGAAATCGGCTCCATAACTTCAGCAATAACATAACCACTGCTGTTGAAATACCTTTTTTCTTTATCATAAAACGGTTTATAAGAAGATATTACGATTGGAATGATTGGAATTGCAGCCTTAACAGCGATATTAAAAGCACCCTTCTTGAACGGCAGTAAGCCGCGCTCATGGTTTCGCGTTCCT…	MSICTAVIMADACECWYFLIISILLLSLLFSFVHINTKVEYFIKVTLLYLTILVDAILCCLVCTPAHFFGDPPKLIFNTFRVFSSWTGIKCDVRNIDNYTKVDRPYIVIANHQSSVDIVVLSHVWPPYCSIMMKKSLCWIPFFNYAAYLANTIFVDRQNHDKASQSIDECVNAIKHKNLSLFVFPEGTRNHERGLLPFKKGAFNIAVKAAIPIIPIVISSYKPFYDKEKRYFNSSGYVIAEVMEPISTKDLKLEDVPELTEKVRSVMIETYDRISKEAELKYNQQLNHDKSD*
TRINITY_DN17249_c0_g1_i1	cre-nsy-4 protein [Ascaris suum]	.	PF07062.11^Clc-like^Clc-like^12-187^E:1.8e-66`PF13903.5^Claudin_2^PMP-22/EMP/MP20/Claudin tight junction^15-176^E:2.3e-07	ENOG4110MIT^Clc-like	KEGG:cel:CELE_C01C10.1	GO:0005923^cellular_component^bicellular tight junction`GO:0016021^cellular_component^integral component of membrane`GO:0016020^cellular_component^membrane`GO:0005886^cellular_component^plasma membrane`GO:0005198^molecular_function^structural molecule activity`GO:0090136^biological_process^epithelial cell-cell adhesion	GO:0016021^cellular_component^integral component of membrane	CGCGTTGCTGAAATCTCGTAAGTGCCGACAATTCCTTTGATGAAACGATTGTCAGCTCTGTGTGAGAAGAAGAAGAATAGTCCAACAGCGATCGTAGACAAGAATGTTGTAAGTAGTGTAACAACGGTGAATATGAGCGATAACGAGCCATAGCAACACGAACATAAACCGATACATATCGACAGAAATGCTGTAAGCAACGCCAGTCCGAGTAGGATCAATGTGGCCGAATGCCACCCGTAGAATTTATGGCGATTCACTTCACCAACAGGACTGTTATCATCTTCGAGATCGAATGTTCCCGAATATTTGTCATAATCGAACTTGTAGACACAATGCAATGGCTCGCTGATTGTCGCATACCTTCTTAGCAGTACATTTGCATTACCATCTCTGCTG…	MSSVNVFGEKASILFALVLTLIGLGLNIAAILLPSWQVVNLREYNSIHEHGLWLDCTRHSRDGNANVLLRRYATISEPLHCVYKFDYDKYSGTFDLEDDNSPVGEVNRHKFYGWHSATLILLGLALLTAFLSICIGLCSCCYGSLSLIFTVVTLLTTFLSTIAVGLFFFFSHRADNRFIKGIVGTYEISAT
TRINITY_DN17249_c0_g2_i1	cre-nsy-4 protein [Ascaris suum]	.	PF07062.11^Clc-like^Clc-like^12-221^E:2.1e-78`PF13903.5^Claudin_2^PMP-22/EMP/MP20/Claudin tight junction^15-207^E:5.4e-08	ENOG4110MIT^Clc-like	KEGG:cel:CELE_C01C10.1	GO:0005923^cellular_component^bicellular tight junction`GO:0016021^cellular_component^integral component of membrane`GO:0016020^cellular_component^membrane`GO:0005886^cellular_component^plasma membrane`GO:0005198^molecular_function^structural molecule activity`GO:0090136^biological_process^epithelial cell-cell adhesion	GO:0016021^cellular_component^integral component of membrane	GACAAATTTATTCGGCATTGTAATGCTTTCCATCAATGAGCACATAATGAGAGGCAAGTAATTCTTCGAATACGATACAAATACAATCAAACGTAAATAAAGCGTAGCAACTGAAGAACGTACTGCTAAACTAAGTGTAATTATCACCATCACTAATAGTAAGAGATATTTTTTTTCGAAAAATATCACTCAAATCAATTTCGTTCAATTCCAACCGAAGATGGTTCAATTCCCTTCTCCGATCCACAGCTGAAACAAAAATATTGCATGTTTTCCAAAAATGAACTCAAAATATCCACTGAATGGCAGTAAAGTGCAAAAGAAGGAAACGAAAACATTTGAGAACAAGTCAAAATCAGCAAGTGAAATGCATCACATAAATAAACATCAAATTAACGA…	MSSVNVFGEKASILFALVLTLIGLGLNIAAILLPSWQVVNLREYNSIHEHGLWLDCTRHSRDGNANVLLRRYATISEPLHCVYKFDYDKYSGTFDLEDDNSPVGEVNRHKFYGWHSATLILLGLALLTAFLSICIGLCSCCYGSLSLIFTVVTLLTTFLSTIAVGLFFFFSHRADNRFIKGIVGTYEQRVGLAFFLEMAAALLHFLAFLTSLLFAYFSFSKKTGISDHYSLNRSSKTNMTNVARSMEFEPQMMYQQNIAASNLRPPYYTKHQEQYEKNVAESMPELGIRQFSNEVLSERVRRKSETCV*
TRINITY_DN17221_c0_g1_i9	anosmin-1 [Ascaris suum]	.	.	.	.	.	.	GGGGGAGAGACCCCGTCGGAAAGCAGTATGGACGGGAGGTTCCCCGAACATAACTTTAAATAAAAAATTAAATTGAAATCCTCCTACGAGAAGCACTGTTCTACAATATGATCCAATAAACTTCATATCGTTTAAGATCGGCCATAGTGCGGTGGGTAATGCAACAGATGAAACGTCATCATACGACAACGAATGCTAATCTTTATGTTCTACAGTGGCGATGGAGCGTTCGAAAAGATGAAGCTACAATGACTGATTGGCAGACCATTATGGTGGTATGTTGAACAGATGGATTGAATGAGATAGTATTCTTTGCTCGATTAATTACCTCAGACATGATCACGAATTTCAATGCAGTTTATAATACAATCACGAATACAGTACCATTATACTGAGAGT…	.
TRINITY_DN17262_c0_g1_i1	putative dynactin subunit 2 [Ascaris suum]	Probable dynactin subunit 2 OS=Caenorhabditis elegans GN=dnc-2 PE=1 SV=1	.	ENOG410XSZK^dynactin 2 (p50)	KEGG:cel:CELE_C28H8.12`KO:K10424	GO:0005813^cellular_component^centrosome`GO:0005737^cellular_component^cytoplasm`GO:0005869^cellular_component^dynactin complex`GO:0030286^cellular_component^dynein complex`GO:0000776^cellular_component^kinetochore`GO:0016020^cellular_component^membrane`GO:0005634^cellular_component^nucleus`GO:0000242^cellular_component^pericentriolar material`GO:0005876^cellular_component^spindle microtubule`GO:…	.	CAAACGGTTGAATTTCTGCTCGATAGTTTCTTCCTCTTCGGCACTCGGGCCAACCACCTCAAGCACATAAGCACCACTACCATATCCGGTCCGTCGTTTTCTCGCTATTGAGTCAGAAAAATCGACATGATCAGCATTCACCATACGTCCTTTGAAACGTTTCAGTGCAGTTTCCATGTCGATGTGGATGCGTTCCACTTCTTCGGAATTTTCAGTTGACTCTTCTTCACGCAGATGTTGCTCATCTTCTGGCAAATCCTCTGTCTCATAAACGTCTTCGGTTTGGACCGACATTTTCTCAACTGCAATTATCAGTTAAGGAAAATGCACAGCCTACAG	.
TRINITY_DN17262_c0_g2_i2	putative dynactin subunit 2 [Ascaris suum]	Probable dynactin subunit 2 OS=Caenorhabditis elegans GN=dnc-2 PE=1 SV=1	PF04912.13^Dynamitin^Dynamitin^6-356^E:8.5e-58	ENOG410XSZK^dynactin 2 (p50)	KEGG:cel:CELE_C28H8.12`KO:K10424	GO:0005813^cellular_component^centrosome`GO:0005737^cellular_component^cytoplasm`GO:0005869^cellular_component^dynactin complex`GO:0030286^cellular_component^dynein complex`GO:0000776^cellular_component^kinetochore`GO:0016020^cellular_component^membrane`GO:0005634^cellular_component^nucleus`GO:0000242^cellular_component^pericentriolar material`GO:0005876^cellular_component^spindle microtubule`GO:…	.	TTTTTTTTGAAGTTTCGAAATTTATTCATGAAATAAACGTTTCAAGAACAACGAACGAGATTGGAAAGCAGTCACCAATGAGTTGTGTGAATTACGATATCCTTATTGTTAGCAGTGCTACGGATTGGACACAGAAATAATGACGGACTCAAAGAGTACACAGACAACAAGCGATTTCATTTTCATTTCATTCATTACAAGCGACAGCAACAAACATAGCAACTTGCGTTCAATGCCCCCTTAATCATTTATAAGCGTCTTCTACCACTTCATCGCAGCTTATGAACCTTATTCATCTCAGATTTTTGGGCGAAAACAGAATTCTCTTCGAACAATTTTTATAAAATCAATCTTGTTCTCAGTAATGGCTATATCAAGCGAGAAAAAAGTTACATTAAC…	MSVQTEDVYETEDLPEDEQHLREEESTENSEEVERIHIDMETALKRFKGRMVNADHVDFSDSIARKRRTGYGSGAYVLEVVGPSAEEEETVEQKFNRLNYELIELAEAVKEEREHGTDKQSVVKGEDVIEMLETIRTIHLSKTSPQQPTDVAKGTETAPAPSETGMSSSAKSGLTGDDNRLVVLENRLKRLERFVCGGCDTVDDLTKKLSRVPLAETMEDLRMRVQLLHPTHVDGLHSRINQVLAKLKQVEEKKLEKTDSDFEEKVSNLYELMSKWDNTCVGLPSAVQRIHGLQKLHEQAQQFSTRLSQLVGVRAQLVKSMESEQMAMFDFRQQAHEAIDKLNSDIQKINERIEKIKM*
TRINITY_DN17300_c0_g1_i2	.	.	.	.	.	.	.	CTGAATAACAACAATTTTGGTGATATTGTTTCGACTTTCAAAAAAAGCGTCGCTTGTCAATATCCTTAAAAATATTTCAAAAACGAGTTGCCCATTAAAGCAGAAAAAAATGATGGATGCGGTAAAATATATTGTAAAGGAAACAAAACGAAATAACAGACAACAGAACAACGAACAGGGTTTCGATGAGGACGAGTGGAAGGGGAGAGATTCGATATGACCTTAAATTAAAAAATGGCACAATACACTGCACAAGATTTACGTGAACTGATAACGGTCCATTTCAATTTGCATAAATAA	.
TRINITY_DN17300_c0_g2_i1	.	.	.	.	.	.	.	ATATTGTTTCGACTTCCAAAAAAAGCGTCGCTTGTCAATATCCTTAAAAACATTTCAAAAATGAGTTGCTCATTTGAGCAGAGGAAAATGATGGATGCGGTAAAATATATTGTAAAGGAAACAAAACGAAATAACAGACAACAGAACAACGAACAGAGTTTCGGTGAGGAAGAGTTGAAGGGGTGGGGATTCGATATGAACTTAAATTAAAAAATGGCACAAT	.
TRINITY_DN17300_c0_g1_i3	.	.	.	.	.	.	.	CTGAATAACAACAATTTTGGTGATATTGTTTCGACTTTCAAAAAAAGCGTCGCTTGTCAATATCCTTAAAAATATTTCAAAAACGAGTTGCCCATTAAAGCAGAAAAAAATGATGGATGCGGTAAAATATATTGTAAAGGAAACAAAACGGAATAACAGACAACAGAACAACGAACAGAGTTTCGGTGAGGAAGAGTTGAAGGGGTGGGGATTCGATATGAACTTAAATTAAAAAATGGCACAAT	.
TRINITY_DN17300_c0_g3_i1	.	.	.	.	.	.	.	CTGAATAACAACAATTTTGGTGATATTGTTTCGACTTTCAAAAAAAGGTCGCTTGTCAATATCCTTAAAAATATTTCAAAAACAAGTTGCCCATTAAAGCAGAGAAAAATGATGGATGTTTTAAAATATATGAAGGAAACAAAATGGAATAACAGACAACAGAACAACGAACAGGGTTTCGATGAGGACGAGTGGAAGGGGAGAGATTCGATATGACCTTAAATTAAAAAATGGCACAATACACTGCACAAGATTTACGTGAACTGATAACGGTCCATTTCAATTTGCATAAATAA	.
TRINITY_DN17297_c0_g2_i1	.	.	.	.	.	.	.	GGCAGTAAACATTTATTTCTCATTTAACAAAATGTGTTATGAAGTGAACATTCACAACAAGAAACAAGTGAGTGTAACTGTCGTTTAAAAACGAATAAATAAACAAACAACAAATTCATCGCACAAAACAAAACAATTATAAACAATAAAAATGCATTTCGTGACCAAACGAAATTTATGTTCATTGTCAACGTCTTAACAAGACAATATATAATGATCGAGAAACGATGAAGTCATTCAAATCATACAATAAACAGACGGTGACTATAGAGATGAGTGACAGCTACCTGTCTTCCTCTTGCCAACTTCATCATGCAAACACACTTGAAGTGGCATGATGAATGAGGCAATGAAACTTTCATTATTATCTTTAGCAAAACAAAATTAATGCATTAAAAA…	.
TRINITY_DN17217_c0_g1_i1	hypothetical protein ASU_04776 [Ascaris suum]	.	.	.	.	.	.	CTAGTTTTTTTCTCTGTCAAATGGTGACTAAATGCAAAATAAATTTAACTATTTTTGTAAGATTCTAAAGCATTGTACAAAAAAGTTAAGTGCTTCGTTTTTGGGGTCAACTTGATCTCAGCAATTGGAAGCGCAAAACACGAAAGATAAGAATATCTTCAACTGAAATGTTTGCTAATGTGCCATTTTTATTTGTTTTACCTTAAAAGCTCAACATTTCCAATGAAAGTGCGCCACACGTCGAATGCAGACTTGGAATTCTCACAAGGTTGTTCATGACACTCGATTGAGGGTTTTTTCCTGTAGAGTAGAAGGAAAACGTAAATACTAGCCATTAATTATGGGAACAAGTTATTCACAGTGTAATGGAGTGGATGCTGAAATCAAGTTGGAATTTTT…	MSTSDDNEVAERTKRPVEILEDDVSIISVSNPYGQLKSILLRVLLAVIFLGLGVGAVVYSVANSEENSTTSTENKTVEEYFDIYLNQKCKKGLFTMEHLLFTTKGNNISESQRIRFETDSAWIQDNTNQRLYFRIGLTEENWIFTDYVHSTFTVHSTKKNCTKNYGVPYERYITNLGLTNLRKSDRNERIFMHGIYEAVTLYDGPANEYVTVSGIHPAVIFGYSNPNNGITYGWELYFPHTQNTSLYHMEFSFANMTNGRPADIDIFYDYPPACERNIVNDTNPLLNLYNRFSGI*
TRINITY_DN17206_c0_g1_i1	.	.	.	.	.	.	.	GATTAGATGAAATTGATGAAAAATTGCGCATTATTCCGCTATCCTCAAAATCCTCTCAGGACGGTCTTGTACGACCATAAGGAAGAGTAAGTTTTTATGGCGCTTCCGAGTGTTTTCCTAGGACGAATGGCGGCTTTCTGCGTTGAATATCACCGTACAGCCAGAATGCATCATGTACATCATGATAGAAAATATCGTCACAATGAAAATTCTGTAGAATACTGCACACATTTATCACTTTGAAACATACCAGTGATGACCAAAACATTGATCAAAACTGATCACTGACAAAAGCCATGCAATCCATTAATCATAGAACTCACATACCCAT	.
TRINITY_DN17206_c0_g1_i2	.	.	.	.	.	.	.	GATTGGATGAAATTGATGAACAATTGCGCATTATTCCGCTATCCTCAAAATCCTCTCAGGACGGTCTTGTACGACCATAAGGAAGAGTAAGTTTTTATGGCGCTTCCGAGTGTTTTCCTAGGACGAATGGCGGCTTTCTGCGTTGAATATCACCGTACAGCCAGAATGCATCATGTACATCATGATAGAAAATATCGTCACAATGAAAATTCTGTAGAATACTGCACACATTTATCACTTTGAAACAATTCAGTGATGATCAAAACATTGATCAGAACTGATCACTGACAAAAGCCATGCAATCCATTAATCATAGAACTCAC	.
TRINITY_DN17271_c0_g2_i1	C. briggsae CBR-IFA-1 protein [Caenorhabditis briggsae]	Intermediate filament protein ifa-1 OS=Caenorhabditis elegans GN=ifa-1 PE=1 SV=2	.	ENOG410Y2H6^Lamin A C	KEGG:cel:CELE_F38B2.1`KO:K18585	GO:0005737^cellular_component^cytoplasm`GO:0005882^cellular_component^intermediate filament`GO:0005198^molecular_function^structural molecule activity	.	GTGACGAGCAAAAACACCATCAATATTTGACTGCTGTTAAAGCATAAATGCGTTGATAATGAATACTAGAAAGATTCAACAGTTAGTAACAGATTATGAAGCGTGTGCATTGACTGTCGGTGAATTAATATCTATCTATGAACTACTTGAACGTTGTATATGAGTGGCTCGTTCCTCTCCTTCGCGATTATAGAGGACTGTTTGAACGTTCGATCCAGATCCGAAAGAATCAGCCGCATCGTAGACGAGTTGATCGGGAGGTGAGGCAACTCCTTGATTGTGAGCGAATACTCGAACAGTTTTCCCGGCTCTGAGCACGAAGTCTTTCGGGAATGTGTAAACGATCTCTTTCTTGCTGTCGATCCTCCTCTTCACTTTCCACTCTCCGATGGGC	.
TRINITY_DN17298_c0_g2_i1	Bm2314 [Brugia malayi]	Collagen alpha-6(VI) chain OS=Homo sapiens GN=COL6A6 PE=1 SV=2	PF00092.27^VWA^von Willebrand factor type A domain^50-205^E:1.6e-22`PF13519.5^VWA_2^von Willebrand factor type A domain^51-158^E:1.2e-12`PF00092.27^VWA^von Willebrand factor type A domain^259-435^E:1.3e-25`PF13519.5^VWA_2^von Willebrand factor type A domain^260-372^E:1.6e-09	ENOG410Y0KT^collagen, type VI, alpha 6	KEGG:hsa:131873`KO:K06238	GO:0005581^cellular_component^collagen trimer`GO:0005576^cellular_component^extracellular region`GO:0005578^cellular_component^proteinaceous extracellular matrix`GO:0007155^biological_process^cell adhesion`GO:0030574^biological_process^collagen catabolic process	.	GCTTTATATCACCAAGCAAATAACACTTATACATATCGTATGAGTTCCGGAATACGGACCGAACACGATTTTAAGATAATTTTTGATTTGAAAAATGCTAAGCTTCACATAATTCATAAGTAAGAGAGCATGACCTACTTAAGGAAAGTCGAAAACGAAAATATAATGAACGTTTTATTAACATTATCTGTGTCATAAAATCTTTTTTGATAACCATTCATCAAAATAATGATAATCACCATCAAGCGAGCATTATTAATTCGAACAGTTAAGTAAGCAAGCAATCACATGCACGGTAAGTTACGGCTTCTTAATTCCTCAACCAATTCACCAAAATTACGTTCGTTGTAAACACTCTTGAGATTGTCTGCGATTGAATCCAATGTATATTCGTTCAGT…	RCAIVERISALHTFTTMARHHLIALAIALTFVYVKTQTRKPIFPVSCYMNVLVILDRSDSVKGGFNRSRDFVADVSNELNIGPNAHRVAMIVYSGLNYRREVFKWNFAKSTADFQKTVRGLRAIGGTTNTKKALELGLELMDSRNKTIPTIIMVVSDGRSADDPKEPAKALQDIPNTWVFAAATGDPLLADKKELTVITGDVNHVILQSGRTLATDITRKLLRAAQEKCRTTTTSTTTTTTTTTTTTTTINPISGCELDLVLVMDLSTTTSPVYERYKEMSQQLIDRLLIGPRYTRVALITFSSVGKSRTHFNLDRYDTAHQVIEAIMRVESSGGTTAVGEGIRLAVAQADERMGARPKNIAKKVMLIFTDGWSNKGPDPEKMSDDAKAAGFKLYSISY…
TRINITY_DN17228_c0_g1_i1	.	.	.	.	.	.	.	ATTGAATGACCAAGATTTCGTAGTCTTCAAATTCGATCAGTACCTAACATTTGCGCATATACGCTCTGATTTGTCGAAAAATTTGAGCACTAACATTGATGCTGAAAGAAATCGTCATTCAAGGAACAATTAAACTTAACAAATGAGTTATCGTTTAAGCAAACATTATATTCTGCATAAACGTTCACTGCTGAATTTACAAGTGCGTGCCACTCATCGATTCCATTGTTGAGCTCGATCAGCGTATGGTAAACGATATCCATCCATTTGCTGTTGATCAGATCCACCCGTTTCCTCACTGCTCGCACTTTCGTCACTTTCGTCGTTCCGTCCACCAAACATAAAGTTCGGGTTTTCGAACTGTTTTCCCAATGCTTTCAGCTCCCTAGGTAGTGAAAA…	.
TRINITY_DN17280_c0_g1_i1	.	.	.	.	.	.	.	ACGCTCTCCGAGATCCGAACGCATTATGGCCAAAGGGAGTGGTACCCTACATAATCCACGGTTCATTTGACAGTCGGGAGTGAGTTACTTTGTGTGCGAATGAGTTAAAAATATATAAACAGTCCGTTGATCAGACAATCTTCAAAACGTTAATCAGTTACACCGATTCGATATCACTTGATCATGCCTTACGCACTGATTTACAGTGGACTGAGTCTACGATGGCAAACAGATGCCTTTTAGATGTTGGCAGACTAGGCAGGATTTTATTATTAATGTTATTATTATGTTTTTAATAATAATAACAATTATAATAACAGCAATAATAATGATAATAATAGTAATATAATAATAATAATAATAATATTATTATAATATAATAATAATAATAATTAATAG…	.
TRINITY_DN17224_c0_g1_i1	.	.	.	.	.	.	.	ATTAAAAATTTCTTCGTCACTTAGAAGAGATATTGAGATGCTGATACAGAGAAAAAGAAAAACATGGAATTCATGATACAATAACTTCAAGTGTTTTTTGCGGTATTATTATTGCAGATTGTTGAAGTTCGTCAGCAAAGGTAAACTGTACGCTACAGGTGATTATCGATTATCACTGACGTTTTATTATTTCATTGAAATTATCCTGTTTTATTGCAATCGATAGGTTTACTTATTCTCTGTTGTAACGGGACAGCTGCCCTCACCAGCGGACAACTGGTTTTGAGTACGATCATCTCAGACCAGTTACTTCGACAGTGAATCGCCTTAAAAAGCCATTGCTCCAGGTACGGACCTTTCCTTCATCGTGATTCCCTGTCAAGTTGCCTTCGTTTTGGC…	.
TRINITY_DN17279_c0_g1_i1	flap endonuclease 1 [Ascaris suum]	Flap endonuclease 1 OS=Brugia malayi GN=FEN1 PE=3 SV=1	PF00752.16^XPG_N^XPG N-terminal domain^1-107^E:3e-33`PF00867.17^XPG_I^XPG I-region^146-233^E:5.2e-29	.	KEGG:bmy:Bm1_49605`KO:K04799	GO:0005739^cellular_component^mitochondrion`GO:0005730^cellular_component^nucleolus`GO:0005654^cellular_component^nucleoplasm`GO:0003677^molecular_function^DNA binding`GO:0004527^molecular_function^exonuclease activity`GO:0048256^molecular_function^flap endonuclease activity`GO:0046872^molecular_function^metal ion binding`GO:0006309^biological_process^apoptotic DNA fragmentation`GO:0006281^biolog…	GO:0004518^molecular_function^nuclease activity`GO:0006281^biological_process^DNA repair	TAAAGATAAAAATGGAACAAATTCTGCGTTACCAATCAAAATGAAATCTCAAATTCTCCAATACTAAGAAAGAATTTCTCACGAAAATGTCTGATAAATGATCTGTATTCCAGATGCATTTTCATATCAAGACTGAAATGAGGTGAAACAAATTTCGAGATACAATCATGTACTGAACTGATATTTGATATCGATAAATATACAAGCCGTCAACACATTCACACAAATAACATCGAATTAATTTAAAAGATATTAACACTGAATCAAACAATCAAAAACTACCGCTCAGTATTGCATTCACAATAAAACTGCTTAGAATCTCATTGCAATGTGTGCACCAACAATTTTAAAACTCAGCATATTACACGACACAAATGCTGATACTTCACTGGATGAATT…	MGIKDLSKVIGDHSPTSVKLNEIKNYFGRIVAIDASMCLYQFLIAVRQGGNQLQDESGETTSHLMGMFYRTVRMITNGIKPVYVFDGKPPEMKSEELVKRAERRAEAEKQLADAKEKGDTIAVEKFDRRLVKVTKEQNEESKKLLRLMGVPVVEAPCEAEAQCAALVRSGKVFATATEDMDALAFGTKILLRQLTASEMKKLPVKEINLDQVLKDFEMDMPQFVDLCILLGCDYTKTIRGIGPKKAFELIQKHKTIENVLENIDTEKYPVPENWQYEEARRLFIKPEVDSCENLTLQWGKPDIDAIVQYLCGEKNFSEERIKSSLQRMEKGRQSGQQGRIDSFFKVQSTVRTEPTAAKRKATDTKEKQKETKKRGSNLAKKLKK*
TRINITY_DN17279_c0_g1_i2	Flap endonuclease 1 [Toxocara canis]	Flap endonuclease 1 OS=Brugia malayi GN=FEN1 PE=3 SV=1	.	.	KEGG:bmy:Bm1_49605`KO:K04799	GO:0005739^cellular_component^mitochondrion`GO:0005730^cellular_component^nucleolus`GO:0005654^cellular_component^nucleoplasm`GO:0003677^molecular_function^DNA binding`GO:0004527^molecular_function^exonuclease activity`GO:0048256^molecular_function^flap endonuclease activity`GO:0046872^molecular_function^metal ion binding`GO:0006309^biological_process^apoptotic DNA fragmentation`GO:0006281^biolog…	.	TAAAGATAAAAATGGAACAAATTCTGCGTTACCAATCAAAATGAAATCTCAAATTCTCCAATACTAAGAAAGAATTTCTCACGAAAATGTCTGATAAATGATCTGTATTCCAGATGCATTTTCATATCAAGACTGAAATGAGGTGAAACAAATTTCGAGATACAATCATGTACTGAACTGATATTTGATATCGATAAATATACAAGCCGTCAACACATTCACACAAATAACATCGAATTAATTTAAAAGATATTAACACTGAATCAAACAATCAAAAACTACCGCTCAGTATTGCATTCACAATAAAACTGCTTAGAATCTCATTGCAGTATGTGCACCAACAATTTTAAAACTCAGCATATTACACGACACAAATGCTGATACTTCACTGGATGAATT…	.
TRINITY_DN17290_c0_g1_i1	synaptophysin synaptoporin family protein [Ascaris suum]	.	PF01284.22^MARVEL^Membrane-associating domain^38-161^E:5.3e-09	ENOG4111IAF^CKLF-like MARVEL transmembrane domain containing	KEGG:bta:533671	GO:0005615^cellular_component^extracellular space`GO:0016021^cellular_component^integral component of membrane`GO:0045121^cellular_component^membrane raft`GO:0005654^cellular_component^nucleoplasm`GO:0019911^molecular_function^structural constituent of myelin sheath`GO:0006935^biological_process^chemotaxis`GO:0001766^biological_process^membrane raft polarization`GO:0042552^biological_process^myel…	GO:0016020^cellular_component^membrane	GCCTCTTCTCTCATTTTTATCATATTCTCTCGGTTTATATCATTTGATTTGCAAATACCGAATAAACATCCCATTTGCATTACAGCTGATTATAATATTCACGTGAGTAATGACAAATTAACTCCCTCGACACTTTAATAGTAATCTTTATGCAATCAACGAGGAATAATTCCGCACTGAATGCGCAATTTTCCACGAAAGAAACATACAGATCACTCATCGTATACACCGAAATCCCCTCAGAAAGTGTATAAATATTTACATCTTTCATATCATAAATCATAAGCAGTTGATAATATTCATTATTGTAAAACAATATATTGGTTACAGGTTACAATAAAACCAACAACAGCAACGATAATAATAATAACATAGTAATAGTAGTAATAATATAATAGT…	MANSNDRYATRTTVVTSQERIQPTVFVEIERPELDIGYLRTLSGLVKCIAIALDFVCFICLLVGGPGYYTATGGATFVAVTGMTISLTLLCLYLFRVVDVLSQVPWITCEMIFCFMWTVLYFICGCVLAVAAAQLRAVTGFGAASFFAFGAMCTYAFDCYLKFLAWRNNEIATGGGPVDIYGDSANAETGLRKRINVTQS*
TRINITY_DN17285_c0_g1_i1	.	.	.	.	.	.	.	GTGCTCTCATTGAACTCAGTTGAAAAAAAAAAACGGAATCCTGAACCGAATGAAAATTTTCGAAACAAAAATGGTCAGAGAGTGGGAAATAGAAGTTGAACGACTGAAATTAGGAAAATCGACGACCTGAAATATGTCAGCAGTAATAAAAAGGCAATTAATTTTTAAAAAAAGAATGGCACGAATTGTGGATGATAACATTATGATTAAGGCGGCCGAAACAAAAAATTCAAAACCTGAAACAGTGGTGAAACGCATAGGATTAGA	.
TRINITY_DN17285_c0_g2_i1	.	.	.	.	.	.	.	GTGCTCTCATTGAACTCAGTTGAAAAAAAAAAACGGAATCCTGAACCGAATGAAAATTTTCGAAACAAAAATGGTCAGAGAGTGGGAAATAGAAGTTGAACGACTGAAATTAGGAAAATCGACGACCTGGAATATGTGAGCAGTAATAAAAAGGCAATTAATTAAAAAAGAATGGCACGAATTGTGGATGATAACATTATGATTAAGGCGGCCGAAACAAAAAATTCAAAACCTGAAACAGTGGTGAAACGCATAGGATTAGA	.
TRINITY_DN17285_c0_g3_i1	.	.	.	.	.	.	.	GTGCTCTCATTGAACTCAGTTGAAAAAAAAAAACGGAATCCTGAACCGAATGAAAATTTTCGAAACAAAAATGGTCAGAGAGTGGGAAATAGAAGTTGAACGACTGAAATTAGGAAAATGGACGACCTGAAATATGTCAGCAGTAATAAAAAGGCAATTAATTAAAAAAGAATGGCACGAATTGTGGATGATAACATTATGATTAAGGCGGCCGAAACAAAAAATTCAAAACCTGAAACAGTGGTGAAACGCATAGGATTAGA	.
TRINITY_DN17285_c0_g4_i1	.	.	.	.	.	.	.	GTGCTCTCATTGAACTCAGTTGAAAAAAAAAAACGGAATCCTGAACCGAATGAAAATTTTCGAAACAAAAATGGTCAGAGAGTGGGAAATAGAAGTTGAACGACTGAAATTAGGAAAATCGACGACCTGAAATATGTCAGCAGTAACAAAAAGGCAATTAATTAAAAAAGAATGGCACGAATTGTGGATGATAACATTATGATTAAGGCGGCCGAAACAAAAAATTCAAAACCTGAAACAGTGGTGAAACGCATAGGATTAGA	.
TRINITY_DN17285_c0_g5_i1	.	.	.	.	.	.	.	GTGCTCTCATTGAACTCAGTTGAAAAAAAAAAACGGAATCCTGAACCGAATGAAAATTTTCGAAACAAAAATGGTCAGAGAGTGGGAAATAGAAGTTGAACGATTGAAATTAGGAAAATGGACGACCTGAAATATGTCAGCAGTAATAAAAAGGCAATTAATTAAAAAAGAATGGCACGAATTGTGGATGATAACATTATGATTAAGGCGGCCGAAACAAAAAATTCAAAACCTGAAACAGTGGTGAAACGCATAGGATTAGA	.
TRINITY_DN17291_c0_g1_i1	Protein-lysine methyltransferase METTL21D [Toxocara canis]	Protein-lysine methyltransferase C42C1.13 OS=Caenorhabditis elegans GN=C42C1.13 PE=3 SV=1	PF10294.8^Methyltransf_16^Lysine methyltransferase^31-195^E:2e-30`PF06325.12^PrmA^Ribosomal protein L11 methyltransferase (PrmA)^66-112^E:0.00011`PF13489.5^Methyltransf_23^Methyltransferase domain^68-169^E:6.9e-08`PF03848.13^TehB^Tellurite resistance protein TehB^68-153^E:6.2e-06`PF13649.5^Methyltransf_25^Methyltransferase domain^72-157^E:1.8e-06`PF08241.11^Methyltransf_11^Methyltransferase domai…	ENOG4111MAT^peptidyl-lysine trimethylation	KEGG:cel:CELE_C42C1.13	GO:0008168^molecular_function^methyltransferase activity	GO:0008168^molecular_function^methyltransferase activity`GO:0008152^biological_process^metabolic process	ATGGGGTTATTTTTATGTCTGATAAAACGAATCACATGAATCAATGGATCCGAATAGAAAGGATCGAGATCAGTTGCTGGCACTTCGGTAACAATAAAATATGACTGTAAACTTTCGAAGAAGCACTTCTGCGCCGTGCATGCTTCTCCAATATCACGTTCTTCGTAGACACATAAAAATTCGTCTGCGTCTATTGCACAAAGACTTTTCATCAGACTTTGAACACCCTTGAGATAATAGATTGCATCCACCAGAAGAACCACATCATAGTGATTCGTTAGAAGCGGAGGCTCATTCCAATCAAACGCCTCAATACTGACACAACCCGTTGTCGCCTTCAGGAACTGCTCATTTTTTGAAACGTTCAGCTGAATTAACGACAAACGTTCGCTGAGATCT…	NLYSLHLQVASKVMQCDEDEQYFVREIELDDKEELRIYQEVNSDVGGVVWDSSIVACYYFLKNRHYWKNKKVLELGCGTGICSIVLAMLGAQVNATDLSERLSLIQLNVSKNEQFLKATTGCVSIEAFDWNEPPLLTNHYDVVLLVDAIYYLKGVQSLMKSLCAIDADEFLCVYEERDIGEACTAQKCFFESLQSYFIVTEVPATDLDPFYSDPLIHVIRFIRHKNNP
TRINITY_DN17235_c0_g1_i1	.	.	.	.	.	.	.	TGATTCCTTTTATATCAATCAATATCATGTTACGTCTGTACAACAGCTCATTTTTTGAATCAATATTCAGTTACGATTCCACTCCAAACGAAGACCAGTTTCACAATTGAATGAATTTATTCAAGAGAAAACGATTAAAACAGCAGAAAAATCTTCTTCTAGGACGTTAAGCCTCATATCATTTCATTTTTAACCGGCGACTACTTTTTTTCAAGGGGTAACAGTTGCACCAATCACGACATCTTCGACGAATCCTGAGTTTCTGCTACAGAGAATGCAACCCCTCCAACACGCCACAGGTTATTTGAACTGGAAGTGAGCATAGGAACTACGGAACAATTGAGTAGGGCGTTCTGTTAATCTGGAGAGAGGCTGAACTGGCAACGAAATTTCGAAAAT…	.
TRINITY_DN17235_c0_g1_i2	.	.	.	.	.	.	.	TGATTCCTTTTATATCAATCAATATCATGTTACGTCTGTACAACAGCTCATTTTTTGAATCAATATTCAGTTACGATTCCACTCCAAACGAAGACCAGTTTCACAATTGAATGAATTTATTCAAGAGAAAACGATTAAAACAGCAGAAAAATCTTCTTCTAGGACGTTAAGCCTCATATCATTTCATTTTTAACCGGCGACTACTTTTTTTCAAGGGGTAACAGTTGCACCAATCACGACATCTTCGACGAATCCTGAGTTTCTGCTACAGAGAATGCAACCCCTCCAACACGCCACAGGTTATTTGAACTGGAAGTGAGCATAGGAACTACGGAACAATTGAGTAGGGCGTTCTGTTAATCTGGAGAGAGGCTGAACTGGCAACGAAATTTCGAAAAT…	.
TRINITY_DN17203_c0_g1_i1	Ras-related protein Rab-1A [Toxocara canis]	Ras-related protein Rab-13 OS=Danio rerio GN=rab13 PE=1 SV=1	PF00025.20^Arf^ADP-ribosylation factor family^7-165^E:1.9e-16`PF00071.21^Ras^Ras family^8-168^E:1.2e-54`PF08477.12^Roc^Ras of Complex, Roc, domain of DAPkinase^8-123^E:1e-30`PF01926.22^MMR_HSR1^50S ribosome-binding GTPase^8-90^E:3.4e-05`PF04670.11^Gtr1_RagA^Gtr1/RagA G protein conserved region^8-137^E:8.2e-05	.	.	GO:0005783^cellular_component^endoplasmic reticulum`GO:0005794^cellular_component^Golgi apparatus`GO:0005525^molecular_function^GTP binding`GO:0015031^biological_process^protein transport`GO:0007264^biological_process^small GTPase mediated signal transduction`GO:0016192^biological_process^vesicle-mediated transport	GO:0005525^molecular_function^GTP binding`GO:0003924^molecular_function^GTPase activity`GO:0007264^biological_process^small GTPase mediated signal transduction	GGGTCAAAAAATGCTCTAAGATTTACTGTACTTTTCCAATTCTAGACCATATAAATTGTTTACCGACTCTCAAACAATTTTGAATGTTGCTCAACTATGTTATAATTCTATATTTAGTATTCCTCGAAAGACCTATATGAAGTGAATAAATTTTGGATTCATTCCGGAATGCAAAAGAATTCTCCCATCAAAAGGTTGCCTCGCATATAATGATTTGCAAATGTTTTTGAAAGCAGTTTAGAATATTGCAGAGGATATTGAGATACATTTGGAGAGCATCACAAAGATCAAACAAAAGCTGGCGGTGGAGCGGATGAACAGCACGACGATATAATCGACTTCCTCTTGTCGGGTAACGATACACCGTCAACGTGAAACGCTGAACTCAAATGGTCGTCA…	MSYNYLFKIVVVGDHNCGKSCILLRFAENSFRHDHISTLGVDFKLKTIKLGRDKIRLELWDTAGMERYRTIYNSYYHSAHGVMCVYDLTDERSFENLQSYWLKEIRSNAPSNAVLMLVGNKADLEDQRKVDFDRAEQLASRLGVSLYEVSAKTGINCEEAFQNLAAAMRDRLLVSNMHSDSEDDDHLSSAFHVDGVSLPDKRKSIISSCCSSAPPPAFV*
TRINITY_DN17203_c0_g2_i1	Ras-related protein Rab-1A [Toxocara canis]	Ras-related protein Rab-13 OS=Danio rerio GN=rab13 PE=1 SV=1	PF00025.20^Arf^ADP-ribosylation factor family^7-130^E:3.6e-16`PF00071.21^Ras^Ras family^8-150^E:3e-48`PF08477.12^Roc^Ras of Complex, Roc, domain of DAPkinase^8-123^E:3.9e-31`PF01926.22^MMR_HSR1^50S ribosome-binding GTPase^8-91^E:1.3e-05`PF04670.11^Gtr1_RagA^Gtr1/RagA G protein conserved region^8-136^E:4.6e-05	ENOG410XPUI^member RAS oncogene family	KEGG:dre:373105`KO:K06109	GO:0005923^cellular_component^bicellular tight junction`GO:0031410^cellular_component^cytoplasmic vesicle`GO:0030659^cellular_component^cytoplasmic vesicle membrane`GO:0030139^cellular_component^endocytic vesicle`GO:0032593^cellular_component^insulin-responsive compartment`GO:0030027^cellular_component^lamellipodium`GO:0016328^cellular_component^lateral plasma membrane`GO:0043005^cellular_compone…	GO:0005525^molecular_function^GTP binding`GO:0003924^molecular_function^GTPase activity`GO:0007264^biological_process^small GTPase mediated signal transduction	AAAATCTTTTTGAAATCCCACTAGTGCAGCACACCTCGTATAATGAAACACCAAGACGACTTGCTAATTGCTCTGCACGATCAAAGTCCACTTTGCGTTGATCTTCCAAATCAGCTTTGTTACCCACCAGCATAAGCACTGCGTTCGAAGGCGCATTACTTCGAATTTCTTTCAGCCAATAACTTTGTAGATTTTCGAAAGAGCGTTCATCAGTTAAATCATAAACGCACATTACTCCGTGTGCTGAATGATAGTACGAATTGTAAATAGTCCTATATCGTTCCATTCCTGCTGTATCCCATAATTCAAGACGAATTTTATCACGACCCAATTTAATGGTTTTTAATTTGAAGTCAACACCCAGTGTGCTTATATGGTCGTGTCGAAATGAATTTTCGG…	MSYNYLFKIVVVGDHNCGKSCILLRFAENSFRHDHISTLGVDFKLKTIKLGRDKIRLELWDTAGMERYRTIYNSYYHSAHGVMCVYDLTDERSFENLQSYWLKEIRSNAPSNAVLMLVGNKADLEDQRKVDFDRAEQLASRLGVSLYEVCCTSGISKRF
TRINITY_DN17213_c1_g1_i2	.	.	.	.	.	.	.	GGTACCAAAAAATAATGGTGTTAGTGAGCAAATTTGAGGATACGGGGGGTTTGAAAATGGTACCATGATATTAGGGTGGCTCAAGTTAATATATCTTCAAAAATCGGCTATATCTTTTGAACTAAGCAAAACCTCTCGGCAATTCATATACCGTTCGAAAGCTGAGATTCTGCTAAATCCAATGGTACCAAAAAATAATGGTGTTACTGGGCAAATTTGGGGATACAGGCGGTTTGAAAATGGCACCCGTGATCTTCAGGTGCCTCAAATTAACATTCTATTTAGTGTTAAAGTTTTACTGTTAAAGTTTGAGCGAGTGTGAGAGTATTCAAATACAAATGCACGAATTGAA	.
TRINITY_DN17208_c0_g1_i1	Transmembrane protein [Toxocara canis]	Transmembrane protein 145 OS=Xenopus laevis GN=tmem145 PE=2 SV=1	PF10192.8^GpcrRhopsn4^Rhodopsin-like GPCR transmembrane domain^179-434^E:1.3e-65	.	KEGG:xla:495696	GO:0016021^cellular_component^integral component of membrane`GO:0007186^biological_process^G-protein coupled receptor signaling pathway`GO:0019236^biological_process^response to pheromone	GO:0007186^biological_process^G-protein coupled receptor signaling pathway`GO:0019236^biological_process^response to pheromone	ACATGAACCAACAATTTATTGAATATCTGTTTTTGAACGTATGAATGGATGGACAGTCAAAGCGGATCGAAGAATCCACTTGTTTGAAGTGTTTATCACCGCTTATCAAATTAAATTGACCCATTAAAGTGCAACGCAGTGTATAAAAGTACAATTACAACGAACGATCAAATAAAATATTGAAGCGAAAATTCGTAGTATTTAAATAGTATAAAAGGAAGTTTGTTCCTGAAGAAGATGCACAGGTATTCGAAGATGAGAATGTGTAGAAGGAATGATTCAATTCAACGGTTCGGTTGTCTGTTTTGATGCGTAACTCGCTCTGAAATGTCGGTAGTTGCCGAGCGTTGCTGCACTCGGTGTAGCGTACTCTCAGCATTCGTATAACGCATCTCGTAG…	EACNDVLNRWCRNFYMNLYYTKNVALQMNAFFVLFTLCLLIKCSECKKSYGTLISNESWEYIDRFCFVSEIGNLHYILSYPVTYQVETLYLYYDTESQWNAVYETNLTCQEKANILDPNNNQQIHLTKYEPFIDSIATCRILKRNDEDWFHCKGNRRFISKRSRWWFLALGNCNSSKGLYLEYDITMTNGDPNEIWFYQFSADEFYILPVDIIFLLFSTSSLLTAIAVACILRSRHLFHQTFKLYLQSIVLECFGLFFMCAAYGRYAQDGIGMPFVKLLGQIFRAAAIISFLFLLLLLAKGYTITRGRLSNAGAWKMATLISLFIVTYLAMFIWQIRMFDPARITYMSESIPGYIVIGLRIVAWIWYCTSAYLTVTKYPLKRNFYFVLSVLMTLWFWMN…
TRINITY_DN17269_c0_g4_i1	.	.	.	.	.	.	.	GTTTATTGTCGATGCTCGATCTTTTAAAATGAATCACACAGTTGCATCACTATTAACAAATGAGATAAAATGAGTTGAATGAGTCGAAATGAAACACAGATAATTATTCGAAATAATAACACATCTGCACGTTACATAGCTCAAAATACACACCAAAAGCAGCGATGAAAGCATGAGCAGAAAGTGTGTAAAAAATACCGAAAAATATGAAGCGGTCTCTAAAGACGTGTTTCCCGTTTACCGTTTTGGAACGATTACTTTGTCGAATCGCCGAAAACTACACCTTGCACGCGGCCCACTTGGGTGTTGAACCACTACCCTTCATGTTGATAATCGGTAGCATTACCACTGCCCCGTTCAATCACGCTTCAGCGTTGAGAATGAAGAGGGCTATCCTCG…	MKRSLKTCFPFTVLERLLCRIAENYTLHAAHLGVEPLPFMLIIGSITTAPFNHASALRMKRAILDQLRRPVDCESLVCSSLTANRFPLKSSLHSTPLTSLVP
TRINITY_DN17226_c0_g1_i1	Enoyl-CoA delta isomerase 2, mitochondrial [Toxocara canis]	Enoyl-CoA delta isomerase 2, mitochondrial OS=Rattus norvegicus GN=Eci2 PE=1 SV=1	PF00887.18^ACBP^Acyl CoA binding protein^33-109^E:1.6e-23`PF00378.19^ECH_1^Enoyl-CoA hydratase/isomerase^139-384^E:4.9e-40`PF16113.4^ECH_2^Enoyl-CoA hydratase/isomerase^144-378^E:3.9e-21	COG1024^Enoyl-CoA hydratase`COG4281^Acyl-CoA binding domain containing	KEGG:rno:291075`KO:K13239	GO:0016020^cellular_component^membrane`GO:0005739^cellular_component^mitochondrion`GO:0005654^cellular_component^nucleoplasm`GO:0005782^cellular_component^peroxisomal matrix`GO:0005777^cellular_component^peroxisome`GO:0004165^molecular_function^dodecenoyl-CoA delta-isomerase activity`GO:0000062^molecular_function^fatty-acyl-CoA binding`GO:0016863^molecular_function^intramolecular oxidoreductase a…	GO:0000062^molecular_function^fatty-acyl-CoA binding`GO:0003824^molecular_function^catalytic activity`GO:0008152^biological_process^metabolic process`GO:0003860^molecular_function^3-hydroxyisobutyryl-CoA hydrolase activity	TTTTAAAACGGGAATATTTATTCTTTAAAAAAAAGAATCTGAATTATGGAACTTATGAATGTTCCAAATTCAAAAGAGCCACAACTGTAAACCTAGAACACTGGAAATTAACAGGATCGTTGTAGGAGACAAGTGAACGAATGCATTCAATGCCAAAAACTGAATTATCACAACAAGTGAAGCCATACTGAATGAGCCAGTGAATAAACGTAAGAGTAGCAATTGAATTTAGATCGAAGAAGACGATTTTATTGGAGGTACATCGAAGAGGTAGAGCGATGCTTTGACATCAAGAAAATGATGAATTTGAGCAAATAATCAAAAGATGGCACTGACTTGAAACAATTCGAAACATTGTTCAAACAACAAACATCGAAACAAACATTTAAATTATTTGTC…	MLLLQRCMSSMKVLASTQIRLSRISPRCLSSTHFEKAQADLKKLHQEPSVDVKLKLYALYKQATLGDASGKRPSALDFAGRAKFDAWNSLKGTLQGEAQEQYSQIVNSLLGEQNEESGDRAESTVSGLESVPGVNFSKEGKIFKIELNRPEKYNAITIEMYQVLTNAMEYTSKDTSTSITVFTGTGDYFCSGNDLSNFARVKSREDMVRMADEGGKVLDAYVQAFINHEKPLVALINGPAIGISVTLLALCDVVIASDKATFHTPFATLGQSPEGCSTYTFPILMGHLKAAEVLLFGRKLTALEAMERNLVNQVIPASSFLSEASKLVTAYSNLPPESLRLNKQILRSVHKERLLQCNKHEVKLLTERWLSEECMQAILKFMKRKN*
TRINITY_DN17281_c0_g1_i1	.	.	.	.	.	.	.	CACGTGCTGTCAACGATGCGCCCCAATAAAACTTTACCTCAAATGTGGTGAATAACTATGCTTATGAATGTTGCAGTCGAGTGGTCCTCTGAACTGACACCAGATTATATAAATCATATCAACTTATGTGCAATAAAGTACGACTGCACATACCCAAATGAAAATCGAACATCGACTGTGTCTCTGTGCGGCACTATCGAACAAAATTGCAACTTCATTCGAGAAACAACCAAACAAATCATATTAATACATAAAATGGCAACACATTTAGCAATAAAAATTCTCAAAATTATTGGGCAACACGTCAAATGTCATTGAACAGATACGACATGACAAACCGCATCTGCATTACACACTGCTAAAAGGAAATTTCACAGACACAAACTGATCAGAAGAGAG…	.
TRINITY_DN17229_c0_g1_i1	.	.	.	.	.	.	.	AGAAAATTCCATTTTGTTGGAACTGTTTGAAACGGGAAAATAGTCCTAGATTCTTTGAAAACTGAAAGAATCTGAAGAAATCATTCCCTATTTTCCATGGGCATGAACCGGAGCCTCATTGCTTTCCAGCTACTCCTTCACTGACCAGTTTCCGGGTCTCCTCATCCATAAGCTCATAGACACCACACACTTTGTTGGCTGGTAGAGACT	.
TRINITY_DN17229_c0_g2_i1	.	.	.	.	.	.	.	CGATGAAGATTAAGAAAATTCCATTTTGTTGGTACTGTTTGAAACGGGAAAATAATCCCAGATTCTTTGAAAAACTGAAAGAATCTGAAGATATCATTCCCTATTTTCCATGAGCATGATCCGGAGCCTCATTGCTTTCCAGCTACTCCTTCACTGACCAGTTTCCGGGTCTCCTCATCCATAAGCTCATAGACACCACACACTTTGTTGGCTGGTAGAGACT	.
TRINITY_DN17233_c0_g1_i2	hypothetical protein Tcan_04937 [Toxocara canis]	.	PF03694.12^Erg28^Erg28 like protein^8-113^E:1.7e-07	.	.	.	GO:0016021^cellular_component^integral component of membrane	AATTGTTCGCAGATCTAGAGTAGGTTAAGTAGTCGATGAGCCGGCATTGATAATGTAAACTTGACAGTTTGACAGCGAAAACCTCACAAAAACGCTTTGTAAACTTCATTTTTATGTGAATCGACTAATGCTTTAAAATATATATATTTACAAATCAGATCGATTACGATTGTTGATTAAAGCTAATTGAAAATTTCCTTCAGCAGAAGGAAATCAACTGAAGTATTTCGTTTCAACGAATTTGATCATTGCAATTTCTTTAAGTTCATCGCTCCGGGCGATATCGGTGAGTCGTCAAATTGATTATTCGTCAGAAAATGCTTCGACACTAGCATACGCCGTTTATCACATTTTGTCGATCGCTTATCGACACTCTCCCAGATTGAACTCTTGCATACC…	MDKRAFARTWLSFTVLQLLGNLWQCTDTKTFSVKMFREHAWKQISPIVSRLFFLHNLILLLLRMLLIICFQSRSLHIFHLVCSVVSMLYLAMEAFYFMSLDSSVPVISQVVLSGISVVIILVCKSSIWESVDKRSTKCDKRRMLVSKHFLTNNQFDDSPISPGAMNLKKLQ*
TRINITY_DN17234_c0_g1_i1	.	.	.	.	.	.	.	TTTGCACTTTTCTGATTTATTTCCACAAATTTTGACTGCGTTTCGCATGAAATTCGCTATGTCACACGGGATTAACATTATGTGGCGAATTTGTGTGTTACATGGCAAAATTTTCTATGTACAAGCGATGAAAAGGAATTGAATTACGAATGGATGAAGAGTTCATCAAGAATTATTTGGGGAAAGCAAACAGAATGCACCAAACTGAATGCTGCTTTAACCAAGGAAAATGTTTGTGGGGACATTTTCAGGCAAAAAACAGTCGGTCGGTGCTTCCGTCGGGATCTCGACTCTGGACGCCAGTTCACGAACACCTCTCAGTTCTTTAACGAAACTGCTTGTTCTCTTCCTGGACGACACATTCGTTCACCTTGGCCATCACCTCGGGCAGAGTGGCGT…	MLSKCSVIVLTVITFTTLSANIDDAVRECEKRYNSTLCNKAKNQCEHNFSGYRGSNKDAMIEICLRSEASRQYCQERFNYDLCIMWSEVCRAKVGNATLPEVMAKVNECVVQEENKQFR*
TRINITY_DN17236_c0_g4_i1	Nose resistant to fluoxetine protein 6 [Toxocara canis]	.	.	.	.	.	.	GGTAGATCTGCCAAACACGGTGCCGATACGTCGTACTCTTTCAACGGCTCCAATAACGACAACAACTGTCGCACATATGACTCATCACCACTGGCTACTGTCGTCTGAATCCGACTGGTCGGGTGCACGAACAACGACCTCAGCAGATCTAAATCCATCACCAGCTGCACCTGAGAGTCTTTCATCAGCTCAGCGATCATCCCAGCCAGTACACTGTTTTCTGCGGTCTCACCCGGTTCGGC	.
TRINITY_DN17275_c0_g1_i1	.	.	.	.	.	.	.	AGAAAAATCGCTGTCCAAAACTGGAGGGGAAACGTTTGCAAATGTCGCAGCACTCTCAGTATTGTTAAAATATTCATTCTCTCAAGCTTGTTTATCATTCAGCCTCACGCATCAAATAAAAGCAGTTCACGGTTGTACTACATTTGCTTAAGAAGACGTTTGCAAATTCTTACATCTCTAAACATTAAATAATATCATTTGGCAACGCTAATAATAACGCAAATTGATCAAAAGAAACAACAACAAAAAACAATAAATTAAGCATCGCAATATGCAAAAGAAAAACAACTCAACGGCAATTGTAAAATCGCACTGCTATATTAACTCTTAAACAATATCACAATGAACAAATGAATACATTAATAAATTACCTTATCTTACCGTGGTAATTAGGGTAAT…	.
TRINITY_DN19778_c0_g1_i1	N-acetyllactosaminide beta-1,6-N-acetylglucosaminyl-transferase [Toxocara canis]	Beta-1,3-galactosyl-O-glycosyl-glycoprotein beta-1,6-N-acetylglucosaminyltransferase 3 OS=Xenopus laevis GN=gcnt3 PE=2 SV=1	PF02485.20^Branch^Core-2/I-Branching enzyme^146-409^E:3.2e-42	.	KEGG:xla:495681`KO:K09662	GO:0000139^cellular_component^Golgi membrane`GO:0016021^cellular_component^integral component of membrane`GO:0003829^molecular_function^beta-1,3-galactosyl-O-glycosyl-glycoprotein beta-1,6-N-acetylglucosaminyltransferase activity`GO:0008109^molecular_function^N-acetyllactosaminide beta-1,6-N-acetylglucosaminyltransferase activity`GO:0006486^biological_process^protein glycosylation	GO:0008375^molecular_function^acetylglucosaminyltransferase activity`GO:0016020^cellular_component^membrane	CTGTGATCCATTTCAACTCATTAGCACACTTCGATCGCGAACTCGTGCCACTATTTCGCACAGTTGCGATCACAAGCATATAATACGACTCTACAGCAATTACTGATTAAAAAGCGATTAGACGAGAGAAAAAAGGATAACGAAAACCAAAATTGAAATGACACTGAATCAAAACATTCAAAAAACGATAATACAAAATTCAAGCTTGTCAACATATTAGGAAATCTTCTGACTGCTCTTCCAAAACTACTGAGACTCAATGAGTGAAGTTATTCCTTCACTTCTATATACTTCAGCCACATTACGTACGCTCAATACATGCATTAAAAATCAAAAACTCTAGCTCAACACGAGCCAGAGTTTTTTACTATTGAGAAAATATTATTGTAATATTACTAT…	MNIRYSICTIFKLLLSLSVLCVLTLLWNVGLIQSKLNDAQFAFECDSNGCSNVNNEKIGQEEAKRSLDDDLNLSSKSDDEVYFFEHNMDCSLLFENSTYAAEKQKAPLTLDQSADALLETSSCEAVRRRVLNNLLEPTETELQFPIAFARIVYKDYILQELLFKMQYAPQNRFCYILDKKARPLFKQQMRNLANCFPNVVILADRQWTVDSAGHNMLSAFMECLRLLLQTDSEWKYAITLQNHDIPLRTGFELVNALKALNGSNDVSVLQAIPDRIPKYANWTYKALHLFKDESKNDLRTLEITKGSSTCSLSRAFVDFIVNDLNLKTFIRLFNRMHYGVDEMLFATLQSSDELDAPGGYTTKCLETFGGYITRRVIWQNPNQKQQDQPMPCKSGMERH…
TRINITY_DN19755_c0_g1_i1	Twitchin [Toxocara canis]	Disorganized muscle protein 1 OS=Caenorhabditis elegans GN=dim-1 PE=1 SV=3	PF07679.15^I-set^Immunoglobulin I-set domain^102-196^E:1.3e-13`PF13927.5^Ig_3^Immunoglobulin domain^108-185^E:1.2e-07`PF00047.24^ig^Immunoglobulin domain^133-192^E:0.00014	ENOG410YFRZ^Disorganized muscle protein	KEGG:cel:CELE_C18A11.7	GO:0005737^cellular_component^cytoplasm	.	TGAAATAGTGAAATTCGATAAGCGGGTTTAATTACCCAAGTTTGAGCAGGTGTTATTTGACTGAACGAGAGAAAAAATGGCACCGCCAACAATATATGGAGAACCAAAAATCACACACGATGAAAAATCGGGCAGTGTTTATTTGGACGTTATTGTAACGGGTGCGGATGCGGCCAAAACGAAGTGGTTCTTGGGTGATCGTGAACTGGAAGCAACTGAAACATATAAATTCTCATCGAGTGACGAGGGTGGTAAACGAACAAAACTGAGATGTGAAATAGTGAAATTCGATAAGCCTTTAGCCGGAGAATATAAGGCCAAATTCTACAGTGCGGATGGTGAAAATAGTGCAACTTTCACTGTGCAAGCGGGAAATGCTCCCGAATTTCACGATAAGCC…	MAPPTIYGEPKITHDEKSGSVYLDVIVTGADAAKTKWFLGDRELEATETYKFSSSDEGGKRTKLRCEIVKFDKPLAGEYKAKFYSADGENSATFTVQAGNAPEFHDKPHIVQREGGNVIVIKVRAKSHLEMKAEWFKDDKPVKFTDRVKAVVKKDDKDKEGFQYTLEITGPQKDDEGKYKCVVKNAEGQNEQSLNLCFD*
TRINITY_DN19740_c0_g2_i1	general vesicular transport factor [Ascaris suum]	General vesicular transport factor p115 OS=Mus musculus GN=Uso1 PE=1 SV=2	PF04869.13^Uso1_p115_head^Uso1 / p115 like vesicle tethering protein, head region^353-642^E:3.3e-52`PF04871.12^Uso1_p115_C^Uso1 / p115 like vesicle tethering protein, C terminal region^833-946^E:5.3e-12	ENOG410XRCG^USO1 vesicle docking protein homolog (yeast)	KEGG:mmu:56041	GO:0005913^cellular_component^cell-cell adherens junction`GO:0005829^cellular_component^cytosol`GO:0005783^cellular_component^endoplasmic reticulum`GO:0012507^cellular_component^ER to Golgi transport vesicle membrane`GO:0001650^cellular_component^fibrillar center`GO:0005794^cellular_component^Golgi apparatus`GO:0000139^cellular_component^Golgi membrane`GO:0005795^cellular_component^Golgi stack`GO…	GO:0006886^biological_process^intracellular protein transport`GO:0048280^biological_process^vesicle fusion with Golgi apparatus`GO:0000139^cellular_component^Golgi membrane`GO:0005737^cellular_component^cytoplasm`GO:0008565^molecular_function^protein transporter activity`GO:0016020^cellular_component^membrane	GAAACATTGTTTTTTTTCTTCATTTTACTGCACTATAAAATATTATGGTTCTGATAAATAATACTATACATGATAGTAATAACAAATAATAATAACAGTAATGATGAAAATAGACAAGTGAATAATTAAACAAATAGACAAACAAGCAATCGAATTAACAAATAAACAAAAAACAAACAGAATGAATCGAACAAACAATCCTTGAAGAAAATTCACTCGATTGTTCACAAAAAAATTCTTCGTCGAATTCAACAGAACACTTCGCTCAGAATCAACTCCAAATAGAGGTTATTCCACTTCAACAACATAACTACAGCTCGAGCAATATCAACGAATCTAATTCTGATAATCGGAATGGAGAGGGCATTGGTGATATTGGATACTATTTTGAGAGGTTAC…	MAYFRNLFGGQTDEARSDNDAEVVEKYLERVETSTAYEDRRDALRALRSFAKHSRLRVGSNGMAAYIEILEKERNNPEIIAITLEILVAVVCDDDETSEGTDELGERLSEMMINKKGFISSIIALLECYDFSVRRALVQLLTALLRHRASEVQNAVMNEPMGVSRLVDILHETREVVRNNAVLMLSELSRANSQIQQLLAYENAFQLLFDIIDLEPVDSIVIEDCLFVILNLLRKNSSNQQLFREASLVQRLALMLHSFLFGREGEESDFAENDSEWPRQKIANIIFLLQVLRSLVSPRENAQTNTHAAQKIINQCGMLGELCSVLLSEMGVPVEVLTETIIAIAEVIRGSYSNQEYFAARQLLTNVGSRPSLLVLLTSMTTEKQSFKLRCAVFYCFLS…
TRINITY_DN19740_c0_g2_i2	general vesicular transport factor [Ascaris suum]	General vesicular transport factor p115 OS=Mus musculus GN=Uso1 PE=1 SV=2	PF04869.13^Uso1_p115_head^Uso1 / p115 like vesicle tethering protein, head region^26-294^E:5.3e-52`PF04871.12^Uso1_p115_C^Uso1 / p115 like vesicle tethering protein, C terminal region^485-598^E:2.8e-12	ENOG410XRCG^USO1 vesicle docking protein homolog (yeast)	KEGG:bta:317724	GO:0005829^cellular_component^cytosol`GO:0005783^cellular_component^endoplasmic reticulum`GO:0012507^cellular_component^ER to Golgi transport vesicle membrane`GO:0090498^cellular_component^extrinsic component of Golgi membrane`GO:0001650^cellular_component^fibrillar center`GO:0005795^cellular_component^Golgi stack`GO:0048471^cellular_component^perinuclear region of cytoplasm`GO:0042802^molecular_…	GO:0006886^biological_process^intracellular protein transport`GO:0048280^biological_process^vesicle fusion with Golgi apparatus`GO:0000139^cellular_component^Golgi membrane`GO:0005737^cellular_component^cytoplasm`GO:0008565^molecular_function^protein transporter activity`GO:0016020^cellular_component^membrane	GAAACATTGTTTTTTTTCTTCATTTTACTGCACTATAAAATATTATGGTTCTGATAAATAATACTATACATGATAGTAATAACAAATAATAATAACAGTAATGATGAAAATAGACAAGTGAATAATTAAACAAATAGACAAACAAGCAATCGAATTAACAAATAAACAAAAAACAAACAGAATGAATCGAACAAACAATCCTTGAAGAAAATTCACTCGATTGTTCACAAAAAAATTCTTCGTCGAATTCAACAGAACACTTCGCTCAGAATCAACTCCAAATAGAGGTTATTCCACTTCAACAACATAACTACAGCTCGAGCAATATCAACGAATCTAATTCTGATAATCGGAATGGAGAGGGCATTGGTGATATTGGATACTATTTTGAGAGGTTAC…	CYSCCYYCFIFSLIIIVMNALRPSLLVLLTSMTTEKQSFKLRCAVFYCFLSYLYDNEIGKTKTIDTLLPSGVSNDSTFTTGQCICSAIVSMESVQVWMGCVCLMHCLFDTDHLKEQLLRVQLTTDSAQPPSSLLQHISNLLVSLGNRKPQIRCALLMLLAVWLHRCPLAVKQFIQIEECIQYLTTHIDECGAEGTEDENQVTKGLMALVLALCLLYGADESGTDNKTNSLSVIVERRVGNEKIFELLEGVSRSEHYVRAAQRPQPLSKSANEMLLDYQFTKLFKLLENQIGKQLRRPLNADGSCSLSSANVMNGSNDSNVVASFKELIKRQDETIASLNQQIKKLNADREMVNSKANESSQETVRELAQLRQKLAALECDENDRKQAEQPHLEHYKNIA…
TRINITY_DN19740_c0_g2_i3	general vesicular transport factor [Ascaris suum]	General vesicular transport factor p115 OS=Mus musculus GN=Uso1 PE=1 SV=2	PF04869.13^Uso1_p115_head^Uso1 / p115 like vesicle tethering protein, head region^354-437^E:1.1e-07`PF04869.13^Uso1_p115_head^Uso1 / p115 like vesicle tethering protein, head region^444-597^E:1e-24	ENOG410XRCG^USO1 vesicle docking protein homolog (yeast)	KEGG:mmu:56041	GO:0005913^cellular_component^cell-cell adherens junction`GO:0005829^cellular_component^cytosol`GO:0005783^cellular_component^endoplasmic reticulum`GO:0012507^cellular_component^ER to Golgi transport vesicle membrane`GO:0001650^cellular_component^fibrillar center`GO:0005794^cellular_component^Golgi apparatus`GO:0000139^cellular_component^Golgi membrane`GO:0005795^cellular_component^Golgi stack`GO…	GO:0006886^biological_process^intracellular protein transport`GO:0048280^biological_process^vesicle fusion with Golgi apparatus`GO:0000139^cellular_component^Golgi membrane`GO:0005737^cellular_component^cytoplasm	CTGGCATATTATTTGAAGTAAAATTTTGCTCACTTTTTGTAATGCTCTAAATGCGGTTGCTCGGCTTGTTTTCGATCGTTCTCATCGCATTCCAACGCAGCTAATTTCTGCCGTAATTGCGCCAATTCACGTACGGTCTCTTGACTGCTTTCGTTCGCTTTCGAGTTGACCATCTCGCGATCAGCGTTTAACTTCTTGATCTGTTGATTCAACGATGCAATCGTCTCATCTTGACGCTTAATTAGCTCTTTAAATGATGCAACCACATTACTATCATTACTACCGTTCATCACATTCGCTGATGATAGCGAACAACTACCATCCGCATTCAGCGGACGTCTTAACTGCTTGCCGATTTGATTTTCAAGAAGTTTGAAAAGTTTCGTAAACTGGTAATCC…	TMAYFRNLFGGQTDEARSDNDAEVVEKYLERVETSTAYEDRRDALRALRSFAKHSRLRVGSNGMAAYIEILEKERNNPEIIAITLEILVAVVCDDDETSEGTDELGERLSEMMINKKGFISSIIALLECYDFSVRRALVQLLTALLRHRASEVQNAVMNEPMGVSRLVDILHETREVVRNNAVLMLSELSRANSQIQQLLAYENAFQLLFDIIDLEPVDSIVIEDCLFVILNLLRKNSSNQQLFREASLVQRLALMLHSFLFGREGEESDFAENDSEWPRQKIANIIFLLQVLRSLVSPRENAQTNTHAAQKIINQCGMLGELCSVLLSEMGVPVEVLTETIIAIAEVIRGSYSNQEYFAARQLLTNVGSRPSLLVLLTSMTTEKQSFKLRCAVFYCFL…
TRINITY_DN19740_c0_g2_i4	general vesicular transport factor [Ascaris suum]	General vesicular transport factor p115 OS=Mus musculus GN=Uso1 PE=1 SV=2	PF04869.13^Uso1_p115_head^Uso1 / p115 like vesicle tethering protein, head region^410-610^E:1.8e-38	ENOG410XRCG^USO1 vesicle docking protein homolog (yeast)	KEGG:mmu:56041	GO:0005913^cellular_component^cell-cell adherens junction`GO:0005829^cellular_component^cytosol`GO:0005783^cellular_component^endoplasmic reticulum`GO:0012507^cellular_component^ER to Golgi transport vesicle membrane`GO:0001650^cellular_component^fibrillar center`GO:0005794^cellular_component^Golgi apparatus`GO:0000139^cellular_component^Golgi membrane`GO:0005795^cellular_component^Golgi stack`GO…	GO:0006886^biological_process^intracellular protein transport`GO:0048280^biological_process^vesicle fusion with Golgi apparatus`GO:0000139^cellular_component^Golgi membrane`GO:0005737^cellular_component^cytoplasm	CTGGCATATTATTTGAAGTAAAATTTTGCTCACTTTTTGTAATGCTCTAAATGCGGTTGCTCGGCTTGTTTTCGATCGTTCTCATCGCATTCCAACGCAGCTAATTTCTGCCGTAATTGCGCCAATTCACGTACGGTCTCTTGACTGCTTTCGTTCGCTTTCGAGTTGACCATCTCGCGATCAGCGTTTAACTTCTTGATCTGTTGATTCAACGATGCAATCGTCTCATCTTGACGCTTAATTAGCTCTTTAAATGATGCAACCACATTACTATCATTACTACCGTTCATCACATTCGCTGATGATAGCGAACAACTACCATCCGCATTCAGCGGACGTCTTAACTGCTTGCCGATTTGATTTTCAAGAAGTTTGAAAAGTTTCGTAAACTGGTAATCC…	TMAYFRNLFGGQTDEARSDNDAEVVEKYLERVETSTAYEDRRDALRALRSFAKHSRLRVGSNGMAAYIEILEKERNNPEIIAITLEILVAVVCDDDETSEGTDELGERLSEMMINKKGFISSIIALLECYDFSVRRALVQLLTALLRHRASEVQNAVMNEPMGVSRLVDILHETREVVRNNAVLMLSELSRANSQIQQLLAYENAFQLLFDIIDLEPVDSIVIEDCLFVILNLLRKNSSNQQLFREASLVQRLALMLHSFLFGREGEESDFAENDSEWPRQKIANIIFLLQVLRSLVSPRENAQTNTHAAQKIINQCGMLGELCSVLLSEMGVPVEVLTETIIAIAEVIRGSYSNQEYFAARQLLTNVGSRPSLLVLLTSMTTEKQSFKLRCAVFYCFL…
TRINITY_DN19724_c0_g1_i1	hypothetical protein Y032_0581g269 [Ancylostoma ceylanicum]	GDP-fucose transporter OS=Caenorhabditis elegans GN=nstp-10 PE=2 SV=1	PF03151.15^TPT^Triose-phosphate Transporter family^78-373^E:5.5e-16	ENOG410XST0^Solute carrier family 35 member C1	KEGG:cel:CELE_C50F4.14`KO:K15279	GO:0000139^cellular_component^Golgi membrane`GO:0016021^cellular_component^integral component of membrane`GO:0008643^biological_process^carbohydrate transport	.	GTGAATTGTTTGATGCGTTCACTGTTTGATGTGCATCATACGCAGTGGACATATTAACGGGTATATTAGAAGTAGTTCGTGTAATCTATCATTTTGTTGAATTCAACTGATAATGAGGAATTTTCACATGAGTTTTGCTGAATGCTCTTATCATTTGGCTGTTTGTGAGTGGCAAGCAATTTTATTATACAACCACTTAAAAACAACCAGAGAGCGTAAAGGGAATGGTTTAAGCATAAAGATTGCACTCTAATAACAATAGCAACGTTCCGGATCATACTTTCAGTGAAAATATCCAAAAGATTAGAGGATGTGTAAGTGTGATATAATAACGTGAAGAATTGTCTTTTTGGGATTGGAAAATATGACTATTTCACTGTTGCCTTTATAACAGAGTTA…	HYSNMPSQAVDDISKIIHHHVPFQSSRNSRVNKFAFGKSIATIHNLSKQVTDSLQRQKEMGNSRYQDSSLTRKYVVIFLAVSAYWVCSMGLVFLNKYLLSSQSLKLNAPLFVTWYQCLVTVVLCYICSYLSNLFPSRFNFPSISFDHRISREVLPLSFVFVAMIATNNLCLKHVGVSFYYVGRSLTTVFNVVCSYLILGQTTSWRALFCCATIIGGFFLGVDQEDAAGSLSVIGVIFGVSASLFVALNAIYTQRTLPAVGDSVARLTMYNNANAVFLFLPLMLFNGEFTEVIYFPLLFSPHFWILMSISGAFGFMMGYVTGWQIQVTSPLTHNISGTAKAAAQTVIAVSYWNEVKPFFWWVSNAVVLVGSAAYTAVRRQEMIVNHESNAKSRSSASAEK…
TRINITY_DN19725_c0_g1_i2	enhancer of rudimentary-like protein [Ascaris suum]	Enhancer of rudimentary homolog OS=Mus musculus GN=Erh PE=1 SV=1	PF01133.16^ER^Enhancer of rudimentary^2-99^E:1.3e-41	ENOG4111Z48^May have a role in the cell cycle (By similarity)	KEGG:mmu:13877	GO:0016020^cellular_component^membrane`GO:0034709^cellular_component^methylosome`GO:0030496^cellular_component^midbody`GO:0008327^molecular_function^methyl-CpG binding`GO:0003723^molecular_function^RNA binding`GO:0007049^biological_process^cell cycle`GO:0001649^biological_process^osteoblast differentiation`GO:0045747^biological_process^positive regulation of Notch signaling pathway`GO:0006221^bio…	GO:0006221^biological_process^pyrimidine nucleotide biosynthetic process`GO:0007049^biological_process^cell cycle`GO:0045747^biological_process^positive regulation of Notch signaling pathway	CTCAAATCCCCGTTCAACCGCGTCTCCCACTAGCACCCCCTCCGAGCCCCGTCGCCCCCTGTGCGCTGTTCGCAGCCTGTTTTCTCAATAAAGCATAAATCTGGTCCTTAATCCACTGTTTATTATGCGCCGTATATGCCTGTACGTCCTCTTGCCACACCAAACACGACAAATCTGTCAATCGATCTAGAAATTCGAATAAATTTTGAACGTCGTACGTTATGGACGCTGAATTCGGATTCAACTTCTTTAGATTCTCTTCGAATATCTTACAAACTCCTTCAATACAGTCACTGACCGACTCAAAATCAGTCCACGACCTCGAGTCGTGACGTACAGTTGGTTGTATCAATAAAATTGTATGCGACATACTTCGTTTCAATGCGATCCGAATAGATC…	MSHTILLIQPTVRHDSRSWTDFESVSDCIEGVCKIFEENLKKLNPNSASITYDVQNLFEFLDRLTDLSCLVWQEDVQAYTAHNKQWIKDQIYALLRKQAANSAQGATGLGGGASGRRG*
TRINITY_DN19773_c0_g1_i1	.	.	.	.	.	.	.	AGAGAGATTTTAATAATTCCGTTTGAATGAACCATGAAAAAGAGAATTTCACCGGTCTTCTAATGAGTTAGTTCATTCAAAAAATGATCGACCACTTCAAATGAGAAAATGCTTTGGGGATTTGATCTTAATGAATAACTGATTAGCACATGGTGGGCACGAAAAGTACTTACACAACGATAAGATAAGACTGAGACAGGATAAATGATCATTAAAATGAATATCTATCATCCCGCGTTCCCTA	.
TRINITY_DN19773_c1_g1_i2	kn motif and ankyrin repeat domain-containing protein 1 [Ascaris suum]	KN motif and ankyrin repeat domain-containing protein 1 OS=Homo sapiens GN=KANK1 PE=1 SV=3	PF12796.6^Ank_2^Ankyrin repeats (3 copies)^1004-1055^E:1.3e-06`PF13637.5^Ank_4^Ankyrin repeats (many copies)^1005-1032^E:9e-05`PF00023.29^Ank^Ankyrin repeat^1011-1032^E:0.0079`PF13606.5^Ank_3^Ankyrin repeat^1012-1033^E:0.0034`PF13637.5^Ank_4^Ankyrin repeats (many copies)^1012-1055^E:2e-05`PF12796.6^Ank_2^Ankyrin repeats (3 copies)^1043-1114^E:1.1e-06`PF13606.5^Ank_3^Ankyrin repeat^1083-1112^E:0.0…	COG0666^Ankyrin Repeat	KEGG:hsa:23189	GO:0005737^cellular_component^cytoplasm`GO:0005634^cellular_component^nucleus`GO:0005886^cellular_component^plasma membrane`GO:0032587^cellular_component^ruffle membrane`GO:0008013^molecular_function^beta-catenin binding`GO:0030837^biological_process^negative regulation of actin filament polymerization`GO:0030336^biological_process^negative regulation of cell migration`GO:0046627^biological_proce…	GO:0005515^molecular_function^protein binding	ACCTACTTTGATGACTGCAGCAGCAGCAGAAGAGAATGAAAAAATTGACAGTTCACAGAATCGAGAGTTCGCGTAAGATCTTTTGGCAAATGTTTAATCTAATGACAAGCAAGGTGCAAATCTGACCAATCAGTGAAAATGCACAGAGAACAAACACAAAAATATTTGAATGTTACAGTCGGTAATTCATGAATAAGGCACATTTATATCATAACAATAGTAATTAAATGCAGCAATGAATAAACAAAAAGAATAAATATCTGCATTTTTCTCATCACAACAATCACAAGAATAAGGAAACGATAACGGTATTAATCATGATAACATTCATCATTATAATATTAACAAATAAATTTAATATTGCTGTCATTATTAACAATCAAGTCTCCTATAATCGAT…	MHWTIKGKLPIPARKSTTFKDPLSSSYYQPPYDTHASSPVITNGFHDAIFSSKKPPVPPFSSTTSSSQSYCTALGRTLSEIKAKQREECELDGRRSASTVTTNAYQKHRDVSRPNEFITRSGYESERSSYEQGKTHYLGSKTPDMSRKKLTVINNYHNDTEPVPHWRRGGHVDSSKMHKSTSQQLNMDGFASVRRKKIDDGYTECEPSKQSPVYTEWRQSNHADSPPYGSLPLRRQLDSLRTQIRQVSSSNQQTFNVSSSSSIRASPAIDVAVNLRNNETKMPNNEVPRTVCSVSTSTPPVPPTKPCSDCSMLKQQLLDLSNRLVTAESLNIPRQYSDKSEGTGDRQQRNVSVGTARLETAEKSVGQSRPVTLEFGTITDPLHKVDFAGDTFVIENVNK…
TRINITY_DN19773_c1_g1_i3	kn motif and ankyrin repeat domain-containing protein 1 [Ascaris suum]	KN motif and ankyrin repeat domain-containing protein 1 OS=Homo sapiens GN=KANK1 PE=1 SV=3	PF12796.6^Ank_2^Ankyrin repeats (3 copies)^860-912^E:9.5e-07`PF13637.5^Ank_4^Ankyrin repeats (many copies)^861-888^E:7.8e-05`PF00023.29^Ank^Ankyrin repeat^867-888^E:0.0068`PF13606.5^Ank_3^Ankyrin repeat^868-889^E:0.0029`PF13637.5^Ank_4^Ankyrin repeats (many copies)^868-911^E:1.7e-05`PF12796.6^Ank_2^Ankyrin repeats (3 copies)^898-970^E:7.6e-07`PF12796.6^Ank_2^Ankyrin repeats (3 copies)^922-1000^E:…	COG0666^Ankyrin Repeat	KEGG:hsa:23189	GO:0005737^cellular_component^cytoplasm`GO:0005634^cellular_component^nucleus`GO:0005886^cellular_component^plasma membrane`GO:0032587^cellular_component^ruffle membrane`GO:0008013^molecular_function^beta-catenin binding`GO:0030837^biological_process^negative regulation of actin filament polymerization`GO:0030336^biological_process^negative regulation of cell migration`GO:0046627^biological_proce…	GO:0005515^molecular_function^protein binding	ACCTACTTTGATGACTGCAGCAGCAGCAGAAGAGAATGAAAAAATTGACAGTTCACAGAATCGAGAGTTCGCGTAAGATCTTTTGGCAAATGTTTAATCTAATGACAAGCAAGGTGCAAATCTGACCAATCAGTGAAAATGCACAGAGAACAAACACAAAAATATTTGAATGTTACAGTCGGTAATTCATGAATAAGGCACATTTATATCATAACAATAGTAATTAAATGCAGCAATGAATAAACAAAAAGAATAAATATCTGCATTTTTCTCATCACAACAATCACAAGAATAAGGAAACGATAACGGTATTAATCATGATAACATTCATCATTATAATATTAACAAATAAATTTAATATTGCTGTCATTATTAACAATCAAGTCTCCTATAATCGAT…	MSRKKLTVINNYHNDTEPVPHWRRGGHVDSSKMHKSTSQQLNMDGFASVRRKKIDDGYTECEPSKQSPVYTEWRQSNHADSPPYGSLPLRRQLDSLRTQIRQVSSSNQQTFNVSSSSSIRASPAIDVAVNLRNNETKMPNNEVPRTVCSVSTSTPPVPPTKPCSDCSMLKQQLLDLSNRLVTAESLNIPRQYSDKSEGTGDRQQRNVSVGTARLETAEKSVGQSRPVTLEFGTITDPLHKVDFAGDTFVIENVNKATGLSKLDAVNANWVRDSSCSPPPVIQHHSIAIGTEPHDSTADYSKLRDASTLTILDVEALLAVQRYQSPKRECVSAECYTEPICTKENGNDAPPYLSTNECATITDHCMLHSTDRCVGNDHSITTLDCASMTTYHDHQNSMHV…
TRINITY_DN19729_c0_g1_i1	.	.	.	.	.	.	.	GCGTTCGCTCTTTTTCACGATCTTTTTCGCGTTTCTTCTCTTTGTGTCGATGCAAATGAGGCTGCTGCTGCTGCTGTTGTTGTTGGTCATGGTTCGTACCCCCTCCTGCCGCACTCACCATATTCTCTCGTTCATCATATTTATCACGATCACGATCCTTTTCCCGTTTATGTTTCCGTTTCTTCACCACCCCTCCACTGGCCGTAATCACCCCATCGGTCGACTTCTCCTTGCCGTCCACCACCAGCACCAACTCCCCCTCACCCCTCCCCTCTTCCTCCCACGTCTTCGGTGATAATCGCCCCATCAACGCCTCTTCGATACTATTCAACTGCGCCTCACTCACCACCTCGTCACCTTTTTCCTTTTCCTGGCTTTCGTTTTGGGATCGCATTGTTA…	LQQHNTHINTHNNSNNTDSNVSKKRTTLHAISPTTPTDTLKPTSDETPKITVKLSRTSDAQQNKDLSALSSSSKAAASEVTMRSQNESQEKEKGDEVVSEAQLNSIEEALMGRLSPKTWEEEGRGEGELVLVVDGKEKSTDGVITASGGVVKKRKHKREKDRDRDKYDERENMVSAAGGGTNHDQQQQQQQQPHLHRHKEKKREKDREKERT
TRINITY_DN19729_c0_g1_i2	.	.	.	.	.	.	.	GCGTTCGCTCTTTTTCACGATCTTTTTCGCGTTTCTTCTCTTTGTGTCGATGCAAATGAGGCTGCTGCTGCTGCTGTTGTTGTTGGTCATGGTTCGTACCCCCTCCTGCCGCACTCACCATATTCTCTCGTTCATCATATTTATCACGATCACGATCCTTTTCCCGTTTATGTTTCCGTTTCTTCACCACCCCTCCACTGGCCGTAATCACCCCATCGGTCGACTTCTCCTTGCCGTCCACCACCAGCACCAACTCCCCCTCACCCCTCCCCTCTTCCTCCCACGTCTTCGGTGATAATCGCCCCATCAACGCCTCTTCGATACTATTCAACTGCGCCTCACTCACCACCTCGTCACCTTTTTCCTTTTCCTGGCTTTCGTTTTGGGATCGCATTGTTA…	SSSDSGIQGDETPKITVKLSRTSDAQQNKDLSALSSSSKAAASEVTMRSQNESQEKEKGDEVVSEAQLNSIEEALMGRLSPKTWEEEGRGEGELVLVVDGKEKSTDGVITASGGVVKKRKHKREKDRDRDKYDERENMVSAAGGGTNHDQQQQQQQQPHLHRHKEKKREKDREKERT
TRINITY_DN19711_c0_g3_i1	.	.	.	.	.	.	.	GTTTGATTGGGATCTTTGCCACTTTTATTGGTTGTATTGAGGATTATATCGAGAGATTGACTGGCTGAGGTTGGATTGTCGAACGTTGTGATTTGGGATGTACCATTTTGATCGTTGTATTCGATTGCGAATTTAATTTTGTTGGGTTCGTCTCGAGTTTCGGTTTCGTTAATTTTATTTAACACATCTCTGATTATATCGACGTTATCGGATAAAGAACTGGTTGAAGTAGTAGTTGGAG	.
TRINITY_DN19711_c0_g5_i1	.	.	.	.	.	.	.	GCCTGGGTTTGATTGGGATTTTTGCCACTTTTATTGGTTATATTGAGGATTATATCGAGAGTTTGACTGGCTGAGGTTGGATTGTCGAACGTTGTGATTTGGAATGCACCACTTTGATCGTTGTATTCGATTGCGAATTTAATTTTGTTGGGTTCGTCTCGATTTTCGGTTTCGTTAATCTTATTTAACACATCTCTGATTAT	.
TRINITY_DN19711_c0_g6_i1	.	.	.	.	.	.	.	GCCTGGGTTTGATTGGGATTTTTGCCACTTTTATTGGTTATATTGAGGATTATATCGAGAGTTTGACTGGCTGAGGTTGGATTGTCGAACGTTGTGATTTGGGATGCACCATTTTGATCGTTGTATTCGATTGCGAATTTAATTTTGTTGAGTTCGTCTCGATTTTTGGTTTTGTTAATCTTATTTAACACATCTCTGATTATATCGACGTTATCGGATAAAGAACTGGTTGAAGTAGTAGTTGGAG	.
TRINITY_DN19711_c0_g7_i1	.	.	.	.	.	.	.	GCCTGGGTTTGATTGGGATTTTTGCCACTTTTATTGGTTATATTGAGGATTATATCGAGAGTTTGACTGGCTGAGGTTGGATTGTCGAACGTTGTGATTTGGGATGCACCATTTTGATCGTTGTATTCGATTGCGAATTTAATTTTGTTGGTTTCGTCTCGATTTTTGGTTTTGTTAATCTTATTTAACACATCTCTGATTATATCGACGTTATCGGATAAAGAACTGGTTGAAGTAGTAGTTGGAG	.
TRINITY_DN19732_c0_g1_i1	mannosyl-oligosaccharide -alpha-mannosidase [Ascaris suum]	Mannosyl-oligosaccharide 1,2-alpha-mannosidase C52E4.5 OS=Caenorhabditis elegans GN=C52E4.5 PE=1 SV=1	PF01532.19^Glyco_hydro_47^Glycosyl hydrolase family 47^122-565^E:1.7e-144	ENOG410XP04^Mannosidase alpha class	KEGG:cel:CELE_C52E4.5`KO:K01230	GO:0005783^cellular_component^endoplasmic reticulum`GO:0000139^cellular_component^Golgi membrane`GO:0016021^cellular_component^integral component of membrane`GO:0005509^molecular_function^calcium ion binding`GO:0004571^molecular_function^mannosyl-oligosaccharide 1,2-alpha-mannosidase activity`GO:0006491^biological_process^N-glycan processing`GO:0006486^biological_process^protein glycosylation	GO:0004571^molecular_function^mannosyl-oligosaccharide 1,2-alpha-mannosidase activity`GO:0005509^molecular_function^calcium ion binding`GO:0016020^cellular_component^membrane	CTCATCATTGCTTTATAATTTACTGGTTCGTCGTTCACTTCTTAAATTGCGAATATTAATCGTTATCGCGATGTGGAATATTAAAACACATTCCACTGAGGATGATTGTTATAACAGAATACCAAAAAAACACAAATAAACAACCACAACAACATCAATAACAACAAATGACATTATTAATACTTACAGTGATACGACTACGATAATAACAATGATAAAAACTTCCTTCAAACTTCGGTGAAACGCATATGATGCCAGGAACGATTCATTTATCAGACATGTTCAATCATAAAAACAATAAAAATAAGCAATAATAACACAGCTCAACGCAGCAGAACCCGTAAAAATTAAAAGGATCCCAACGAAATGATACATATTAATAACGTCCATCATATGTAT…	MKTVSVNWRTTFIAAIGLGTLLLFIISILVISNEKRSHASFGHKIALAKNVIDRRNAEAEREYLNQQVPPPSRNRNISSQSDILLLPHRTHFSASKQNETDNNAGLGDDDSDESRREFVRAMMLHAWSGYKRYAWGANEVRPISKIPHTQGIFGGQGSGLAATIVDSLDTLLIMGLSEQYEEARDYIRDNFNISRVTGTLSVFETNIRFLGGLLSAYAITNEDFYVNLSKSIAEVLLKAFNTPTSIPKSSVNPSTGEISNYGWAEGGSSILSEFGSLHLEFAYLSKVTSNLSYKEKVQKIRDHLDKIEKIDGGLYPNYMSPETGEWMGSHVSLGAMGDSFYEYLLKSYILTNRTDAQAWRMYTAAMDAVQEKMIRKSKGGLWYVAESRNGILEHKMSHL…
TRINITY_DN19731_c0_g1_i1	myosin-2 essential light chain [Ascaris suum]	Myosin light chain 1/3, skeletal muscle isoform OS=Homo sapiens GN=MYL1 PE=2 SV=3	PF13833.5^EF-hand_8^EF-hand domain pair^53-106^E:0.00014	COG5126^Calcium-binding protein	KEGG:hsa:4632`KO:K05738	GO:0005829^cellular_component^cytosol`GO:0005859^cellular_component^muscle myosin complex`GO:0030016^cellular_component^myofibril`GO:0030017^cellular_component^sarcomere`GO:0005509^molecular_function^calcium ion binding`GO:0008307^molecular_function^structural constituent of muscle`GO:0060048^biological_process^cardiac muscle contraction`GO:0006936^biological_process^muscle contraction`GO:0030049…	GO:0005509^molecular_function^calcium ion binding	GTTTCAATTAAGGAGCGCTTTCTCGAGTTTTCTCTGGAAGAGAATTTAAGGAAACTGGCGAATTGTGGTTGAGGAATTTCGAACTACTCTCTTTGAATAATAAACCAATGGATTGGGGAATTACGACTGCTCCCAAGGGCAAAGCGAGTGACACGAGATGATTATGTTTCAAGTTGAATGCATGAGATATGCATAGGCACACAGAGAATATTTCACCGTAATGTTTACGCCATAAAAAGAATAATACACCAAGCAGCACAAGTGATATTTTATGTCCAGACGAAAGCACAGTGCACGTCAAAATTCAGCATCGCGATCGCACATTCTCGTGACGTACTTGTCCACATTGACCATGCCATTCGAGTCTTCAATACCGAACAGCGTTTGCTCGACCTCCGC…	MHDQVAEAFKLFDTIGDSKITVSQVGPCLRVLGHVPTEAQIASLTKNWSNNKDARISVEEFVPMLVSLKDDRSQMVFTEKDFIDAFSQMDREGNGLIQSTDLKFMLMHMGEKMTRAEVEQTLFGIEDSNGMVNVDKYVTRMCDRDAEF*
TRINITY_DN19705_c0_g1_i1	60s ribosomal protein l23 [Ascaris suum]	60S ribosomal protein L23 OS=Caenorhabditis elegans GN=rpl-23 PE=3 SV=1	PF00238.18^Ribosomal_L14^Ribosomal protein L14p/L23e^22-139^E:2.1e-37	COG0093^Binds to 23S rRNA. Forms part of two intersubunit bridges in the 70S ribosome (By similarity)	KEGG:cel:CELE_B0336.10`KO:K02894	GO:0022625^cellular_component^cytosolic large ribosomal subunit`GO:0070180^molecular_function^large ribosomal subunit rRNA binding`GO:0003735^molecular_function^structural constituent of ribosome`GO:0006412^biological_process^translation	GO:0003735^molecular_function^structural constituent of ribosome`GO:0006412^biological_process^translation`GO:0005840^cellular_component^ribosome	GAGCGATACGTTCATAAAATTTTATTCTGCTAAAGAATAAACATTGGCGCATTTTTTGATATATTCACGATGCATCTCAACAGTAAAGTCTTCTTAACATAAGTCCAATAAAGAAAGTATTTCGCGTCCTCTAAAAGTGATCATCTGATCGACATTCATCGTTTAAAAGCTTTTAAAATGCAGATGAACAACAAACACGATGGATGTTCAGTTCAACGATCTTATTCAGCAAATGTTTATATTATCGTATGACTTTATAACAAAACAATGAAAACAACAACAAATAAACATTTTTTTCCACACAGTTCATCAGCATTTCTACGCGATTGAACCAGCATTTGAAGCAATTCTTGGCCAAAGGTCAGCACATTCTTTTGCGACGGGACCGGTAATAGCTGA…	MSKRGRGGASGAKFRISLGLPVGAVMNCADNTGAKNLFVIAVYGIKGRLNRLPSAGVGDMFVASVKKGKPELRKKVLQAVVVRQRKQYRRKDGTFIYFEDNAGVIVNNKGEMKGSAITGPVAKECADLWPRIASNAGSIA*
TRINITY_DN19768_c0_g1_i1	quinone oxidoreductase-like protein 2 [Ascaris suum]	Quinone oxidoreductase-like protein 2 homolog OS=Nematostella vectensis GN=v1g238856 PE=3 SV=1	PF08240.11^ADH_N^Alcohol dehydrogenase GroES-like domain^55-114^E:2e-12`PF00107.25^ADH_zinc_N^Zinc-binding dehydrogenase^183-300^E:9.8e-21`PF13602.5^ADH_zinc_N_2^Zinc-binding dehydrogenase^227-350^E:1.1e-13	COG0604^alcohol dehydrogenase	KEGG:nve:NEMVE_v1g238856`KO:K00344	GO:0016491^molecular_function^oxidoreductase activity	GO:0055114^biological_process^oxidation-reduction process	AACGATATCATTGCCCAGGTTCCATAAAATAACCAGTTCTTTTCATGTTTATGCTCGTGTCACCAAACTCGATCCAGTTCGGCACATTGAATATTAAACTTGATGCAGATCTCAGTTTATTCAGTGGATCTACTGGATTAGTTTTCATGAAGCTAATCACTGAAACCTAGTGACGGCGTTGTAAATAAAATCGAACAACAATACCCATATAAACAACACGAATAATTCATTTCAGACGGGAATAGCAAATGTAATCAAGTGATCAGATTTACACTCGTTGAGAAACAATTTTCTTTCGTAGTATTCTACTAGTATACTTCAATTCGTTCAAATAATCTTTTGTGGGAGACTACTGCAAGAACTACACGATATGTTTATTGTGTTGTTAATTAAATGCAT…	RTPQKMNVGAKLIRYASTKGILSNTLKRFYRAASLNNFNEPLEIIEHKDKTPHDHEVLIEVANAGFNMADLRMIDGQYHLKPNIPFVPGFEVSGTVLSVGKSVNRFKEGDRVIALRPEGTGAFAEHCMLSSTTDIIITIPYSLSFDLATCLPVSYGTAYMILQKMATERQGSSVLILASRGTIGMSTIDLAQNVFKAQVFGASDTEEKLSKIRATGVHSTFNWNDKNFLKELKKVTFDKGVDVIIDTVGGKQFEQALAGLKVGGYVISAGFSSGIIPSISLLDLHRSQATVCGIWLGGRPQLDVENVLNSVISLYDEGYLNVSIEKRYPLEKINDCIKDIKEENVFGKLLIDMH*
TRINITY_DN19706_c0_g1_i2	SEC14-like protein 2 [Toxocara canis]	SEC14-like protein 2 OS=Bos taurus GN=SEC14L2 PE=1 SV=2	PF00650.19^CRAL_TRIO^CRAL/TRIO domain^113-277^E:4.1e-19	ENOG410XRSQ^Transfer protein	KEGG:bta:282469	GO:0005737^cellular_component^cytoplasm`GO:0016021^cellular_component^integral component of membrane`GO:0005634^cellular_component^nucleus`GO:0008289^molecular_function^lipid binding`GO:0005215^molecular_function^transporter activity`GO:0006355^biological_process^regulation of transcription, DNA-templated`GO:0006351^biological_process^transcription, DNA-templated	.	CTGGGAACAATCCGAAGAGCGTTTCCTACTTTTTCAGCTATCCAACTCTTAATATGTTGGCAGTACATGAAACATTAATTCAGCTTAACAGATAACTTGGTGACCTCGATACCCAACTTTTATAAAGGCTCAATTTGGATGCGATAGTGGATTTCTTTACTCCACAACATTGCATGCTCATTACTGAATCGAACCTCATACTCCCCAGCTTCGTCACAACTTATCTCACCGAATTCAGGTACAAATTCGGTTGAAATCCTGAAGCATGGCCACACTTCACGATTTTTGTAGGTAATTGAGAAATCAATATCGCCTGAAGAACAAACAAAGTACCAATGCAGTTTACTGAGTGGCTTGTCCACCTTGAACGTAATATGCTTCTCGCCTCCTGCACTCACG…	VNSLLYEISSVPFSVIMPNGSSPMSCHNKDPKIVHRKEIDIFRERVRDLLKKYPDYNTDYTLVRWLHGYKFDYEMAAQKMEWALNTMNAVGVFDMDLNSVDAVQKAVRSVTPIAEYFPGGVIGYDKNGNIINMHTMGQIRIRSLVDAERASKFFIGAIVDCEGAAHLMRAEEARRGKKLGGILIVDLSGFSYDVILHIPATKIYINGLLLLQVLFPDTAIKLYIVNAPLVVNALLKMVLMALSKDTVEKIEILGSDWKEILTERHGAENLPESCGGQLTGSVLRTGGEVPETVKESIRKVHYEKDQLTKIRVSAGGEKHITFKVDKPLSKLHWYFVCSSGDIDFSITYKNREVWPCFRISTEFVPEFGEISCDEAGEYEVRFSNEHAMLWSKEIHYRIQ…
TRINITY_DN19774_c0_g1_i2	.	.	.	.	.	.	.	GCCAAAAATATACAAAGATTTTTCTGCGATCAAAATAATGAGACTTTCGATTCGAACACTGATCAATTAATTAATTCATCAACCTTAAGAAGAGCCTTTCTGCACGATAATAACAACAAGCAATCGGTTCACATTCAACGCTGCACATTTCCCGTAATAAAAAATAAAAAAACAAAACATCAATTCAACAGTTACACAAGAAGTAAGAAGTAAGCCACTTGAAAATCTCAACGATCAGATCATCTCACCAATCAATCACAAATTTATTGAACACGTTCACTCATTCCATATACATCCCACTTCCTATCGATAACTATTAAAAAAAGCTACTATAATGGATAACCAATGAGTTCAAACAACAAATAATAATAATAATAATGAAAAAGTTATTAACTGAAA…	.
TRINITY_DN19737_c0_g1_i1	gpn-loop gtpase 2 [Ascaris suum]	GPN-loop GTPase 2 OS=Danio rerio GN=gpn2 PE=2 SV=1	PF03029.16^ATP_bind_1^Conserved hypothetical ATP binding protein^6-247^E:5.1e-70	ENOG410YRVC^GPNloop GTPase 2	KEGG:dre:407722`KO:K06883	GO:0005737^cellular_component^cytoplasm`GO:0005525^molecular_function^GTP binding`GO:0003924^molecular_function^GTPase activity`GO:0044376^biological_process^RNA polymerase II complex import to nucleus`GO:1990022^biological_process^RNA polymerase III complex localization to nucleus	.	CCCAACACTACTTCAGATTGCAAAGAGTAAAAATGAGAGATACGAATCGTCATACGAATAATTCTTAATTGTAATTCGACAATTTTTTTTGTTAAAATACCAACTTCAACACTCATATATTTACTTCATGCATCCTTGCAAAAACATATTACTCAAATCATTCAAATGAACGAAAATCAACTCAAGGTCGACTAATTAATCAAATGCACTCGCTGATTTGCGTACGAAGCTAGACGTGAGATTGAAAACGAAACATTAAGCAAATTGGAACAACACTTGGAAAAACGTCTGTTTGCTTCGAATATGAATAAATATTACTGTACTGTAAACAGAGTAAATTCTTTTGAATAAAATGCCTCGTTGAAATATAAATATTGGGTATTCTTACTGCTAATTGGA…	MFGQIIIGAPGAGKSTYCSGMSQLLTALGRRTVCVNLDPANDFMPYECDVDIRELITVDETMQRLKLGPNGALRYCMRTLSRNMEWLHQKLSSMDGYLLIDFPGQLELYNSDDCIATIIRTIEKWGHRLVVVHLSDSVYCADVGKFIAVVLSALSVMVNLETAQVNVLSKMDLIDNDLPFNEEFFQQLPNLRKFIELLDDDVVLKRYKEMNESMCRVIEDFDLINFMGVDVNNKESMLKMLNAADIANGFALIEHKDLRNIVFDHSKIPSQT*
TRINITY_DN19737_c0_g1_i3	gpn-loop gtpase 2 [Ascaris suum]	GPN-loop GTPase 2 OS=Schizosaccharomyces pombe (strain 972 / ATCC 24843) GN=gpn2 PE=3 SV=1	.	.	.	.	.	ACGTGCACATAAAACATTGATAACACACACAGTAAACAAAATGTACAAACATAATTATTATTGTACAAACATATCATAAACAATAACAACAAATTTTGAGTACACAATCAATCAGCATAAACGAACCATTCATTTTTGCGCCTCTTGGTGGTCAGTATTGCAACAAAACTAAACAATGAGCATCACTTTAGCATGAATTGATCAGATGAGTTAATTGATGAATGCGTAGATTAAGTTTGAGAGGGGATTTTCGAGTGATCGAAGACAATGTTCCTCAGATCTTTGTGCTCAATAAGAGCGAATCCATTCGCAATATCGGCCGCATTCAACATTTTGAGCATACTTTCTTTGTTATTCACATCAACGCCCATAAAGTTGATCAAGTCAAAATCCTCGATT…	MFGQIIIGAPGAGKSTYCSGMSQLLTALGRRTVCVNLDPANDFMPYECDVDIRELITVDETMQRLKLGPNGALRYCMRTLSRNMEWLHQKLSSMDGYLLIDFPGQLELYNSDDCIATIIRTMWASSLRWF*
TRINITY_DN19737_c0_g1_i4	gpn-loop gtpase 2 [Ascaris suum]	GPN-loop GTPase 2 OS=Schizosaccharomyces pombe (strain 972 / ATCC 24843) GN=gpn2 PE=3 SV=1	.	.	.	.	.	ACGTGCACATAAAACATTGATAACACACACAGTAAACAAAATGTACAAACATAATTATTATTGTACAAACATATCATAAACAATAACAACAAATTTTGAGTACACAATCAATCAGCATAAACGAACCATTCATTTTTGCGCCTCTTGGTGGTCAGTATTGCAACAAAACTAAACAATGAGCATCACTTTAGCATGAATTGATCAGATGAGTTAATTGATGAATGCGTAGATTAAGTTTGAGAGGGGATTTTCGAGTGATCGAAGACAATGTTCCTCAGATCTTTGTGCTCAATAAGAGCGAATCCATTCGCAATATCGGCCGCATTCAACATTTTGAGCATACTTTCTTTGTTATTCACATCAACGCCCATAAAGTTGATCAAGTCAAAATCCTCGATT…	MFLRSLCSIRANPFAISAAFNILSILSLLFTSTPIKLIKSKSSITRHIDSFISLYRFNTTSSSSNSINFRKFGNCWKNSSLKGRSLSIKSIFESTFTCAVSRFTITDSALKTTAMNLPT*
TRINITY_DN19728_c0_g1_i1	.	.	.	.	.	.	.	GTTGATCTAAAAAAAAACATCTGAAAGGCATTACATGTTAATCGGACATTGGACACCTGGTTTGCCTATCTTTTTGCCATTGTTGTTACGATTGTTTATTGGACTTTTATTCGGCTATGCTTAATTATTCGAAATATTTATGACAACGGGCATTCCTTATTACTTGGTTGTGGAATATTTACCATGTCGATCGCTATGGATCTATTCGGTTACATTAATCAAAATCGTTGTTGTTTCAAACAGCTGTTCCAAGCGATCATTGGGCGCACGTTCAACTGATCAAGGGGAACATATTTTCGCGCTTATTTTGAGTCCCTCTCCGTAGGAATGATTGGGCATCACAAGAGAATAGTTTTACATTTTTATGCTCTACACTTCAAATCAATAATCGAAATTAGA…	.
TRINITY_DN19728_c0_g2_i1	.	.	.	.	.	.	.	GCTGATTCGATTTCTTAGAAAATGCATTCCAAACTTAATCAATTTGAAGTAAATGAATGTGGAAATAATTAATCGATTTAGGCCTTCTTAGACTTCATCTGTTGACAGAAAACGGAAACGATGTTCCATATGTCCGTCAAGCATTTACTGATTTGATGTCGAAAGAATGTTTGTAACGAACACAACGTGATGGCATGTTAAAAATTATTATTATTATTATT	.
TRINITY_DN19716_c0_g1_i1	ATP-dependent RNA helicase cgh-1 [Toxocara canis]	ATP-dependent RNA helicase cgh-1 OS=Caenorhabditis elegans GN=cgh-1 PE=1 SV=1	PF00270.28^DEAD^DEAD/DEAH box helicase^65-227^E:8.1e-41`PF00271.30^Helicase_C^Helicase conserved C-terminal domain^266-372^E:3.8e-29	ENOG410XRAZ^atp-dependent rna helicase	KEGG:cel:CELE_C07H6.5`KO:K12614	GO:0010494^cellular_component^cytoplasmic stress granule`GO:0043229^cellular_component^intracellular organelle`GO:0030529^cellular_component^intracellular ribonucleoprotein complex`GO:1990124^cellular_component^messenger ribonucleoprotein complex`GO:0043186^cellular_component^P granule`GO:0000932^cellular_component^P-body`GO:0005524^molecular_function^ATP binding`GO:0004004^molecular_function^ATP…	GO:0003676^molecular_function^nucleic acid binding`GO:0005524^molecular_function^ATP binding	GGTAATGATAACGTGATAATAATCATGATTCACTTAAATAATAATAATAATAATAACAATTATCAAAAAAAATTGGACGCTGCAGAGTAAAACAATAAAAGTAATAATCAAGTAATACAGTGGTTGTCATATTGTTGAATTGATGAGGTGTTTTTGGTCGACATTTACACTAATAACAACAATGATAATATAATCAACGTACAATTCAAGCACGCAAACACGTAACGTGACCTGCAAATTTGTGGAGAAACACTAGTGACCTGATGTGACTGACTAACTCACCGATTCACTCACCCACTTACGATGCACGTTCCTCATCGTAACCTCTGACTTTGACTCTAATTATTTCTCATTCGCTCTTCAATACATCTTAACTTCATCGCAAACTATTGACAATAT…	MSGETKAQQSSSDHSWKETIKKPAKDMRYRTADVTDTKGIEFEDFCLKRDLLMGIFEKGWEKPSPIQEASIAIALSGQDILARAKNGTGKTGAYCIPCIEKIDPELKRIQALIIVPTRELALQTSQICVELSKHLKFKVMVTTGGTDLRDDILRLNGVVHLVVATPGRILDLMDKGVADMSHCITLILDEADKLLSQDFQGILDRVIKFLPPERQIMLYSATFPLTVATFMQRHMKNPYEINLMEELTLLGVTQFYAYVQEKQKVHCLNTLFRKLQINQSIIFCNSTQRVELLAKKITEIGYSCYYIHSRMAQNHRNRVFHDFRQGNCRNLVCSDLLTRGIDIQAVNVVINFDFPRNAETYLHRIGRSGRFGHLGIAINLITYEDRFTLRRIEAELRTH…
TRINITY_DN19771_c0_g1_i1	hypothetical protein Tcan_16748 [Toxocara canis]	.	.	.	.	.	.	GTGCGACTTCCAATTAGAGGTTTTCTCGTTCTTATAAATGTTCCAGTGAAATTCAACTCTACCGTCAAACTCAGCACCAATAAAGAGTGAGCGGTTCCTTTTTGGATGGAGACCGTTGGAATCACTTGAAAAACAATGGTGATATCTTTCTTTGTGGAAAATTTTTTGAATGCAAGCGATCACGACGGTGATGATAGTACAATTGACGATTTAGAGAGATGTCGCTTTTTATTCTCTTTCAGATTCCCCTTGTCGGCTTGATTATCCCTAGACTTTTGCTGACAATCCGATGTTGATGGCCACTTGGAGAGCTTTGCCTTATTCAAGGTACCAGTTTCGATCTCGCGAATTGTTCGTTTCAACGTGCAACTTCTCGGTTTTTCATCCGTACAGCCATCT…	ATHSTTTSTTTSVLAIDLAVFPFIPTNNHNCPRGIVRRVAVMNTTPTIPTSTLQLVSQTTLTRAVRKESEKLMTASTERIPSMKMIYVNTASLARPGVGSSAIAGDGSIRSTRMSNGLIGMIIISAVLAAIALILITCYLMLRYCNRPSRNTKNNAALPDFYSSADVIPYPKRIYELQAEEGCYSCPPSLDGRSANLQNLSSTSIASIKDGCTDEKPRSCTLKRTIREIETGTLNKAKLSKWPSTSDCQQKSRDNQADKGNLKENKKRHLSKSSIVLSSPS*
TRINITY_DN19771_c0_g1_i2	.	.	.	.	.	.	.	GTGCGACTTCCAATTAGAGGTTTTCTCGTTCTTATAAATGTTCCAGTGAAATTCAACTCTACCGTCAAACTCAGCACCAATAAAGAGTGAGCGGTTCCTTTTTGGATGGAGACCGTTGGAATCACTTGAAAAACAATGGTGATATCTTTCTTTGTGGAAAATTTTTTGAATGCAAGCGATCACGACGGTGATGATAGTACAATTGACGATTTAGAGAGATGTCGTTTTTTATTCTCTTTCAGATTCCCTTTGTCGGCTTGCCCCTACCCTTACTCACTCCG	.
TRINITY_DN19721_c0_g1_i1	hypothetical protein Tcan_08756 [Toxocara canis]	.	.	.	.	.	.	GGGGGTTATATGGCAAGGGTTTAATTACCCAAGTTTGAGGTAATCATCAATCACTGGGTGTAGTGATAATCGAGACGAGATAATGGAATTGATGACATCACCAAGCTATCATCAAATATCACCGTTATCTAGATCATCGTCACAACTTCGCCACTTACAACAGCCCTTGCGACGTTCATATTCATATTCATACGGCACCAGTTCATATACGAAACCGCAGTATGGCTACGGTGGGGGTTATATGGCAAGATCACTTTCGAGAAGTGGATCAAGTCTATTCGGCAGATCTCTACAAAGTTCGATACAAACATTTACTCCACCATTACACAGTGTTGGATTGCAGCGGAGCACACCACATTACATGGATAAGTATCCTTATGTAAGATATTCATACGGCAA…	MELMTSPSYHQISPLSRSSSQLRHLQQPLRRSYSYSYGTSSYTKPQYGYGGGYMARSLSRSGSSLFGRSLQSSIQTFTPPLHSVGLQRSTPHYMDKYPYVRYSYGNNDTNIGLLSQTESLSKKRHNIITDLGTKRWLEGRLNTYNTGLFTTPDYNTRIERPITPSRNYIRYMPVEDALEKYKKRCMTYSTLSKYWLSPSTYQIRRDRDMNLSMPTNLLRNYTSLSSYHNPPSYRRFTSRLTTY*
TRINITY_DN19788_c0_g1_i4	putative E3 ubiquitin-protein ligase makorin-2 [Toxocara canis]	Probable E3 ubiquitin-protein ligase makorin-2 OS=Homo sapiens GN=MKRN2 PE=1 SV=2	PF00642.23^zf-CCCH^Zinc finger C-x8-C-x5-C-x3-H type (and similar)^29-50^E:4e-05`PF14608.5^zf-CCCH_2^RNA-binding, Nab2-type zinc finger^31-49^E:0.014`PF00642.23^zf-CCCH^Zinc finger C-x8-C-x5-C-x3-H type (and similar)^154-176^E:0.00011`PF14608.5^zf-CCCH_2^RNA-binding, Nab2-type zinc finger^158-175^E:1.6`PF13639.5^zf-RING_2^Ring finger domain^222-275^E:2.1e-07`PF13445.5^zf-RING_UBOX^RING-type zinc-…	COG5084^zinc finger	KEGG:dre:170782`KO:K15687	GO:0016740^molecular_function^transferase activity`GO:0008270^molecular_function^zinc ion binding`GO:0016567^biological_process^protein ubiquitination	GO:0046872^molecular_function^metal ion binding`GO:0005515^molecular_function^protein binding`GO:0008270^molecular_function^zinc ion binding	CTCTCCTCATAGCAGTATCAGAAAACGGTGAATTACTATCAAAAATGAATTTTGCTGTTTTTAAAACACCCTTCTAACATTGACGGACAGAACAAGCCCATCAGCTATGCGCCAATCACAAGGAAGTATCGCATGTTGAATGATAAAAGTTAAGCAGCGAAAGAATATGATAAATAATTAGAAATAACAAATGAACATTTCTCAACTACAAACAAAAAGTATCTCCTAGACAAGTGCGACAAACAAATGAACGAAACGAAACAAAAGAATCGCTATCAAATTTACTTTTGATAACGATCAGTGAGGGGCCACAACGAGCGAATAATTCAACGAATTATCTGTTTGATTGTTTAATCGATAAAATCAACTCTTCAGAGAGAACCAAGGAGGGAGAAATAA…	ILQFVSVADSGRNNTGPSSSNSSRGTKSLLCKYYANNACRKGNRCPFAHDRTVKADTVCRFYLQGCCTYGNSCRYDHKRPQYSEASASSRSSGSQSKEKAFGGAKLPEDAAAKCSVVPEHKLSASAAEFIPSWMKAPQVEQTYANASGSTPVLPLCPYFEAGNCEKGDECEFVHGMVCDMCNYACLHPADSEQRAQHKRECMAAHEAAMEEAFAEARSADKVCGICMESIRERDARFGILEGCRHCFCLECIRKWRRNQSEDFEKETVRSCPECRTHSDFVIPAKYWVEDANDKKKLIDDFRANAKQKRCKYMKKGNVDDCPFGNKCFYKHQLPDGTVVEGKSPRQLRRNAAPRRRRRANVFDLLSHDYATALLLSSDSDSDDELSIIFNNVLSQAFGL…
TRINITY_DN19769_c0_g2_i2	yy1-associated factor 2 [Ascaris suum]	YY1-associated factor 2 OS=Homo sapiens GN=YAF2 PE=1 SV=3	PF00641.17^zf-RanBP^Zn-finger in Ran binding protein and others^19-43^E:1.3e-06`PF17219.2^YAF2_RYBP^Yaf2/RYBP C-terminal binding motif^123-151^E:1.6e-05	ENOG4111PN1^YY1 associated factor 2	KEGG:mmu:67057`KO:K11468	GO:0005829^cellular_component^cytosol`GO:0005654^cellular_component^nucleoplasm`GO:0005634^cellular_component^nucleus`GO:0003713^molecular_function^transcription coactivator activity`GO:0003714^molecular_function^transcription corepressor activity`GO:0008270^molecular_function^zinc ion binding`GO:0045892^biological_process^negative regulation of transcription, DNA-templated`GO:0045893^biological_…	GO:0008270^molecular_function^zinc ion binding	TACTCGCTCAAAAACTGTACTAGAAATTGAAATGCACCTCGTCGAAATCGAAATAAAAATTATTTGTCGGGCAGTGTAGTTTAGTAAGATATCTTTTCAAATCTTTAAAGAACATAAAAGCATCAGCAAGTTTCTTAAATACGATCTGAATATGTAGTAATAACAACTCTAAATAAACCATATGAATGCAAACGATAAAACATGAAAGTGAATCCGTAAAGAAAATTGACGAAATACGCATTTAGTGAGGTAATTTTTAACAGTTCAGAATCAGTTGATTACAACTTTATACTCCAACTCATGAGTCTAAATTGCACGAAAATGTAAGCCCACAATGTTGCTTTCGCCTTTCATTTCCCGACGAATTAGTAATGGTGAGCGTGGATGAGATCTGGATTT…	MSNKKRSRVKNEDDFDPSSWECTVCTFRNRIEAFKCEMCDTRKGTSTRKPRLNQNVVQHHTVVQNFVVQQSLAEKPRRKIGRPLVNSSSNSRHSPESTSSGSAVTKTATRSKSSNRKVVPLRDSLIIRSSAKKHLITIKGVTATIIEFKPRIGSDSSDRKPNGTRSNSHKANTPPSKDTST*
TRINITY_DN19735_c0_g1_i1	hypothetical protein Tcan_02894 [Toxocara canis]	.	.	.	.	.	.	AAATTTGTTGACTATGCGATCTTCTCTTCATTTCTATGATCTAAAAATTGCTAGTGGTTTTCAGTGGTCCAAAATTTGGAAATTTCAAATGTCTTCGAAGAGTCAAGCTTCATATTGTAATGATAGATAGTACTGAATGAGCTCTGAAAGCATCTCATGTCTGATGCCATCTCATGAACGAATTTTCATCATTCTCTTTATGCAGTATGTTGCTATCAAGTTGAAGTCGACGTTTTTGGTTCGACTGACTGAGGTGATGTGATCAGTGTTGTTCGTAGATGTTTTGACTTGGAATTTAATTTGCACGCAGTGCTAATGTTTATTCATTGTTGTTGACGTTGTGCTTGTTTTTGCCATTATGATTTGTTTTGGGTTATATTCATTCGTTTATTCCTTCGA…	MVDVIDESSSNDRDEVKCVQLKHCCCTVDYNYCQEKSDFDFERKRFRHRACFGRIHVQKLSSYLIVIKSMLIIILLITAIAQNSETFLISVCSVGLFLMVATYTMFMMGVWYQRLNYLVPYWCVAHLIILVLVVQVFIDLLMIAATRHTADNYQTFCICAKIFWIAFELYTVRIVWDVYEYVCDLLAEEEFKESTRLNDTTDDDTDHNNYHRSKSATQLPTNHSSNSVLANESDTLRRSYSLSYMYKHTFI*
TRINITY_DN19776_c0_g1_i1	dual specificity mitogen-activated protein kinase kinase 5 [Ascaris suum]	Dual specificity mitogen-activated protein kinase kinase 5 OS=Homo sapiens GN=MAP2K5 PE=1 SV=2	PF00069.24^Pkinase^Protein kinase domain^1-94^E:2.9e-09`PF07714.16^Pkinase_Tyr^Protein tyrosine kinase^1-91^E:2.2e-05	ENOG410XQ5A^mitogen-activated protein kinase kinase	KEGG:osa:4324023`KO:K04368	GO:0005737^cellular_component^cytoplasm`GO:0009524^cellular_component^phragmoplast`GO:0005524^molecular_function^ATP binding`GO:0004708^molecular_function^MAP kinase kinase activity`GO:0004702^molecular_function^signal transducer, downstream of receptor, with serine/threonine kinase activity`GO:0010311^biological_process^lateral root formation`GO:0007112^biological_process^male meiosis cytokinesis	GO:0004672^molecular_function^protein kinase activity`GO:0005524^molecular_function^ATP binding`GO:0006468^biological_process^protein phosphorylation	GAGGTGCTTTATTCATATGAATTGAACATACGACGATTGTCATTAATTACACAACTTTAATGACATTTGAAATGCAAATTGTTGAGATACTCACTAAAAGATACATGCCTTCAACAAAACATAACATGGGCTAGTTTCAGTCGTTCACAACTGATATCAAGCAAGAAATGAAATTAAAATCATAACAAGCAACTAAAATTTAGATGATATGTTTGTTTCACGAAGATGCAGTTATTTAATCAATTGTTAGAAATATTATATATCACATTGAGATGAACGTCAAAATTTGATGTCTCTTCAGATAGGAGTAATTTTTCATGACGATTCACAAATTATGATAGTATAATATATTAGGAATCATGGAAGGTTAAGTGACCAAAGAATTGGCTCCATATAAAA…	MAPERLFGGPYRICSDIWSMGVSLCEMGVGRFPLADQDEGLSIAVQRVVNGDVDVSCLLQQAELCANFCKLVLNCIIVDESKRWSPQQLVECAFVKENSPIDQDCVANFVRFKAITL*
TRINITY_DN19776_c0_g1_i8	dual specificity mitogen-activated protein kinase kinase 5 [Ascaris suum]	Dual specificity mitogen-activated protein kinase kinase 5 OS=Homo sapiens GN=MAP2K5 PE=1 SV=2	PF00069.24^Pkinase^Protein kinase domain^5-186^E:4.7e-40`PF07714.16^Pkinase_Tyr^Protein tyrosine kinase^5-183^E:2.3e-22	ENOG410XQ5A^mitogen-activated protein kinase kinase	KEGG:hsa:5607`KO:K04463	GO:0005737^cellular_component^cytoplasm`GO:0005829^cellular_component^cytosol`GO:0005634^cellular_component^nucleus`GO:0005819^cellular_component^spindle`GO:0005524^molecular_function^ATP binding`GO:0046872^molecular_function^metal ion binding`GO:0004672^molecular_function^protein kinase activity`GO:0004713^molecular_function^protein tyrosine kinase activity`GO:0004702^molecular_function^signal t…	GO:0004672^molecular_function^protein kinase activity`GO:0005524^molecular_function^ATP binding`GO:0006468^biological_process^protein phosphorylation	GAGGTGCTTTATTCATATGAATTGAACATACGACGATTGTCATTAATTACACAACTTTAATGACATTTGAAATGCAAATTGTTGAGATACTCACTAAAAGATACATGCCTTCAACAAAACATAACATGGGCTAGTTTCAGTCGTTCACAACTGATATCAAGCAAGAAATGAAATTAAAATCATAACAAGCAACTAAAATTTAGATGATATGTTTGTTTCACGAAGATGCAGTTATTTAATCAATTGTTAGAAATATTATATATCACATTGAGATGAACGTCAAAATTTGATGTCTCTTCAGATAGGAGTAATTTTTCATGACGATTCACAAATTATGATAGTATAATATATTAGGAATCATGGAAGGTTAAGTGACCAAAGAATTGGCTCCATATAAAA…	MLIDSELCLCMEFMDGGSLDRYGKLPSDVLGSVTVSIINGLSFLWSIKVMHRDIKPSNFLVNSQGNVKLSDFGVSKQLDHSVARSFVGTNAYMAPERLFGGPYRICSDIWSMGVSLCEMGVGRFPLADQDEGLSIAVQRVVNGDVDVSCLLQQAELCANFCKLVLNCIIVDESKRWSPQQLVECAFVKENSPIDQDCVANFVRFKAITL*
TRINITY_DN19776_c0_g1_i13	dual specificity mitogen-activated protein kinase kinase 5 [Ascaris suum]	Dual specificity mitogen-activated protein kinase kinase 5 OS=Homo sapiens GN=MAP2K5 PE=1 SV=2	PF00069.24^Pkinase^Protein kinase domain^1-243^E:2.3e-52`PF07714.16^Pkinase_Tyr^Protein tyrosine kinase^4-240^E:6.8e-30	ENOG410XQ5A^mitogen-activated protein kinase kinase	KEGG:hsa:5607`KO:K04463	GO:0005737^cellular_component^cytoplasm`GO:0005829^cellular_component^cytosol`GO:0005634^cellular_component^nucleus`GO:0005819^cellular_component^spindle`GO:0005524^molecular_function^ATP binding`GO:0046872^molecular_function^metal ion binding`GO:0004672^molecular_function^protein kinase activity`GO:0004713^molecular_function^protein tyrosine kinase activity`GO:0004702^molecular_function^signal t…	GO:0004672^molecular_function^protein kinase activity`GO:0005524^molecular_function^ATP binding`GO:0006468^biological_process^protein phosphorylation	GAGGTGCTTTATTCATATGAATTGAACATACGACGATTGTCATTAATTACACAACTTTAATGACATTTGAAATGCAAATTGTTGAGATACTCACTAAAAGATACATGCCTTCAACAAAACATAACATGGGCTAGTTTCAGTCGTTCACAACTGATATCAAGCAAGAAATGAAATTAAAATCATAACAAGCAACTAAAATTTAGATGATATGTTTGTTTCACGAAGATGCAGTTATTTAATCAATTGTTAGAAATATTATATATCACATTGAGATGAACGTCAAAATTTGATGTCTCTTCAGATAGGAGTAATTTTTCATGACGATTCACAAATTATGATAGTATAATATATTAGGAATCATGGAAGGTTAAGTGACCAAAGAATTGGCTCCATATAAAA…	GRSGTVYKSLDLERDRVIAVKCVLIDGSAEMMCEALRETNILRTCSSSPFIVKFFGAMLIDSELCLCMEFMDGGSLDRYGKLPSDVLGSVTVSIINGLSFLWSIKVMHRDIKPSNFLVNSQGNVKLSDFGVSKQLDHSVARSFVGTNAYMAPERLFGGPYRICSDIWSMGVSLCEMGVGRFPLADQDEGLSIAVQRVVNGDVDVSCLLQQAELCANFCKLVLNCIIVDESKRWSPQQLVECAFVKENSPIDQDCVANFVRFKAITL*
TRINITY_DN19757_c0_g1_i1	EGF-like domain-containing protein C02B10.3 [Toxocara canis]	EGF-like domain-containing protein C02B10.3 OS=Caenorhabditis elegans GN=C02B10.3 PE=1 SV=2	.	ENOG410XZMQ^WNT inhibitory factor 1	KEGG:cel:CELE_C02B10.3	GO:0016021^cellular_component^integral component of membrane	.	TTCACAAAACACCAAGTTTTATGCTATTATATAAGCGACAATATGCTTAGAAATGAAAATATCAAACAGCAAGGAGCCAAACGATGAATACAATAGTATAATTACGCACATGCAAATAATTAATCGACTGATTGCACTAATAACGAATTCTAGCCGCTGAATAAACACGAAAAACGGAAGAAAATCGTTGATGAGATGATTTTGAATACAGATAGTTGAATAACAGCTGCCTGTTAGTGATAAATGCAGTCTGCACTGATATCAACTGGATTTTTTTGGTGACAATGAAGTATACTCAAACGTCTTTGAATTGAACCGAATAATATTATGAGTTTCTAAGCGTCCATAAACAGCGATTTAGCACTGATGAGTGAAAGAGAGAGATATACAAGATGATAA…	VERCECMGFNYPSLRMISVTALLLLYLSVTALCQQRHKDKDDAYVDLIALNLITEGCSADSYYGYGIVDGSLEKCDKYEEAKSGGGEVSAEYEEIKCRTLRVHGRMVDGKCECKSGWKGPYCNEYNGCPAGFSLYNSVCTPNACQHNGTIAIGSKQIECICQAPWDGRNCERLACWRMAPKEHERRWRNARDKCRCADEYDGENCDKVVACKNDGELIDGRCECKDSFYGEICEKKCPAGQTCGSTIASVSMLVLPLIFLLVLLR*
TRINITY_DN19756_c0_g1_i1	.	.	.	.	.	.	.	CGCCAAGCATGGATGTGCAAACGGCCACAATTTTTTTACACAATTCCGCACCATATTTCTGAACGCATTTGCATTCGGCAGCCACTGAAATGCGAACGAATGAGCCGATTGCTGATTCAAAGAGAGACTGCTGGGTCGAGTCAGTTCTGGAGGATAGTGGAAGGAAGTTTTTGGGAGTGAAAAGTAGGTTTAGAGGAAAAATTAGAGGATATGTTCAGGTGGTTGGTGAAATCTTTTTGGATTCTGAGAATGCAGTTTTGAAGTGGCCGGGAAGGACGTTTGAGGAGTTCCGCAAGAGGATCAGTTGAACGCTTCGAGGAGTGAGCTGAGAAGAAATGAAACTTACTACTCATGACGCATTCCTTCACTTTTACAGTCACATCACCGCCTACCCCCGAA…	.
TRINITY_DN19756_c0_g1_i2	.	.	.	.	.	.	.	CGCCAAGCATGGATGTGCAAACGGCCACAATTTTTTTACACAATTCCGCACCATATTTCTGAACGCATTTGCATTCGGCAGCCACTGAAATGCGAACGAATGAGCCGATTGGTGAATCAAAGAGAGACTGCTGGGTGGAGCGAGTTCTGGAGGATAGTGGAAGGAAGCTTTTGGGAGTGGAAAGTAGGTTTAGAAGAAAAATTAGAGGATATGTTCAG	.
TRINITY_DN19779_c0_g1_i2	.	.	.	.	.	.	.	TGTGAATCTGCATGACACTCAACTCAAAATCTGTTGAATGCTGCCTGTCGCCTCCTCTCATACACTTATACGCACGTCTTCATTCACACATTAAACTTGTTCTCGCAGAGAAATAAAGACACGATGTATATAGCGTATCGTCTCTGTGAAATTACAGAGAGAAGTGGAGAGTCAAAGAAAAAGAGTGGACAGAAAAAGATAATCCAGTTATATAAATTAAGGGAATTTCACATGAATAGCTCTCATCAGCTTGCTTGAAAC	.
TRINITY_DN19745_c0_g1_i2	hypothetical protein Y032_0199g1641 [Ancylostoma ceylanicum]	Probable G-protein coupled receptor C06G4.5 OS=Caenorhabditis elegans GN=C06G4.5 PE=3 SV=3	PF00001.20^7tm_1^7 transmembrane receptor (rhodopsin family)^110-372^E:1.1e-35`PF10320.8^7TM_GPCR_Srsx^Serpentine type 7TM GPCR chemoreceptor Srsx^239-384^E:8.5e-05	ENOG410XRW9^Receptor	.	GO:0005887^cellular_component^integral component of plasma membrane`GO:0043005^cellular_component^neuron projection`GO:0004930^molecular_function^G-protein coupled receptor activity`GO:0042923^molecular_function^neuropeptide binding`GO:0007187^biological_process^G-protein coupled receptor signaling pathway, coupled to cyclic nucleotide second messenger`GO:0007218^biological_process^neuropeptide s…	GO:0004930^molecular_function^G-protein coupled receptor activity`GO:0007186^biological_process^G-protein coupled receptor signaling pathway`GO:0016021^cellular_component^integral component of membrane	AAACATTTTATCCCACAGTCAATAATCACACTTTATTGTATTCGACCAAATCGTGCTTTTTTGCAATTACATATTTATTTATTCATCACTGATAAACAACTACCATCACTATCGTTCGACATCATAAAATACGGAAGAGCGCAGTGTTGAAATGATCTTTCATATATACATACATATGTACAGATGAAAAAAACAGTGACGACGAAGCTGTTATCGTATCATCCTTCCGGTACAGAATCATATCCGTACTCAGAAATATAGCCGTGGTAGGTTTCCGGGTTTTGCGACAAATGTAGAGAACAGATTTTAAGCCAGTGGGTACGCTTTCGATCATGAGCATGTCCATTCATATGGGCAGCAATCAACGCTTGATATACCAATGCTAAACGCTAAAAAGTT…	PSSNSIINPTDVVTRTLLSDSFAKTEHDVIDVTSSNMIASANSSVIAGDDEQYARKVLRTVFSVAYFILFVFGTFGNGIVIVMIVNVMTVMRRARCRTNIRKINPSSTKHVFIYILGLSVVDLLVIIHLPFLIVDLLYGQWLFGVLMCKLYWFGECVNKLLSSFIMTILSWDRYLAVCSPIRSFRIRSNEVACFVLVLCSVLATLLLLPVLLNATVIHLDILQAQPLADDSSFEIIDSAKEQHQTVTKCMFDGTSSFFIFYTFGCGFVLPALLITYFYTRVIFRLQKSVANIRRNSVSSKNSGSTSRVQQVTKRIVAVILFYFFCWTPQWILNLLSHFSLITVSWSTLTLSSIFFAAHLLVCFNSATNPILYALINRELRQQHVQAMLKRRRSISNATN…
TRINITY_DN19748_c0_g2_i1	.	.	.	.	.	.	.	TCCTCAACTAAGCAAAATCGCCCAACAAAATATATGTTTTTCTGAATGCAGCGATCCTGCTCGATCGACCAGTGTGAAGAAATTGATATGTTAGCGGTCAAAGCTGAGGGTACAGTAGGCTTGAATGTACCAACCTCTATAGCATCAGAAAAATAGCCATATCTCCTCGCAGAGCGGAATTTTCCGGTGAGCTTTCATTTTTAGAAAGCAGAG	.
TRINITY_DN19751_c0_g1_i2	BMA-WSP-1 [Brugia malayi]	Wiskott-Aldrich syndrome protein OS=Homo sapiens GN=WAS PE=1 SV=4	PF00568.22^WH1^WH1 domain^60-168^E:1.5e-26`PF00786.27^PBD^P21-Rho-binding domain^268-295^E:3.6e-10	ENOG4111M1J^wiskott-aldrich syndrome	KEGG:hsa:7454`KO:K05747	GO:0015629^cellular_component^actin cytoskeleton`GO:0005911^cellular_component^cell-cell junction`GO:0005829^cellular_component^cytosol`GO:0070062^cellular_component^extracellular exosome`GO:0012506^cellular_component^vesicle membrane`GO:0030695^molecular_function^GTPase regulator activity`GO:0042802^molecular_function^identical protein binding`GO:0043274^molecular_function^phospholipase binding`…	.	GAACAGACGAGGGGACTGGTGGAGGCGGGGGTGGTGGAGGAGGAGGTATGGATGATTGGGGTTGCGGTTGGGGTTGTGACTGAGCAGTGGGCGGTGGCGGAGGGGGTGGCGGTGGAACATCGTTGGGACGATAGGATGCTGCTGCAGATGTGGGCGGCGTTGGGAGTGGTCTCGCTGGCGGTTGTTTTAGGACGGGTGGTGGTCTTTGCGGTGGACCAGGTCTCGACGTCGGCGTTGAACTCAATGATGCTTCCCGACGTATAGGTGGCGGTGGAGGTGTCGGCGCGTTCGCATTTTGCATCGACGGCGATGGATGATAAGATCTTGGTGTGTTATTGCTCGACTGATACTCCAATGTTGTGGACATCGGTGACGGAACCGACGGTAGTTGATGTTGGT…	MMNSGGGVTTTLYRQPTTLSQSNGPGAIVSPSSRRPRKKERPQNQGATLLNASENEILYSLLGHDCISLAAGVVQLLRADAHNARVWTRAHVGVVSLVKDYPKRSYFLRLYEIFKNKFVWEQMLYKNFRVSSTATCPNLLTFEGDECMYGLNFSDREEAINFKAHLDKRFEQEQKTAQKPTPKVCSTPGSTNGINQALSHPHAPSSANAPHHQHQQYASNTLHNRTGITSMGTIPNVVGGQFASFMSSTRNKKKSGKKDKKARIRKEDISNPTNFTHKVHVGWDQNAGFSQDYDAEPMDESILTLLRAAGQNPDRMTKEDIDFSYKFITDFQRKSAAHQHQLPSVPSPMSTTLEYQSSNNTPRSYHPSPSMQNANAPTPPPPPIRREASLSSTPTSRPG…
TRINITY_DN19760_c0_g1_i1	Acetyl-CoA acetyltransferase A, mitochondrial [Toxocara canis]	Acetyl-CoA acetyltransferase homolog, mitochondrial OS=Caenorhabditis elegans GN=kat-1 PE=1 SV=2	PF00108.22^Thiolase_N^Thiolase, N-terminal domain^28-281^E:2.9e-78`PF02803.17^Thiolase_C^Thiolase, C-terminal domain^290-410^E:1.4e-42	COG0183^acetyl-coa acetyltransferase	KEGG:cel:CELE_T02G5.8`KO:K00626	GO:0005739^cellular_component^mitochondrion`GO:0003985^molecular_function^acetyl-CoA C-acetyltransferase activity`GO:0046872^molecular_function^metal ion binding`GO:0006635^biological_process^fatty acid beta-oxidation	GO:0016747^molecular_function^transferase activity, transferring acyl groups other than amino-acyl groups`GO:0008152^biological_process^metabolic process	TGTTTTTTTTTTGAACGTAAACGATTTTATTTGTGTAATTACAAAACATTTAACTGGAGTTGCGGCTTTCTCACTCAAAACACTGCAAAATACCAAACGAATGCGTGCTGAAATTGGAATCTTGAAAACTTTTGGAATCACTGAAATTCAATAGTCTGCGAAATTTTCTTCAATTGATCAGCTAAATTCAGTGTGTGCAAATCAACCAATCACAGCAACATTTCAGCTTTTATTCGCATACTTTTTTTTTGCAGAGTTCAGGTTGAGAATGTTCAGATCACAATAATAACAATCTATCGAATGGTTTTGAGAGCGAGTTTACAATTTCTCGATGATCATACCACCGGCACCGCCACCACCGTTGCAGATTGCGGCACATCCGACTTGTCCTGGTTTCAT…	MAARLLCNNLTTSALKLSTRSTCNFTDVVFVGAKRTPVGSFHSKLAPVPCTELGSAAIKGACEHANIKPSQVQELFFGCVVPSDVGQGPARQAALGAGVDFSCAVTTVNKLCASGMKAMACAASILQLGLQEIAVGGGMESMSRCPFYIPRGEPPYGGFFAKDALVRDGLADGFTGKLMGLCADIVAEEQGITREMQDKFAIESYRKSAAAWENGHMQAEIVPIEVTAGKKKYIVDRDEEYTRVDYDRLPKLRPAFRKEGTVTAGNASTINDGAAACVLTTVEGAKKYGLKPLARMRAYGDAATHPEKFAVAPSMVIPKVLKLAGMDVKDIDVWEINEAFAVVPLHSMKTLNIDPSKVNIHGGGCSIGHPIGMSGCRIIVHLIHAMKPGQVGCAAICNG…
TRINITY_DN19760_c0_g2_i1	Acetyl-CoA acetyltransferase A, mitochondrial [Toxocara canis]	.	.	.	.	.	.	TGTTTTTTTTTTGAACGTAAACGATTTTATTTGTGTAATTACAAAACATTTAACTGGAGTTGCGGCTTTCTCACTCAAAACACTGCAAAATACCAAACGAATGCGTGCTGAAATTGGAATCTTGAAAACTTTTGGAATCACTGAAATTCAATAGTCTGCGAAATTTTCTTCAATTGATCAGCTAAATTCAGTGTGTGCAAATCAACCAATCACAGCAACATTTCAGCTTTTATTCGCATACTTTTTTTTTGCAGAGTTCAGGTTGAGAATGTTCAGATCACAATAATAACAATCTATCGAATGGTTTTGAGAGCGAGTTTACAATTTCTCGATGATCATACCACCGGCACCGCCACCACCGTTGCAGATTGCGGCACATCCGACTTGTCCTGGTTTCAT…	.
[truncated: 20,697 more rows]

## Sheet: up-regulated in_AP_PX
Transcripts_up_regulated_in_AP_PX	blast_nr	blast_swissprot_transcripts	Pfam	eggnog	Kegg	gene_ontology_blast	gene_ontology_pfam	Transcripts	Peptides
TRINITY_DN13162_c0_g1_i1	.	.	.	.	.	.	.	GTTGCTTGAAGGTTTATTAATGAGTTAGTTAATTCATAATTTTAGATGAGTACAGAAATAGATAAATATTCGTTGAAAAAAGTTCCAAATCAGAGAGGCAGCACATATAAAAATTGGCGACTATAGCGGTTTCGCGTTGAAACTTAAAGAAGAACGCTATAATCAAAGAAGAAATCGAGCATCGTTCACATCATTATAACGCTTGCAAAGAATTCGCATAGAGGAAGATAAGTAGGAGTCCGTTGAGATG	.
[truncated: 338 more rows]

## Sheet: up_regulated_in_AP_WL
Transcript_up_regulated_in_AP_WL	blast_nr	blast_swissprot_transcripts	Pfam	eggnog	Kegg	gene_ontology_blast	gene_ontology_pfam	Transcripts	Peptides
[truncated: 163 more rows]
