# Supplementary material for: Tissue-specific transcriptomes of Anisakis simplex (sensu stricto) and Anisakis pegreffii reveal potential molecular mechanisms involved in pathogenicity
Source: Parasit Vectors. 2018 Jan 10;11:31. doi: 10.1186/s13071-017-2585-7 (PMC5763927; doi:10.1186/s13071-017-2585-7)
Supplement: Supplementary file 3 — Anisakis pegreffii transcript sequences and, where available, corresponding peptides and annotation information, and differentially expressed genes (DEGs) upregulated in the whole larva (WL) and in the pharynx (PX). (XLSX 170 kb) [file 13071_2017_2585_MOESM3_ESM.xlsx]

## Sheet: up_ASPX
Genes_upregulated_AS_PX	Gene description	UniProtKB/TrEMBL ID	Gene Ontology	pfam ID	Gene_ontology	Transcripts	Peptides
ASIM_0000025701	.	A0A0M3IYD5	GO:0003993^acid phosphatase activity'GO:0003993^acid phosphatase activity'GO:0003993^acid phosphatase activity'GO:0003993^acid phosphatase activity'GO:0003993^acid phosphatase activity'GO:0003993^acid phosphatase activity'GO:0003993^acid phosphatase activity'GO:0003993^acid phosphatase activity'GO:0003993^acid phosphatase activity'GO:0003993^acid phosphatase activity'GO:0003993^acid phosphatase a…	PF00328	GO:0003993^acid phosphatase activity'GO:0003993^acid phosphatase activity'GO:0003993^acid phosphatase activity'GO:0003993^acid phosphatase activity'GO:0003993^acid phosphatase activity'GO:0003993^acid phosphatase activity'GO:0003993^acid phosphatase activity'GO:0003993^acid phosphatase activity'GO:0003993^acid phosphatase activity'GO:0003993^acid phosphatase activity'GO:0003993^acid phosphatase a…	ATGCACATCACACTGCTGCAAGTGTTTCTGTTATTGTTCACTGCAGCGTTTCAATTGACTGCCGTTGAATGTTTGCGAGAGTTGGTCTACGTTCAAGCAATCTGGAGACATGGGGATAGAGCGCCAACCAAATATCCATATCCAAACGATAAATATACTGAGCAATATTGGCCAAGAGGATGGGGCCATCTAACTAGTACTGGTATGAAGCAACTGTACCGATTGGGTCATTTCTTTAGACAGCGATATGGCAATTACATCGGCTCTCGATATAATGTGTCTGAGGTTCGTAGTTCAGTGATGGCGACTTCAGTGGATCGTGCCACTGAAAGTGCACAGGCAATGTTGAGAGGTTTATTCCCGATGTGGCAACCGGTACCGTTCCATTCCACAACGCCT…	MHITLLQVFLLLFTAAFQLTAVECLRELVYVQAIWRHGDRAPTKYPYPNDKYTEQYWPRGWGHLTSTGMKQLYRLGHFFRQRYGNYIGSRYNVSEVRSSVMATSVDRATESAQAMLRGLFPMWQPVPFHSTTPGEPDPVSSDHNAKVGLAEVLRIHNLLHNMTQPDWLYKKWPNHNYDTTYEIVQKIKLRSRLNQFNSPTKAMLRGGLLAGHFLQRALNVSKGVRLSPSKMMLYSSHDVTIQPLLHALGINNDLLVPYAGCLIMEVYKTWAGKFEVEVCYHKLTF
ASIM_0000028701	.	A0A0M3IYG5	.	.	.	ATGGTTAGCCAAAAATTTTGCACAGGTGTAGTGCAAATGAAAATGAGTTTCATTAATGAAACACTTCAATTGTTACAGGACAAATGGTGGAAGAGACTGAAACAGAGCTATGAGGGTCGTGCATTCCATAATCTTGAGCATTTATGTGAAATGCTGAATTTGTTCGAGGAGTATAAGGATAAACTTCGTGACCGTTACGCTACTGCATTCGCGATCTTCTTTATTCATGCCGTGAACGATACAAAATTAACGGATAATGCTGAACGAAGTGCACGATTGTTTCGCGAGTTTTCCTCTGAAACAACGATTGATTCGGAGAATTATGTGGCGAATTTGATTGTGGAAAGCGGCAAGAACTGTACGGATGCACACATGACTGAGGGTCAATTCGGTGAAGAT…	MVSQKFCTGVVQMKMSFINETLQLLQDKWWKRLKQSYEGRAFHNLEHLCEMLNLFEEYKDKLRDRYATAFAIFFIHAVNDTKLTDNAERSARLFREFSSETTIDSENYVANLIVESGKNCTDAHMTEGQFGEDDLHFLLDFDMAFLGCDTQKYESHVENIRKEYTHLSDEDYTDQRLKIPNIFATKELRERFEAQARRNIAHEIELLSKK
ASIM_0000045501	.	A0A0M3IYX6	GO:0016021^integral component of membrane	.	GO:0016021^integral component of membrane	ATGTCTGACGAATATTTAGGAAGATTAGTAAGTTGTAGGTATCAGCAGGCTCCACCAGAGAAGAGTTGCAATAAACTGCTTAAAATCGAACGAAATAAATTCACGGCGGCCGGTGTTATCTTTCGCTTGGATGCAACTGCCGAACATTACGATGCTTTTCCGGAGGATAAATTTCGCGAAGTTATTTCAGGTTCACTTGGTGTCGATCCGGATGACTTGGTTATACTTCGTGTGCGTTGTATGGATGATAATGAACGACTGAACGTTCAATTTGTTATCCTTAAAGATAAAACGAAAAAAAGCGTTAAGATCGCCAAATCAAAGATAAGGATGAAGAAGCCATTCAAAGAACCTGTGGAAGAGGATGCTGATGAAGAGGAATTTGTTGATGATGAGGAG…	MSDEYLGRLVSCRYQQAPPEKSCNKLLKIERNKFTAAGVIFRLDATAEHYDAFPEDKFREVISGSLGVDPDDLVILRVRCMDDNERLNVQFVILKDKTKKSVKIAKSKIRMKKPFKEPVEEDADEEEFVDDEEEEEEEEEENRENDDGSVEIEYDEDDAERQSKKKKKAQRKRKHETPRIYDKNDVIRASEVVYRMKTISHFSQLADIDVEKIEVVHDMIDIEGDPSNTLLAVQAILTGIAFAMMLILGVWKGLQKRGSDEQQYESVEQKA
ASIM_0000048901	.	A0A0M3IZ09	.	.	.	AACAATTCTGTTGCCATTCGAGAGAAAATGAAGTATTTCTTACTGATGTTCGTTTTTGCGTTTGCTATTATTACATTGGATGCGCTTCGTTGCTTTGAAGGCTATAGAACGTTTCTCAATTTCGAACATGATGATCCCGAAGAGGGCTTTCAAGAGGTGCAATGCGAAGGATCCGGATATTGCGCTGAATGGGATTTCCAATCAGTTTCAGACAAGTACAACATCTCAGCGAATGTGAGAGGATGCGAAAAACAAATGGACCGCTTAATGGGTTTCACCAATTGCAAAAAACTGGATAGCGATGAAGACGGGAACGGGTACATGGAGATTGGAAAAGAAATTGGAGTGAAAGTTCGCTGTTGCAATACTGATTTATGCAACGATCCGGAAGCGAAAACT…	MKYFLLMFVFAFAIITLDALRCFEGYRTFLNFEHDDPEEGFQEVQCEGSGYCAEWDFQSVSDKYNISANVRGCEKQMDRLMGFTNCKKLDSDEDGNGYMEIGKEIGVKVRCCNTDLCNDPEAKTAIANEGSKTNPNAVTVAESSPMRPLICYSGTEPNERIGNFPPEDKYETRNCTKSNYCVDWSGISHSLNKERYAKACQGEFEALPDFDREIDCKDLIENGNGCTEVEEGYRYDTQWCCCASDLCNDKGIKFEPIYIEAQ
ASIM_0000054601	.	A0A0M3IZ65	GO:0016021^integral component of membrane	.	GO:0016021^integral component of membrane	ATGATACTAAACCTTGAGAATGTTCGTGCATCCGGAAGCCCTTTGAGAAATACGCTTTGCTTAGTGGGATGGTTTGTGCTTATTTGTAATCTAGCCATATTGGCGTTAATCGTCTATATTGATCATGGTTTCGTTCGATTCGCTACCAATTATTCACTAATTTCGCTGTTGAGTTTGATCGCAATTATCTGCACGATATTTGCATTGAAAGATCAAAATGCCGCCATGCTTTACCCAATGCTTGTGTCTCTAGATCGCGTGCCACTTCCTCTGAATCTACTCTTATTGGGTTTGGCTATCGAGAAGACGTTTGAATTCGTTTTATTCCGTCGTTTGATGAAAATGTTCGAGCAGCAAAATTACATCGATCAATTTTCGCAGACCATCAACAAAGCCACC…	MILNLENVRASGSPLRNTLCLVGWFVLICNLAILALIVYIDHGFVRFATNYSLISLLSLIAIICTIFALKDQNAAMLYPMLVSLDRVPLPLNLLLLGLAIEKTFEFVLFRRLMKMFEQQNYIDQFSQTINKATLNSANDTDDEIVVFEKVAKNGGQSAIYDYGTQRPSA
ASIM_0000061801	.	A0A0M3IZD5	GO:0020037^heme binding'GO:0020037^heme binding'GO:0019825^oxygen binding'GO:0019825^oxygen binding	.	GO:0019825^oxygen binding'GO:0019825^oxygen binding	ATGGATAGTACTCAGGTAGCGGCCATTACAAACGCGTGGGAGTCAATACCGAACAAATTTGATGTTTTCCAGAGGCTCTTCGTACGACTCTTTGTGTACGAGGATCAAGAATTTGCCGTTCATTTCGACTTACAAGACCTGCCAGAGGAAGAACTGATGCAACATCGAAATTTCCGGACGCATGTTTGCAAATTCCAACGTTTCATCGCAACAGTTGTCGATTTGCTTCCAAAAGCGAATCGAAACGACGAACTCATACAGATTATAAGAATGGTCGGTCGACAACACTGTAATATAAGAACGATGAGTTTTACGGCCGAAAAGTGGCTTGTGTTCAAAAAGGTTTTGATCTCAGTTCTTTGCAACGATCTCACTCAGGGTAAGTTGTATGAATGCTGG…	MDSTQVAAITNAWESIPNKFDVFQRLFVRLFVYEDQEFAVHFDLQDLPEEELMQHRNFRTHVCKFQRFIATVVDLLPKANRNDELIQIIRMVGRQHCNIRTMSFTAEKWLVFKKVLISVLCNDLTQGKLYECWSRLVSFLIYEMKDAYLDYIRHARSNSCPHIPEAITFFSVKRLPSGDGDEKVDLSEKH
ASIM_0000062201	.	A0A0M3IZD9	GO:0016787^hydrolase activity'GO:0016787^hydrolase activity'GO:0016787^hydrolase activity'GO:0006629^lipid metabolic process'GO:0006629^lipid metabolic process'GO:0006629^lipid metabolic process	PF01764	GO:0006629^lipid metabolic process'GO:0006629^lipid metabolic process'GO:0006629^lipid metabolic process	ATGATCGCAAGTACAGTTACTCTTGTTATTGTGACAGTGTCGCTGATTTCACACACAAGCGCTAACTTCAAAACCAATTACAATGAAAGCGAAGCAAGAATGCTAGCCTACTTGTCTGGAGCGGCCTACTCGGATGATCCGCAGAAATTCGTTGAGAAGGTAGAAAAATATTGCGATAAGGCGTGGAATACGTGCTCTGCATATGTGATTCGATCCGATGTTGCGAAAGAGTTTATCGTCGTATATCGAGGCACCACAACCTCATCGCAGCTGTTCCTACAGGGCGCGCATACACTTGCCACAAGGAAAAATTTCTTAGCTGCTGGAAAGGTTCACCCATACTTCATTAACGGTGTCAATGCGTTGTGGTTTGATATATCAAAGCACTTGAACAACGAA…	MIASTVTLVIVTVSLISHTSANFKTNYNESEARMLAYLSGAAYSDDPQKFVEKVEKYCDKAWNTCSAYVIRSDVAKEFIVVYRGTTTSSQLFLQGAHTLATRKNFLAAGKVHPYFINGVNALWFDISKHLNNEQYKSYPVIFTGHSLGGAMASLAVMRTVLKGLRSSDQVKLVSFGQPRVGGKDFVAKHNELVPYSFRVVHKHDMVPHIPPCKRDENYVAGSDGSKPCDTESDGFYHHGIEIWYPESMAPGSQYKECLGEPKNEDFRCSDQFVYQRSGVYMNTIQDHSDYFDHLVPAKKASSVLETGVTAMVTGMWKAADWFGAVKK
ASIM_0000068201	Annexin [Source:UniProtKB/TrEMBL;Acc:A0A0M3IZJ9]	A0A0M3IZJ9	GO:0005509^calcium ion binding'GO:0005509^calcium ion binding'GO:0005509^calcium ion binding'GO:0005509^calcium ion binding'GO:0005509^calcium ion binding'GO:0005509^calcium ion binding'GO:0005509^calcium ion binding'GO:0005509^calcium ion binding'GO:0005509^calcium ion binding'GO:0005509^calcium ion binding'GO:0005509^calcium ion binding'GO:0005509^calcium ion binding'GO:0005509^calcium ion bind…	PF00191	GO:0005509^calcium ion binding'GO:0005509^calcium ion binding'GO:0005509^calcium ion binding'GO:0005509^calcium ion binding'GO:0005509^calcium ion binding'GO:0005509^calcium ion binding'GO:0005509^calcium ion binding'GO:0005509^calcium ion binding'GO:0005509^calcium ion binding'GO:0005509^calcium ion binding'GO:0005509^calcium ion binding'GO:0005509^calcium ion binding'GO:0005509^calcium ion bind…	CCGGAAATTGTCGTTAATTACGCAGCGGTACAAGCTCAGGAAAATTTCGACGCAGATCTTGAGGCTGAACTGTTGCAGAAGGATCTCGCCACGTATCGCTGTGATGAACCTCGCCTCACTCACCTAATGTTAAGTATGAACAATCAACAACGACGAATGTTATTCGTCCCTTACAAGAATAAGTTTGGCAAAGACTTGATTTCTGAAATCCAACGTCTTTGCCGTCGTAATTTCAAAAACGTAATGGTCGCACTATTGGAATCACCAACAACACTGGATGTTAAGCAACTGCGTTATTCTATGAAGGGACTCGGAACTACGGAACGGATTCTGATTGAAATACTCGCGACAAGAAATAACACAGAGCTAGCTGCAATACGAACGGAATATCAGAAAGCT…	LLQKDLATYRCDEPRLTHLMLSMNNQQRRMLFVPYKNKFGKDLISEIQRLCRRNFKNVMVALLESPTTLDVKQLRYSMKGLGTTERILIEILATRNNTELAAIRTEYQKAYGHSLASDVIGDTSGSFRQLLVSLLQGRRSESSWVDFSSAYQEAYKLSEACKRRARNLDADFNRVLVTQSYVQLRKIFEYFKEMAGYTIEQAITKFFRRDTRRGFLAVVASAVNKPKFFAQQLYASMKGLGTRNNDLIRLIVSRAEIDMAAISDEFEVAYGKTLVDYIRGDTSGGYRDALIAIVKGNSKYRY
ASIM_0000070001	.	A0A0M3IZL7	GO:0016021^integral component of membrane	.	GO:0016021^integral component of membrane	ATGACGGATATCCCTCACGAAGATAATTCGAATCGAGATCCGTTGCCGCCACCTTATGAGCCAAACTCATTTTGCTACGATATATTCAACCCTCGGAATCTAATGATATGTTTTGCTGTGTATTTCACCGTCATAACACTGTGTAAGATTGTTCTCTTCTATACGTTATTTGAGCAGAGTGCGACATCAATCACGGCAATTTACTTCTTTCACATGTTTATGGATGTTCCGTTGATTTTCTTCATTCTGCTGAGTTTGTTGAAAAATGACGCAGCATCTGTGACCATTTCAATCATCATCACAGTTATCTACATCGTCTATCATGGAGTGTGCATTTTGGCGGCTACATTAGCATTTCTTCATACAGACTCATTAGTGATTCGTATAGTGGATTTGAAT…	MTDIPHEDNSNRDPLPPPYEPNSFCYDIFNPRNLMICFAVYFTVITLCKIVLFYTLFEQSATSITAIYFFHMFMDVPLIFFILLSLLKNDAASVTISIIITVIYIVYHGVCILAATLAFLHTDSLVIRIVDLNLEDTTKADSWILNILHVTDGVGNGWVVNEMEAVEILSRIILCVYPFLLIVYISYEFVAIKYRQLIEDMENSDDIATQKYRPKAPCGIHPGNFC
ASIM_0000077901	.	A0A0M3IZU6	.	.	.	ATGCTAACTGCCAAAGTTACGATTGTACAAGAATATCTGGCTGATCCTTTACATCTTTTCGATGATCCTGTGAATGTGAAACCAAATGTAGCGTACGATGTATGGTGCAGATTGAACAGCGACCCAAAATCACAATACGACGGCGTGAGTCCAATTCTTGAGATACACTCAATCGAGGCGCCTTCTGAAAGTCAAATAGTATTGCCTTGGGAGCGAAGGAGAGAAAGTAATCCAATTAATCAGGCGTCATCGCTGAATGAAACCTCACAAAAGCAGCAGTTTACGATGCAAAGTTACGGACTACGTACAGAAACTCGAGAACAATCCAGAGAAAGTCAGAATGTGCGTACATTTACAGTTACGATCTATACCTTGGGGTCGAAGGAGAGCACTTCATCT…	MLTAKVTIVQEYLADPLHLFDDPVNVKPNVAYDVWCRLNSDPKSQYDGVSPILEIHSIEAPSESQIVLPWERRRESNPINQASSLNETSQKQQFTMQSYGLRTETREQSRESQNVRTFTVTIYTLGSKESTSSVNISASASQNSSFDHNATDSYTVSLSFKQWISEEEQRADHTSNLLSFLASIAHGDTRPPASQTSPEKILEVLRPVIRAQLDLTVSRDTQKSTIRNRECNVRKQQEIAAAEEKSPVNQRLQEQVPNKKIERVGSAKQLSEVQQETECTANTTLDLIAQLLCERLKMVQSHRKECRDGMKLYVAFANASFLSPYEGGWELFEKYY
ASIM_0000078801	Annexin [Source:UniProtKB/TrEMBL;Acc:A0A0M3IZV5]	A0A0M3IZV5	GO:0005509^calcium ion binding'GO:0005509^calcium ion binding'GO:0005509^calcium ion binding'GO:0005509^calcium ion binding'GO:0005544^calcium-dependent phospholipid binding'GO:0005544^calcium-dependent phospholipid binding'GO:0005544^calcium-dependent phospholipid binding'GO:0005544^calcium-dependent phospholipid binding	PF00191	GO:0005509^calcium ion binding'GO:0005509^calcium ion binding'GO:0005509^calcium ion binding'GO:0005509^calcium ion binding	AAATTCTTCAGACGTGATACTCGAAGAGGATTTCTTGCTGTGGTGGCCAGCGCTGTTAATAAACCCAAATTCTTTGCGCAACAATTGTATGCGTCGATGAAGTTGATTAGCCACAACATTCCACAGGGTTTGGGCACTAGAAACAACGACTTGATTCGTCTGATCGTTTCACGGGCTGAGATTGATATGGCGGCTATAAGTGATGAATTCGAAGTGGCATATGGGAAGACCCTTGTGGACTACATTCGTGGCGATACATCCGGTGGTTATCGCGATGCATTAATAGCGATTGTAAAGGGCAATTCCAAGTATCGATACTAA	LYASMKLISHNIPQGLGTRNNDLIRLIVSRAEIDMAAISDEFEVAYGKTLVDYIRGDTSGGYRDALIAIVKGNSKYRY
ASIM_0000081501	JNK-interacting protein 1 (inferred by orthology to a D. melanogaster protein) [Source:UniProtKB;Acc:Q9W0K0]	A0A0M3IZY1	GO:0005515^protein binding'GO:0005515^protein binding'GO:0005515^protein binding'GO:0005515^protein binding'GO:0005515^protein binding'GO:0005515^protein binding'GO:0005515^protein binding'GO:0005515^protein binding'GO:0005515^protein binding'GO:0005515^protein binding'GO:0005515^protein binding'GO:0005515^protein binding'GO:0005515^protein binding'GO:0005515^protein binding'GO:0005515^protein bi…	PF00640	GO:0005515^protein binding'GO:0005515^protein binding'GO:0005515^protein binding'GO:0005515^protein binding'GO:0005515^protein binding'GO:0005515^protein binding'GO:0005515^protein binding'GO:0005515^protein binding'GO:0005515^protein binding'GO:0005515^protein binding'GO:0005515^protein binding'GO:0005515^protein binding'GO:0005515^protein binding'GO:0005515^protein binding'GO:0005515^protein bi…	ATGTATAATCAAGATGACTCATCAGGCGTTTCATCGTGTTGTACCGGCTCAGAGCACTTGAATCCAACGCATCGTGTGCATTCGGCATTCATACCTCGACACGACGACGAAGTATTGCTCGAGATTGGCGATGCTGTCCACGTGGAGAGGGAATGCGAGGATCACTGGTGCTATGGAACAAACTTACGGACTTGTCAACAGGGCATTTTCCCTTCAGCGCACGTCTGTGAAATAGATATTGTTGAGGAGATTTGTATGGGAGCATTACCGACAAATGCAAATCAGACCATGGAAAACGAACGAGATACGTTCTACCTGACAATGCTTGCATCTATCGAAGTTGCACACCACAAAGGCAACGATGTCTTAATACAAGCCATGAATAAGGTTCTTAGCTTA…	MYNQDDSSGVSSCCTGSEHLNPTHRVHSAFIPRHDDEVLLEIGDAVHVERECEDHWCYGTNLRTCQQGIFPSAHVCEIDIVEEICMGALPTNANQTMENERDTFYLTMLASIEVAHHKGNDVLIQAMNKVLSLYQNKEEIIVPQTVLMEVSFRGIHIIDKRKKNFFQCPTFDFFYSLQNISFCGAHPKQLRYFGFITKHPLLPRFACHVFLSNESTQPIVEAIGRCHHDKSASFRRAFKRSYDEYMAFAHPTEDIYLE
ASIM_0000088801	.	A0A0M3J052	GO:0003677^DNA binding'GO:0003677^DNA binding'GO:0003677^DNA binding'GO:0003774^motor activity'GO:0003774^motor activity'GO:0003774^motor activity'GO:0016459^myosin complex'GO:0016459^myosin complex'GO:0016459^myosin complex'GO:0006310^DNA recombination'GO:0006310^DNA recombination'GO:0006310^DNA recombination'GO:0006302^double-strand break repair'GO:0006302^double-strand break repair'GO:0006302^…	PF01576	GO:0003677^DNA binding'GO:0003677^DNA binding'GO:0003677^DNA binding'GO:0003677^DNA binding'GO:0003677^DNA binding'GO:0003677^DNA binding	ACATTGGCGCGTTTAGCGAAACAGTGCAAAGAGTGTGAGGCCAAAGCTGAGGCACTCGAGGAGGAACGAGACGCTGAGTGTGCGGCTCGAAGCCGAGCCGAACGAGGTCGATCGGATGTGCATCGAGAGTTGAGTGAGTTGAACGATCGTCTGGACGAGGAACGCGGCGTGACAGCGCGACAGATTGAGATTGGGAAACGTCAAGAGGCTGAGATTGCAAAACTAAGACGCGAACTGGACGAGATGAAGGTCAGGGAGTATTCGCAGCTGAACGCATTGAATAAGAAAAATACGGACGGAATTGCAGAGTTGAACGATCAAATCGCTGAAATGAAACGACAAAAGGCGAAAATTGATAAGGAAAAGGCCAGTCTGACGAGTCAAGTCGAGATGGCAATG…	LARLAKQCKECEAKAEALEEERDAECAARSRAERGRSDVHRELSELNDRLDEERGVTARQIEIGKRQEAEIAKLRRELDEMKVREYSQLNALNKKNTDGIAELNDQIAEMKRQKAKIDKEKASLTSQVEMAMSHCDAQTKLRADVERRRKELEVTLADLGQHFDEQSAKLQDSTAIRNRTSSTNDELKSRIEELQAEIDAITGLKTQITHQLDETRQLVAEENSEKKRLDTLVKSLRIESEHTNASLQDEIAARDELEAQLNRALAEVQQLKGRFESADLLDENVIEKQKMMTCSAIKEIEMKLDTSNAKITTLQKEKDRLSEEVNDINNEVERLSSYIGQLNKKEKSFNETIGEWKKRVDDASNELDSAQRECRLCTSDLFKERTVNDNLTMQMEGLK…
ASIM_0000089701	Synaptotagmin-17 (inferred by orthology to a human protein) [Source:UniProtKB;Acc:Q9BSW7]	A0A0M3J061	GO:0005515^protein binding'GO:0005515^protein binding'GO:0005515^protein binding'GO:0005515^protein binding'GO:0005515^protein binding'GO:0005515^protein binding'GO:0005515^protein binding'GO:0005515^protein binding'GO:0005515^protein binding'GO:0005515^protein binding'GO:0005515^protein binding'GO:0005515^protein binding'GO:0005515^protein binding'GO:0005515^protein binding'GO:0005515^protein bi…	PF00168	GO:0005515^protein binding'GO:0005515^protein binding'GO:0005515^protein binding'GO:0005515^protein binding'GO:0005515^protein binding'GO:0005515^protein binding'GO:0005515^protein binding'GO:0005515^protein binding'GO:0005515^protein binding'GO:0005515^protein binding'GO:0005515^protein binding'GO:0005515^protein binding'GO:0005515^protein binding'GO:0005515^protein binding'GO:0005515^protein bi…	ATGGATAGACTGGCGTCGTGTCATGCAATGCATGGCTTTTTGAATGTTTATGCGTATCGCAGGAAGGGTCATATCCATAGTAATTGCAACAATAATAATATGAAATCGCACATAAGATCTCGTTCGTTATCATCCTCTAATCATCGCGGTATGATAACACCACCACGCCATCCAGCTAAAGGCATCATTTCACCAATTGCATCGCACAGAAGACATTCAGTAAAAAAACTGAATGAGATGAAATTGATATTACAAGTGATGGATTATGATCGGTTTAGCCATGACGATCCCATCGATGAGATTCTTCTACTGATGAAACATGTGAAGCTCGATAAAAGTCCTGTTCACTGCACACATCTCCAGAAACCGACTGTTAGTAAGGAGTGTGTTGGTGAATTG…	MDRLASCHAMHGFLNVYAYRRKGHIHSNCNNNNMKSHIRSRSLSSSNHRGMITPPRHPAKGIISPIASHRRHSVKKLNEMKLILQVMDYDRFSHDDPIDEILLLMKHVKLDKSPVHCTHLQKPTVSKECVGELMLSLCYLPDSDRITVNVVKARLVPSKDYFGNSDLHVKLWLVKEGDRLEKRRTTVKSHTLTPVFNESFVFSVPSKETILNEVNLVATVMDLTNGNDEVGHIVIGALGNETGKRQWNDVLSQPETTVTMWHKLSSTW
ASIM_0000101701	.	A0A0M3J0H9	.	PF00615	.	ATGACACAGTACTCTGAATTTCAACACGCTGGATTTCATGATTTTAGAGCGCATATTCCAGAGAAGTTTCCGATTTTAAGACTGAAGAAACAACAGCCTCTCGAGGGATTCCAGACTAAGTTTTGGTCGGTTTTGGTCAATAAACTCAAGGAACTCATTTCAGGAACGCGGAGAAGACGTCCAAACGAAGCACATAATCAGTCGTCCGGTTCCAATAACATTGTTCCCATATCCCTACGAAAAAACTGCAAATTCCAAAATTTCAGCTCCAATGAATGGACGTTCGCTTTCGACAGAGTGATCACTGACGATGAAGGGCGGAACGAATTTACGAAGTTCTTGCAAAGTGAATACAGCGAGGAGAATATTCTGTTCTGGTGGGCTGTTCAAGAGCTTCGA…	MTQYSEFQHAGFHDFRAHIPEKFPILRLKKQQPLEGFQTKFWSVLVNKLKELISGTRRRRPNEAHNQSSGSNNIVPISLRKNCKFQNFSSNEWTFAFDRVITDDEGRNEFTKFLQSEYSEENILFWWAVQELRLCVEDRTAFERMVREMFETFIATDSPLAINIDHDTRTEIIERVQLMDAASVPNTIFDKAQSQIYRLMEKDCFSRFVHTQAYKDLARRLSLPHTFRFNERLSPF
ASIM_0000105701	.	A0A0M3J0L8	GO:0016021^integral component of membrane'GO:0016021^integral component of membrane	PF01062	GO:0016021^integral component of membrane'GO:0016021^integral component of membrane	ATGGAAGAATTCAGAATGACCGTCAAATACACATTGGACGTTTCAACGTCACGGCCATGGACGTTCTTCAAATTGTTGTTGCGGATGCGAGGCAGTATTTGGAAAACAATTGGTTTGGAGTTAATCGTATGGCTGTGCTTGTATTTAGTTGTATCGGTTATTTATCGAAACGCGCTCAACGCTGACCAGAAGCGAGTGTTCGAAAGAATTGTGGATTTCGCTGATAGCAAACTTCATTATATACCACTCGACTTTATGCTTGGATTCTTTGTGACGTCGGTGTTGAGTCGGTGGAACAGATTCTTCCTGAGCATTGGTTATATTGATAATATTGCACTGATGGTGGCTGCATATGTACGTGGTGCAGATGAGAGAACACGAAAATTGAGACGAAACATC…	MEEFRMTVKYTLDVSTSRPWTFFKLLLRMRGSIWKTIGLELIVWLCLYLVVSVIYRNALNADQKRVFERIVDFADSKLHYIPLDFMLGFFVTSVLSRWNRFFLSIGYIDNIALMVAAYVRGADERTRKLRRNIVRYCVLSQALVFRDISMRVRRRFPELDNVVAAGFMMEHEKKKFEDIQYRYAKYWMPFQWALALCHEARQQHKIASDILLQKVGELQEIKEFRTHMAVLCNFDWVPLPIAYPQLIVLAVHIYFAICIIARQHIISEDAPNKTKFDAVFPVMTVLQFIFYMGWLKVAEVILNPFGEDDDDFECNFLLDKNLSIGLTVVDEGYGRTPQVMKDMFWDDKIEPLYSPEAAQMERRMSCMTSGLTGSVADVV
ASIM_0000112101	.	A0A0M3J0S8	.	.	.	ATGAATATGGAGAACTTAACTGATGAACAGCTGAGTCATTTGATACGTGTGGTAGCGCTCGATCTCAAGTTGAAAGCTGAAATATTTGAACAAATTAAAATTTTGTCTGCGAACGAACGTTTTACATTTTTCGACGAGCCTATCAATGCCCACAATGCACCCAGCGAGTGTGCAAGCAGTGCACGCAACAAAATCAGTTTTGCAGTTTTTGTACCGAGAAAAGGTGGTGCACTTGAGAGAGCACGTCGAATGTTGGTTTCTGCGTTGGAAGAGTTTGATACTACAACACCTTTTATTCACATCGATGATGCGCTTACTGAAGTACAGGTCAGTAGCCGAGTACATCAGCGCTTTATTCTCTAA	MNMENLTDEQLSHLIRVVALDLKLKAEIFEQIKILSANERFTFFDEPINAHNAPSECASSARNKISFAVFVPRKGGALERARRMLVSALEEFDTTTPFIHIDDALTEVQVSSRVHQRFIL
ASIM_0000134501	.	A0A0M3J1E8	.	PF01549	.	ATGCGTTGCTCTAAAACCCAAATGTTCACGTTTCTTGTTCTGTCGGTCGTTCTGATTGGTGTCCTGACCAATGCTGAAGAGTGCGAAGACCTAAACAAAGATTGCGCAGACAGAAAGTATCTTTGTACGGACTATAAGGATTATGCGGCGAAGAACTGCAGAAAATCGTGCGATTTATGTGAAGGTGGCGGCGGCGGTGGCGGTGGCGGTGATGAAGATGACCTCGATGATCTTAAATGA	MRCSKTQMFTFLVLSVVLIGVLTNAEECEDLNKDCADRKYLCTDYKDYAAKNCRKSCDLCEGGGGGGGGGDEDDLDDLK
ASIM_0000151601	.	A0A0M3J1W2	.	.	.	ATGCTGAATGTACAAATTGATCGAAAGAGTATTGAAAACGTATCACAGGCAGTATTGACTTGCATAACCTCAGACGATCCGATGATTATATGTATGGCGAAACATGGTACTGAGTTTTGCAATAAGCTTCCAGCTGCATGTGCTGCACTTACTCATTTACAAATACCGCAATACACGTTTGGTATGAAATTACCAGCTGCAATCGCTGCTTGTATAAGCTCAGAGATATTCATCGGCTTCTGCAAGCGCCGATATGGTGCGGAACAGTGCTTATCATGGAGCAAGAAATGTGCAATTATCGATTATAGTGGCAATGTGATATTGACCACGGATGCCAAGAACTGCATGATTACTCGAGGATCTCTTTTAGTGAACCCGATGGCATTGTGCGTGACAAAA…	MLNVQIDRKSIENVSQAVLTCITSDDPMIICMAKHGTEFCNKLPAACAALTHLQIPQYTFGMKLPAAIAACISSEIFIGFCKRRYGAEQCLSWSKKCAIIDYSGNVILTTDAKNCMITRGSLLVNPMALCVTKYGVDFCDKLQMACSEIVGVPILPRKPGTLQQFLGTLGICISTEHVIAMCYARNGVETCTIWMKACSITDISVPLTEEQKLCMKNSEFTFCHQLYVLG
ASIM_0000157801	.	A0A0M3J223	.	.	.	ATGAGACCGTACGTTGCCATCTTGATAGCAGGTGCTTTGGCTCAGGCCTTATTGTTAGGAGAAAGCGATGACGGTTGTGGTGGTATGACACCGATTGGTTGTACCGCTGACTACTGTCCATACGAATGCGATACTCCGTTTTTCGACGAACAAGAACCGGAAATTGTCGTTAATTACGCAGCGGTACAAGCTCAGGAAAATTTCGACGCAGATCTTGAGGCTGAACTGTTGCAGAAGGATCTCGCCACGTATCGCTGTGATGAACCTCGCCTCACTCACCTAATGTTAAGTATGAACAATCAACAACGACGAATGGTGAGTCATGACAGAGCATTTGATATTGTTCAAATCAGTCTAAAAAATCAGTCTGAAATATTCCAAGTTGGCTTCACATTTTAA	MRPYVAILIAGALAQALLLGESDDGCGGMTPIGCTADYCPYECDTPFFDEQEPEIVVNYAAVQAQENFDADLEAELLQKDLATYRCDEPRLTHLMLSMNNQQRRMVSHDRAFDIVQISLKNQSEIFQVGFTF
ASIM_0000161701	.	A0A0M3J261	GO:0005515^protein binding'GO:0005515^protein binding'GO:0005515^protein binding'GO:0005515^protein binding	PF07679	GO:0005515^protein binding'GO:0005515^protein binding'GO:0005515^protein binding'GO:0005515^protein binding	ATGTCATCATCCTTGACCAATGAACCATTCCGCAATCGTTATTCTTCTGTCAGATCGGCTAATTTTGCTGTTGCTGGAACATCGTCAGAGCGTAACTGGCCGATACGACGGGGGTATGCGTCAAGAGCTGAGGTGGTCAGTCGCGCACAGTCAACTGAACGCTTCAATTTACCGCCGATCCGAAATATCCGAAACTCTATCTCATCATCGCCATCTCTGGGTGATCATTCGCAAACTAGTGAACAAAGCTGTGAGGAGGAGGCAAGCGATCTGACAACCGAACTGTCGGTTCGTATAGTCCATCGAGAGATTCACGTCCGTACCGGTGAATTGGTCACCATTACGAGTTCAATACACTCAGAGGAAGCTGAGGTGGACGTGAAGTGGTATAACGGCGAG…	MSSSLTNEPFRNRYSSVRSANFAVAGTSSERNWPIRRGYASRAEVVSRAQSTERFNLPPIRNIRNSISSSPSLGDHSQTSEQSCEEEASDLTTELSVRIVHREIHVRTGELVTITSSIHSEEAEVDVKWYNGEKEISNSGRYRLSGKGSQYYLEIFDCDVADRGEISCLAISSTSVASDSVQLFIHEEDMAGEEPMFIEPLTFEQNGMSITLRCSVIGYPIPYLTFHRRNRRIPSDTHIGTFLLIICY
ASIM_0000170701	All-trans-retinol 13,14-reductase (inferred by orthology to a human protein) [Source:UniProtKB;Acc:Q6NUM9]	A0A0M3J2E9	.	.	.	ATGCATTACGCTCTCCAAATGCGGCCACACAACGCATCTCACAAAATTTGTTGTGCTGTCACAGAATCGCAAATGACTTGGCAACCAATCGAAGATCCATTCGATGTGATGATTATCGGTGATAAACGCTATGAACATTTTGGAGGTAATTATAATGCTTTTTTCAAACAACTCAAAGAATGGTTTCCCGATGAGAGCGATAAAATCAGTGCATATGAACAACATGTTGGCCAATGTTTGGGTGAGGCAATCTGGTGGTTTCGCATCAAATTCATTCCAATTTTCATCACTCGCTTATTGATCAAGTCTGGTTTACTGGATTTGATCACGAAAATGCGCAAACATATCGCTCAAACGCTTCAACAATCAATGCAACAATTCGGTTTCAGCAAACAACTT…	MHYALQMRPHNASHKICCAVTESQMTWQPIEDPFDVMIIGDKRYEHFGGNYNAFFKQLKEWFPDESDKISAYEQHVGQCLGEAIWWFRIKFIPIFITRLLIKSGLLDLITKMRKHIAQTLQQSMQQFGFSKQLQAVCSYYCVNYGNILA
ASIM_0000189001	.	A0A0M3J2X8	.	.	.	ATGAATGGAGTAGCGTTAACAACTGCACTCGTAGCGCATCGTGCATTCGAGCTGTCGCTTATTCCCGATGAGGCGAACACTCGACAACGACGGAGTGAAGCGTCCACAAAACGTTCCTTGTTCAGAAACAGTCGTGATACGAAGATGTTACAATCGTGTGATTCGCGTTTACCATTGACAAACAGCGATGAAAACAGCGTTCTGGAACGAGAACGTGCTAGAAGCAATAGTCCTGCATTTGGAGGTGTTCAGTCGCCGTCACGTCCACCTTGTAATGCCGTCGCCACAAACGCATCCTCTGAACAACAACGTTTAGTCAGACCTTCTTCAAAGCTGTCACGGCATGATACATTGGCTTAA	MNGVALTTALVAHRAFELSLIPDEANTRQRRSEASTKRSLFRNSRDTKMLQSCDSRLPLTNSDENSVLERERARSNSPAFGGVQSPSRPPCNAVATNASSEQQRLVRPSSKLSRHDTLA
ASIM_0000194701	.	A0A0M3J335	.	.	.	ATGGCAATTTGTTTCGCAAGACACGGGGCTGAGAAGTGCGTCGAATGGAGCAAGCTTTGCAATGTGGTCGATTGGAAATACTTCGGCGCATTAAGCGACTCTGATAAGCAATGTTTGACAAGTTATATTACTGTACACACATGCGCTGCAAAATATGGTAAAGTGTTCTGTTCGAAGATGCAATCAGCGTGCTATCAGATACTCGGTGAAACTGTTCGTTCTGGAGCCGTTGTTTTAATGCCACCGAATGTTGCATATTGCATGACTTCCGAGCATTATTTGGCTATATGCTACGCCAAGTTTGGTGCTGCGAAATGTATTCAGTGGAGGCAAATTTGCTCGATTCCGATCAACTACAAGGAGTTAATGGTTTCGCAAGAGGAATGCGTTACTAGCTAC…	MAICFARHGAEKCVEWSKLCNVVDWKYFGALSDSDKQCLTSYITVHTCAAKYGKVFCSKMQSACYQILGETVRSGAVVLMPPNVAYCMTSEHYLAICYAKFGAAKCIQWRQICSIPINYKELMVSQEECVTSYVMIQSLVQNCQASSSQPFCTHVQQSCSAIGVKIVVKPTPPKLVLPQPTDVDMRLCYTKYGIVGCEEMLRKCFISPAMINIVLDGFKRDCLKRRKLCDSMGSAHFFLATRRIEII
ASIM_0000217601	.	A0A0M3J3R3	GO:0005515^protein binding	.	GO:0005515^protein binding	ATGGGTACTGCTATTCAACGGTTATTCCTGATTGTATTGTATAGATTATTACTGGTGGTATGGATTGATGCAAAACTGATCTCACGCGAGCAGTTATTCAGTGATCCAGCCTACTCAGAAGTGACACTTAGCGCTGATGGTAAAACAATTGCATATTTGTCACCGGATAAGAATGGTATTCGCAATGTTTTTGTGCGATGCGTTACCTGCAAAGAGAGTCAACAAGTTACTTTCGATCATACTGATATTAATAGTATCGAATGGACAGCTGTATCGGATATAATCGTGTATTATCAAGATACAGATGGTGATGAAAACGACCGATTGTATAAACTTAATATCTCCGAGGTGTCATCTTCGTCAACGAAGGATTCTCAAAATCTGGTATCAATAAGTGAT…	MGTAIQRLFLIVLYRLLLVVWIDAKLISREQLFSDPAYSEVTLSADGKTIAYLSPDKNGIRNVFVRCVTCKESQQVTFDHTDINSIEWTAVSDIIVYYQDTDGDENDRLYKLNISEVSSSSTKDSQNLVSISDQPKVKAFVIANNRRDPRLLVAINDNNPQ
ASIM_0000218101	.	A0A0M3J3R8	.	.	.	ATGTCAAATTTCATGAGCGAATATGTCAACTGGGATCAGTTTCTTTATGATTTACCATTGATGGTCACTGAACTCGGTAAACTGATGTTGTTTTCGAATAAACGCGATTTCACACTGTTTAGAGAGGGTGTACAGTATGAATACATCAAATCACCAGATTCGTTCAGAGCCACACTTGTTCAGCTCGGACACTCCGAGTGGACTGCACTCTACGCTGCACATAAGAATATGGATACAATAAGATTAAACACATTATCTGTTCCGGGCATATTCCGGCTCATCTTCAAGATCCTCCATCAAGAGAAATCAGTGAAGAATCAAAACCTTTTGCGCGCTCAGTTAGATCGAATTAAGCATTTCGCTGAAGAGAACCGTAAAGTTTGTGAGGATTCGATTGAC…	MSNFMSEYVNWDQFLYDLPLMVTELGKLMLFSNKRDFTLFREGVQYEYIKSPDSFRATLVQLGHSEWTALYAAHKNMDTIRLNTLSVPGIFRLIFKILHQEKSVKNQNLLRAQLDRIKHFAEENRKVCEDSIDKINATINLINEIQIATLSAQSDQKDRLNLLLKQKAEYEAKRNNTEGMLGVINNDLQNQLANVKKLERDYEEAKRRSEVNFGEVFGSAVVDILKFAPTLISTVMAPMGMPPSPQPEQLRVQKKPKQAEENEEILEVNVR
ASIM_0000246401	Chrowded (inferred by orthology to a D. melanogaster protein) [Source:UniProtKB;Acc:Q9V3C2]	A0A0M3J4J5	GO:0005622^intracellular'GO:0005622^intracellular'GO:0005622^intracellular'GO:0005622^intracellular'GO:0005525^GTP binding'GO:0005525^GTP binding'GO:0005525^GTP binding'GO:0005525^GTP binding'GO:0007264^small GTPase mediated signal transduction'GO:0007264^small GTPase mediated signal transduction'GO:0007264^small GTPase mediated signal transduction'GO:0007264^small GTPase mediated signal transduc…	PF00071	GO:0005525^GTP binding'GO:0005525^GTP binding'GO:0005525^GTP binding'GO:0005525^GTP binding	ATGGCGCCCACATGGAAAGCGTTGTATGCAGCAGAACGTGTCAAATCAGCAGTTCGTGACCATGCAGATCAAGTGGTCTCACTCTCGTCATCATCACCTACGTCAAAAGCTAAAGTCGTCTCGCTAGGAAATTCAGGTGTCGGTAAGACGAGTATAATCTACCATCAAAGGTATGGCAATGATCTGAACAGTGCTCACAACGCTACAATCGGAGCCTCGTTTGTCACTTGTGAAGCTGATGTTGGAGGCGAATCGATTCAGTTGCAAATTTGGGACACAGCTGGCCAGGAGCGTTTTCGGTGTATGGTACCGATGTATATGCGGAATGCGGCTGCTGCGCTGATAGTTTATGATATTACTTCACGGAAATCATTTAATGATGTCGAAAAATGGATCAAA…	MAPTWKALYAAERVKSAVRDHADQVVSLSSSSPTSKAKVVSLGNSGVGKTSIIYHQRYGNDLNSAHNATIGASFVTCEADVGGESIQLQIWDTAGQERFRCMVPMYMRNAAAALIVYDITSRKSFNDVEKWIKGLLITIDIKQDSVSYF
ASIM_0000247301	Guanine nucleotide-binding protein alpha-2 subunit (inferred by orthology to a C. elegans protein) [Source:UniProtKB;Acc:P22454]	A0A0M3J3C2	GO:0031683^G-protein beta/gamma-subunit complex binding'GO:0031683^G-protein beta/gamma-subunit complex binding'GO:0031683^G-protein beta/gamma-subunit complex binding'GO:0031683^G-protein beta/gamma-subunit complex binding'GO:0007165^signal transduction'GO:0007165^signal transduction'GO:0007165^signal transduction'GO:0007165^signal transduction'GO:0003924^GTPase activity'GO:0003924^GTPase activi…	PF00503	GO:0003924^GTPase activity'GO:0003924^GTPase activity'GO:0003924^GTPase activity'GO:0003924^GTPase activity	TTATGCACGATTTATTCAAGGGATAATTGCGAAAAAAGAAGAACATGGACCAATGACAAAAGAGATTTATGTGGCCATAAAGGAGCTTTGGGCTGATAAAGGCGTACAGGTGGCGTTTGCACGCAAGGATGAATACTACCTTAACGATTCAGCAAGATATTTTCTGGATTCATTGGACCGCATTTACGACCCTAAATATGTACCTACTGAACAAGACATTCTTCACACTCGAGTCTCAACGATGGGTGTTATTGAGGTGACGTTCACGATGAAGAATAAAGTGTGGCGGTATGTTTACACATATATTTATGGTATCCTTTAA	MTKEIYVAIKELWADKGVQVAFARKDEYYLNDSARYFLDSLDRIYDPKYVPTEQDILHTRVSTMGVIEVTFTMKNKVWRYVYTYIYGIL
ASIM_0000256301	.	A0A0M3J4U0	GO:0016021^integral component of membrane	.	GO:0016021^integral component of membrane	ATGTCCACTAACTTCTCGGCTACCACTTTATTTACAGATGTGAGAAAACGCAAGGTTGCTGTGAGCATGGCTGCTGTCCAAAGGACCAATTCTGGTTGGATGGCAGGTGTTTTCGTGCTGTTGGGATTCGTACTGTTAGTCTTCGTCGTCGGTGCATGTGTTGTGTTCGTTTGTTATTGGCGTTCAAAAACAGAACAACGCAAAGAAATGCAAAAAGAATACGAATACAACACCTCTTATGGATCACAGTTTGGAACATATCCTGGCGGTGCTACGTATCCTGGCGGAGGCATGTATCCTGGTGGATATCCTGGAGCGTATTCAACCTACGGACCCTCAGCGCAACCACGATACTGA	MSTNFSATTLFTDVRKRKVAVSMAAVQRTNSGWMAGVFVLLGFVLLVFVVGACVVFVCYWRSKTEQRKEMQKEYEYNTSYGSQFGTYPGGATYPGGGMYPGGYPGAYSTYGPSAQPRY
ASIM_0000258201	.	A0A0M3J4V9	GO:0005622^intracellular'GO:0005622^intracellular'GO:0035556^intracellular signal transduction'GO:0035556^intracellular signal transduction	PF06631	GO:0005622^intracellular'GO:0005622^intracellular	ATGATCAATGTGGCTGAATTGAAGAAGGACAAATGTTTCATAAAACTGATCAAAAAATTGCAAAAAGATATGGATGAATTGAAGAAACGTCACCAGAAGCAACGTGATTCAATTCAGAAACAGCAGCAATCGAATGTGGAGAAGTTGATGTGTGATAGTCATAAACAGTCAAAGAAACGCACCGTGACTGGCACAGCATCGAATCATTCTCGACATCAAACGCTCTCGAACAGGCAGTCAGATCCATCGAATATATCACCCAATATGGCCAACAGTCATAAAATGCGCTCCTTGGTAATGACCCAAACAGACGAGTGGTCAGCGATGGTTCGGAGGCATGAAACGGAATGCTATGAATTGCGACGTACACATATCAGGGAGGAGTTCGACCTTCTCAAT…	MINVAELKKDKCFIKLIKKLQKDMDELKKRHQKQRDSIQKQQQSNVEKLMCDSHKQSKKRTVTGTASNHSRHQTLSNRQSDPSNISPNMANSHKMRSLVMTQTDEWSAMVRRHETECYELRRTHIREEFDLLNKLLLEAQKQQMNALKLRLETENKELKQTQTKKSMDDARAIQQDKSIKTKAEKDRRVKEMNEKNLKMFFEERKRLAIKSQKHEEQLSKRHQEQCEALEKDAVKVWRINRDS
ASIM_0000275401	.	A0A0M3J5C4	GO:0016021^integral component of membrane	.	GO:0016021^integral component of membrane	ATGGAAGTATCGAACTTCAGTTATATAGGAAATTTTCAGCAGTTGTTTCTATCAGCTGTTTCGGTTTGTATTTATTTGATACTGGGTGGTGTGGAAACATGGTACGCGACTGGTTACGGTCATATGGGCACGTTAATACGACAGATTGGTAACGGTCAATTTAGTGGATGCTTGGGCATTCCAACTTGCGAGATCATATTCGTTGTGAAGGGATGGGCAGCTGCAGCGGCATTTTTGTTCCTTTGTGCGGTGCTTTTCTTGATCGACGTGATTGTTCAACTAATGAAACGTGACAAGTGA	MEVSNFSYIGNFQQLFLSAVSVCIYLILGGVETWYATGYGHMGTLIRQIGNGQFSGCLGIPTCEIIFVVKGWAAAAAFLFLCAVLFLIDVIVQLMKRDK
ASIM_0000275801	.	A0A0M3J5C8	GO:0005524^ATP binding'GO:0005524^ATP binding'GO:0005524^ATP binding'GO:0005524^ATP binding'GO:0003774^motor activity'GO:0003774^motor activity'GO:0003774^motor activity'GO:0003774^motor activity'GO:0016459^myosin complex'GO:0016459^myosin complex'GO:0016459^myosin complex'GO:0016459^myosin complex	PF00063	GO:0003774^motor activity'GO:0003774^motor activity'GO:0003774^motor activity'GO:0003774^motor activity	CCCCTTGGATTACTTTCTTTGTTGCAAGAAGAATGTGTGGTTCCAAACGGAAGTGATCAGTCACTACTTGAGAAACTTCTCACAACACATTCGTCAAATCCTGTTTTCGCCCGCTCTAAGCAGTCGGCGAGGAATACGACGATTGCGCACTTCTCTGTGGTGCATTATGCTGGTAAAGTACAATACAACATTGATGGATGGGTTGAGAAGAATAAAGACGCTGTGGAGCGCAGTGGACTGGATGTACTGAGTGAAAGTAAAAAACCGATCCTGCAAGCACTTTTCCCGAAACCGAAGAATGGAGCAGTCAGACCTCGAAAACCATCGTTATGTGCCAGTACAGTCTCGCACATGTATAAGGAGCAGTTACTGAACTTGCTTGAAACGTTGAACACCACT…	LLQEECVVPNGSDQSLLEKLLTTHSSNPVFARSKQSARNTTIAHFSVVHYAGKVQYNIDGWVEKNKDAVERSGLDVLSESKKPILQALFPKPKNGAVRPRKPSLCASTVSHMYKEQLLNLLETLNTTRAQFIRCISPNDHRQPGFIDSHLVLHQLRCNGVLEGVRICRQGYPNRLPFDEFINRYKLLSSGGQFEADSEGASQLCRILKLDPARAQIGTTKVFCKVGVISQVS
ASIM_0000281001	.	A0A0M3J5H9	.	.	.	ATGTATTTTAGAAATTTCACTGTGGAATGTCGTTTGTCCGGACGAGTGATTGTCACTGTGACCAATTTGAAAGAGAACAATTGTTTGGTAACCATTTTGGAGGGCAAACTTGCCGATATTATTCGTGGCCTACCGAATAGTGCAGCGATGGGTTTCGTTATCAAAAACGACATCGTCACCTATACAACCAAAGGAGTATGCAAATTCAAATACGGTATCGAACAAATCGTCAAGATCACCGATCACGCTATTTTACCGAACATGTATCGACGTCACTGA	MYFRNFTVECRLSGRVIVTVTNLKENNCLVTILEGKLADIIRGLPNSAAMGFVIKNDIVTYTTKGVCKFKYGIEQIVKITDHAILPNMYRRH
ASIM_0000287601	Paramyosin (inferred by orthology to a C. elegans protein) [Source:UniProtKB;Acc:P10567]	A0A0M3J5P4	GO:0005524^ATP binding'GO:0005524^ATP binding'GO:0005524^ATP binding'GO:0005524^ATP binding'GO:0003774^motor activity'GO:0003774^motor activity'GO:0003774^motor activity'GO:0003774^motor activity'GO:0016459^myosin complex'GO:0016459^myosin complex'GO:0016459^myosin complex'GO:0016459^myosin complex	PF00063	GO:0003774^motor activity'GO:0003774^motor activity'GO:0003774^motor activity'GO:0003774^motor activity	GAGTCTTCATCTAAAACGAATTACATTGGCGTGTTGGATATGGCTGGTTTCGAGATTATGAAGATGAACAGTTTCGAGCAGTTTTGCGTGAACTATACAAACGAGAAATTACAACAATTCTTCAACGATTTTATGTTTATTCGTGAACAAAAAGAATATATGCGTGAGGGTATCGAATGGCAAGAAGTTGACTATGGAACTGATATGCAAAACACAATTGAACTCATTGAGAAGCCCCTTGGATTACTTTCTTTGTTGCAAGAAGAATGTGTGGTTCCAAACGGAAGTGATCAGTCACTACTTGAGAAACTTCTCACAACACATTCGTCAAATCCTGTCTTCGCCCGCTCTAAGCAGTCGGCGAGGAATACGACGATTGCGCACTTCTCTGTGGTGCAT…	LDMAGFEIMKMNSFEQFCVNYTNEKLQQFFNDFMFIREQKEYMREGIEWQEVDYGTDMQNTIELIEKPLGLLSLLQEECVVPNGSDQSLLEKLLTTHSSNPVFARSKQSARNTTIAHFSVVHYAGKVQYNIDGWVEKNKDAVERSGLDVLSESKKPILQALFPKPKNGAVRPRKPSLCASTVSHMYKEQLLNLLETLNTTRAQFIRCISPNDHRQPGFIDSHLVLHQLRLANL
ASIM_0000289601	.	A0A0M3J5R4	.	.	.	GTGCATAAACTGTTACAGATGAATGGAGTAGCGTTAACAACTGCACTCGTAGCGCATCGTGCATTCGAGCTGTCGCTTATTCCCGATGAGGCGAACACTCGACAACGACGAAGTGAAGCGTCCACAAAACGTTCCTTGTTCAGAAACAGTCGTGATACGAAGATGTTACAATCGTGTGATTCGCGTTTACCATTGACAAACAGCGATGAAAACAGCGTTCTGGAACGAGAACGTGCTAGAAGCAATAGTCCTGCATTTGGAGGTGTTCAGTCGCCGTCACGTCCATCTTGTAATGCCGCCGCCACAAACGCATCCTCTGAACAACAACGTTTAGTCAGACCTTCTTCAAAGCTGTCACGGCATGATACATTGGCTTAA	LLQMNGVALTTALVAHRAFELSLIPDEANTRQRRSEASTKRSLFRNSRDTKMLQSCDSRLPLTNSDENSVLERERARSNSPAFGGVQSPSRPSCNAAATNASSEQQRLVRPSSKLSRHDTLA
ASIM_0000292901	.	A0A0M3J5U6	.	PF01826	.	AAGTGTGGACTGAATGAGGAGTTCACAGAATGCGGAACGGCATGTCCTGCGACATGCGATCAGAAGGGACCGATACCTTGTACGAAATGGTGTATACCAGGATGCTTTTGCAAGAAGGGTTACATACTGGATCGAAAAGGTGGTGCATGTGTTCGTGAGACTGAATGCAAACCCCAATGTGGACCTAATGAACAGTTCAATGCATGCGGAACAGAATGCCCAAGGTTCTGTGGTCGTGAAGAGCCTGTAATCTGCCCTCCAAGCTGCGTGAAGGGTTGCTTTTGCAAAGATGGATATATTCTTGATCGAGAAAACGGAGTGTGCATTCCTGAAACGCAATGCAAAACCGAATGCGGTCCTAATGAACAGTTCAATGTATGTGGAACAGCATGCCCAAGG…	LNEEFTECGTACPATCDQKGPIPCTKWCIPGCFCKKGYILDRKGGACVRETECKPQCGPNEQFNACGTECPRFCGREEPVICPPSCVKGCFCKDGYILDRENGVCIPETQCKTECGPNEQFNVCGTACPRICGRDKPEICTKNCVQGCFCKDGYIRDPEDEVCIPETQCKRMWFANFPQEFINVFDPTHMHGPRNFRSSNKAHNCPWRAMKQIRVF
ASIM_0000302501	.	A0A0M3J641	GO:0016021^integral component of membrane	.	GO:0016021^integral component of membrane	CATCTTTTTTTGAGAACATCACACGAATTCAGTCGATTTGCCCAGAAACTGCAGAGTCACAGCGATGAAGCACTTCATGAAATTGGTGGAGTGGTCCTAGCCGTCTCCATATTGGCATTGGCGTTCTGGGATACGATTCTATTGTGGTGTGCCTTTTTCTATTACGGTTTGAGTGCGTTGACACGTGCACATAACAGCGATACAACAAAACTGCTCATTCCATGGTTTCATGGCTTTTCGCAAATCGCGAACACTGCTTCGATTTGGTGTGTTGTCGCAATAACGGTGCAGCGGTTTATGGCCAGTCGAGATCCGTTCCGATGTTCCAGGCAGGTTTCTCACAAGTCATGCTCTATTGAAATGAAGAAAGAAACCTCAGCAAAGGTTACTGAGGGTTTC…	LRTSHEFSRFAQKLQSHSDEALHEIGGVVLAVSILALAFWDTILLWCAFFYYGLSALTRAHNSDTTKLLIPWFHGFSQIANTASIWCVVAITVQRFMASRDPFRCSRQVSHKSCSIEMKKETSAKVTEGFGKAQCIIEVDISLLNDSLLNN
ASIM_0000308701	.	A0A0M3J6A1	.	.	.	ATGCTCTATTTAAATATACTTCTTATCTTATCAGTTATCGCTGATGGTGCTTTCTCGCAACAACCCCGAGGCCAACCGCCTCCAATCAACCAATTTCAACAACCACAACCTGGAGCCGGAATAGGTGAAGAATGTGTAAAAGCCACATATGAAGCTTTCAGACACTTGAAAGAGCATCTCAAGAATAAAATCGATGTTGACTCACAATCAGATTGGTCGGATGAAAAAGAGGTGTTCTATTATTTTGAGCTGGCTGATCTCAATAAGGATTTCTACATCGATGGTCTCGAGTTGATACAAACTGTCACTGCACATGAGCATTCGAGTAAGCGTTTACTTCAAAGAATTTCATTCAATATATCACATTTCTTCGCTGAATTTTGCTCTCGGTAG	MLYLNILLILSVIADGAFSQQPRGQPPPINQFQQPQPGAGIGEECVKATYEAFRHLKEHLKNKIDVDSQSDWSDEKEVFYYFELADLNKDFYIDGLELIQTVTAHEHSSKRLLQRISFNISHFFAEFCSR
ASIM_0000313901	.	A0A0M3J6F3	GO:0004190^aspartic-type endopeptidase activity'GO:0004190^aspartic-type endopeptidase activity'GO:0004190^aspartic-type endopeptidase activity'GO:0004190^aspartic-type endopeptidase activity'GO:0004190^aspartic-type endopeptidase activity'GO:0004190^aspartic-type endopeptidase activity'GO:0006508^proteolysis'GO:0006508^proteolysis'GO:0006508^proteolysis'GO:0006508^proteolysis'GO:0006508^proteoly…	PF00026	GO:0004190^aspartic-type endopeptidase activity'GO:0004190^aspartic-type endopeptidase activity'GO:0004190^aspartic-type endopeptidase activity'GO:0004190^aspartic-type endopeptidase activity'GO:0004190^aspartic-type endopeptidase activity'GO:0004190^aspartic-type endopeptidase activity	ATGCGTGATCATAACACGATAATAATCTTATTGTTGTTATTAGCCGCTTTGCTTGATGCTATCGAAAGGTTCCCGCTGAGAAGAAAACGTGATATTCGAGTTCTACGCAGTACTGACTACAAAACCAAAGTAATCGCTGAATATGTACGACAAAAGTATAGCCACTGCAAGGCAGAGAAGACAGAGCTGTCGAAAGGATTCTCGATAACACTCAGTAATTATGGAGATACACAATATGCTGGACCGATCACGATTGGTACCCCGCCACAGCAATTTCAGGTACTATTCGACACAGGCTCGTCGAATTTATGGGTACCATGCTCGGATTGTTCAATATTCGACAGTGCATGCCAG	MRDHNTIIILLLLLAALLDAIERFPLRRKRDIRVLRSTDYKTKVIAEYVRQKYSHCKAEKTELSKGFSITLSNYGDTQYAGPITIGTPPQQFQVLFDTGSSNLWVPCSDCSIFDSACQ
ASIM_0000354501	.	A0A0M3J7J7	.	.	.	CACGAGAAAACCAGTAGACAGCAAGATATTGTATTATCGGAACAAATAGTTGAAGAAGCATCAAAAGAAAGAATGCATTTGACATTGATAAATTGGAGTGAGTCGAGTCATCGTGCCCTTAATGTGAATAAGCACATTAGAAATAGTGATGAGAAGACTGAGGTAGCCATTAATTTCAAATTAACTGAAGAACTGAGCAGTGCAGATGACGGAGTTGTAGTGGTCGTCTGCACGGACGTCGTGGTTTTCTTCGGGGATATTTGTGCGATCAAACGCGAATGTGCGGTCTCAATACCAGGATCTGTACCAACAAACAATTGA	MHLTLINWSESSHRALNVNKHIRNSDEKTEVAINFKLTEELSSADDGVVVVVCTDVVVFFGDICAIKRECAVSIPGSVPTNN
ASIM_0000361901	.	A0A0M3J7S1	.	.	.	ATGGATATTCAGATACATTACGATCAACCACAGCAACTACCTCCGGCACCTGATTGTTATGACTGTGGTCAAGAACCACAAGAACCTTGCGAGCCACCGTGCTATGAGCAGCCACCATGCGACTATGGATGCGTAGAGCCACAGCAACCTTGTGGTTCAGGATGTGTACAACCACAACAAGCGCCTTGTTATGATTCAGGATGTGAGCAGTGGTCACCATCGTGCTGCCCACAACCTTACCCATATCCAGAGCCA	MDIQIHYDQPQQLPPAPDCYDCGQEPQEPCEPPCYEQPPCDYGCVEPQQPCGSGCVQPQQAPCYDSGCEQWSPSCCPQPYPYPEP
ASIM_0000366401	.	A0A0M3J7W6	.	.	.	ATGACTTCGTTGCGTGGCACTTCGCTTGGCACAGTACCGTTGTTGCTGAACGTGAGTGGTCGTTTGTCATCGCTTCGTCTATCGTGCAGTGACATGGAGCACGGCGATTCTCGAAACAATTTCGTAGCATACAGTCCATTTCTTGAGATCCTTTCGGATCCACTCCTCTTCTTTTCGTTTGACATAATCGGTTTAGACATGCTGCCGAAACGAACGGATGCGTTCGGAGCGAGTGATTTTTGCCTTTGTAAAGACGATAAGTATCGAACTGAGTTCACATTGCTGGTCTCGAATGAACCTTCATTTGGTAGAGTACACAAGCAGATGCACCTATAA	MTSLRGTSLGTVPLLLNVSGRLSSLRLSCSDMEHGDSRNNFVAYSPFLEILSDPLLFFSFDIIGLDMLPKRTDAFGASDFCLCKDDKYRTEFTLLVSNEPSFGRVHKQMHL
ASIM_0000368101	.	A0A0M3J7Y2	GO:0006508^proteolysis'GO:0006508^proteolysis'GO:0006508^proteolysis'GO:0006508^proteolysis'GO:0004185^serine-type carboxypeptidase activity'GO:0004185^serine-type carboxypeptidase activity'GO:0004185^serine-type carboxypeptidase activity'GO:0004185^serine-type carboxypeptidase activity	PF00450	GO:0004185^serine-type carboxypeptidase activity'GO:0004185^serine-type carboxypeptidase activity'GO:0004185^serine-type carboxypeptidase activity'GO:0004185^serine-type carboxypeptidase activity	TTGCTTTGCAGCGATCCTCTCTTCTACGCATATCCGGTCACCTATACGAATACGGCAGAAGTTTTCAAGAATATCATCGATGAAGTTAAAATCCCGGACTTCCGAATTCTTATTTACAACGGTGATGTGGACACAGTGTGCAACTTCCTTGGAGACGCTTGGCATTTCAGAGATGTTGCCAACATTACTAACATGAGTTACAATGTAAGAACCCCATGGATGTTCCGTGGTCAAGTGGCTGGTTATCAACAGCAATACACACATCCTAACAAGAAACTTACAATGGATGTCATAACAGTCAAGGGTGCCGGACATTTTGTTCCACTTGATAGAGCAGGACCATCCTTGCAAATGATCACCAACTTAATGCAGACTACCAAGCCGAACTATTCGTCGATG…	LLCSDPLFYAYPVTYTNTAEVFKNIIDEVKIPDFRILIYNGDVDTVCNFLGDAWHFRDVANITNMSYNVRTPWMFRGQVAGYQQQYTHPNKKLTMDVITVKGAGHFVPLDRAGPSLQMITNLMQTTKPNYSSMPNGFNPDPILLPLQKYPPNGSQTNHQTTLPVPKYPPNGSVTFNPSG
ASIM_0000380501	.	A0A0M3J8A2	.	PF03318	.	TCACTTGATCTTATGGTCAGCAAACAAGGACATTTTATTAATTCGTCACAGGATCGTACATATACAACTGATTCACTCGAAAATGTTACCAAACCGAAAATTTTCATTGCCATGAAATTTCAGTTCAACATCAACTGGTCGCATGTCTTCAACGAGTGTCTTGAGCCGCGATACTCGCTGTATGGAGTGGATATGAAATCGATGAAGCCATCAAAAAGTGAACAAGTGCTCTTCAAGTCAACATTCACGAACACCACCGAACGAGAGCAGGAATACTCGTTCAAAACTGAACGTGTAACCCGTAGTGCTGTCACTGTTTCAGTCGAGAAAGGTGTGTGTCGTGGAATCGACATGGAACTGAAACTGAAGACTCCTTGTGAGGTGGTTGAAGCAAACGCC…	MVSKQGHFINSSQDRTYTTDSLENVTKPKIFIAMKFQFNINWSHVFNECLEPRYSLYGVDMKSMKPSKSEQVLFKSTFTNTTEREQEYSFKTERVTRSAVTVSVEKGVCRGIDMELKLKTPCEVVEANAGFHNEVSVVHIGENTQEEELTWGVDSTVRVPPKCETVAQLVILEDQHVRSLIYVPISLYHQFPSSSHKPNSETFSSDKKVHSMGFLTSRTRRKRIRCFIRS
ASIM_0000395401	.	A0A0M3J8P8	.	.	.	GAGTTCCGACGTGTTTTTTTGCCGTCATCATTCTCATGCTGTCCAAATCGATTACCACAACAGACAGGCGATCGTTTCAAGAAAATGTCATATTTGAGACCATCGGATGGTACCAACGGTAACTTGTCGACTGCTGAACGCAGTATAACGATGACGCTAGTTGGATCGGCTGCTTCAATACGTAAAGCACCTCAACAAAACAGTCACAGCAATGCTCATAGCCAAAACAATCACCATATTAAGAACGACCGAAATGATTATCTGTCTCCATCTATATGGTAA	LPSSFSCCPNRLPQQTGDRFKKMSYLRPSDGTNGNLSTAERSITMTLVGSAASIRKAPQQNSHSNAHSQNNHHIKNDRNDYLSPSIW
ASIM_0000400101	Zinc transporter 9 (inferred by orthology to a human protein) [Source:UniProtKB;Acc:Q6PML9]	A0A0M3J8U2	GO:0016021^integral component of membrane'GO:0016021^integral component of membrane'GO:0055085^transmembrane transport'GO:0055085^transmembrane transport'GO:0008324^cation transmembrane transporter activity'GO:0008324^cation transmembrane transporter activity'GO:0006812^cation transport'GO:0006812^cation transport	PF01545	GO:0006812^cation transport'GO:0006812^cation transport	ATGGATACAATGAATCAGTTGATTCTACTAACGGGTATACGTTTCTCGCAACGTAATCCTGATCGAAATTTTCCATACGGGTACGGTAATGTTCGGTACGTGTCTTCTTTGATCACCGGTTGTGGTATACTGTCGTTTGGATGTGGTCTTTCGATGTATCATGGCATTAGCGGGTTACTTCACGGTGGAACACTGGAACCACTCACCTATGCATATTACGCTTTATTTATGTCATTACTATTCCAAGGGTCATCCGTCATAACCGCTTTCCGAGAAGCACGGCGAAAAGCTGCGGCTGCTAGAATATCACTTATCAATTATGTGCGAACCACAGCAGATCCGAGTCTGAATGTGGTACTTCTTGAGGATTCTGCCGCCGTGACAGGTGTAGCGATTGCA…	MDTMNQLILLTGIRFSQRNPDRNFPYGYGNVRYVSSLITGCGILSFGCGLSMYHGISGLLHGGTLEPLTYAYYALFMSLLFQGSSVITAFREARRKAAAARISLINYVRTTADPSLNVVLLEDSAAVTGVAIALTAVSLSSVFESTIPDCCGSILIGCLLGTVASFIIRTNAAHLVGRSLPKRITDDIVCRLENDPIIR
ASIM_0000409401	.	A0A0M3J933	.	.	.	ATGGGTGGCAACGAAATCATTGAAGAAGTGACACCTATGGGCGGCGGCAATATAGTTGTTGGTGGCCAAGGCGGCAGCATTGACGGCATATTAACATCTGTGGGCGGCAAAATTATAGAGGTAGGCGAGGGTATTTAA	MGGNEIIEEVTPMGGGNIVVGGQGGSIDGILTSVGGKIIEVGEGI
ASIM_0000413001	.	A0A0M3J969	.	.	.	TTGGATTGTACCGTTTCAGCGGATCGTCCAAAGGTTCAGAAGACGCCACCACCTACTCCTTCACCTCAGCCAGTCGGAGCGAAAGGACCGACGCCTAGCCCGGTTGTTAGAATAGAATGTAGCAGAAGTGAGCAATGTCCACGTGGTTTTAAGTGTGTGCAGAAAAGATTGTGTGTACCTGAAGAGGAGCTCTGTGAACCAGGCTGGCATTACAACAAGGACAATGACTTCTGTTACTTTGTTGGGGTGGGCTCGTTCAATTACTCGCAGGCGGTGGAGTATTGTGCTTCGGATTGTGGTTCGAAGGTGGTCTGGTTCGATCAGAGCAGTTTCCCGAAGTTTCAAACCGAGTGGTTATGGGTGAATAACTCTGATTTGGTGATGAGTTCGGAGTTTGGT…	LDCTVSADRPKVQKTPPPTPSPQPVGAKGPTPSPVVRIECSRSEQCPRGFKCVQKRLCVPEEELCEPGWHYNKDNDFCYFVGVGSFNYSQAVEYCASDCGSKVVWFDQSSFPKFQTEWLWVNNSDLVMSSEFGLFGVKF
ASIM_0000424001	.	A0A0M3J9H5	GO:0016021^integral component of membrane	.	GO:0016021^integral component of membrane	ATGGTTCTTCATCTGGAGAATATCAATCCGATAGTATTGGGTGTGATGGGCGTGCTGATTTGTCTTGCTGCGGTGACACTTCTAATCTGTGTTTTTTACTTCTTGATTCGAAGACATCAAAGACGTCGTGTACTCTCACTGAATATGCATCGAAAACAGCGTGGCTTTGTGGACAATGGCACCACCAAAACAATACCGAACACCACAACAACTGCGAATGGTCTTGAATATGGAACCCAACAACGTCCAGCTCCACCACGAATTCTGATCACATCGCCGAGTCTACAGGATAAAGAGATTCCCCTCTCTGAACTTGCCTGCTCCTAG	MVLHLENINPIVLGVMGVLICLAAVTLLICVFYFLIRRHQRRRVLSLNMHRKQRGFVDNGTTKTIPNTTTTANGLEYGTQQRPAPPRILITSPSLQDKEIPLSELACS
ASIM_0000430501	.	A0A0M3J9N6	GO:0016021^integral component of membrane	.	GO:0016021^integral component of membrane	ATGGCATCAAGAACGGTTTACTCCGGTACGTCGGCGCTTCTCAGAGGCTCCATACTTGTACTTGTGTTCATATCAGTGATATTGATATTCACCGCACCTGGTGTATGCTTTACTCGGTACATCAACAACATTCAAGCAAGTAACGAAATATGCCCGAACGACAATTTCTTCCCGATGAATGTCGACAAATGGCGTTACGGTGTACATTTCCAGCAACGTGGCCAAAAGTAA	MASRTVYSGTSALLRGSILVLVFISVILIFTAPGVCFTRYINNIQASNEICPNDNFFPMNVDKWRYGVHFQQRGQK
ASIM_0000430901	.	A0A0M3J9P0	.	.	.	ATGACTGAAAAAGAATGCGAAAATGGCGGACAAGTGCTAAACCTTCAGTGTACAAGTGCATGGCAGTGTAATTCTGGCTATTTGGGTGCTGATGGTGAGGTTGATTGTATCAATGGATATTGTTGTACGGTACCAGAAAAAGCTACTCCAGTGCCTAGCCGAAGATTTGGTCGGTCTCATTTATTTTTTTGTTTGATTCACACAGATTTGTATTGA	MTEKECENGGQVLNLQCTSAWQCNSGYLGADGEVDCINGYCCTVPEKATPVPSRRFGRSHLFFCLIHTDLY
ASIM_0000431301	.	A0A0M3J9P4	GO:0004190^aspartic-type endopeptidase activity'GO:0004190^aspartic-type endopeptidase activity'GO:0004190^aspartic-type endopeptidase activity'GO:0004190^aspartic-type endopeptidase activity'GO:0004190^aspartic-type endopeptidase activity'GO:0006508^proteolysis'GO:0006508^proteolysis'GO:0006508^proteolysis'GO:0006508^proteolysis'GO:0006508^proteolysis	PF00026	GO:0004190^aspartic-type endopeptidase activity'GO:0004190^aspartic-type endopeptidase activity'GO:0004190^aspartic-type endopeptidase activity'GO:0004190^aspartic-type endopeptidase activity'GO:0004190^aspartic-type endopeptidase activity	GTACTCTTCGATACGGGCTCATCAAATCTATGGGTACCGTGCGCTGATTGTTCGAGGTTCGACCTGGCATGTCAAAATCATAATCAATTTACTTGTTCACTCTCGCAGACTTGCAGAAGAACCAGTGAGCAATTCCACATTCAATATGGCTCGGGTTCGAGTTCGGGACACATTGATAGAGACACCGTTTGTTTCAATAGTCCGAACAGTGGATATTGCACGGACGCTAACCAGGGATTTGCTTGCGTAACCAGCGAACCTGGCAACACTTTCACGAATGCTGCATTTGACGGTATCCTGGGTATGGCATGGGACTCAATTGCTCAAGATCACATCGCACAACCGATGGATCAAATTTTCGAACGTCCGGAATGTGCTCAGAAGTTGTTCGCGTTCTAT…	LACQNHNQFTCSLSQTCRRTSEQFHIQYGSGSSSGHIDRDTVCFNSPNSGYCTDANQGFACVTSEPGNTFTNAAFDGILGMAWDSIAQDHIAQPMDQIFERPECAQKLFAFYLSRDGTTINGGELTLCGIDESRYTVAFCCLNL
ASIM_0000438301	.	A0A0M3J9W4	GO:0003774^motor activity'GO:0016459^myosin complex	.	GO:0003774^motor activity	GGATCGCTTGAAGTTGAGAAAAATGAAAAATCAGAATTACAACGGCTGAAGAAGAAACTTGAAGCGGATGTGAACGACCTCGAAACTGCTCTAACGCATGCGAATTCGGCCAACGAAGACACACAGACGAATCTGAAGAAGTATGCACAGCAGATCAGTGAGCTGCAGCACGTACTCGAGGATGAGCAGATACGACGACAACAATTCAGTGAAGATTGTGTAAATGCTGAGAAACGTCTGGCATTTGTACAATCCGAAAAAGAAGTTCTTGAGCTGAAATCATCACAGGCTGAACGACTTAACAATCAGCTGGCACTCGAAACGAATGAAGTACACCAGCAAATCGACAAACTCACGATTCAGTGCAACGACATTAACGCTGCTAACAGACGAATGCAA…	LKKKLEADVNDLETALTHANSANEDTQTNLKKYAQQISELQHVLEDEQIRRQQFSEDCVNAEKRLAFVQSEKEVLELKSSQAERLNNQLALETNEVHQQIDKLTIQCNDINAANRRMQEDIVQTRVVGAFCIEI
ASIM_0000439101	.	A0A0M3J9X2	GO:0004190^aspartic-type endopeptidase activity'GO:0004190^aspartic-type endopeptidase activity'GO:0004190^aspartic-type endopeptidase activity'GO:0004190^aspartic-type endopeptidase activity'GO:0004190^aspartic-type endopeptidase activity'GO:0006508^proteolysis'GO:0006508^proteolysis'GO:0006508^proteolysis'GO:0006508^proteolysis'GO:0006508^proteolysis	PF00026	GO:0004190^aspartic-type endopeptidase activity'GO:0004190^aspartic-type endopeptidase activity'GO:0004190^aspartic-type endopeptidase activity'GO:0004190^aspartic-type endopeptidase activity'GO:0004190^aspartic-type endopeptidase activity	ATGTTAAAGAATGCTGCATTTGACGGTATCCTGGGTATGGCATGGGACTCAATTGCTCAAGATCACATCGCACAACCGATGGATCAAATTTTCGAACGTCCGGAATGTGCTCAGAAGTTGTTCGCGTTCTATTTGAGCCGAGATGGTACCACAATAAATGGTGGAGAGTTGACGCTATGTGGCATTGATGAAAGCCGCTATACGGTTGCATTTTGTTGTTTAAATTTGTAG	MLKNAAFDGILGMAWDSIAQDHIAQPMDQIFERPECAQKLFAFYLSRDGTTINGGELTLCGIDESRYTVAFCCLNL
ASIM_0000461601	.	A0A0M3JAJ5	GO:0003677^DNA binding'GO:0003677^DNA binding'GO:0003774^motor activity'GO:0003774^motor activity'GO:0016459^myosin complex'GO:0016459^myosin complex'GO:0006310^DNA recombination'GO:0006310^DNA recombination'GO:0006302^double-strand break repair'GO:0006302^double-strand break repair	PF01576	GO:0003677^DNA binding'GO:0003677^DNA binding	GGAGGAACGAGACGCTGAGTGTGCGGCTCGAAGTCGAGCCGAACGAGGTCGATCGGATGTGCATCGAGAGTTGAGTGAGTTGAACGATCGTCTGGACGAGGAACGCGGCGTGACAGCGCGACAGATTGAGATTGGAAAGCGTCAAGAGGCTGAGATTGCAAAACTGAGACGCGAACTGGACGAGATGAAGGTCAGGGAGTATTCGCAGCTGAACGCATTGAATAAGAAAAATACGGACGGAATTGCAGAGTTGAACGATCAAATCGCTGAAATGAAACGACAAAAGGCGAAAATTGATAAGGAAAAGGCCAGTCTGACGAGTCAAGTCGAGATGGCAATGTCACACTGCGATGCGCAGACAAAACTTCGTGCTGATGTTGAGCGTCGTCGCAAAGAACT…	LSELNDRLDEERGVTARQIEIGKRQEAEIAKLRRELDEMKVREYSQLNALNKKNTDGIAELNDQIAEMKRQKAKIDKEKASLTSQVEMAMSHCDAQTKLRADVERRRKELEVTLADLRQHFDEQSAKLQDSAAIRNRTSSTNDELKSRIEELQAEIDAITGLKTQITHQLDETRQLVAEENSEKKRLDTLVKSLRIESEHTNASLQDEIAARDELEAQLNRALAEVQQLKGRFESADLLDENVIEKQKMMTCSAIKEIEMKLDTSNAKITTLQKEKDRLSEEVNDINGEVERLSSYISQLNKKEKSFNETIGEWKKRVDDASNELDSAQRECRLCTSDLFKERTVNDNLTMQMEGLKYENANLDKQLKELRVQFENGGKSINEKQKMMKSFELEKEELQ…
ASIM_0000463801	Serpentine receptor class alpha/beta-14 (inferred by orthology to a C. elegans protein) [Source:UniProtKB;Acc:Q09344]	A0A0M3JAL7	GO:0016021^integral component of membrane	PF10292	GO:0016021^integral component of membrane	ATGAATTCAAATCAAATAACTGCACTTCATGCAACGACAAGCGGCGTCAGTATCGAGACCAACAGCAGCATAACTCTGGCAAATTTCTCTCTGTCGGACTGTAAACTCGCTAAACAAATCTCCACAAGTCCTTTTATACAGACTCTACGCCTTCTGCAAATCGTGTCTAGTGTGAGTGGCTTAGTTTTGAGCACATTGTTCATATATACGCTGAAATCGAAGAATGCGAATCATTTGCACATAAATGTGCGATTATCGTTGATAAGTCTCACTGTCGGAGCGATTTTCGCTTGCTCACAACGCGATCGAGATTTCAGTTTGTTTGTCACTCTGATATGGAACAGCAACAGTGATAATGTTGACGATGAATGGACTGATGCTTGCTCGTTTATGATCGAA…	MNSNQITALHATTSGVSIETNSSITLANFSLSDCKLAKQISTSPFIQTLRLLQIVSSVSGLVLSTLFIYTLKSKNANHLHINVRLSLISLTVGAIFACSQRDRDFSLFVTLIWNSNSDNVDDEWTDACSFMIESYHCGLVRSPILFAIYATILGSIVLAAERTIATIHFQTYELHGSVFVGISLVIFIIIMISRFTVRILS
ASIM_0000468101	.	A0A0M3JAQ9	.	.	.	ATCAATGGCCATAAATGTTGTTGCGTTCTTGATTGGGGAAAAGAGAAGAGAGCCAATGAAGTGGTCGAGAGAATTTGCTCGTTAATGGAGTTTTTGATGAGTTGTGAGATCAGTATTTTGGGATTTTCGAACTTCCCGGAGACACTTCAGAGCAGTTGTTCATCGAGTGTTGTTGGGCATCGGACGAGAAGAATGTTTCAGAAAACTTTACGAAACTTTTTTGAGAGAAGACCGTCGATGTGTCATTTGGAAAATGTCTCGTTGAAACTGTTCGGAAACGATCAATTCGTTCGAATGGCGAATCAGTTCAGCACACAGCTCACCTCAATTCATATACATATTGCGGATCGATCGCAATTGAGGGAATTCAAAAGTTTAAGTCATTTGGAGAATTTGATT…	MEFLMSCEISILGFSNFPETLQSSCSSSVVGHRTRRMFQKTLRNFFERRPSMCHLENVSLKLFGNDQFVRMANQFSTQLTSIHIHIADRSQLREFKSLSHLENLIDVSLQINSSCPIVNCSHGLHITHVYNSDDDSSNDVAQLSNGIEHDNKSLWPKTLRFVSFPKLRRFQIILSSNWYIHNSVFSHLFFVL
ASIM_0000474101	.	A0A0M3JAW8	.	.	.	ATGAAGCATTTCTCAACGGATCATGGTCTTGGTACTCCGGTTATAAAGCTCAAAGTTGATGAGATAAATGGAGAAGGTAAATGGGCTTTTGAACGTGGTTCATTCGATGTGACTTGGAGTTCAGCAGATGGCAATAAGAAAAGCTATGGGATGTATCTGAAAGTGTGGAAGAAAAATGCAGATAATAAATGGGTGGTATACGCTGACAGTACGAACTACATCAAGTTACCGCCAAAGCCCAAGACGAAGTCATCGTGA	MKHFSTDHGLGTPVIKLKVDEINGEGKWAFERGSFDVTWSSADGNKKSYGMYLKVWKKNADNKWVVYADSTNYIKLPPKPKTKSS
ASIM_0000477701	.	A0A0M3JB04	.	.	.	ATTCATTGGAACAGGAAGCGATTGTATATACGAGTGATGAAGAATCTGAAATTGATGACAATGATGAAGGGGGTGATCTAGTAGTGTTTGGTAGCGAAGAGACGGAAGACGATTTGCTTGAAGAGGATGAAGACGTGAATGGAATTGCTCGTGGAAATGATTTCTTACGGAGGAACAGTTTTCTGGATGATGAAGCGCAAGAAGATAGCGATAGCGATGAAACGAGATCAGATGCAGAGAATAGTATGGAAGATGAGGATCTGAATGAAACCGATGGCGGTGACAGTGAGGAGATCTGTGAAAGTGAATTGCAATCGAGCAGCGACGAGGATCTGGAGCCAAATCTGGAGGATCTTATAGCGAGGGCGCCACAGAAACGAGTGAATCGGAAAAGAATTA…	LEQEAIVYTSDEESEIDDNDEGGDLVVFGSEETEDDLLEEDEDVNGIARGNDFLRRNSFLDDEAQEDSDSDETRSDAENSMEDEDLNETDGGDSEEICESELQSSSDEDLEPNLEDLIARAPQKRVNRKRIIISGRFEIFQ
ASIM_0000497201	.	A0A0M3JBJ6	GO:0016021^integral component of membrane	.	GO:0016021^integral component of membrane	ATGCCGAAGAAATTGTTGAGGGCATATGTAGTGGATTGGGAGAAGTGGATAGAACTGAGCATGACGCCTGAAATTGCCGACTTTTTTAAAGGATTCTTGATCGCTGCTGAACTGTGGTCATATGGCCTGGATTGCTCGGGCAGGTTTGAACCGGAGGGTACGGTAGGAGATAGGCTCGTATCTCGACAGCCTGAATTACATATTCGATGGTATTTGTTATTATTATTTATATTATTGTTATTATTATTATTATTATTACTATCATTATTATCATACTGTTATCAACAACTCGCAAGTAATTTCACGGTTGTTTCAGACATACTTGATTTGTTTATTATTTCTTTATCGGATCTGTCTGATCAGAGAGATCTCTTGAAACGAACAATTAAATGTTATGTA…	MPKKLLRAYVVDWEKWIELSMTPEIADFFKGFLIAAELWSYGLDCSGRFEPEGTVGDRLVSRQPELHIRWYLLLLFILLLLLLLLLLSLLSYCYQQLASNFTVVSDILDLFIISLSDLSDQRDLLKRTIKCYVTFL
ASIM_0000504501	.	A0A0M3JBR8	GO:0016021^integral component of membrane	.	GO:0016021^integral component of membrane	ATGAAAGCCGTGAAGGATGCAGTAGCGGGATATGGTTCAGAACGGGCCAATGCAACGTATCAAAAATCTAATGTACGACAAGAGGACGATGGAGCTCAAGGTGATGAACTTTCTGAATCTGAAAAGGAGGTGAATGCAGATGATGTACCTCTGAAGGATCCTGCACAAGATGCTACTGAACCATCTGCGTCTTCCGAGTCAGAAAGTGAATCCAATCAGGTGAAACTGCTTCCAGAAAACATGGCTTATCAAACCAAGCCAGGTGATTATGCTGGATCAGTACCACCAGAAAATCCACCCTTCGCTGACACAGGGGCGGTCACTCCAAACAAAACGGACTATCCAGACATTCCGATCGCCTCGAATGCTGTCCCAAATGCAACTCTAGGTACAGAAATA…	MKAVKDAVAGYGSERANATYQKSNVRQEDDGAQGDELSESEKEVNADDVPLKDPAQDATEPSASSESESESNQVKLLPENMAYQTKPGDYAGSVPPENPPFADTGAVTPNKTDYPDIPIASNAVPNATLGTEIIDDSKSASSSDNSPETWIGVSALESQNLAPQETVEKARNVPKIFFVLSFIVLYLSLVFERKFS
ASIM_0000505601	.	A0A0M3JBS9	GO:0005515^protein binding'GO:0005515^protein binding'GO:0005515^protein binding'GO:0005515^protein binding'GO:0005515^protein binding'GO:0005515^protein binding'GO:0005515^protein binding'GO:0005515^protein binding'GO:0005515^protein binding'GO:0016020^membrane'GO:0016020^membrane'GO:0016020^membrane'GO:0016020^membrane'GO:0016020^membrane'GO:0016020^membrane'GO:0016020^membrane'GO:0016020^membr…	PF00168	GO:0005515^protein binding'GO:0005515^protein binding'GO:0005515^protein binding'GO:0005515^protein binding'GO:0005515^protein binding'GO:0005515^protein binding'GO:0005515^protein binding'GO:0005515^protein binding'GO:0005515^protein binding	ATGGAGGCTCTCCCCAAGGAGAACCGATTGGGTGAAGTGTGCCTAGCGTTACGGTATGTTCCGAATAAGAACAAATTATCTGTGGTTGTTATGGAATGCAAGAACCTTAAGAAGATGGACGTTCTCGGCTTATCAGATCCATACGTGAAAATTTATTTAATGATGCAAAACAAACGATTAGAGAAGAAGAAAACAACAATCAAGATGAAAACACTGAACCCGTATTATAATGAATCGTTCAGTTTCGATGTTACACCTGAAAAAATGCAGGTCAGTTCATCGCGCAAAACTCTTTCGCTTTTAATTTTCGCTAATTGCTTCAAAACATTGTAG	MEALPKENRLGEVCLALRYVPNKNKLSVVVMECKNLKKMDVLGLSDPYVKIYLMMQNKRLEKKKTTIKMKTLNPYYNESFSFDVTPEKMQVSSSRKTLSLLIFANCFKTL
ASIM_0000512301	.	A0A0M3JBZ4	.	.	.	ATGGGATTGTGGGCAGTTTTGTGGGGAAATCTGGAGTCGATGCAAGTGAAATGTATCGCGAAATACGGTGAGCAGTTCTGCAGCAGTATGTTGTCGGTGTGCTCGTCGATGCTGTCGATTCCGTGGAAGAACGATTCGGTGCAGAGATTACCGCCTGGCATTGTGGGGTGTGCGCAGACGACCGATCCGGTGGTGCAATGCCGTGCCAAATACTCGGAGTCGTTCTGCAATCGGCTTGGCGCGGCGTGTTCGAAGGTGACAGGCACGGACATCCCGGCGTTCTCACGCGGTGGTGGAGAGTATCGACTGCCCGAGGCAATCTCACAGTGCATAGCGCAAGAGAATATCGTAGCGATGTGCTACGCATCAAAATGCTCACAGCAGTGTGACGGATGGCGT…	MGLWAVLWGNLESMQVKCIAKYGEQFCSSMLSVCSSMLSIPWKNDSVQRLPPGIVGCAQTTDPVVQCRAKYSESFCNRLGAACSKVTGTDIPAFSRGGGEYRLPEAISQCIAQENIVAMCYASKCSQQCDGWRVTCNINGGMAQLTPEQVTCFEKR
ASIM_0000543501	.	A0A0M3JCV2	.	.	.	ATGAATGAGGACGCGGTGAGGTACTTGGTGTTTGATCGCATCCGTAAGGATATGGTGAGTAGTGCGAGTGCAATTATTGGCAGCACAAACAAGAACGGCGCTTCACGCCTAAATCCGTCTGTCTCGACGTACACTAGTCCGATCATAGCACCGTATACGACCAAAATTTGTGTTGGATGTAGAACTGAAGACATTTTGAACATCTGA	MNEDAVRYLVFDRIRKDMVSSASAIIGSTNKNGASRLNPSVSTYTSPIIAPYTTKICVGCRTEDILNI
ASIM_0000548301	.	A0A0M3JCZ8	.	PF01683	.	CTGAACGGTACTTGTGTGGAACGAGTGATTCCTGGTAACAGTTGCATGATTGAGGAGCAATGCTTGGACGAATCGAACTGCATCAATAGCGTTTGCCTTTGTCCGTTTGGGACCAGAAAGCTGAACGGTCATTGCGTTCCGGTGAAAGCGTCACTGCACTGTAAGGCCACTCAACTGGAAATTGATGACGAATGCTTGGACTACTCGAAACCAGGTGGTAGTTGCGTCGTTAATCAGCAATGCCTATCCATGTCTACATGTCCCAAAGGAACCTGCGAATGCTCATATGGCTATACGAACGTGAAGGGTTACTGCTTGAAATTGGAAATTGAACGAACAACCGATTTGTGTAGATCGAACGAGGTAACTGAAACTCATTTTTCAGATCGTCTTATCACG…	LNGTCVERVIPGNSCMIEEQCLDESNCINSVCLCPFGTRKLNGHCVPVKASLHCKATQLEIDDECLDYSKPGGSCVVNQQCLSMSTCPKGTCECSYGYTNVKGYCLKLEIERTTDLCRSNEVTETHFSDRLITLS
ASIM_0000555801	.	A0A0M3JD72	GO:0016021^integral component of membrane	.	GO:0016021^integral component of membrane	ATGGGTCTTGAAATGATTCAACTTCACGGCAAGGTGAGAGAGAGAGTAAAATTTTGTTTCGAACTCATCCTTGGATTGGATACAGCAGCACGGCTTTTGCTCGAAACTGCTATCGCAAAAAGCTGTCGAAGAAGATCACCAGAAGAAATAATGCGCGAACACTTTCAGCTGGTCGATCAGCTGAACGCATCTCCATGGCAAATTCGTGAAACGAATATGCGTTTAGCTATTGGATTTATAGTGATGTTCTTCTATTTGTTAATTGGTGCTGCGGTCTTCGTTCGAATCGAAGGACCAGCTGAAGATCTGGACATGCAGACATATCAGGAGTTTAGAGCACACTGGAATAATGTTCTTATGGAAGCCGGATTCGAGGAAAGGGATATAGATCAACTGTTT…	MGLEMIQLHGKVRERVKFCFELILGLDTAARLLLETAIAKSCRRRSPEEIMREHFQLVDQLNASPWQIRETNMRLAIGFIVMFFYLLIGAAVFVRIEGPAEDLDMQTYQEFRAHWNNVLMEAGFEERDIDQLFADIRVMALKGIWTEKNITNEPNWGFGQAFFFAGALISTVGKILFAFLQNDSFSPLNTRF
ASIM_0000592301	.	A0A0M3JE80	.	.	.	ATGAAACTGTGTGCTGGCTCATTGCAAACGATGCCCTACGTAAGCGTTCTGTCAGCGCCGATGTGTCGAGATCGCACTGAATTGATCAATAATCTCATCGTGTTCGCATCGAAAATGATCAATCTGAAATTGTTTCGTATCGATGAACAATGCGCTGATCTCTTATTAGATCCCGAATTGGATCGTTGTTGTGCTTTGCGTAAACTTTGTGAAGAAATTGGATATAAAGGCTTAATTGAAGTGTGGCGAATGCAATCAACCGAAGTGGTGAATGAGTGGAAATTGGTGCAGAGAAATTATTACGATCGAGAGAATGCGTTTATTGGTGGTCGTTTGAAACGTAATTTTGACGAAGTAATATCTGATGATAGCATTCGTTTATTTTGA	MKLCAGSLQTMPYVSVLSAPMCRDRTELINNLIVFASKMINLKLFRIDEQCADLLLDPELDRCCALRKLCEEIGYKGLIEVWRMQSTEVVNEWKLVQRNYYDRENAFIGGRLKRNFDEVISDDSIRLF
ASIM_0000603401	.	A0A0M3JEI8	GO:0003824^catalytic activity'GO:0003824^catalytic activity'GO:0003824^catalytic activity'GO:0003824^catalytic activity'GO:0005991^trehalose metabolic process'GO:0005991^trehalose metabolic process'GO:0005991^trehalose metabolic process'GO:0005991^trehalose metabolic process'GO:0004555^alpha,alpha-trehalase activity'GO:0004555^alpha,alpha-trehalase activity'GO:0004555^alpha,alpha-trehalase activi…	PF01204	GO:0003824^catalytic activity'GO:0003824^catalytic activity'GO:0003824^catalytic activity'GO:0003824^catalytic activity	ATGATTCCGTGCACTCCATCAGACTGGGTGCCGTATCCACGCAAGATCATGCAAATAACAGATCCAATCCTCAGACATTGGGCGCTTGATCTGAACGAAATCTGGAAATCGCTATGCAAACGAATTGATCCCAAAATCGAGAAATATGAATCGCGTTATTCGTTGATCTACGTTCCACATGAATTCATCATGCCTGGTGGTCGTTTTCGTGAATTCTATTATTGGGATTCGTACTGGATCGCTAAAGGGTTGATTGCATCGGATATGTTGAATACAACCAAATTGATGATTATGAATTTGGCGCATATCGTTGAAAAGTATGGCTTCATTCCGAACGGTGGACGAATCTACTATTTACAACGTTCACAACCACCTTTCTTGACCGGAATGGTCTATGAA…	MIPCTPSDWVPYPRKIMQITDPILRHWALDLNEIWKSLCKRIDPKIEKYESRYSLIYVPHEFIMPGGRFREFYYWDSYWIAKGLIASDMLNTTKLMIMNLAHIVEKYGFIPNGGRIYYLQRSQPPFLTGMVYEYF
ASIM_0000630601	.	A0A0M3JFA6	GO:0005615^extracellular space'GO:0005615^extracellular space	PF01060	GO:0005615^extracellular space'GO:0005615^extracellular space	ATTGATTCAGACGATCTTATGGCCAGTGGAGAAACAGATATGAATGGGTATTTCACTCTTGAAGGACACACAGCCGAGTTCTTTACAATTGATCCGAAATTGAATATTTACCACAGATGTGGCTCTCAAGAAAAGAAAAATTTCCTCAAAAAGATACTGATGATAAAGAAGATTTGCCCGAAGAAGCTAACGTTTTGGGTACCAAAAGAATACGTCTCAAGAGGAAAGCATGCAGCGAGAACTTACGAATTTGGTACTTTGGAAATGTCACTCAAATACAAACACTCTAAAACAGATTGCTTTCACTGA	MASGETDMNGYFTLEGHTAEFFTIDPKLNIYHRCGSQEKKNFLKKILMIKKICPKKLTFWVPKEYVSRGKHAARTYEFGTLEMSLKYKHSKTDCFH
ASIM_0000631001	.	A0A0M3JFB0	.	.	.	AAATCCGATGATGTGATGGTGTTGTGCCGCGCCAGACACGGCTACGTATTCTGTGAGAAGCTTGCGAAAGGTTGCTCGAGGCTGGCCAAAGTCACGATCTCGAGCTCGCTCTCGGGCTTGACCATCAACTTCCCCGAAATTGTCGTCACATGCATTCGCGAAGAGCCATACTTGCCACAACTGGTGGTCGAGTACGGTTTCACTAAAATCGAGGCATGGATGACCTTGTGCAAGATCACTGTGTGGAATGGTCCAATTACCGTGGTACAAAAAGAATGTGTTGTTAAACAGACTCGACTGCCTGATGCCAGAAGCCAATGCATTAAGAAGTACGGTGCTGACTTCTGTAGCACGTTGATAACGTCTTGCTTCGAGGTCACCAACACTGAATTCTTAGGC…	MVLCRARHGYVFCEKLAKGCSRLAKVTISSSLSGLTINFPEIVVTCIREEPYLPQLVVEYGFTKIEAWMTLCKITVWNGPITVVQKECVVKQTRLPDARSQCIKKYGADFCSTLITSCFEVTNTEFLGEKPCAVCELPAKVYVCLQKGILLPH
ASIM_0000652901	.	A0A0M3JFX5	.	.	.	ATGTATGCGGAGTCCATTTTAGTGTATCCAGTGCCCGCACGGCCATCCGCTTACTCGATTGGTCCATCAAGTGCGGTGCATCGTCCGCCCGTCTATCAACAGATCAATCGTCCGGCGTCCAGCGGTGGTGTTTGCTGCAGTTGTGGTAGCGGGGCAGCCGGCCCACCTGGTCCACCTGGACTCGACGGCAGGCCAGGCGAAGATGGCGCTCCAGGTACGGACGGTCCACCCGGTCATGACGCACCACCGGGCGCCGTTTTAGGCGCTGAGCAGTTCTGTTTTGATTGTCCTCCGGCACCGCCGGGTCCACCCGGACCACCAGGCCCTAAAGGACCGCCAGGATCGCCTGGTCCACACTGCCCGACACCTCCCCAAGTTGGACAGAGAGGTCCGCCTGGA…	MYAESILVYPVPARPSAYSIGPSSAVHRPPVYQQINRPASSGGVCCSCGSGAAGPPGPPGLDGRPGEDGAPGTDGPPGHDAPPGAVLGAEQFCFDCPPAPPGPPGPPGPKGPPGSPGPHCPTPPQVGQRGPPGPPGPPGPGGPPGGMGMPGPPGPPGQILPG
ASIM_0000664301	.	A0A0M3JG88	.	.	.	ATGGCCGTTACATGCTCAAATGTGGACTCGTATGCAGAGTGTTTAGCGGAATTACCTGGAAGCAGTAAGATTTGTTGCTGTGAGGAAGCGAATTGCAATGGAATTGAATATTATGACGATGGCAGCGATAGCAAAAATGCGATTAAAAGCAATGGCACTTCTGAATCCCCGCAACCATCAGAAGCATCTACAAACGGGCAAATCGATTCAGATAATGTTACCAGCAATGATCGCGCTACATTATCACTCACAGTTGCG	MAVTCSNVDSYAECLAELPGSSKICCCEEANCNGIEYYDDGSDSKNAIKSNGTSESPQPSEASTNGQIDSDNVTSNDRATLSLTVA
ASIM_0000703101	.	A0A0M3JHB9	.	.	.	GTTCCAGACGCTTGCAGCTACTCGATCTCACCTGAAACACTGGCGACTGTTCGGAAAAGATTCGATGAACTTTTATTGGTGGATGATTCTGAGGATGACGAGAATGATAGTGATGGAGGGAACGAAGAGGATTATGTCGATGGTTATGGAGATGATGATTCAGTGGGAAGTTTGGAGGAATTTGTGGTGAAAAGTGATGAGGACATCGTTTATGAGCAGGACTGGGATGAATTGGATGAAGCTGAACGGGTGCTGGATGAAGAGGAGGTGAGGTGA	LATVRKRFDELLLVDDSEDDENDSDGGNEEDYVDGYGDDDSVGSLEEFVVKSDEDIVYEQDWDELDEAERVLDEEEVR
ASIM_0000709201	.	A0A0M3JA10	GO:0016021^integral component of membrane	.	GO:0016021^integral component of membrane	ATGTATTTCTTGTCGAAGGTACGTCATGAGTTGCATTATATGTTCGCGATAATGAGTTTATCGCATCTACTTTATCTGTTCTCGTTCGTTGCATGCGTTAAACGTCTATCGAAATCACTGACGGCAATAATGCTCATTTATTTGTCAATAATAATTTATCATTATCTCGCCGATTTGTTCCGCTCAATACCGATCACGATCGCCACCTTAACGATGCATCTAGTTGTTGTGTCCATCTCGCTGATCGCCGCTGGCTCTGTATGGCAATACGGTTCCGACGACGCTCAGCAGGCATGTTTTTAG	MYFLSKVRHELHYMFAIMSLSHLLYLFSFVACVKRLSKSLTAIMLIYLSIIIYHYLADLFRSIPITIATLTMHLVVVSISLIAAGSVWQYGSDDAQQACF
ASIM_0000748101	.	A0A0M3JIL5	GO:0004143^diacylglycerol kinase activity'GO:0007205^protein kinase C-activating G-protein coupled receptor signaling pathway	PF00609	GO:0004143^diacylglycerol kinase activity	ATGACTCATAAAAAACAAGTGATCAAGTTGCAGTGTGATGAGAAGAAGATTGATTTGCGTGATGGACATAACTTGGAAGCAATCGCTCTCTTGAATATTGGATCTATATATGGAGGAAGTAATTTATGGGGAACATCCCGCAAACCGTCCTCTTCATCGTCGAGCTCATCGTCGTCTTCGTGGCATTTACCACCTCTTTTCGCGCACATGTCCAGAAATACCACTGAACTCCAATCTCATGTTCAGGTAGCGCTGCATAATGTGCCACACATTTCACTAAGTACCCCTTAA	MTHKKQVIKLQCDEKKIDLRDGHNLEAIALLNIGSIYGGSNLWGTSRKPSSSSSSSSSSSWHLPPLFAHMSRNTTELQSHVQVALHNVPHISLSTP
ASIM_0000759101	.	A0A0M3JIX5	.	PF01683	.	ATGCGATCGTGTTACTCTGATTGCTTTGAGGTACGTATCAATGATTATTGCTACACCAAAGCGTATATTGGTCATTACTGTATATTCAATGAGCAGTGCCAAGGTGGCTCAACATGCTTGAATAATTATTGTGGTTGTGAGATGGGCAGCGCAGTTGAAGGAAATCGTTGCTTGAATTCGACTAACGAATGCCCCATGAATCAAATTCGTATTCAAGAGCGTTGCTATAGTACGTCTCAAATTGGTGGACCGTGTCAACACTCACAACAATGTCTTGGCGGTTCATTCTGTGAGTTGGGCAAGTGTGAATGTCCTGAGGATTCGGTTCAAACGCATGACTATTGTCGCGAAATGTCGGCCAGATGTCCGCCAACTCAAGTGCCGATAGCAGAACAGTGT…	MRSCYSDCFEVRINDYCYTKAYIGHYCIFNEQCQGGSTCLNNYCGCEMGSAVEGNRCLNSTNECPMNQIRIQERCYSTSQIGGPCQHSQQCLGGSFCELGKCECPEDSVQTHDYCREMSARCPPTQVPIAEQCFDKVKLQNSS
ASIM_0000761701	.	A0A0M3JJ01	.	.	.	ATGGGCTACTGGCCGATTGTGCATGGCAAGAAATGGCGCGCGAAAAAATACGATCTAACTGATCTGCTGATCTACGCGGGCACAACAAGAGCAATGCAAATGTTTTTGACTATTTACGTGGCAGAAGATCAACGAAACGTCTCACGTCGTTTAATTTACATGCTGGGCTTTGAGGATGCGATTGATGTGTTCAAAAGGCGTGAGTTCGATTCGATCCAGAGCGCGTCGGTGCAAAATCTTTGA	MGYWPIVHGKKWRAKKYDLTDLLIYAGTTRAMQMFLTIYVAEDQRNVSRRLIYMLGFEDAIDVFKRREFDSIQSASVQNL
ASIM_0000784501	.	A0A0M3JJM4	.	.	.	ATGCAGAAATTTAAAGGTGAAAAAAGTACTGATAAACGAGAGGAGGCAATAAACGATTTCTACAAGGCATCTGTAGGAACAAGAAAGACAATGTCTACTACTAACGAACCTGTGAGCTTCACGAATACGTCAGGTCAGAAAGATTTGGTGGATATTGAAGCGATCGTTTTGAATTGGGCGAAGCAAATTTTCGAAATTACGAAGACACGCGATGAGGCACGTATCAGCAAAAAACACTTACAGGTGACTCATTCCAATACTTATCACCAACGAAAGCGTATTCAGATTGAGTGA	MQKFKGEKSTDKREEAINDFYKASVGTRKTMSTTNEPVSFTNTSGQKDLVDIEAIVLNWAKQIFEITKTRDEARISKKHLQVTHSNTYHQRKRIQIE
ASIM_0000787401	.	A0A0M3JJQ3	.	.	.	ATGCAATTTGCGACGGCTTCAGGCATTTCAGGCAGAGAACCAGGCTCGAATTTCGTCACGGGTAGATTGAGCATATTTGAACACTTCCCTTTCAAACCACTACAAAATTCGGTACCATACTTAGCAGCACACGTTGCCATTGCGTTTCCTGAAACGCAACATTCAAAATTATCCGCTGTCATTATGAAATCTATAGTACGGCGATGTCAATCAATATGGACTACAATGACAGTACCTGAAGACATGCACCTTCCTACAACTGGAGGTATATTTCGAGTGCCATTGCTGTCAGTTGGTATTCCTAACATCAACCGACAAACAGCCTCCAACGTTGTGCAGTACTCTTCGCCGTTCTTAGATCTGCATTCATGTAAGGCGATTTCTGAAAATAAGTCGTCA…	MQFATASGISGREPGSNFVTGRLSIFEHFPFKPLQNSVPYLAAHVAIAFPETQHSKLSAVIMKSIVRRCQSIWTTMTVPEDMHLPTTGGIFRVPLLSVGIPNINRQTASNVVQYSSPFLDLHSCKAISENKSSSELAATSFFGVCIGNLRVLFYRLNNSHALVR
ASIM_0000790501	Putative calcium/calmodulin-dependent 3,5-cyclic nucleotide phosphodiesterase (inferred by orthology to a S. mansoni protein) [Source:UniProtKB;Acc:G4VN14]	A0A0M3JJT4	GO:0016021^integral component of membrane'GO:0016021^integral component of membrane'GO:0007165^signal transduction'GO:0007165^signal transduction'GO:0004114^3',5'-cyclic-nucleotide phosphodiesterase activity'GO:0004114^3',5'-cyclic-nucleotide phosphodiesterase activity	PF00233	GO:0004114^3',5'-cyclic-nucleotide phosphodiesterase activity'GO:0004114^3',5'-cyclic-nucleotide phosphodiesterase activity	AATCGACAAAAACAAGGCGTTATGTCTAATAGTACATGCATGCGATATATCACATGCATCGAAACCGTGGAATTTGCATTCACGATGGACTGAAGGCGTTTTGGAGGAATTCTTTAGACAGGGCGATTTGGAGTTTAGTATGGGTTTACCGTATTCACCTTTATGTGATCGTCATACAGTTCATGTGGCTGACTCACAAATTGGTTTCATCGATTTCATCGTTGAACCAACAATGATGGTGTGTGGCGAGTTGCTGACGAAAATGGTTGAGCCATTGGTATCGTTACCCCCGTCAGATTCATTATTTCCACCCGGTATGGGTAATGAACGAAGCAATTCCAGTGCGGGATTGTCACCAGTACCTGATTCCGCGTATGGCATATTTATTATTATATTTGT…	LHSRWTEGVLEEFFRQGDLEFSMGLPYSPLCDRHTVHVADSQIGFIDFIVEPTMMVCGELLTKMVEPLVSLPPSDSLFPPGMGNERSNSSAGLSPVPDSAYGIFIIIFVIIIMRSLLLSLF
ASIM_0000793901	.	A0A0M3JJW8	.	.	.	ATGATCACGAGACTGACCTTGCCTAAGTATATGCTGCAGAAAGACTTCCAGATTCCGGATGCACTGGCCAAATGCATACTCGAAGGTATGGTTTGA	MITRLTLPKYMLQKDFQIPDALAKCILEGMV
ASIM_0000805601	.	A0A0M3JK83	GO:0005515^protein binding'GO:0005515^protein binding'GO:0005515^protein binding'GO:0005515^protein binding'GO:0005515^protein binding'GO:0005622^intracellular'GO:0005622^intracellular'GO:0005622^intracellular'GO:0005622^intracellular'GO:0005622^intracellular'GO:0035556^intracellular signal transduction'GO:0035556^intracellular signal transduction'GO:0035556^intracellular signal transduction'GO:0…	PF00168	GO:0005515^protein binding'GO:0005515^protein binding'GO:0005515^protein binding'GO:0005515^protein binding'GO:0005515^protein binding	GATCGAAAAGTAGGCACTTATGTAGAGGTGGAAATGTACGGTCTTCCAACTGATACAATTCGAAAAGAGCATCGAACTCGAACCGTGCCAGCCAATGCGCTCAATCCGGTCTATAATAGTGATCCCTTCGTCTTTCGAAAGGTAGTATTGCCCGAATTAGCGGTACTTCGTTTTGCGGTTTACGATGAGAACGGCAAGCAGTTGGGACAACGTATATTACCTTTGGATGGTCTGCAGGCTGGTTATCGTCATATCACGCTTCGAACAGAATCCAACCTGACAATGATTTTGTCTGCGTTATTCGTGCATATCGTTATCAAAACTTATGTGCCAGATGAATTGAGTGAAGGCAGTCCATAA	MYGLPTDTIRKEHRTRTVPANALNPVYNSDPFVFRKVVLPELAVLRFAVYDENGKQLGQRILPLDGLQAGYRHITLRTESNLTMILSALFVHIVIKTYVPDELSEGSP
ASIM_0000818501	.	A0A0M3JKL1	.	.	.	AACTACCTGGCAATGTGCTACGCCAAATACGGTTCAGCCAGATGTATGCAATGGTTGGAGCTGTGTAAGATCACTCCGGATCGCTGGCTAACACTGAGCAGCGCCGATAGAGCTTGTATGAAGAAACGTAATTGCTTAATCTAA	LAMCYAKYGSARCMQWLELCKITPDRWLTLSSADRACMKKRNCLI
ASIM_0000831401	.	A0A0M3JKY7	.	.	.	AACTATCTGGCAATGTGCTATGCCAAATACGGTTCAGCCAGATGTATGCAATGGTTGGAGCTGTGTAAGATCACTCCGGATCGCTGGCTGACACTGAGCAGCGCCGATAGAGCTTGTATGAAGAAACGTAATTGCTTTATCTAA	LAMCYAKYGSARCMQWLELCKITPDRWLTLSSADRACMKKRNCFI
ASIM_0000832001	.	A0A0M3JKZ3	.	.	.	ATGGTCACCAATCAAGCGGATGTATTGGCGTTGGAAAGGCTTGACGATGACAAATGGAGTGCGCGATCGCAAATTCAACAGGAAATCAACGCGATCGTCGCCAGACAACCGCAATCCGTTCAGGTTGATGAGTGA	MVTNQADVLALERLDDDKWSARSQIQQEINAIVARQPQSVQVDE
ASIM_0000839301	.	A0A0M3JL65	GO:0004190^aspartic-type endopeptidase activity'GO:0004190^aspartic-type endopeptidase activity'GO:0004190^aspartic-type endopeptidase activity'GO:0004190^aspartic-type endopeptidase activity'GO:0004190^aspartic-type endopeptidase activity'GO:0006508^proteolysis'GO:0006508^proteolysis'GO:0006508^proteolysis'GO:0006508^proteolysis'GO:0006508^proteolysis	PF00026	GO:0004190^aspartic-type endopeptidase activity'GO:0004190^aspartic-type endopeptidase activity'GO:0004190^aspartic-type endopeptidase activity'GO:0004190^aspartic-type endopeptidase activity'GO:0004190^aspartic-type endopeptidase activity	ATGCAATTCTTGGATGTGGAAGAATACAATGGACAATTCATTATGGACTGCTCAACAGTTAATACGTTTCCACCGCTCATCTTCTTTTTGGATGATCAGAAGTTCGAAGTGCCACCTGAGGCTTACATTGTTGAGGTCGATGACGGCCAATGCATCGTAACACTGCAACCGGGCGATATCGACTTCTGGATTCTTGGTGATATTTTCATCGGACAATACTACACGGTATTTGATCACGCCAACAAGAGAATTGGACTGGCACAAGCTGCTCGAACTTGA	MQFLDVEEYNGQFIMDCSTVNTFPPLIFFLDDQKFEVPPEAYIVEVDDGQCIVTLQPGDIDFWILGDIFIGQYYTVFDHANKRIGLAQAART
ASIM_0000859701	.	A0A0M3JLR6	.	.	.	ATGCGCATGCCGAATGCCTATGAAATCTGCCTTGAAGCTAATGGATGTTGGCGTCTAATTGATCCGTTGCCGGTGATCTATCCGAGCACCGCCACATCGCAGCAGCCGCGTCAGCAGCAGCCACATCCCTCGTCACAGCCCCAATGCACCACTTCATCACAAAATGATTTCATACAGTCGAACCCTAGCAATACAACGAACAATAACACTGCTTCGCTACCGTTCACAAACACCACCAACAACGAACAACAACAGATTCCAACCAGAAGTACGGCTCATAAACGGGAACGAGACGAGAACACCTCAGCGGGTACTTACTATTGCCTTTTTTCAGTCAGCACATGGTAA	MRMPNAYEICLEANGCWRLIDPLPVIYPSTATSQQPRQQQPHPSSQPQCTTSSQNDFIQSNPSNTTNNNTASLPFTNTTNNEQQQIPTRSTAHKRERDENTSAGTYYCLFSVSTW
ASIM_0000886601	.	A0A0M3JMI0	.	.	.	ATGAGGCGTGCAGGTGGGGAACAACAGGATATCGAAGATGCACAACATCCAGAGCCATTGAAATATAAATTCGAGTTGGATTTGGTGGAGAAATTGAGACGGGGCGAGGATTTGATAACGAATGAGGAGGAATTTAGACCGAAGAAGACGGAGAGTGTGTTCGGGGAGCGATTGCTGGGGAGGTACTTCAATCCGCTGGCTGAGAAGTTTAGGAAATATTGA	MRRAGGEQQDIEDAQHPEPLKYKFELDLVEKLRRGEDLITNEEEFRPKKTESVFGERLLGRYFNPLAEKFRKY
ASIM_0000896801	.	A0A0M3JMS9		.	.	ATGGGTGGTGCACGTTGTGTCAGGGACAGGTGCGTGGGCGGAGGAGCTCCCGTGAAACCAGCGAAACACCATATTCGGCCCGTAAAATATGTGGGACCATCGAAACCGCATCATCGGAAACCAGCGCGAGATATGTGTGAAAAAGGATGGTCGTATTACAAGAATCATTGCTATACGGTGCATGGAGGCAGGCTAAAATATAGTGAAGGAGTAGAGAAATGCACTCAACAAGGCGCTCAACCCGTGTGGTTCAACCAGACCGACGAAGCGGTCTATCGAAAGGAGCTGAAGTTTGCAAATGGTATGTTGTTTTTTTTTGAGTGCAAAGTAAAGTAA	MGGARCVRDRCVGGGAPVKPAKHHIRPVKYVGPSKPHHRKPARDMCEKGWSYYKNHCYTVHGGRLKYSEGVEKCTQQGAQPVWFNQTDEAVYRKELKFANGMLFFFECKVK
ASIM_0000913301	.	A0A0M3JN93	.	.	.	ATGAATATCAAGCCCGTTCAAGGGAAACAGCCACCACTGATCGCGATTTGCATTTCATCTGAGAACTGGTTGGCCTCATGCTATGCTCGTTATGGCTCTAAGCAGTGCGTGGAGTGGAGCCTGAAGTGTAAGAGCAAATACTTGAGGGTAGGCGGTGATGTGACTGTACAAGAGAAGGAATGCGTCATGAGT	MNIKPVQGKQPPLIAICISSENWLASCYARYGSKQCVEWSLKCKSKYLRVGGDVTVQEKECVMS
ASIM_0000915601	.	A0A0M3JNB6	.	.	.	ATGTACGATCCTACGGTAAATGTTGACTCACCAGATTTCGCCCAAGTCCTGCAAAAGAACGAACAAGCGCTCGAGAAGTATGAAGGTGAGGGGTCAGATCCGGACTGTACCGAAAAGGATCCGTATTGGTGTGAAGGTTACGTGAACACATATATGGATTGGCAAACGCAGATAAATAATTTTCAGCATGAGGCATGTGCTCCTTTTAAGTTTGCATTCATTTGA	MYDPTVNVDSPDFAQVLQKNEQALEKYEGEGSDPDCTEKDPYWCEGYVNTYMDWQTQINNFQHEACAPFKFAFI
ASIM_0000947901	.	A0A0M3JP86	GO:0006508^proteolysis'GO:0006508^proteolysis'GO:0004222^metalloendopeptidase activity'GO:0004222^metalloendopeptidase activity	PF05649	GO:0004222^metalloendopeptidase activity'GO:0004222^metalloendopeptidase activity	ATGCCAATTGCTCAATGTTCAAAAAGAGATATTATAGATACAGAGAGTGCGGCGGTTGGTCAATCGCAGGGTTATCAGAAGGCCGCAAGCACTATTCTATCGTCGATAAACCAGAGTGCCGATCCGTGTGATAATTTCTTTGAGTTTGCTTGTGGACGTTGGGTGAGCGAAAATCAAATACCAGAGGATCAGTCCAGTTATGGTCATTTCCATGAATTGGTAGCAAAGGTTGAGCTCGAAATGAAAGGTGCGTACATTTATATCGCTCTGAATTCTTTGAAAAATAAACATTTTTTTGAGTGTTTGACTGTTTTACTGTATGAATACAGTATGAAGTAA	MPIAQCSKRDIIDTESAAVGQSQGYQKAASTILSSINQSADPCDNFFEFACGRWVSENQIPEDQSSYGHFHELVAKVELEMKGAYIYIALNSLKNKHFFECLTVLLYEYSMK
ASIM_0000974801	.	A0A0M3JPZ7	.	.	.	ATGGCATTCGATAGGGTAGGTCGAATACGATTCGGAAGTGATTTAAATGCCGAGGATATGGGTGCCGAATATGGATTAGACTTAAATTCCGCATATCAAATCAACAGCCATCTGCCCAAAGCACCTACTAAATGCCGTACCGTATCGACATTCCACACACACTACACCACCGCAGTTGCAGTGCACATGCACTCGTCGTACACTTCTTTGAATTTTCATTCGTTCGGCACCTCCGCACTCCGGAGTGTGGCTCCGGACTCCGGAGCTTCCTAG	MAFDRVGRIRFGSDLNAEDMGAEYGLDLNSAYQINSHLPKAPTKCRTVSTFHTHYTTAVAVHMHSSYTSLNFHSFGTSALRSVAPDSGAS
ASIM_0000977601	.	A0A0M3JQ25	.	.	.	ATGGCATTCGATAGGGTAGGTCGAATACGATTCGGAAGTGATTTAAATGCCGAGGATATGGGTGCCGAATATGGATTAGACTTAAATTCCGCATATCAAATCAACAACCAACTGCCCAAAGCACCTACTAAATGCCGTATCGTATCGACATTCCACACACTGCACCACCGCAGTTACAGTGCACATGCACTCGTCGTACACTTCTTTGAATTTTCATTCGTTCGGCGCCTCCGCACTCCGGAGTGTGGCTCCGGACTCCGGAGCTTCCTAGAGCCGACTGACTTTTTTTAA	MAFDRVGRIRFGSDLNAEDMGAEYGLDLNSAYQINNQLPKAPTKCRIVSTFHTLHHRSYSAHALVVHFFEFSFVRRLRTPECGSGLRSFLEPTDFF
ASIM_0000990001	.	A0A0M3JQE9	.	.	.	CCCAAATCAACGGAATGTTATGCTCTACAGTTGCTCACACTGTTCACTTACAGGCTGTCTGAATTGGGGGGTATGATGAAGAATAAGTTGGCCATTTTGCTGACACAATTTGCTGCTGATGGGAATAGTGTGAAGTTGAATGAACGTTTGGACAGTCTTGGTGATGCTTCAAAGGGCACCTATGGCCAAATCATGAGTGCACGACTTGCAAAGGTTTGTTTGATGTTCACGGATCAAGTGCAATTACGAGTCGCATTGTCAACCCTTTGA	LLTLFTYRLSELGGMMKNKLAILLTQFAADGNSVKLNERLDSLGDASKGTYGQIMSARLAKVCLMFTDQVQLRVALSTL
ASIM_0001018801	.	A0A0M3JR53	GO:0008272^sulfate transport'GO:0008272^sulfate transport'GO:0008272^sulfate transport'GO:0008272^sulfate transport'GO:0008272^sulfate transport'GO:0008272^sulfate transport'GO:0008272^sulfate transport'GO:0008272^sulfate transport'GO:0008272^sulfate transport'GO:0008272^sulfate transport'GO:0008272^sulfate transport'GO:0015116^sulfate transmembrane transporter activity'GO:0015116^sulfate transme…	PF00916	GO:0008271^secondary active sulfate transmembrane transporter activity'GO:0008271^secondary active sulfate transmembrane transporter activity'GO:0008271^secondary active sulfate transmembrane transporter activity'GO:0008271^secondary active sulfate transmembrane transporter activity'GO:0008271^secondary active sulfate transmembrane transporter activity'GO:0008271^secondary active sulfate transmem…	ATGCCAAAAAATGTCGCCGACAGTGAATTACCCACACATATCACGTCGTTGCGTGAAACTTTCTTGCGACAGGAGGAATTCGATCAAACGTATTTGTTTCTACCACCGCCACAAGTGGAAGACAAGAAACGAAAATTCATATTGAAAGTCTTTCATCCCTGTTTAAGTCCAGAGCAGTTCGTTCGTTTCATTGTGTCGTTTATTCCAATAGTCGGTTGGCTACCCGATTATAGATGGAAGCGAAATTTGATGGGTGACTTTATGGCCGGAATTACGGTTGGAATTATGCATGTACCTCAAGGCATCGCCTATGCTATTCTTCAGGGCGTCGATCCAGTTTATGGCCTCTATTCGTCATTTTTTCCAGTTCTTTTCTATATGGTCTTTGGTACGTCACAT…	MPKNVADSELPTHITSLRETFLRQEEFDQTYLFLPPPQVEDKKRKFILKVFHPCLSPEQFVRFIVSFIPIVGWLPDYRWKRNLMGDFMAGITVGIMHVPQGIAYAILQGVDPVYGLYSSFFPVLFYMVFGTSHHVSIGSFAIISLMTGTSRAEILETIHDEYLHDEGHYLEQVAQLGYTSVDLRNITDYVPFHLKGVSGIQVVTVITLCVGFVHVSSSLKKYLQLLMALLRVEFVTSYLSDQLVSGFSTGASVHVIIVQLDKIFQVPVDFVDVQSVNGPGGMLMQLVSVLSKVGDMNVVTFLLSMCAFIFLYIGKDCINPLFRKKFKCVPLPFELMLVTLATVVSYIFAFEQRYQMKVVGVVPVGFPSAEMPRLELIPYVYKDAFEIAFVIVAVHLSMC…
ASIM_0001030201	.	A0A0M3JRE9	GO:0004867^serine-type endopeptidase inhibitor activity'GO:0004867^serine-type endopeptidase inhibitor activity'GO:0004867^serine-type endopeptidase inhibitor activity'GO:0004867^serine-type endopeptidase inhibitor activity'GO:0004867^serine-type endopeptidase inhibitor activity'GO:0004867^serine-type endopeptidase inhibitor activity'GO:0004867^serine-type endopeptidase inhibitor activity'GO:0004…	PF00014	GO:0004867^serine-type endopeptidase inhibitor activity'GO:0004867^serine-type endopeptidase inhibitor activity'GO:0004867^serine-type endopeptidase inhibitor activity'GO:0004867^serine-type endopeptidase inhibitor activity'GO:0004867^serine-type endopeptidase inhibitor activity'GO:0004867^serine-type endopeptidase inhibitor activity'GO:0004867^serine-type endopeptidase inhibitor activity'GO:0004…	TTGCAAAAGTTTGCAGTTGTCGGGTATTCTCCGCGAGAAGATCATCCTCCGCGTTGGGGAGGAAATTGGAAGGGAAGAGCCCCAACAAAAAAGTCGGGGAGCGGACCGACCGAGGGGTCCCCACGGGGAGGAATTCATCAGAGTGCAGTGGGGGCAACTCAACTAAAAAGTCGGGGCGTAAAATTGTCGGAACCTGTTCCTCAACGGGGTCCTCTTCAACGATTCTATTTCAATGCATCTATCGGTAAATGTTTAGCATTTATTTACAATGGATGTGGTGGTAATGATAATCGTTTCGACACCTTGCAGCAGTGTCAGCAGTTGTGTTCCAAAGGTCAATATTTCTACTACAATGCAGAGTGGCAATCATGCATGACATTTATTTACACGGGATGTGGT…	LQKFAVVGYSPREDHPPRWGGNWKGRAPTKKSGSGPTEGSPRGGIHQSAVGATQLKSRGVKLSEPVPQRGPLQRFYFNASIGKCLAFIYNGCGGNDNRFDTLQQCQQLCSKGQYFYYNAEWQSCMTFIYTGCGGNANKFLTREQCEAHCQYADGSACLGPVPSIIPEDNDGDCTNTTCPEGYQCAYGFGFIECCNSTIKNAVSEAYASKCPDGSQAGGVSKDYFMATFAASCDDLMCNSDQRCVQVSQFFAKCCSDNTTILSPSETMVESGRRMHTLPCKQYSSPTTP
ASIM_0001055601	.	A0A0M3JRL5	.	PF00505	.	ATGATGATGATGGAAAACGATATGAAGCCACCGTCATCACTGCACGATGCGTACTCATCGCTGTACATGCAAAGTGGCTTTGCATTACCACCGACGTCCACATCGTCGATTCCGTCCGAAGAAATCGATCCAGATTCACCAGGCTCGCCTGGTTCGAAAGATAAGAAAAGCGATGATCGAGTAAAGCGTCCGATGAACGCATTTATGGTATGGTCACGTGGACAACGCCGTAAGATGGCGCAAGAGAATCCAAAAATGCACAACTCAGAGATATCCAAACGACTTGGACAGGAATGGAAATTGCTTAACGAAACGGAAAAACGACCATTCATTGATGAAGCGAAACGACTTCGCGCTATTCACATGAAAGAACATCCTGATTATAAGTATCGCCCAAGG…	MMMMENDMKPPSSLHDAYSSLYMQSGFALPPTSTSSIPSEEIDPDSPGSPGSKDKKSDDRVKRPMNAFMVWSRGQRRKMAQENPKMHNSEISKRLGQEWKLLNETEKRPFIDEAKRLRAIHMKEHPDYKYRPRRKTKNIPKKNGLSMPSSFLDPIKTQNLYQPMATSWQQPITSVSASPYFDSYPLYGRANYESMIGMPYSLANTASPAAAAQYQQTSASLAAAAAAQYHQVAAVQQQQQQQQQQQQHMQQQQPNQVQSQHYTNSSTAAASSIVLPVKHESDTTTTSESPDSSSIAESPLASQFRAFYEPHKDPMNMYLPPQAHDPRLQYATLNGVDSHMNIPLQHMQSM
ASIM_0001058801	.	A0A0M3JRP2	GO:0016021^integral component of membrane'GO:0016747^transferase activity, transferring acyl groups other than amino-acyl groups	PF01757	GO:0016021^integral component of membrane	ATGTTTATGCCAAAGACTCAAGTAGATACGAGTCTTTCCACCCTGCATTTGTCGAACGTAAACGATCTGCGAAAGGATATTTCAACAAGCTTCTTCGATCAGTGGATCACAAACCCTACCCTATCTGTAACATCATTCTTTGTCATCAGTGCCACTGTTAGCTCGTATGGATGGTTTCTGAAGTGGAATGTAGCAGAAGAACAGGAACGAAGACAAATTTACACCGTGAAATATTGGCTGAAATTCTATATTCATCGGATGATTCGTCTTTTGCCCGCATACTTCTACACGCTTATAACCGTAACGTATAAGTCAACAAATCATTCGTATAGTTCAGCATGGCCTCAGACTGATCCATACGTACAATGTCGAAAGCATTGGTTGGAACATTTACTGCTA…	MFMPKTQVDTSLSTLHLSNVNDLRKDISTSFFDQWITNPTLSVTSFFVISATVSSYGWFLKWNVAEEQERRQIYTVKYWLKFYIHRMIRLLPAYFYTLITVTYKSTNHSYSSAWPQTDPYVQCRKHWLEHLLLLNCFGKATCLGWTWYVSAEFFCYLASPIFLITLAINSWIGIAVSIFTIGCSSVYAAFLIFRDNLPPVPLIWSIQYGYDIEYYHHVTSVYIRPEQHISAYVIGLLLGYLLTTLKRESQRNTSLNTRVWLGWLIASSFGFISLFGLYPVIQKLPNVHISSEKFQAYLVHMVHIASVLQGQRFPLVYRGRYQIFAYVSKTVLLSYFFALFAAFIAEYPAMNLERIIFSKKSIPNGRMPNEDTKKLMHYGHKTDLVANDQQNVNEMINRR
ASIM_0001062701	.	A0A158PMY5	GO:0016021^integral component of membrane'GO:0016021^integral component of membrane	PF02460	GO:0016021^integral component of membrane'GO:0016021^integral component of membrane	GTGGTTACTGTATTCACTTTACTATGCGCAGTGAAACTGCCGTTTGCTGATATTCAAGACGATTTCAATATTGGATATACGCCCGATGATGCACGTGCTCTGCGAGAGCTGAAAGTGTACAAGAATTTCACGAATGGTGATCCAGTGATGTTTTTTGTGCTCATTATGGCGAGCGATGGTGGAAGCATGTCTAGGATGGCGCATCTGAACAAGACCGTTGAAATTATCGATGAAATCGGCACACAGATCAGAATCAAAAATCAAACCTTCTATGATATTTGTACCAGTTTTTGTAACGCTAATGAACCCGTCGTACAGTTCAGGAATGGATTACTGCTTAAAACACGAGCGAATGGAGCAACAAACGGGACATTATTTGAGGATGCAAGCATACGGTAT…	LPFADIQDDFNIGYTPDDARALRELKVYKNFTNGDPVMFFVLIMASDGGSMSRMAHLNKTVEIIDEIGTQIRIKNQTFYDICTSFCNANEPVVQFRNGLLLKTRANGATNGTLFEDASIRYPIMTFFGHEFDLSPNFHGVETYPEGEEPNHGATNVKDLKMIALLIRAQKPDSWTEQDVINYDIALRKRYNEATEKSVVVANIYSWWYLQAEITRTSTVVFPYLAFGITSVFIFSLLSVAYGAWHVGQMSPYKLVFAVTACITPMMATAVCLGLLLWFGVRFGSILLIAPFLQLAIGVDDAYIMINAWERVCLDRKRNAVDNDTLRSRITEVMVEAGPSITVTSLTNMLAFGVGAVSSTPDIRLFCTANVLSMFLTLVFTVTFFMAALVIGAKYEMRSQ…
ASIM_0001068501	.	A0A158PMZ5	GO:0016021^integral component of membrane'GO:0016021^integral component of membrane'GO:0016021^integral component of membrane'GO:0016021^integral component of membrane'GO:0016021^integral component of membrane'GO:0016021^integral component of membrane'GO:0016021^integral component of membrane'GO:0016021^integral component of membrane'GO:0016021^integral component of membrane'GO:0016021^integral c…	PF02931	GO:0005230^extracellular ligand-gated ion channel activity'GO:0005230^extracellular ligand-gated ion channel activity'GO:0005230^extracellular ligand-gated ion channel activity'GO:0005230^extracellular ligand-gated ion channel activity'GO:0005230^extracellular ligand-gated ion channel activity'GO:0005230^extracellular ligand-gated ion channel activity'GO:0005230^extracellular ligand-gated ion cha…	ATGAGTCATCCGGGTTGGGTGATGGTTTCGTTTCTAACCGAACTGCTCAGCTCTTATGGTGGACTCGGACAGTCGTCTTCTCGTTGTGCAAATGACACTGAAATAATTGATAATCTTCTAAAGGATACGTATAATAAACATTACATACCTGCTCATCCTGTTCATGTTCGCGTTGATATGTGGGTACAAGAGGTTACAGCAGTTTCAGAACTTACGCAGGACTTTGAAATTGATCTGTATATAAATGAATTTTGGGAGGATCCTGCTCTTGTTTTCGATTTTATGAACCCATGTAAAAGTAACATATCTTTTGACGACAAGGTGCTACAAAAACTTTGGATTCCCAACACATGTTTCATCAACTCGAAAACTGCTGCGATACATGAATCACCGTTCAGG…	MSHPGWVMVSFLTELLSSYGGLGQSSSRCANDTEIIDNLLKDTYNKHYIPAHPVHVRVDMWVQEVTAVSELTQDFEIDLYINEFWEDPALVFDFMNPCKSNISFDDKVLQKLWIPNTCFINSKTAAIHESPFRNVFLMVFSNGTLWTNYRMKLTGPCDMNLKRFPFDQQKCFLTFESFNYNTGEVRMSWNQPYPVMMLKNIELPDFKLTNFSVIAVEQMYPAGWWDELTVAFVFKRRYGWYILQGYIPTYVTIFISWISFYLGSRAIPARTMLGVNSLLAMTFQFGNIIRNLPRVSYVKAIDVWMLSGMMFIFLSLLELAVIGFMSRNEGAPRRITPRKRSFDIDEFAWKEMPSPRIGLRQFWVDKRCSSLRNHNEYGLLKCVWTSHSSSRRNGFIEAT…
ASIM_0001079501	.	A0A0M3JS65	.	.	.	ATGCTTGTGATGGATCGTTTATTTGCGAACAAGCGTTCAACTAGTTTCAAGATATCACAATTTGTCGCAGTATCAATCGCTATTATCACGCTTTCGACCACCATGAACAGCAGTGCGTTCAACATTCATCAGACGTCTTCGTATCAACTTGATTGTGTCTTTTTGGAGTGTGAACGAAATACTTTCGATAAATTAACCACGCATTTAACAAATTCCAATGGTACCACTGAAGAATGTAGTGGATGTCGGCATTGTACTTCTGCTGGATATAGCGTTTGTATGAGATTACGCGAGAGCGCGCTACGGGCTCGTCGTGCTCCGGACGAGACGATTGGTGACTGTGGATGTGCGCATACAATTCCTCAAGCATGCGATTCGAAACCGATTCGACAGAAACCT…	MLVMDRLFANKRSTSFKISQFVAVSIAIITLSTTMNSSAFNIHQTSSYQLDCVFLECERNTFDKLTTHLTNSNGTTEECSGCRHCTSAGYSVCMRLRESALRARRAPDETIGDCGCAHTIPQACDSKPIRQKPRNDSTKLFNVCYHSALQLPPKPQAENRRLSVLLIVEPFWLQPYWRSELTLSNFTIRYKFPIRLAENCDGEVIKKESDNHFDLMCSANLTIGMSADTINSEKDADESALDDDNSTELDNLDETIAENDDDDYYEDDGFSEVQFDRAVFAGAKFVKFWYTVDVQRPRQLNNARRNMNDAAIIDVESSISSEILEFDLETDKYGFGDAEGLDDEREMDKADDSGDEFDLDDEAIDREAAADQELLTEKSAAEIAREIDFFADDSVDSPM…
ASIM_0001084201	.	A0A158PN20	.	PF00135	.	ATGCTTTACATTCACGCTGGCCATTTACGGTCCGGTTCAGCTAGTGAGTGTGGCGTAAATGGCATTGTGCGGAATTTAGTTTCGAGAGGAGTTGTCGTTGTTATTATTCAATATCGTCTTGGAACTTTGGGATTCTTCACGACTATGGATGAAGAATTTCCACCGAATTTGGGAATGCTCGATCAGGTTGAGGCAATTAAATTTGTCCACAAACATATCAACAAATTCGGTGGTGATCCCAAGCAGCTGACCTTATTCGGTGAATCTGCTGGTGCCGCGTCAATCTCCGCACATACCTACTCACCAATGACTAAAGAACTGTTCCACAAAGCGATCCTTCAGTCAGGCAGCATTTATTTGTCTCTGGATGGTGTATTTGGTATGAGCAGAAACTCGCAT…	MLYIHAGHLRSGSASECGVNGIVRNLVSRGVVVVIIQYRLGTLGFFTTMDEEFPPNLGMLDQVEAIKFVHKHINKFGGDPKQLTLFGESAGAASISAHTYSPMTKELFHKAILQSGSIYLSLDGVFGMSRNSHAIAKSVCNIDLPTKGKLNKTTQRLTKKCFVVKIICQCLSESFIKTTSFCSKLKKCMMEADATKFLLFERASFSYFLSQKNCQHQDELISQVISLTVDP
ASIM_0001092501	.	A0A0M3JSH1	GO:0016021^integral component of membrane'GO:0016021^integral component of membrane'GO:0016020^membrane'GO:0016020^membrane'GO:0006814^sodium ion transport'GO:0006814^sodium ion transport'GO:0005272^sodium channel activity'GO:0005272^sodium channel activity	PF00858	GO:0005272^sodium channel activity'GO:0005272^sodium channel activity	ATGCTATTACCACAAGTAACGATATGCCCTGCAACACCGATGACCATCAACGTTACGCTGCTGGCTAACACCATGCGAAATCAAGCACAGTTCGATGATATCACTGATACAGCAGTTTTCAATTTTGCTATTTTCATGATTGCTGGAAGTGGATTTCAGATTTTCAAGCCGATCTATACAATACGTCGCGGTAGATGTTTCAAGACCGCACAACCGCTCTATCAAAAAAGTCTCGATGAACTTGGTAAATTGAGAGTACAGCTGCGCAAAGCAGACGTCATGAATAATTCGATGGAACCAGAGGATGAAATGTTGATATTCATCGGTGATGCGAAGCCAGATATTGAGCCATATCCAAGGTACTACATCTATCAAAATATGTACAACAAATTTCGGATG…	MLLPQVTICPATPMTINVTLLANTMRNQAQFDDITDTAVFNFAIFMIAGSGFQIFKPIYTIRRGRCFKTAQPLYQKSLDELGKLRVQLRKADVMNNSMEPEDEMLIFIGDAKPDIEPYPRYYIYQNMYNKFRMSATYFNLLPGSEHCSNEYSKVGKATCYLMKWLVDNLEKPYRCTYPYMNEIRNVTLPSCDAEILVAHYQNTVNAKSYFSHDCTLPCTRWEYNIMVDRTVGPGFMRPSNNSKYSFRADMSFEDLQYEQITEVHTLTFFGLLAQIGGQLSLFLGASIMSMIQLLLMLAILSKRSFLRHQVAPQENDETSKKRIFEQGSEASERMKRISSEGELSRANNFHVKSPNFYDTISRHRFRSENALQSSQPNISDLRTETAIY
ASIM_0001098101	.	A0A0M3JSM1	GO:0016021^integral component of membrane'GO:0016021^integral component of membrane	PF02460	GO:0016021^integral component of membrane'GO:0016021^integral component of membrane	ATGGGTAAAAAATCTATTGAACCATTAATCCGGCGTTTCTTTCAATGGTATGGTGAAGCAAGCTATGATTGGAAATGGATTCTCTTAATCACACCTCTAATTTTAACGTCACTTCTCTCGGTTGGCTTTTTTCGATTGGACTCACTTCGAATTGATGACCCATCATTTGTATTCACGCCCCGTGATGCAAGATGGCGACGTGAATTCAACGTATTTGCAACATTGTGGCCATTAAACGAGAACCGTTTCGTGGCTGGTAAATCGTTCGAAATGAAACGTTTCGTTAATATTCTTCTGCGAGCCAAAGATGGCGGTGATATCCTTCGTGAGAATATTCTCGATGAAATCCAGGCACTCAACCAATGGATTATGAACAATATTACCGTATCCACCGACGAC…	MGKKSIEPLIRRFFQWYGEASYDWKWILLITPLILTSLLSVGFFRLDSLRIDDPSFVFTPRDARWRREFNVFATLWPLNENRFVAGKSFEMKRFVNILLRAKDGGDILRENILDEIQALNQWIMNNITVSTDDAKFSLSYQDLCLNYDWVCGGNEHILMLRERIRVGHFIDLTYPKGGNKDTPVYLGSALGNVRLDEYTNVLRSAKITQLFYFLKQKPNVMAHYSSGFSYAVEDFLLKHFRSDLITISFAHYQSLQDGLEENAKHFKPNFIISFTTLCIYAIAFSFIIDREPRTEINWIRSKPYVACAGLLTTLLALSSGFGAMLLFGVPYNVINTIIPFLIIAIGIDDMFIMNACWDRTDSSENVNQRVSDMMAHAGVAISITNITDILSFAVGCITP…
ASIM_0001098801	Innexin [Source:UniProtKB/TrEMBL;Acc:A0A0M3JSM7]	A0A0M3JSM7	GO:0016021^integral component of membrane'GO:0016021^integral component of membrane'GO:0016021^integral component of membrane'GO:0016021^integral component of membrane'GO:0016021^integral component of membrane'GO:0016021^integral component of membrane'GO:0016021^integral component of membrane'GO:0016021^integral component of membrane'GO:0006811^ion transport'GO:0006811^ion transport'GO:0006811^io…	PF00876	GO:0005921^gap junction'GO:0005921^gap junction'GO:0005921^gap junction'GO:0005921^gap junction'GO:0005921^gap junction'GO:0005921^gap junction'GO:0005921^gap junction'GO:0005921^gap junction	ATGAGTTCGCAAATAGGCGCAATTGTCTCTGTGAATGCGCTCATTGGTCGTGTTCTGAAACATCCCAAAGGTGATTTGGCTGATCGATTGAATTCAACAATAACCGTATGTATTCTGGCTCTTACTGCTGGTTTTTTGATGAGCACACATATTTGGGGTGAGCCGATTACATGCTGGACACCAGCACAGTTCACCAAAGGATGGACTGATTTTGTGAATCAGTATTGCTATATACATGGAACTTATTTCGTACCGTTGGATGAAGAGCTCGATTTCAATGCAGCTGAGAGACGACGTTTCACAATAACCTACTATCAATGGGTGCCTTATGTTTTAGCTGTTCAAGCCGTTCTATATTATATGCCTCGACTTATGTGGCGTTACTTGTGTGCTATGTCA…	MSSQIGAIVSVNALIGRVLKHPKGDLADRLNSTITVCILALTAGFLMSTHIWGEPITCWTPAQFTKGWTDFVNQYCYIHGTYFVPLDEELDFNAAERRRFTITYYQWVPYVLAVQAVLYYMPRLMWRYLCAMSGFDLVGAIRSTEQLWDDVRRNEDKFKGRLASFEQQSAVYIWDGIHLGRRKRLHHLTLYYVVFTAVQTLNAWLQFIWLNESLQSVTYSFWGPSIIMDLYRGVDWQTSGHFPRITHCDFSRRRPASVQNRTSVEHFLRLLGKDGLFIVQQISINVGDLPTRLLFLSNTILRFCNNECLR
ASIM_0001112301	Acetyl-CoA acetyltransferase, mitochondrial (inferred by orthology to a human protein) [Source:UniProtKB;Acc:P24752]	A0A0M3JSZ5	GO:0003824^catalytic activity'GO:0003824^catalytic activity'GO:0003824^catalytic activity'GO:0003824^catalytic activity'GO:0003824^catalytic activity'GO:0003824^catalytic activity'GO:0003824^catalytic activity'GO:0003824^catalytic activity'GO:0003824^catalytic activity'GO:0003824^catalytic activity'GO:0003824^catalytic activity'GO:0003824^catalytic activity'GO:0008152^metabolic process'GO:0008152…	PF00108	GO:0003824^catalytic activity'GO:0003824^catalytic activity'GO:0003824^catalytic activity'GO:0003824^catalytic activity'GO:0003824^catalytic activity'GO:0003824^catalytic activity'GO:0003824^catalytic activity'GO:0003824^catalytic activity'GO:0003824^catalytic activity'GO:0003824^catalytic activity'GO:0003824^catalytic activity'GO:0003824^catalytic activity'GO:0003824^catalytic activity'GO:000382…	ATGGCGACTACCAGGCTCGTTGTTTGGAGTTGTTTGCAAACGAGAGCTTTCTCCATGTCCGCAAGCTGTGGAATGTTCAAGGATGTGGTGATTTGTGGTGGTTTGCGAACACCGATAGGTTCATTCCGCTCGAAGCTGAGCGAACTACCAGTAACCGGACTGGGTGCAGCAGCAATTTATGGAACGCTTGAGAAAGCTGGCATTAAACCATCAATAATCCAAGAGGCATTTGTTGGCGTATCGATTCCATCTAATGCTGGTCCAGCGCCAGCTCGTCAAGCAATTCTTGGTGCCGGACTGGATGTTTCATCAGTTGCGACTGGGATAAACAAAATGTGTTCATCGGGAATGAAAGCGATCATGCTAGCCGCAGAGCATCTTCAGTTAGGCGCCCAAGAT…	MATTRLVVWSCLQTRAFSMSASCGMFKDVVICGGLRTPIGSFRSKLSELPVTGLGAAAIYGTLEKAGIKPSIIQEAFVGVSIPSNAGPAPARQAILGAGLDVSSVATGINKMCSSGMKAIMLAAEHLQLGAQDVRCFFFAIGAGMENMSRVPFFLKRGDIPYGGIKIADGIEQDVLMDPYANMHIGACADKVAKKYGITREEQDDYVVIDYDRAITAWRDGIMANEIVPIEVEQNEQTIIFDKDEQLGRINTHEVPMLKSAFSEDGTITMGNMAAMGDGAAAVIMARVKAAEEHHIPSIARILSVADAATDPDEFAVAPALVIPRVLEMAGLSINDIDLFEIHDQFAIIPLLTIRHFELDPDKVNAHGGSISFAHPIGMSGARLIVHLLNVLRPGQKGL…
ASIM_0001157201	.	A0A0M3JU28	GO:0005525^GTP binding'GO:0005525^GTP binding'GO:0005525^GTP binding'GO:0005525^GTP binding'GO:0007264^small GTPase mediated signal transduction'GO:0007264^small GTPase mediated signal transduction'GO:0007264^small GTPase mediated signal transduction'GO:0007264^small GTPase mediated signal transduction	PF00071	GO:0005525^GTP binding'GO:0005525^GTP binding'GO:0005525^GTP binding'GO:0005525^GTP binding	ATGGATCAGCTCGCACATGAAACAGAACGCTTATTCAATCTTTGTGATCGAGAGAATAAAGGCTACCTTACCGTAAACGATCTTAAAGCGGCCTGTCCGCAGTTCAGTGGTATGAAACGACGTGCAAGTGTAGTTGAAGTTGAGAGCGATTGCGGTCTTGTATCGCATCAGTTTGATTTTTCAACGGTCTACGAAGGCACTTCAGAAACTGAGAACAGCGATTCATTCTCGCTTTCGGAAAGTTTGAAGGGATCTACACGTGGTGACACGGTCGTATATAATTCAGATTCGGACGCATACAATAAAATCGATCTTACCGTTCCATGCCAAGATGAATTACTATTTCTTTATGAACAACTGCAATCATCTGGTATGCCAGAGATTTTACATCGCTTTGAA…	MDQLAHETERLFNLCDRENKGYLTVNDLKAACPQFSGMKRRASVVEVESDCGLVSHQFDFSTVYEGTSETENSDSFSLSESLKGSTRGDTVVYNSDSDAYNKIDLTVPCQDELLFLYEQLQSSGMPEILHRFEKVVSNFCKTMKDQRDENARLQQVFESERQSYSRRMLEVENEIDQHISNAEKKARDEKLKERKRLDQEKEDMRLRMEQEMVELRKNILSMQKMEDTIKNKGVKGEQAMELKAKLQDLSFENENLKSNLAEAHLEIAVIKSELXIRNEIDANKKLHDTNDSLREALDQRTLAYKQLNVRTPSPLSFHREPIEHSMTEQKELSQASSYAPDDDTESGPSLTICYDDYQSVGAEAESDKTLNTFQSIDEVNGPPERTFRIVMCGDASVGK…
ASIM_0001157601	TBC1 domain family member 30 (inferred by orthology to a human protein) [Source:UniProtKB;Acc:Q9Y2I9]	A0A158PNC9	.	PF00566	.	TCGATGGGATTCGTGGAAGATCTTCTGTCGCCTGTGCAATCTGTTTCAGACACGAAGTATCATAAGAGTTCAGTGCCGAATTCACCCATTGAAAGCATTTGTTCACAGTTTTCCAAAACGACCACCTCTTTGCATTCAATAACGTGCGATTCTGCTATGCCAAAGGGCGTTCAACAGCATCAACCAACAACAGCGATTGGTATTACAAGAGTCGAGGATGATTGTCCTGAGATGATATGCCGACGACGCGCTAGCCTAGAGAGACTGTTGGGTATGCTTTATGAGGATTCACGAAGGCGCATCAGTAGCGATGCGGACGTTGCCACAGACAGCTCACATTTTTCGGATTGCTCGCAACGAACAACCTTCTCCTCATTCACCGAACAACAACTACAGCAG…	MGFVEDLLSPVQSVSDTKYHKSSVPNSPIESICSQFSKTTTSLHSITCDSAMPKGVQQHQPTTAIGITRVEDDCPEMICRRRASLERLLGMLYEDSRRRISSDADVATDSSHFSDCSQRTTFSSFTEQQLQQLDCESLKERIKQMRIDVEYANMKLLKALKQRTHQASRQTTRYDIITAVLQALSQKRSVDTKLQFSLEAPSTESGFQEWLNAMKALTRLPDGIPNYFRRKLWITLADYYIDRLGIDWEHTRKVAFSEKINPDDDRLSFQIIKDLHRTGWSGICGEAERIHLKRVLLGYARYNKVIGYCQGFNVIAALVLEVTDFKEECALKIMIFLIEQVLPQGYFDQSLRALSVDMAVLRTLLHQRLPKTARHLNELQRNSGIPYFIWLFPMFETNN…
ASIM_0001158701	Innexin [Source:UniProtKB/TrEMBL;Acc:A0A0M3JU42]	A0A0M3JU42	GO:0016021^integral component of membrane'GO:0016021^integral component of membrane'GO:0016021^integral component of membrane'GO:0016021^integral component of membrane'GO:0016021^integral component of membrane'GO:0016021^integral component of membrane'GO:0016021^integral component of membrane'GO:0016021^integral component of membrane'GO:0016021^integral component of membrane'GO:0006811^ion transp…	PF00876	GO:0005921^gap junction'GO:0005921^gap junction'GO:0005921^gap junction'GO:0005921^gap junction'GO:0005921^gap junction'GO:0005921^gap junction'GO:0005921^gap junction'GO:0005921^gap junction'GO:0005921^gap junction	GGACGTGATTACGGTATGTTAGGGATACCGTTTCTTGATTCTTCATTTCTGCGAATTTTTTCACCAACCACTTACGATGACCGTATCGATCGACTCAATTATTTTTATGCACTTAATGAAACGATAATTACTGATAGATACGTTGGTTCACCTATACAATGCTGGATGCCAATGGAATTCAAAGGTGGCTGGGAGCAATATGCCGAAGATTATTGTTTCATCCAGAATACTTACTGGGTACATTTCGACAATCCGGTTCCCGAAGACGTTGGCGATCGACGGAGTGCCGAAATTGGCTATTATCAGTGGGTACCGATCGTTTTGGCCCTACAAGCACTCATGTTCTTTATTCCGTCGTGGATATGGAGAACGCTTCATAAACAGTCTGGAATTGATTTG…	MLGIPFLDSSFLRIFSPTTYDDRIDRLNYFYALNETIITDRYVGSPIQCWMPMEFKGGWEQYAEDYCFIQNTYWVHFDNPVPEDVGDRRSAEIGYYQWVPIVLALQALMFFIPSWIWRTLHKQSGIDLDTIVKEAKSMRGARLNDRQNEVKKLANFVAESLEIANPRPRYHFLCLNFGQSLGSYVSILYIFVKLLYVVNILTQFVILNNFLGTDYSLWGFQTLRDLWQGREWLDSGVFPRVTMCDFKVRRLANIHRYSVQCVLMINMFNEKIYLFIWFWFLFVAISTIMNFLYCFGTMILSTYREKTAAVLLSAYKMEENSRIDRSIMRRFVHNGLRPDGILLLRFVDQHAGGMAARDLCAQLFHDFFLLREPQYQQRSGDGQTTKSTSPGIDEGFTET…
ASIM_0001170201	.	A0A0M3JU63	GO:0016021^integral component of membrane'GO:0016021^integral component of membrane'GO:0016021^integral component of membrane'GO:0016021^integral component of membrane'GO:0016021^integral component of membrane'GO:0022857^transmembrane transporter activity'GO:0022857^transmembrane transporter activity'GO:0022857^transmembrane transporter activity'GO:0022857^transmembrane transporter activity'GO:00…	PF00083	GO:0016021^integral component of membrane'GO:0016021^integral component of membrane'GO:0016021^integral component of membrane'GO:0016021^integral component of membrane'GO:0016021^integral component of membrane'GO:0016021^integral component of membrane'GO:0016021^integral component of membrane'GO:0016021^integral component of membrane'GO:0016021^integral component of membrane'GO:0016021^integral c…	ATGTCCATGGAATTCAAGGACACTTGCGTAAGGTCATTAGCGAACGGCATAAATGCAGTCAACGCAACCGTTTGGATTATCGAGTGTGCACCGGCGAAACATCGCGGTCGGATGGCTGCACTTCAAGAGGTTTTCATGGCGACTGGCAGTCTTTTGTGTCAAACGGTTGGTGTACCCTTCTCAAATGATCACTATTGGCCATACATTTTTATGCCACCAGTTTTAATTGCAATTTTTACAACCGTTCTGTTTTGCTTCACATGGGAATCACCACAGTATATCGTCACTACAGAGCATGACTTAGAAAAGTTTGTGCCATATATTGTCAGTGATCACTGTCGTGTGGATTATTTGAAGGCCCGAAATGCACTTGCATTTTATCATGGCCAAGAGTGCAGC…	MSMEFKDTCVRSLANGINAVNATVWIIECAPAKHRGRMAALQEVFMATGSLLCQTVGVPFSNDHYWPYIFMPPVLIAIFTTVLFCFTWESPQYIVTTEHDLEKFVPYIVSDHCRVDYLKARNALAFYHGQECSSAAIDAELKLCEESSVIKKGTTGNKNHKKSDDDEMRVECEHDGITVMFNIFKATDPLSRVIRYGAWIGVMVKVAYVFTGARCLRAYSTFVLHYLGHWTLSAALYGSFAIGLLRVPFTLIPVLLVDNVGRRPLIVISMVISLITQIAIMFFIEMGDNGKIGVLLSLCTLLMVNACGLGSVSRFYSAELVPRYLLLNSVAILTIFEGIMKIAVEFTFYPIANIIGGPSMLLFAVPTTLFVVFVWYLCPETCGRHVAEILNEIAITQGL…
ASIM_0001170501	.	A0A0M3JU66	GO:0005509^calcium ion binding'GO:0005509^calcium ion binding'GO:0005509^calcium ion binding'GO:0005509^calcium ion binding'GO:0005509^calcium ion binding'GO:0005509^calcium ion binding'GO:0005509^calcium ion binding'GO:0005509^calcium ion binding'GO:0005509^calcium ion binding'GO:0005509^calcium ion binding'GO:0005509^calcium ion binding'GO:0005509^calcium ion binding'GO:0005509^calcium ion bind…	PF13202	GO:0005509^calcium ion binding'GO:0005509^calcium ion binding'GO:0005509^calcium ion binding'GO:0005509^calcium ion binding'GO:0005509^calcium ion binding'GO:0005509^calcium ion binding'GO:0005509^calcium ion binding'GO:0005509^calcium ion binding'GO:0005509^calcium ion binding'GO:0005509^calcium ion binding'GO:0005509^calcium ion binding'GO:0005509^calcium ion binding'GO:0005509^calcium ion bind…	ATGTCTGACAAGAATGTATTACAATTAGAAGTGATCACAACTGTTCAATCCGAAAACATCATTTCACCATCCTCTTTATCGTTGTTCATGGTAATGGATAGAACTATTATCTCAGAATATATTTTTCATTCTCTAAACAATACTGAGTTTCCAGATGAGAAATTTGCTCGATCGGATGCAAATCACGATGATAAATTGACGTTCAATGAGTTCCTTCATACTGAACTTGCCTATGAACACGTCAAAAGAGATGAATTCAAAATGCTTGATTTAAATAACGACGGTTTTATTTCAATTGGGGAATATCAACAAAATCTAGACGATGAAAAAGAGAGGTCGATCGAACGTCGGGCACAATACTTTGGAAAAATTTATGAGGACTTCGACGAGGATTTTGAT…	MSDKNVLQLEVITTVQSENIISPSSLSLFMVMDRTIISEYIFHSLNNTEFPDEKFARSDANHDDKLTFNEFLHTELAYEHVKRDEFKMLDLNNDGFISIGEYQQNLDDEKERSIERRAQYFGKIYEDFDEDFDMKMSEQEVRRMLAQRFLLKPRNNFARIFNSFDANKNGGLEIEEYLKFDEQLPFEEMDPIDEEMKNESTVALKREKEKLPLVKRQKDNKKP
ASIM_0001177701	.	A0A0M3JUD0	GO:0003700^transcription factor activity, sequence-specific DNA binding'GO:0003700^transcription factor activity, sequence-specific DNA binding'GO:0005634^nucleus'GO:0005634^nucleus'GO:0008270^zinc ion binding'GO:0008270^zinc ion binding'GO:0006355^regulation of transcription, DNA-templated'GO:0006355^regulation of transcription, DNA-templated'GO:0003700^transcription factor activity, sequence-sp…	PF01530	GO:0003700^transcription factor activity, sequence-specific DNA binding'GO:0003700^transcription factor activity, sequence-specific DNA binding'GO:0003700^transcription factor activity, sequence-specific DNA binding'GO:0003700^transcription factor activity, sequence-specific DNA binding	ATGGCGGCCACCTCTGAATATTTGTTGGCCGCCTTATCGAAACTTGATTCAGCGAATGATGATTCGGTTCGAATCACTAATACTTCACCATCACCGGAGCGAACTTGCTCAAGTCCGCATTCAGTGAGAAGTATTCATTCGTCGTCACCATCTACCGAAGAGTCACTCGCCAATGTACCAATTTCGTTGGTTGTTTCAACGAATATCCCCGAAAATTGTCATTTTCATGATACAAACGATTTATCTCTATCGAACGGCCAAACTGTGAAACGACGTCGTAAGCCAGATGCAAAAAACATCGTGAGGGTTGTGGAACAACTAACCGATGAAGTAACGGTCGATGAGAAGGGTGTGGATGATAGTGAGGAACAGGAACGAGGATCACATTCATCGCCATCC…	MAATSEYLLAALSKLDSANDDSVRITNTSPSPERTCSSPHSVRSIHSSSPSTEESLANVPISLVVSTNIPENCHFHDTNDLSLSNGQTVKRRRKPDAKNIVRVVEQLTDEVTVDEKGVDDSEEQERGSHSSPSTSLTNANSHRLAFSAEALASSTTSTSSTPFAALSSFERCRTATASSQPAPHSPISTESPPNTPHSKSPAPSQTSSTNSNDFITPTKLSITVPAVATYRSNRTEGGKLACPTPGCDGSGHQTGLYTHHRSLSGCPRRPDKSTIQMLALQQDTVLRCTTPGCTGKGHVNSNRTSHRSLSGCPIAYQQKLARKGIRHAVQLASVTASASSSPDVSGAPGHAHLLNNNTSTAVEERPLDLTLKNAEQPLQNKNIDVPEGPPPVKRPRNKV…
ASIM_0001203001	.	A0A0M3JUZ9	GO:0004869^cysteine-type endopeptidase inhibitor activity'GO:0004869^cysteine-type endopeptidase inhibitor activity'GO:0004869^cysteine-type endopeptidase inhibitor activity'GO:0004869^cysteine-type endopeptidase inhibitor activity'GO:0004869^cysteine-type endopeptidase inhibitor activity'GO:0004869^cysteine-type endopeptidase inhibitor activity'GO:0004869^cysteine-type endopeptidase inhibitor ac…	PF00031	GO:0004869^cysteine-type endopeptidase inhibitor activity'GO:0004869^cysteine-type endopeptidase inhibitor activity'GO:0004869^cysteine-type endopeptidase inhibitor activity'GO:0004869^cysteine-type endopeptidase inhibitor activity'GO:0004869^cysteine-type endopeptidase inhibitor activity'GO:0004869^cysteine-type endopeptidase inhibitor activity'GO:0004869^cysteine-type endopeptidase inhibitor ac…	ATGTATTTCCGTCTGGCTACTGGATTTCTTCTTTGTTGGGCACTTTTCGTGGACGCCGAAGTTACATCTAAAGATGCGAAGGTGGCAGGAAACGTGAACGCTGGAAGCGCAGGCACCTTCGTCTATAATAATGTTAACGATCCACGGATACTCGTTCTGGCTGACAAAGCGATCACCACAATCAACTTGCAGTCAAAAGGACGATACTATTACACATATACAGAGATCATCAGCGCAAAAACACAAGTAGCAAAGGGGATGGTAACAATTCTCGAACTTCTCGTTGCACCAATTATGTGCAAAAAAGACGATTGTGAGCTGCAACCGAATGGACGAGAGGTTTGCCTTGTATCGTTTTGGCAAAGAGCAGAAGATAAATACGGTCAAATGAACGTTGAA…	MYFRLATGFLLCWALFVDAEVTSKDAKVAGNVNAGSAGTFVYNNVNDPRILVLADKAITTINLQSKGRYYYTYTEIISAKTQVAKGMVTILELLVAPIMCKKDDCELQPNGREVCLVSFWQRAEDKYGQMNVEDCVPLRGLIERCTQSRPVQPRPMPKPATVNRKVSGALQMINVSLPEVQKLADEAVKAIRVKVPYENYTQVLRNVESAAVQVVGVTKFHLAVLVGTVACEKNRCIVSIWRQSGANNPEVIEIVSCVRTDVPVTSNQTKTGKPSNGIEKPTSSSQRKEERSNVQNNEKTLHSTKVDAKKPEEKNEIKPSDSKKAENSVEQKNDGQQKQLEKAETSNVTKAQFQPVDVNDPKMKALADKAVEELNKKVPENGFKMAITKILDGKQEMVD…
ASIM_0001205101	.	A0A0M3JV17	GO:0005515^protein binding'GO:0005515^protein binding'GO:0005515^protein binding'GO:0005515^protein binding'GO:0005515^protein binding'GO:0005515^protein binding'GO:0005515^protein binding'GO:0005515^protein binding'GO:0005515^protein binding'GO:0005515^protein binding'GO:0005515^protein binding'GO:0005515^protein binding'GO:0005515^protein binding'GO:0005515^protein binding'GO:0005515^protein bi…	PF00515	GO:0005515^protein binding'GO:0005515^protein binding'GO:0005515^protein binding'GO:0005515^protein binding'GO:0005515^protein binding'GO:0005515^protein binding'GO:0005515^protein binding'GO:0005515^protein binding'GO:0005515^protein binding'GO:0005515^protein binding'GO:0005515^protein binding'GO:0005515^protein binding'GO:0005515^protein binding'GO:0005515^protein binding'GO:0005515^protein bi…	GGTGTGTTGTACCAAGATGCAAATGATCTCGAACGTGCAATATCCAGCTATCACACCGCTATTTCCTACCGTCCAACACTAGCTTCAGCATACCTCAATCTTGGACTATGTGCTTGGGAAAAGAACGATAGTGAGACGGCAAAAGAAGTGTTCGAAAAATGTTTGAAATTGGATGCCACACATTTGAAGAACCCGAGGAACCATCGCAGTGCACAAGTAGCATGTGCATACAATCTTGGGGAATCATTGTCTCAAATTGGCGATTTCGATCAAGCAGAATATTATTTCCAGAAGGCACTACTGCATGCGCCGTCACATATTCCAGCGTACTTAACCCTTTCACAATTAAGACTGAAGCAGAAAAGATATACAGAAGCATTGGAGGTGTTGCAAAGTGCG…	LYQDANDLERAISSYHTAISYRPTLASAYLNLGLCAWEKNDSETAKEVFEKCLKLDATHLKNPRNHRSAQVACAYNLGESLSQIGDFDQAEYYFQKALLHAPSHIPAYLTLSQLRLKQKRYTEALEVLQSAYRLNETNSLLNFHMGVYYSARGDHPEAIKYLKRAEVVNGKNADVLSALAESCRQTGLNEEAEKYYERLAEMGDETSPFAYSNYAAILHVNGKYEKAERMYKKAIEINPNDSLSNKNLRKLYRLMNR
ASIM_0001205801	.	A0A0M3JV23	GO:0005622^intracellular'GO:0005622^intracellular'GO:0005622^intracellular'GO:0005622^intracellular'GO:0005622^intracellular'GO:0005525^GTP binding'GO:0005525^GTP binding'GO:0005525^GTP binding'GO:0005525^GTP binding'GO:0005525^GTP binding'GO:0007264^small GTPase mediated signal transduction'GO:0007264^small GTPase mediated signal transduction'GO:0007264^small GTPase mediated signal transduction'…	PF00071	GO:0005525^GTP binding'GO:0005525^GTP binding'GO:0005525^GTP binding'GO:0005525^GTP binding'GO:0005525^GTP binding'GO:0005525^GTP binding'GO:0005525^GTP binding'GO:0005525^GTP binding'GO:0005525^GTP binding'GO:0005525^GTP binding	AATCTGGAGTGCTGTCCCGATCGCTACCATTCAGCAGCACTCAACACTCTGGGGATAATTATTCGATTCTGAACAACGACGATGTGACTGATGAGAACATCGCACACTCAGATACCACTGACACGGCAAATATTTCCGACAATAATAGCAGCAGTGATAGAGAAGAAGGAGAACGACTCACTGAAGACATTCATCTCCGAACACAAGAAGGAGATTCCATTGAAAATTTTGACGGTTCACTTCAAGACGAACTTCGAACCGAGCAAATCGGTCGAGCAGAAGGCGAACTGTTGAAGAAAGAAACCGAAAATCTTAATCAACTAATCGAACAACAGAAACAGCAACAACAGCGACAGCATCTAGAACAGCAAGAGTATCCTTTTTCGGTTGAGAATAAAC…	LSRSLPFSSTQHSGDNYSILNNDDVTDENIAHSDTTDTANISDNNSSSDREEGERLTEDIHLRTQEGDSIENFDGSLQDELRTEQIGRAEGELLKKETENLNQLIEQQKQQQQRQHLEQQEYPFSVENKLADVTDPICREVKSETNRNMRENLALDSLVKRESSSQVDLRRSLYHPDAKSPGSRSLAEELREVGVTNQDAPPCEPRPPNYSSPERIFKVVFVGDSAVGKTCFLHRFCHNRFKPLFNATIGVDFTVKTIRLQNRDVLTPPTKLVKMSSNHLQHPLCISHPLRFRSITKQYFRKADGVILMYDVTSEQSFLHVRNWIDSVKNGVDEACVMCLVGNKVDLFGSDHTHALTFKHGQKLAEEFNMLFFETSAFTGYNVNECMRAVAMRLQQREE…
ASIM_0001220401	Metalloendopeptidase [Source:UniProtKB/TrEMBL;Acc:A0A0M3JVF2]	A0A0M3JVF2	GO:0008270^zinc ion binding'GO:0008270^zinc ion binding'GO:0008270^zinc ion binding'GO:0008270^zinc ion binding'GO:0008270^zinc ion binding'GO:0008270^zinc ion binding'GO:0008270^zinc ion binding'GO:0008270^zinc ion binding'GO:0008270^zinc ion binding'GO:0008237^metallopeptidase activity'GO:0008237^metallopeptidase activity'GO:0008237^metallopeptidase activity'GO:0008237^metallopeptidase activity…	PF01400	GO:0004222^metalloendopeptidase activity'GO:0004222^metalloendopeptidase activity'GO:0004222^metalloendopeptidase activity'GO:0004222^metalloendopeptidase activity'GO:0004222^metalloendopeptidase activity'GO:0004222^metalloendopeptidase activity'GO:0004222^metalloendopeptidase activity'GO:0004222^metalloendopeptidase activity'GO:0004222^metalloendopeptidase activity'GO:0004222^metalloendopeptidas…	ATGACTAAAAGTATCGCCCATCTATGCTGCTATGTTCTGCTTCTCGCCTTTGTTGCCGATGCTGATAATCAGCAGCGCACTGATAACGCGATATCCGATGATGAAACATTCCTAACCGCCGAGGATCTCAAAATTGGCGAGATTTTGGCGAGCAAACCGATGGCCGTACCATCAGCTGATTCAAAGGCATTGTATTCAAACAGTCTCTTCGAAGGAGACATAGTAAATCCTTACGTGGAAGCAGGTGCGTTAGGGAACGCCACCTCAATGGGCTCCTTGTATGGAAATGCTCTGCGGGATCTCAGATTGAGATGGAAAGGTGGAATCGTACCGTTTGTGATTTCGAAGAGCTATACCGCTGATCAGAGAGCTGTTATCGCTGCTGCTATAGCCGATTAC…	MTKSIAHLCCYVLLLAFVADADNQQRTDNAISDDETFLTAEDLKIGEILASKPMAVPSADSKALYSNSLFEGDIVNPYVEAGALGNATSMGSLYGNALRDLRLRWKGGIVPFVISKSYTADQRAVIAAAIADYHKYTCIQFRDKREEDKNYISIKPLGGCYSQVGSTGGMQELSLGDGCVYKGIVIHEMMHALGFFHEQSRTKRDKYVEILFDNIHDGMAYNFDSYDASEISALNIKYDYNSIMHXYYECKGDYARTPKITHCDDEYGNCEINRKYCSNEGIKKGCRKTCNVC
ASIM_0001236501	.	A0A0M3JVU8	GO:0016021^integral component of membrane	.	GO:0016021^integral component of membrane	ATGCGAAGAATGGTGTTCTTTGCCAGTTCAAACTGGATACCATTTACAGTTGTCGTAATTGTTCTCCTGAGTGCGTTTCTGGTGGATTATGCTGATGCTGCGGCAATGCTCCAGCAGGTCGAACTAGGTTCTACGGTGAACGTTGAATTCGGTCCTAACGCTAAAGAAGTGCTGATTGGAAGCGGAGATTTCGACAGTCGAAAACCAATTGTTAAGGATGGTCAACTGACCGATTTTGGTGTAAGATTAATTAATTTACATTTGCAGAAAAAGAAATTCGACGACCGAGCAACGTTCAGCGATGGAACGTTAACCATCAGCAACTTGCAAAAATCAGACCTAATTGATTATTTCTTCCGCATTGACGATAAACCCAATGTTTGCACCGTTCTAATCGAC…	MRRMVFFASSNWIPFTVVVIVLLSAFLVDYADAAAMLQQVELGSTVNVEFGPNAKEVLIGSGDFDSRKPIVKDGQLTDFGVRLINLHLQKKKFDDRATFSDGTLTISNLQKSDLIDYFFRIDDKPNVCTVLIDLFVAIFPLINFILMLNTIFDCTRKRQQPQQIQQLNPTPFRGHHKKKKLVVEPSIRISLQGPVDGHDSIASARLDMAPFESAADILPASRSGRDAAKTLIKNATKQSERAKSNVLEPSEKDVQKIDAQLPQQSSVTPV
ASIM_0001260001	Metalloendopeptidase [Source:UniProtKB/TrEMBL;Acc:A0A0M3JWE6]	A0A0M3JWE6	GO:0008270^zinc ion binding'GO:0008270^zinc ion binding'GO:0008270^zinc ion binding'GO:0008270^zinc ion binding'GO:0008270^zinc ion binding'GO:0008270^zinc ion binding'GO:0008270^zinc ion binding'GO:0008270^zinc ion binding'GO:0008237^metallopeptidase activity'GO:0008237^metallopeptidase activity'GO:0008237^metallopeptidase activity'GO:0008237^metallopeptidase activity'GO:0008237^metallopeptidase…	PF01400	GO:0004222^metalloendopeptidase activity'GO:0004222^metalloendopeptidase activity'GO:0004222^metalloendopeptidase activity'GO:0004222^metalloendopeptidase activity'GO:0004222^metalloendopeptidase activity'GO:0004222^metalloendopeptidase activity'GO:0004222^metalloendopeptidase activity'GO:0004222^metalloendopeptidase activity	ATGGCTAAAGGTGTCGCCTCTCTATGCTGTTATGTTCTGCTTCTCGCATTCGTTGTCGATGCTGTTCATCAGCAGCGCATTCATAACAAACCGATGGCCGTAGCACCAGCTGATTCAAAGGCAATGTACTCAGAATATCTCTTCGAAGGAGACATCATGACTCCGTACCTGAAACAAGGAAATAATGCGCTCAAGAGCTCAATGGGTTCCTTCTTTGGAAATGCGCTTCAGAATCGCCAGGCAAGATGGGAAAATGGAACCGTGGTTAAAGAGGTTATCGGTGCTGCTATGAAAGATTATGAAGCGTACACTTGCATCACATTCAAAGAAAAGGAAAATCAAGATACGGATTACGTCGAAATTATATCAGGTGAAGGGTGTGCGTCGTCGGTGGGTAAA…	MAKGVASLCCYVLLLAFVVDAVHQQRIHNKPMAVAPADSKAMYSEYLFEGDIMTPYLKQGNNALKSSMGSFFGNALQNRQARWENGTVVKEVIGAAMKDYEAYTCITFKEKENQDTDYVEIISGEGCASSVGKIGGNQTLILGTGCVFKGIVMHELMHTLGFYHEQSRTDRDAYVTINLNNVKPGTENNFDSYGIDLIDALNTTYDYNSLMHYSSTAFSKNGEATIVPKQTGMKIGNRKGLSSTDAEKINKYYECPDTYPAPSEVVL
ASIM_0001270301	.	A0A0M3JWN0	.	.	.	ATGACCGCTTTTAGTTCACTCTCTACTGCTGTATTACTGTTCGTCGGAGCAGTAGTAGGTCAGGAATGTCCGAGAGGGATGCAATCGTTGGCGAATGGTCATTATTGTATAAACGATCGAGGATGTGAAATGCAAGGAACTGGATTCAAATGTTTCTCTGGCACTTGCTGTATCAAAAGCCATACAGAGGGTCCTTACCCAATATGCAGAGGTGCTGATGAAGAAGCTGAGATGAAGAACGGCTTGGCAAAGAATTGTCTCGAAGAATCATGTTCAGACGGTTATCAGTGTGAATACAGTCACACCTACAATAACGGACAGTTCGTTTGTTGCGGTAGACCGCCACTAGTTCCTGTAATACCACCGTCTCAATACGGTGTCGTGAAGATCAATCCACAC…	MTAFSSLSTAVLLFVGAVVGQECPRGMQSLANGHYCINDRGCEMQGTGFKCFSGTCCIKSHTEGPYPICRGADEEAEMKNGLAKNCLEESCSDGYQCEYSHTYNNGQFVCCGRPPLVPVIPPSQYGVVKINPHTGGPLPCIAGNSCRKFPDTPNCVYSNRFEFKVCCSTSYC
ASIM_0001274201	.	A0A158PNS1	GO:0016787^hydrolase activity'GO:0016787^hydrolase activity'GO:0016787^hydrolase activity'GO:0016787^hydrolase activity'GO:0016787^hydrolase activity'GO:0003676^nucleic acid binding'GO:0003676^nucleic acid binding'GO:0003676^nucleic acid binding'GO:0003676^nucleic acid binding'GO:0003676^nucleic acid binding'GO:0003824^catalytic activity'GO:0003824^catalytic activity'GO:0003824^catalytic activity…	PF01663	GO:0003676^nucleic acid binding'GO:0003676^nucleic acid binding'GO:0003676^nucleic acid binding'GO:0003676^nucleic acid binding'GO:0003676^nucleic acid binding	TGGTATGTTTCAGATTTACTCAAAGTACCGCCAGCACCAAATAACGGCACGGAGGGTCACCTTTATTCAGTGCTTAGAAATCCACCGTCAAAGGTTCCTGAATTGAGTTCACGGCTCACTTCTTCGCAGTGTACCTCACCTTTGAAGATTGCCAACTGCAACGAATATTGTCAGGTGAAAGAGTTGCCCGTTCCGTCAAAGAATCCATGTGTTAGCTATGTCGAAGGCATAAGTGAGTCGAAGGACTGCAACGAGAATTTGGGCCAAAATGTTACAAATTTATCTTTATTCATCAACAAAGCACAATACAACACCATAAGTGACGCGTTTGCAAAGGTTCGATCGCGGTTTGCGAATGGTTTGATGATTTTTCCAACTGCAGGGACGTGGGGTTATCTG…	WYVSDLLKVPPAPNNGTEGHLYSVLRNPPSKVPELSSRLTSSQCTSPLKIANCNEYCQVKELPVPSKNPCVSYVEGISESKDCNENLGQNVTNLSLFINKAQYNTISDAFAKVRSRFANGLMIFPTAGTWGYLVDAIAGYVQKYGKIMVFSGPVYDSNYDGHRDSDEMILSSSPTHIFVILFRCASPHQQISPELCHNVTFIPFVLPIVDEDFNCLSHRDYLYENTARILDIELLTGLQFFTNRELWSPEDAILLRTRVTRGVCLLDRCSIEDLVELQTIDAENHFCDDDAIMEPYYQKRVYDPANANLPLQDQSEKSGPGAPNWRTLWHDKGPFFLIRKTKINLEDSTPKTKVIKSQMAGHSFVTFFIPLYLIVHLLHATDAHPVDDAQSCNLNECTR…
ASIM_0001274701	.	A0A0M3JWR8	.	PF02520	.	ATGACTTCGATGAATGTGGTCAAGGATTCATTTGTTCTCATCGCTATTATCAGCATAACGATCCAAGCCCAAGACACCCCTCAGCAATTACCATCTTTTGAGCAAATCAATGAGCAACAATTACCCTTACCACCTTTCCTAGTTAATGCAAGTGCAGAGTCTCGACGTCAATTCTTCTCGATTGCTTACAATCCGAACCTTAAAATCGCTGATCTTAACGAACAACTCGAACAATGGGCACATAAACAACCCAAAGATGTACAAGATGCGTACAATCAACAAGTTGACGCACAAAAACGCATGGAAGCTATGATGGTGACAGAACGCAACAAATTGGTGCAAGCATTACCAGCAGATGCGCAAGCAGTCGCAAAGCAACTTGATGAAATTCGAGAGAAT…	MTSMNVVKDSFVLIAIISITIQAQDTPQQLPSFEQINEQQLPLPPFLVNASAESRRQFFSIAYNPNLKIADLNEQLEQWAHKQPKDVQDAYNQQVDAQKRMEAMMVTERNKLVQALPADAQAVAKQLDEIRENLQLTANQQMQQVTKVLYNTTPAIRQQLTHVDEQLGQMLQKLQQ
ASIM_0001284501	Calmodulin-like protein 3 (inferred by orthology to a human protein) [Source:UniProtKB;Acc:P27482]	A0A0M3JX00	GO:0005509^calcium ion binding'GO:0005509^calcium ion binding'GO:0005509^calcium ion binding'GO:0005509^calcium ion binding'GO:0005509^calcium ion binding'GO:0005509^calcium ion binding'GO:0005509^calcium ion binding'GO:0005509^calcium ion binding'GO:0005509^calcium ion binding'GO:0005509^calcium ion binding'GO:0005509^calcium ion binding'GO:0005509^calcium ion binding'GO:0005509^calcium ion bind…	PF00036	GO:0005509^calcium ion binding'GO:0005509^calcium ion binding'GO:0005509^calcium ion binding'GO:0005509^calcium ion binding'GO:0005509^calcium ion binding'GO:0005509^calcium ion binding'GO:0005509^calcium ion binding'GO:0005509^calcium ion binding'GO:0005509^calcium ion binding'GO:0005509^calcium ion binding'GO:0005509^calcium ion binding'GO:0005509^calcium ion binding'GO:0005509^calcium ion bind…	ATGGCTTACTCTTATAGCAGTCGAACGCTTAATAATCTTCTTCAACAAAGTGAAGAGGTTATCAGACAGCTGACCATAGAAGAAATAGATGAATTTCGAGAGGCATTCTTACTTTTCGATAAGGAAAATTTTAATTTCCTCATTCAGGATGGTAACGGAACAATGTCGACGAAGGAATTGGGCATTGCGATGCGTTCATTGGGACAAAATCCAACTGAGCAGGAGATCCTCGAAATAATAAATGAAGTTGACATCGATGGGAATGGTCAAGTGGAATTTCCAGAATTTTGTGTTATGATGAAAAGAATTATGAAAGAAACTGATCAGGAGATGATCAGGGAAGCGTTCCGTGTCTTCGATAAAGATGGTAATGGTGTTATAACTGAACAAGAGTTCAGG…	MAYSYSSRTLNNLLQQSEEVIRQLTIEEIDEFREAFLLFDKENFNFLIQDGNGTMSTKELGIAMRSLGQNPTEQEILEIINEVDIDGNGQVEFPEFCVMMKRIMKETDQEMIREAFRVFDKDGNGVITEQEFRYFMPSNAPTGVLFQVHMGMQFGEEEVDEIMREIDVDGMKSIWFHH
ASIM_0001288901	.	A0A0M3JX36	.	.	.	ATGATCCAAACTATCATATTCGTTGCTGTGACTGTGTTCATCAAGGCCGCTGCTGAAGTAAGACAAGGTTGTCCCGCTGGACAAACGTGGTTGGCAACTGGTTGCAGAGACCACAGTCAATGCTCCACGTATGCGACTAAGCCTTATTATTGTTACAAAGCACCATCCAATTCTGGTGAATGTTGTCAGATTACGTCACCAGTATGCGGAAATGGTGGCACTGTAGTGAAGGCGCCGTGGGGCTGTAGTTTTTCGCTAGATTGCACTGCTTATACAGACCAGCCGGTCACATGCGACAATGGACTGTGCTGCACAGTATCACCACCCGCTGATTGTGATTACGGTGGCACATTTACGGGACACTTTTGCAACTCACCGTACGATTGCAGACGAGATGAA…	MIQTIIFVAVTVFIKAAAEVRQGCPAGQTWLATGCRDHSQCSTYATKPYYCYKAPSNSGECCQITSPVCGNGGTVVKAPWGCSFSLDCTAYTDQPVTCDNGLCCTVSPPADCDYGGTFTGHFCNSPYDCRRDETKFITCLSGRCCTIPPNCPYNRAPIAVGCANTGACLGLAHGIPQQCPNGSDSIAMECQNVFQCLQFSMAVMWLVPVRCAALCDEILIVFICNAEIAYAN
ASIM_0001290601	Putative beta1,3-galactosyltransferase (inferred by orthology to a S. mansoni protein) [Source:UniProtKB;Acc:G4VBF6]	A0A0M3JX52	GO:0016021^integral component of membrane'GO:0016021^integral component of membrane'GO:0016021^integral component of membrane'GO:0016020^membrane'GO:0016020^membrane'GO:0016020^membrane'GO:0000139^Golgi membrane'GO:0000139^Golgi membrane'GO:0000139^Golgi membrane'GO:0006486^protein glycosylation'GO:0006486^protein glycosylation'GO:0006486^protein glycosylation'GO:0008378^galactosyltransferase act…	PF01762	GO:0000139^Golgi membrane'GO:0000139^Golgi membrane'GO:0000139^Golgi membrane	ATGTCACGATATTCGTCGAAACTCGTCAGTGAATTTAGCCGTTGCGGCTGTCAAAAAGTCATTCCATCGAAAAGAGGCGTGTTCATAAAAAGTCATAATTTTCAATGGAACATAATCGAAAAAGATTTTTGTTCGATGCGCTATCCAAAAGTGAAAACACTCATCGTTGTACACACAGCCATTCCACATTTTCACGCTCGTCAAGCGCATCGTAAGATGTATGGTAAACGATTCTATGAAAAGGTCAACTCTGCACACTTATTCACATTCTGCTTATTGTTTAATCAATGGATTCATGCGATGGGCGTTGCGAGTTTATTTTTTGTTGGAATGCCATCGGATGAGGAACAACAAATGCAAATACGTAATGAAAGTGAAACTTATCATGATATCATTCAA…	MSRYSSKLVSEFSRCGCQKVIPSKRGVFIKSHNFQWNIIEKDFCSMRYPKVKTLIVVHTAIPHFHARQAHRKMYGKRFYEKVNSAHLFTFCLLFNQWIHAMGVASLFFVGMPSDEEQQMQIRNESETYHDIIQQDFIDTYRNLTWKAISWLQYVNEFCEEVEFILKIDDDVVFDLIAIESYLRKKSPVAEEANSNVNMMLCSLFADSHLLPIRDSKSKWGVTKEEYAPDFFYPYCRGIFYLMPRRTAVNLLNASIGEKFFWFKFFTQLLQIDDYFITGHLSHKIGVVFDNIMSFQSGKEQLLAGRSWLWVSDSQNMTEAVNIWQKLEESHKNASSSVVLSL
ASIM_0001311001	.	A0A0M3JXM3	.	.	.	ATGCAACTCANGACTCGAGAAACCACTACAAATGCCTCTCCAATGAGGAGAATCTTTCGAGTGGAATCTAGCAATGAGGTGGTACAGCCATCAGTGGGCAGCAGCGAAAGTGCGTATGATAACGATAGTGATAACCAGATCACGGAGCCTTCTGATAGTCCAGAATTGATTGATACGATAACAGATGAACAACTCGAATCGCTACCATTCAACGCTGACTCAACATTTTACGAACAGCAATCATCAACTTCATCAGTTTCAAGTGACCAACAAACGATGACCCAACCACAGTTAATCAACACCATATCAGTAACAGTAACATCACCGACAACAAGAACAAGTCAAAAAACATCATTTATGACAACTTCTTACAGCACTCTCATGAATAATCATGTCAAG…	MQLXTRETTTNASPMRRIFRVESSNEVVQPSVGSSESAYDNDSDNQITEPSDSPELIDTITDEQLESLPFNADSTFYEQQSSTSSVSSDQQTMTQPQLINTISVTVTSPTTRTSQKTSFMTTSYSTLMNNHVKLFTDRTTDKTKVAEKTEEIDLVTTAKIQQERSNKDVNDHNSEESSDENLSYEKTTTPSNRFTVRIKANDGFTTEIFRNEQRKRPLEYDDDDDDESDSSENPFNATISEHEDYMLDETPIFDESSLTVFSAENTLVGINESSSYASVRLPLMNISASSTSKKPNLDTVNRPQFDATKEQLLTIDSANMPAEHSMNNTSNFISEMVPGIRTSVSTMYSDFVEDYLFINDTRRKQNYAIIPSSIVIPEMHSEITEQPITDTSIGESEEF…
ASIM_0001315401	.	A0A0M3JXR4	.	.	.	ATGATTGAAGTAACAATTTCAGTGATCAAATCAGAAATATCACAACTCGACACCGTTTGCGTTACTTGTGTAACCCAAAAGCCGTGTGCTACTTGCGTTCCGCAAGACGAATGGGGACCATGGGGACCGTGGAGCGATTGCACATTCAAATATGGCCTATATTCGCAAACAAGGCAGCGAGTCTGTACATCAGGTCCAGGTAAATGCACGGGTGGAAATGGAGGTGGCGAAGAAGCTATTCGATGCTCACCACCCGCAACTACAACTCTGCAGCCGCTACCACAATGGTCACAATGGGGTCCTTGGGGACAATGCAGCAAACTTGCTGCAACTGGAACGCATGGAGTGAGTGGAGCGAATGCTCTGTCACCTGTGGCTCTGGATTTGAATTACGAACAA…	MIEVTISVIKSEISQLDTVCVTCVTQKPCATCVPQDEWGPWGPWSDCTFKYGLYSQTRQRVCTSGPGKCTGGNGGGEEAIRCSPPATTTLQPLPQWSQWGPWGQCSKLAATGTHGVSGANALSPVALDLNYEQEHAPVISTNYVSRCMLEILGVSFHRENLYGLILVKKHSKNSDSVRNGREDVRFQCAEGEGIEQRACEMSSCVTCDTCASVTTPSPCGINNPCPTLQPCNNCQNPPTIPTIPVVKTVERSSSSSNTNFIPVIGSSQNTNIINSEYNTSELIFRNENFKNKTVVVNSTQFGVH
ASIM_0001318301	Metalloendopeptidase [Source:UniProtKB/TrEMBL;Acc:A0A0M3JXU2]	A0A0M3JXU2	GO:0008270^zinc ion binding'GO:0008270^zinc ion binding'GO:0008270^zinc ion binding'GO:0008270^zinc ion binding'GO:0008270^zinc ion binding'GO:0008270^zinc ion binding'GO:0008270^zinc ion binding'GO:0008237^metallopeptidase activity'GO:0008237^metallopeptidase activity'GO:0008237^metallopeptidase activity'GO:0008237^metallopeptidase activity'GO:0008237^metallopeptidase activity'GO:0008237^metallo…	PF01400	GO:0004222^metalloendopeptidase activity'GO:0004222^metalloendopeptidase activity'GO:0004222^metalloendopeptidase activity'GO:0004222^metalloendopeptidase activity'GO:0004222^metalloendopeptidase activity'GO:0004222^metalloendopeptidase activity'GO:0004222^metalloendopeptidase activity	TTCATTGATCCTTCAATACCCGAAGAGGAAACCAGCTTGAGTGCCAAAGATTTTATGCATGCAAAAGCGCATGGAATCGACACTTCAAATGCACCACCGAAAGATGACTCGGAAATGTATAACGCAGGACTTTACGAAGGAGATATCGTTGATCCAAATTTCGCATCATCTAAAGTTATTGGTGAGATGTTCGCCCACCGTAACGATTCAGCGCTGCTTCGTGGCAGCTCCTTGATGAACGCCATTCGAGATAGAGCCAAAAAATGGCCCAATCACCGTGTACCGTATGTAATCTCGTCAACTTATACTGAAAGAGGAGTTTTATTGACTTGCATTAGACGAGAACAAATAGCTGGAGCGGTCGCAATGATCAACCAATTGAACTGTGTAAAATTTGTG…	LSAKDFMHAKAHGIDTSNAPPKDDSEMYNAGLYEGDIVDPNFASSKVIGEMFAHRNDSALLRGSSLMNAIRDRAKKWPNHRVPYVISSTYTERGVLLTCIRREQIAGAVAMINQLNCVKFVDKTEDDKDYVHIKPHIGCFSPIGRIGKELNHSFIPYRVVGYGCVHSGLIVHELLHALGFFHEQNRADRDDYITIHFENVQAGTERRFAHYCLLRENFEKRSVTEIDHLGTSYDYGSIMHYPATAFSKNREPTMVPKTTGVEIGQYEKLSEADIQRVLRFYDCTDTVPEPTPPQPTECLDEANNCNEAGMCDREDNRSICKKTCGVCPG
ASIM_0001318401	Metalloendopeptidase [Source:UniProtKB/TrEMBL;Acc:A0A0M3JXU3]	A0A0M3JXU3	GO:0008270^zinc ion binding'GO:0008270^zinc ion binding'GO:0008270^zinc ion binding'GO:0008270^zinc ion binding'GO:0008270^zinc ion binding'GO:0008270^zinc ion binding'GO:0008270^zinc ion binding'GO:0008270^zinc ion binding'GO:0008237^metallopeptidase activity'GO:0008237^metallopeptidase activity'GO:0008237^metallopeptidase activity'GO:0008237^metallopeptidase activity'GO:0008237^metallopeptidase…	PF01400	GO:0004222^metalloendopeptidase activity'GO:0004222^metalloendopeptidase activity'GO:0004222^metalloendopeptidase activity'GO:0004222^metalloendopeptidase activity'GO:0004222^metalloendopeptidase activity'GO:0004222^metalloendopeptidase activity'GO:0004222^metalloendopeptidase activity'GO:0004222^metalloendopeptidase activity'GO:0004222^metalloendopeptidase activity'GO:0004222^metalloendopeptidas…	ATGCTATTCGCACGAATAATCCGCGCCTTCTGCATGCTATCGATACTTTTTGAGGAGATCGTGAATGCGGACAACACCAAAAAGAGTCCATTCTTAACAGACGCAGACTACAAGATGGCAGCTTATTTGACCGAACATCCCAGCAAAGAGCCTGTGAATAACACGGCAATGTATATGGATGGATTCTTCGAAGGAGATATTAGCGGAACTGAACGAAACGGAAACGCCGCACTTGGACACATACCACAAATCTTCCGCAATGCTATACGAGACAAATCGAAACTGTGGAAGAATGCTCGTGTGCCGTACATCATACATCAAAGTTTCTATGCGACTCAAAGAGGTGCGATTGCTGAAGCAGTTAAAGAATTCCACGATGAAACGTGCATCCGATTCAAA…	MLFARIIRAFCMLSILFEEIVNADNTKKSPFLTDADYKMAAYLTEHPSKEPVNNTAMYMDGFFEGDISGTERNGNAALGHIPQIFRNAIRDKSKLWKNARVPYIIHQSFYATQRGAIAEAVKEFHDETCIRFKPWNGIDDGFVHFKDENKGCNSPVGTNETHEHISGHGNTVNLGRGCFGKGTIMHEILHTLGFHHEHSGFHKSSVEFISSLPPPXKKKNSPIDSILNRPDRDEYVEILWDNIQGSKDNFLPRPAYEVDDLLEKYDYTSLMHYDAYAFGGGRQTIKPKDETAKIGQRAGFSEVDLRKVKKLYSCDDASSCSDRDKSCDQMSVLCDISTYVQQLCPNKCLTCTESQCKDRGLWCKAVKKYKLCDVSKTPIHTCPKICDKC
ASIM_0001320001	.	A0A0M3JXV8	.	.	.	ATGCCTTCTCTCGTGAGCGCAGTTATAATCGTTTCAGTTGCTCATTTCATACTTGCTAAAGAAGACAATCGAGCGATTCCAGTGCTTATGCCATCAAAACTATCTACATCACAAGTCTACTATCTATGTCCCGATAGTACGATTCAGTATGAGTTCAAAGCTTGTGATCCTCCCAATCCAATTCAATGCGCTCACGGCCAAGCATGTCGTTTAAGTAAACTGATCGATACCAACCATACTGATCAAAACTCCTCTGATCGATACGTTTATCAGTGTTGCGATGCGTCTCATATGACTCTCCAAGACTGGTTTGAAGCGTTGCAGTTGTCACCTCAAATCATACCCAAAGTACCCACCTCAAGCATTGACAATATTCATCTAAATAACTTCAACTACAAC…	MPSLVSAVIIVSVAHFILAKEDNRAIPVLMPSKLSTSQVYYLCPDSTIQYEFKACDPPNPIQCAHGQACRLSKLIDTNHTDQNSSDRYVYQCCDASHMTLQDWFEALQLSPQIIPKVPTSSIDNIHLNNFNYNTQSPVVHMNDDISALNYPNYVIANIQSFQLSTKLTNHQATFLHLLLLIDANMNRSTAIFLNYNINYDDEIEQSSAVNISNSYTKQEQFFGAISHKPIPEQATYRHQYTALLFSTKQPITTNITSDILTYLPHLSTFLSRSPTGVQLGDPIAGTFFYVRSCAINRPFYCYVKLSTTQSRSSIRPIDPTTDRRPVESIRLPIADLNAMM
ASIM_0001323301	Synaptotagmin-1 (inferred by orthology to a C. elegans protein) [Source:UniProtKB;Acc:P34693]	A0A0M3JXY4	GO:0005515^protein binding'GO:0005515^protein binding'GO:0005515^protein binding'GO:0005515^protein binding'GO:0005515^protein binding'GO:0005515^protein binding'GO:0005515^protein binding'GO:0005515^protein binding'GO:0005515^protein binding'GO:0005515^protein binding'GO:0005515^protein binding'GO:0005515^protein binding'GO:0005515^protein binding'GO:0005515^protein binding'GO:0005515^protein bi…	PF00168	GO:0005515^protein binding'GO:0005515^protein binding'GO:0005515^protein binding'GO:0005515^protein binding'GO:0005515^protein binding'GO:0005515^protein binding'GO:0005515^protein binding'GO:0005515^protein binding'GO:0005515^protein binding'GO:0005515^protein binding'GO:0005515^protein binding'GO:0005515^protein binding'GO:0005515^protein binding'GO:0005515^protein binding'GO:0005515^protein bi…	ATGAAAGATGCGGTAGTGAATTTCGTTGGAGATAAGGCGAGGACCCTTACTGATATCGCAAAGAAGCAAGTCATGGAGAAAACGGGAATGCCAGAATGGGGTTTCGTCATCTTCGGAATATTGTGCTTGGCAATTGTGCTTTGCTGTGCATTCGTTTGTATTCGCAAGTTGTTCGGTAAGAAGCGACATGGTGATAAGAACAAAAAGAGTCTGAAAGGATTTTTCGGTGGGAAAGGCGCTGATTTGGTCACAATCGATAAAGCAAAATTACAACCCGACCTTGAGGCTCTCGAAGAAAATATGGAAGAAAACGAGAAAGAGCAAGCGGAACAAAAGGAAGAGGTCAAATTGGGGAGAATTCAGTACAAACTGGATTACGATTTTCAGCAGAATCAGTTA…	MKDAVVNFVGDKARTLTDIAKKQVMEKTGMPEWGFVIFGILCLAIVLCCAFVCIRKLFGKKRHGDKNKKSLKGFFGGKGADLVTIDKAKLQPDLEALEENMEENEKEQAEQKEEVKLGRIQYKLDYDFQQNQLAVSVIQAEDLPGMDMSGTSDPYVKLYLLPEKKKKVETKVHRKTLNPVFNETFIFKVPFNEITNKTLVFAIYDFDRFSKHDQIGQVLIPLGKIDLGQVIEEWKDIAPPPDDKEAEKSLGDICFSLRYVPTAGKLTVVILEAKNLKKMDVGGLSDPYVKIVLLQGGKRLKKKKTSIKKCTLNPYYNESFSFEVPFEQIQKVSLMITVMDYDKLGSNDAIGRCLLGCSATGAELRHWMDMLASPRRPIAQWHTLGPVEDPEKS
ASIM_0001335401	.	A0A0M3JY55	.	PF07984	.	ATGAATGCGGAGGGCAGCTCTCAGATATATTCACTCATGAGCACAACTGAACTCAACTCTGAGCAGGTACAAAGACTTCGTTCGGTGTTGAACGAACAGGTCGAAATTCACGGCAGGGGAAATTTCCCGACGTTAAGATTACGTCTACACGACCTTATCGTGTGTGTTCGCGACAGTCTTTACGCGGCTGGCATTGGCCCTAAACACGTCAAAATGAATGGTGGTGCTGCATCTTATGTGGTTGCCACCGAAGAATTTGCATATTCCGATCTCGATTTGATTTTTCCGATGAGCTTCGAAGGAGAAGATAGCTTTGAAAAAGTAAGAGTTGCGGTTTTCAATGCATTAGTGCAACTGATGCCCGATTCAACCAACAAAGAGAAAATCTCAGCTGACACA…	MNAEGSSQIYSLMSTTELNSEQVQRLRSVLNEQVEIHGRGNFPTLRLRLHDLIVCVRDSLYAAGIGPKHVKMNGGAASYVVATEEFAYSDLDLIFPMSFEGEDSFEKVRVAVFNALVQLMPDSTNKEKISADTLKDIYIRKMVKVSDGDRWSLFSLHNDFGRCIELKFVDRMRRQFEFSVDSFQITLDVLLDRPDHPKPIVTAESMFGDINKALQHLNERLIDTRRPEEIRGGGLLKYCHLLTRGYKAARPNKCRLFERYMCSRFFIDFPDVNSQEVKLRAYLDNHFGTQDQQKYDYLLLLYRVISESTVCLMSHERRQTLAMVDRLAYQLSVNMYYHQSCMGGFCGHTPRQTLLYLPPNASYWIPVV
ASIM_0001335601	Cell death specification protein 2 (inferred by orthology to a C. elegans protein) [Source:UniProtKB;Acc:Q94126]	A0A0M3JY57	GO:0003700^transcription factor activity, sequence-specific DNA binding'GO:0003700^transcription factor activity, sequence-specific DNA binding'GO:0003700^transcription factor activity, sequence-specific DNA binding'GO:0043565^sequence-specific DNA binding'GO:0043565^sequence-specific DNA binding'GO:0043565^sequence-specific DNA binding'GO:0006355^regulation of transcription, DNA-templated'GO:000…	PF07716	GO:0003700^transcription factor activity, sequence-specific DNA binding'GO:0003700^transcription factor activity, sequence-specific DNA binding'GO:0003700^transcription factor activity, sequence-specific DNA binding	ACATATCCGGATTCATCGTCCTCTGCACTCAACTCACTAATGGATTTAAATACGGCCCTATCAATACTGCGACATTCGCATACGATTTCAGCAAGTGGCAACCCACCGTTATCATTCTCAGATCCTTCGTCACTTTTATCACTAACACAGCATCTACGAAACTATTCATCATTAAGCACTAATCCATCAAGCACAAAGCGTGTTGCACTTGATGTGCAACCTCCACAAAGTCCTCAATCGTGCTCTTCCTCTTCGGTTATCTCCTCTAGTCCACAACAATCTCCACAACGGAAACAACCTGCGCCAATACCTAATGATAAAAAGGATGAAGCGTATTTTGAGAGGAGACGAAAGAATAACGATGCGGCGAAAAGATCACGTGATGCAAGACGGCAGAAA…	MDLNTALSILRHSHTISASGNPPLSFSDPSSLLSLTQHLRNYSSLSTNPSSTKRVALDVQPPQSPQSCSSSSVISSSPQQSPQRKQPAPIPNDKKDEAYFERRRKNNDAAKRSRDARRQKEEAISTKAAFLEQENLQLRSQIALLKNETAKLHLMLFAQPKLLDNLQQQIKSD
ASIM_0001346201	Protein bassoon (inferred by orthology to a human protein) [Source:UniProtKB;Acc:Q9UPA5]	A0A0M3JYE5	GO:0005515^protein binding'GO:0005515^protein binding'GO:0005515^protein binding'GO:0005515^protein binding	.	GO:0005515^protein binding'GO:0005515^protein binding'GO:0005515^protein binding'GO:0005515^protein binding	ATGGGTATCGAATTACAGGATGATGTTTTATCGGCGGTATCATCGGATATGGGACGACGAAAGCTGCCTTCGATACCGACGCAGCGAGCAGAGAAGGCTAGCGATGCACCGAGCGCTCCCATTTATCTCACTTCCAGTGCTCCATCGACCGCTTATCAACCGCAACCACAACCACAACAACAAATTCATTTCACTCAGGACCCACGTGCCTATTCGAGGCCTAGCTCACGTACTGCCTCATTAACGGACCTCTCAAGGCCATCGTCATCAGCCAGTAGTGTTATCAGTTATCGTACTGTTGATCCAGCTATTATACCCGGTGCTACTATTTCATCTGATGTTCGTCCCAAACCACCAAAACGACAAACAACATCGGCCGCGACCGGTGGAAGACCTTCA…	MGIELQDDVLSAVSSDMGRRKLPSIPTQRAEKASDAPSAPIYLTSSAPSTAYQPQPQPQQQIHFTQDPRAYSRPSSRTASLTDLSRPSSSASSVISYRTVDPAIIPGATISSDVRPKPPKRQTTSAATGGRPSPILTQASSSRMPSTLARVLLKKELKEVLERRRETLEACEIEANQRQYVVHRMLITGLLPEYRSSDIDDIPNVIPCLLPIELIDGARVIPDFRTATAVPSSSKPLSNANVSATIPQEHISRPPSAQSSTQEIGVSTEDFPFEPRSKSVGCQAESSQTTSKLYSPTCPPSSSTSYRMPSTSLRLQMEHDRYSSSSRLKSVETQTNGLSAHDQRRTKALSPHVSSSRRQKNHIASTSDPNLLESTAKYFAEYDRQLREHGRRMKNRFAF…
ASIM_0001360401	.	A0A158PP43	GO:0016020^membrane'GO:0016020^membrane'GO:0008375^acetylglucosaminyltransferase activity'GO:0008375^acetylglucosaminyltransferase activity'GO:0016020^membrane'GO:0016020^membrane'GO:0008375^acetylglucosaminyltransferase activity'GO:0008375^acetylglucosaminyltransferase activity	PF02485	GO:0008375^acetylglucosaminyltransferase activity'GO:0008375^acetylglucosaminyltransferase activity'GO:0008375^acetylglucosaminyltransferase activity'GO:0008375^acetylglucosaminyltransferase activity	ATGCAATTTTAGAAGTCAATTTATCGTGTTCGATNATACGAACTTGTAGCGCATAAGTTCTATTTGGACTATCAACCAGCTGCTTATTTCTGTGTCTATCAAAAAGTTCGTCAACGAGCCGTATCGCAACATATCGACAGTTTCGATGATCGACCTTATGCGAATTTACCTGGACCTGCAATGGCACGTGGCGTGAATCTCGACGTATGGATGAGGCGCTATTTTAACCCGAAGCCACCTAATGTGGTCAGGTTTAATCAGGGCAATGACCCCATGGGACACAAAACAGCTTCCAATCATCTTGTCCGCAATGGTTGTTTTCTGTGTCGTACAAGTCGTCCTCGTCAATGGAATTACGATTATGCACGGCGGGTCTACAATGAGAAGTTGCATGTGGCA…	LDYQPAAYFCVYQKVRQRAVSQHIDSFDDRPYANLPGPAMARGVNLDVWMRRYFNPKPPNVVRFNQGNDPMGHKTASNHLVRNGCFLCRTSRPRQWNYDYARRVYNEKLHVAIKNIGLMESGIDCNKLTRENGSALYRERTKRWKYNFNISNPLLKLRNRTGRCNYLTNQYGFNTLPLSDEEKEFPIAYGLLIFKNAIQIYHMMSAIYHPQNAYCIAISNGSDAEFKRSVNFIGECFPNVHVMIVSNVRWGGHGVLTGVLDCLRYLAASKIEWKYFQYLSGTDLPLKTNREMVRIFKRLNGTFNSEVTEFQEGRLGPKKGVIPPHGIRLFKSSLSATFSRESANFIANSATVNELVDYLNGTDISDEGFWTTVAGNPEKIPMPGAFNGTRFLQFVNEIR…
ASIM_0001367701	.	A0A0M3JYY1	.	.	.	ATGCGTTTTGACGACCGCAGAAGGAATCGTCGACGTTTCGATAATCTTGGACGTGAAGAATCGCAAGTTGTCGAAAGTTATGAACGTAGAATTGATGGAACACCTGAAACTGAGCCTCAGTATCAACACTCTTACAACACCTACACAGAGAGACGTACATACGGTCGTGATGAAAACGGTGAAGTCATTCTGAGAATTGAACGAGATCCCAAAGATCCGGTTCGACCAGCCACTCCCGTACGACCGGTCACGCCAGTTGGAGATGTCCCTCGTGAGATGCAACCGATACAGCCATTTGATACACTGCCACTGACTATTCCCCGTATCGACATTCGTAATACTACTTCAAGGGGGTCGAATGGTCCACACAGCTACAACTCCTATCATCATGATCAGCGA…	MRFDDRRRNRRRFDNLGREESQVVESYERRIDGTPETEPQYQHSYNTYTERRTYGRDENGEVILRIERDPKDPVRPATPVRPVTPVGDVPREMQPIQPFDTLPLTIPRIDIRNTTSRGSNGPHSYNSYHHDQRKQLSPQHQSMRSARSVPPLHYPSRLTPPLPSSHHSNVAFDQQSTRSYATMPMKKVIRKSRWVTVRDGQPVSPFVETVTYEPKYPTYDRSYRQHADNIYQYRQYDDDGERPSPQYIPERSILKSRQVSYYDDNYNDDTYRRMHSQYPQSRYVPECAYIVENPLYND
ASIM_0001371001	.	A0A0M3JZ10	GO:0016021^integral component of membrane'GO:0016021^integral component of membrane'GO:0016021^integral component of membrane'GO:0016021^integral component of membrane'GO:0016021^integral component of membrane'GO:0016021^integral component of membrane'GO:0016021^integral component of membrane'GO:0016021^integral component of membrane'GO:0016021^integral component of membrane'GO:0016021^integral c…	PF02931	GO:0005230^extracellular ligand-gated ion channel activity'GO:0005230^extracellular ligand-gated ion channel activity'GO:0005230^extracellular ligand-gated ion channel activity'GO:0005230^extracellular ligand-gated ion channel activity'GO:0005230^extracellular ligand-gated ion channel activity'GO:0005230^extracellular ligand-gated ion channel activity'GO:0005230^extracellular ligand-gated ion cha…	GGATTATTTTCCCAACCAAAATACGACAAAGATACATTACCATCAGCAAATGCAACAACAGTAATTGTTGAATTAACGGTCCAGAGTATTACTGAAATCAGTGAATTCTCGAGTAGCTTCAAAGCAGACGTTTGGTTCAGCCAAATATGGAACGATCCCAGACTTGATTTCCAGTTCAATAGGCGTGACAGGGTTAGTATACAAGGTCCTTGCCAACTCGACCTTACATACTTTCCGATGGACACACAGCAGTGCAATTTGATTTTTGAGAGTTATTCGTATAATACAGCAGAGGTACGTATCATTTGGCGGGATTGGGAGCCAGTCTCAATTCCTGATCCAAAGAGTAAAAATTTACCGGATTTTGAACTGATACATTTCTCAAGCAAAAGTACTACA…	GLFSQPKYDKDTLPSANATTVIVELTVQSITEISEFSSSFKADVWFSQIWNDPRLDFQFNRRDRVSIQGPCQLDLTYFPMDTQQCNLIFESYSYNTAEVRIIWRDWEPVSIPDPKSKNLPDFELIHFSSKSTTLFYTAGLWDQLEVTFVFRRLYGYYALQAYMPTYLSVFISWISFWIDTKALPARITCGVSSLMALTFQFGNIVKNLPRVSYVKALDIWMFGCVGFIFLSLVELAVVGFVDKSDAKRRRIQRAKEQMILRSESEQQWLSRLTSRRSNQTAFASDSRLGVTANSLQAGSALLSHQGNMLDAKCQRSHACLDNSPRRLQTQTRRYSTSFEQTQQITGEKIDEMSAKIFPLMFTAFNIFYWFYFIGMSGGIL
ASIM_0001386001	Guanine nucleotide-binding protein alpha-6 subunit (inferred by orthology to a C. elegans protein) [Source:UniProtKB;Acc:Q93743]	A0A0M3JZD6	GO:0031683^G-protein beta/gamma-subunit complex binding'GO:0031683^G-protein beta/gamma-subunit complex binding'GO:0031683^G-protein beta/gamma-subunit complex binding'GO:0031683^G-protein beta/gamma-subunit complex binding'GO:0031683^G-protein beta/gamma-subunit complex binding'GO:0031683^G-protein beta/gamma-subunit complex binding'GO:0031683^G-protein beta/gamma-subunit complex binding'GO:0031…	PF00503	GO:0003924^GTPase activity'GO:0003924^GTPase activity'GO:0003924^GTPase activity'GO:0003924^GTPase activity'GO:0003924^GTPase activity'GO:0003924^GTPase activity'GO:0003924^GTPase activity'GO:0003924^GTPase activity'GO:0003924^GTPase activity'GO:0003924^GTPase activity'GO:0003924^GTPase activity'GO:0003924^GTPase activity'GO:0003924^GTPase activity'GO:0003924^GTPase activity'GO:0003924^GTPase act…	ATTTTGCATTTGGATGGCTTTTCGAATGATGACAAACAACGTTACAAATACTCAATCTTGAGAAATGTTGTCGATTCCATAGCGCAAATGTTAAGCGCATGTGAGACGTTTCGCATTGTGCATGAATACGTTATTCAGGAAAAGGTCAACAAGTTTTTGCATTATTATGAAGAAATTAACAAATCGACTGCCGAGATCCATCTTCCGAAAGAGATGGTCGGTATCATTCAACGTATTTGGCAAAGTACTACGATACAATTGGTTTATACGAGGCGTTTTAGTTATCAGTTATTGGACAGCGCCAAATATTTTCTTGACAGTATTGAACGAATCACCGAAGAGAATTATTCACCGACTACACAAGACATTTTGCAGTGTCGATTCCGTACGACCGGTATT…	LHLDGFSNDDKQRYKYSILRNVVDSIAQMLSACETFRIVHEYVIQEKVNKFLHYYEEINKSTAEIHLPKEMVGIIQRIWQSTTIQLVYTRRFSYQLLDSAKYFLDSIERITEENYSPTTQDILQCRFRTTGIHEINFMYKKLDFRMVDVGGQRSERRKWIHCFDNVNMVLFVVAMSEFDQGDPEDETQNRMIQSQQIFKTIVQSDYFKNASIVLFLNKFDIFQEKIKYASLKKCWPEYNGDESVEDCTKFLQKQFQRCVPNRQKYFAFVTTATDTSNIDLVFGSAVAHIVNQNLKATGLHE
ASIM_0001402501	.	A0A0M3JZS2	.	.	.	ATGCTCAGAGCACTTTTTCTGGTTGTCATCTTTTCGTTGTGCGAAGGTGATGTTGTTTTACAATGCAACGTAAAATATGGTCGTGAATTTTGCGATAGGCTTGGAGCGGCATGTTCTCAATTAACTGGAACTGCTATCCCACAGGTGACTATGGGTAGCAGCTACGAACTACCACAACCTATTGTGAATTGCATCGCTTCAGAGAATTACGTTGCGATGTGTTACGCTCGATACGGTAATTCGCAGTGCTTAGTGTGGTTCAATGCATGCAGACAAATCAGCTCATCGGATATTTATGAGTTAACTGCATCCGAGAGAGAATGTGTTACAAGCCAAAAGACGGATGTAATGACACTGTGTATAAACAGATACGGCACGGATGCTTGCAATAACATGGTC…	MLRALFLVVIFSLCEGDVVLQCNVKYGREFCDRLGAACSQLTGTAIPQVTMGSSYELPQPIVNCIASENYVAMCYARYGNSQCLVWFNACRQISSSDIYELTASERECVTSQKTDVMTLCINRYGTDACNNMVVSCYTLTNIPNPENGTKRQLPEIIINCMFSEIYNPSVIWQCIQKYGSKSCKVVIEKCYTSTGSSLSKKTPWILAPSLSGCITTGMMNINVNSNVGIMSQCITTYGNDFCNQMLSSCSVLTNVPFATVGVGGQQQIPTILSSCMASEMANPSIMWQCVQRFGVTTCKTLLGSCFTSTGATLSPQTPWVIPSTILTCITSGMNNQNTGVINPVVPVNPGVPVNPVVQINQVVPVNPVVPVIPINPGGPSNTVDVMSQCTQKYGVNFCN…
ASIM_0001410701	Calreticulin (inferred by orthology to a C. elegans protein) [Source:UniProtKB;Acc:P27798]	A0A0M3JZZ0	GO:0051082^unfolded protein binding'GO:0051082^unfolded protein binding'GO:0051082^unfolded protein binding'GO:0051082^unfolded protein binding'GO:0051082^unfolded protein binding'GO:0051082^unfolded protein binding'GO:0051082^unfolded protein binding'GO:0051082^unfolded protein binding'GO:0051082^unfolded protein binding'GO:0051082^unfolded protein binding'GO:0051082^unfolded protein binding'GO:…	PF00262	GO:0005509^calcium ion binding'GO:0005509^calcium ion binding'GO:0005509^calcium ion binding'GO:0005509^calcium ion binding'GO:0005509^calcium ion binding'GO:0005509^calcium ion binding'GO:0005509^calcium ion binding'GO:0005509^calcium ion binding'GO:0005509^calcium ion binding'GO:0005509^calcium ion binding'GO:0005509^calcium ion binding'GO:0005509^calcium ion binding'GO:0005509^calcium ion bind…	AGGGGAACTGGTCATTCAGCGAATGTCTTCAGTCGCCGATTCCCTACGGCACAATCGGTTAAAGCACGATTCGTCATTGCAGATGGAAAATGGGAGGAACGTTGGGTTCAATCGAAACACAAGGACGACTATGGTACTTTTAAGTTGGCCGTTGGTAAAGATTTTGATGACGAGAAACGTGACCAAGGTATCCAGACATCTAAGAAATTCTCGAATCGAGACAAGAAGATCATAATTCAGTACAGCGTAAAGCATGACCAGGATATCGACTGTGGTGGTGGATACATAAAGGATCCTAATGCGAGCAAACCAGAAGACTGGGATGATCGGGAATACATTGATGATCCGAATGACAGCAAACCGGCCGACTGGGATAAGCCAGAGTATATCAAGGATGCG…	RGTGHSANVFSRRFPTAQSVKARFVIADGKWEERWVQSKHKDDYGTFKLAVGKDFDDEKRDQGIQTSKKFSNRDKKIIIQYSVKHDQDIDCGGGYIKDPNASKPEDWDDREYIDDPNDSKPADWDKPEYIKDADAKKPEDWDDDMDGEWEPPMIENPEFKGEWLPRTIRNPDYKGPWLHPMIDNPDFKEDPEIGIYDDWGAIGFDLWQVKAGTIFDNIVITDDYSTAKVCFFGRINSPLRIFFRTAHSLKANIFMLYQCN
ASIM_0001412201	.	A0A0M3K004	GO:0005515^protein binding'GO:0005515^protein binding'GO:0005515^protein binding'GO:0005515^protein binding'GO:0005515^protein binding'GO:0005515^protein binding'GO:0005515^protein binding'GO:0005515^protein binding'GO:0005515^protein binding'GO:0005515^protein binding'GO:0005515^protein binding'GO:0005515^protein binding'GO:0005515^protein binding'GO:0005515^protein binding'GO:0005515^protein bi…	PF13855	GO:0005515^protein binding'GO:0005515^protein binding'GO:0005515^protein binding'GO:0005515^protein binding'GO:0005515^protein binding'GO:0005515^protein binding'GO:0005515^protein binding'GO:0005515^protein binding'GO:0005515^protein binding'GO:0005515^protein binding'GO:0005515^protein binding'GO:0005515^protein binding'GO:0005515^protein binding'GO:0005515^protein binding'GO:0005515^protein bi…	ATGTTGATGCTCTTCAACTCGACCAAACGTTCCTTCATCGAACCGCCATTCGATTTACCCGTCAGCTTTGCAAATTTATTGAAAGGACGACGAAGTTTTCACAGAGGGCATCAGCGTTCAGTTTGCTCGCCCACATTCTTGGTTGCAGTGTTTGTCGTGATTCTGAATGCAACGATCGTTCCGGTTGTGCAAGCGCAATGCCCTCCGCTGCAAGCACCCTGTCGGTGTGCACCATCCATTTATGAGCCTGTCTCGATCATTTGTGAAAATGCTGCGAGTCTTTCGGATATTATTCAAGCGATCTCACAAGCACGAAATACACCCATCGATTCATTGCTTATTCTCGATTCACCTGTGACAACGTTGCCATCGAACACATTCGTCGACTTCACAATACTT…	MLMLFNSTKRSFIEPPFDLPVSFANLLKGRRSFHRGHQRSVCSPTFLVAVFVVILNATIVPVVQAQCPPLQAPCRCAPSIYEPVSIICENAASLSDIIQAISQARNTPIDSLLILDSPVTTLPSNTFVDFTILRLVINGCNLGIIEDGAFNGPLIDSLVELDLTDNQLGIVPQTGLPRLRNLRKLYLNRNRISALQSDSFALYESRDILLKLELAGNRLTNDALGNQQAFRPLRSLQQLSLETNALTAIPSAAFVNQRQTLTNLNLGLNQINQVPVGALDFPNLSSLSLEFNGISEIIPPAFQGVPILQYLYLTGNNFPSWQPEMFRYIGQLRTLGIGETPISVIPANAFQYIPHLVRLEMSEAAVDTIERGAFQRTPHIQAIILNKNRLSLIDQLLKV…
ASIM_0001412401	.	A0A0M3K006	GO:0016020^membrane'GO:0016020^membrane'GO:0016020^membrane'GO:0005525^GTP binding'GO:0005525^GTP binding'GO:0005525^GTP binding	PF05049	GO:0005525^GTP binding'GO:0005525^GTP binding'GO:0005525^GTP binding	GGAGCAGCGGAACGACCCCCAAGCAGAGTAGTACCAAACGAAGGAGACCGCCCTTCGAGTGGGTCAGTGCTTAATGAGCAGACAGGTCAACACCAGAACAGGTCACCGTATAATGACAAAGATCGACCCCCAAGCAGGTCAACAACGATGGGTGCTCAACAAGACGATAGTGCTACAGTTTATACGAATGTAGCTGAAACGACACTCAACAGATCAATGAAGACTGCATCACGCTGCTCACTTGGATCAACGAATATGCTTGATGATTATCCAATATACAATCCAATTGAAGACTTCAAATTTGACAGTGGACAGGGTTATTTTCCGATTGATTCGTCGAAAATGAACATTGGAATAGTCGGTCGAAGTTTTTCCGGAAAGTCGGCACTTATCAACGCG…	GAAERPPSRVVPNEGDRPSSGSVLNEQTGQHQNRSPYNDKDRPPSRSTTMGAQQDDSATVYTNVAETTLNRSMKTASRCSLGSTNMLDDYPIYNPIEDFKFDSGQGYFPIDSSKMNIGIVGRSFSGKSALINALRGLSFTDQYAAGRYPCEKMEPFTFIEEELRETVLWEIPYPRLFSNVSDIYDRSMGFDRFYE
ASIM_0001412501	.	A0A158PPC3	.	.	.	ATGCATTGGATTGAACAAAATTTCAGTGCCCATAAGCTACATTTATTCGAGCTGATATTTGTGCTGATTGCTGACGGAAATTTACATGATGACGATATTGTGTTCTCGAAAATTGTGCACAGCCGTCGAACGCCGATCGTGTTGTTGAGTACAAAGACTGATGACGATTTGGATGAGGAATCACGTGAGACAAACGAGGAAATCAACGATACCCTCAAAGAACTCTACATTGAACGAGCACGGAATGTGTTCTCGAGAATGCTTCACCATAAGGCGCAAATCTTGGCCGATATCGAAATGCTGTACATCAGTGCAGCGGTGATTAAGGACCAACTCAATGGAACCACGTCTTGCTTGCGCTATAAAGTGGATGAAGACAGAGTGCTGGAGTTGATCGGA…	MHWIEQNFSAHKLHLFELIFVLIADGNLHDDDIVFSKIVHSRRTPIVLLSTKTDDDLDEESRETNEEINDTLKELYIERARNVFSRMLHHKAQILADIEMLYISAAVIKDQLNGTTSCLRYKVDEDRVLELIGLKPGCHYALENSLRKQRVSYSLRPTLSARYQMGDSSPPTQKRTPPTQKRTPPTQKRTEDSASHRSATVLADAGFEISYSIDDRVHTNPDPSKCMTRRAGKTTFNYAFAGGSGTGKSSLINAIRGMSSRHPMAAGRTRSKSASLCERFEFDDDLLAYSVTLWELHYPKKISAFFEFIDQYQLANFTAVFILINGVPSDEDLTFAKIAFRRDATIVFLLSKCDRILMARSRSDEIPICDLLKQRFVDKGIVRFDRVISSNAPELCGRV…
ASIM_0001417801	.	A0A0M3K053	.	.	.	ATGACCCTTCAAGCTAGCACCGAATCAGCAACGCCTATTCTCATCGAAACCGCAAAACAATCTCCACAAAAACAACAGCTACGCAAGGACAGTGGTCAAGAAAAGAAAAAAAAGAAATGGCTCCAAATACGTGATGCATTGAAATTGGCTCATTTCAAAATCGCCTTTCCAGAGGCTACGAATATTTTCTCACCAGGTAAATTGCAACGAAGTCACTCACGTTCTCTTGTTTTGACCTCATAG	MTLQASTESATPILIETAKQSPQKQQLRKDSGQEKKKKKWLQIRDALKLAHFKIAFPEATNIFSPGKLQRSHSRSLVLTS
ASIM_0001419301	.	A0A0M3K066	GO:0006508^proteolysis'GO:0006508^proteolysis	PF11838	GO:0006508^proteolysis'GO:0006508^proteolysis	ATGGAGAAAGAAAAACTGAAATTAAGATTCATGCGCGAGTTGATACTGCTCAAATTGTGCGTGAGCGGTTATCGAGCATGCATTGAGGCTGTTCGATATAAATTCGACGAGCTTAAACGACACTGTGCACATCATAAATTAAGCAGCACTTGTAACAGAGTGGATCCAAGTATGCGCAGTGTTGTTTATATGGCGGCGTCGAAGTATGGAAATCAAAGTGATTTCGACTTTTTGCAGAGGAAATACCGTGAGGAAGAGTATCATGCTGAACGAGATCGAATTTTTTTTGCGATGGCATTCACATCGAATCGTTCGACTATTGTCGAATTGGTCAAAGAAGTACTGAGTGTCAAAGACCGAGATACCGATTTCCGACCGAAACTAATAGAATTATCCAGA…	MEKEKLKLRFMRELILLKLCVSGYRACIEAVRYKFDELKRHCAHHKLSSTCNRVDPSMRSVVYMAASKYGNQSDFDFLQRKYREEEYHAERDRIFFAMAFTSNRSTIVELVKEVLSVKDRDTDFRPKLIELSRRNYDNEIVSDYLHNNFNELLKK
ASIM_0001421301	.	A0A0M3K085	.	.	.	ATGGACGCTAGGAATGTTTTGCTGATCTTCTTCATAGCCTCAACGGTATTATCGAATGTACTGGCGAATTCATCTGAAATGAACGATGATGGCGACGTAGAAGGAGCTGAGGTTGAGACGAGTCGAACGAAGCGACAAATTGGATTGGAAATGGCATGCCAATGTTGCTGCCGTCCGATTCCGATAATTCGACCAGTCCCAATCATACCTAGACCGTGTCCTCCAGTTATCGCTTGTCGAGAGATCTGCGTTCGAACTATGCCCATGTGTTGCCCAATGTATGGAGGATTCGGAGGATTCGGTTATGGAGGATTTGGAATGGGAATGATGGGCGGCTTTGGGGGATGTGGTGGTTTTGGTGGTTTCGGTGGTTTTGGTGGTTTCGGTGGCATGGGTGGT…	MDARNVLLIFFIASTVLSNVLANSSEMNDDGDVEGAEVETSRTKRQIGLEMACQCCCRPIPIIRPVPIIPRPCPPVIACREICVRTMPMCCPMYGGFGGFGYGGFGMGMMGGFGGCGGFGGFGGFGGFGGMGGLYRGLGGYGYGRKRRSLEHLRLKRFIAEQVRVSLIL
ASIM_0001443101	.	A0A0M3K0T0	GO:0016021^integral component of membrane	.	GO:0016021^integral component of membrane	ATGGCCCTCACACACCAGCAGTTTCGTCGAGAAGAAAAAACCCTCTTATCGTTTGCGATTCGAAGAAACCAGTTGAACCAAAAAAAATCAGTTTCAGGTCTAACGAATGAGTCCATTCATTGGTACAGTGAGCCATTGGATGCGGATGACCTCTTTGCTGGTCTCTTTCTGATCGTTTTCGCATTGATCTTCGTTCCTCTCTACGCTCTGGTCGCATATGTGATGTTTCGTGACGACAAGGAGATTATCGGATTTCGCTATCTGTTCAGTGCGGCAATCGCTGATATATTGTTGTTGATCAATTACGGTATTGTGCCAGGCATATCGATTTTGTTCAAATCACAACTGATCGCTCCGAATGCGCGACACTGGCTTCAGATCTACCTTGACTGGGCATGG…	MALTHQQFRREEKTLLSFAIRRNQLNQKKSVSGLTNESIHWYSEPLDADDLFAGLFLIVFALIFVPLYALVAYVMFRDDKEIIGFRYLFSAAIADILLLINYGIVPGISILFKSQLIAPNARHWLQIYLDWAWFSMCYHYSLISWSRFAAIRSPHSFRIQSRCLSYTLCAGCYVLALIQVLCTHFRSWYVTFYYEPSAYGMLSENFNKYLEDGQSSFFMSFHVIMMVIPLFFYTWSIWLLTKHRNGITTNRRRSSFSSVITKSKSRVEMRLILPCVFNAVVFTIGQVLMTIGTGEGKWATWSVMVLFSTNSAVNPVLLIIFSAVIRLIFINFCPSRHISSRLNVHELIYDQSI
ASIM_0001452701	.	A0A0M3K104	.	.	.	ATGGCGTTGAATACTGTGACAAAGGATCCCGTTGCTACGTGCAGAGCAAAATATGGTCATGTATTCTGTGAGAAACTGGAGATACGTTGCTATCAAAAGGAGAATATCCCTGTCGTAAAGTACTCGCCCGGCAATCTCTATGAACTTCCGGAAGTCATTATTATCTGCATGAAAACAGAACTAGTTGTGGACTTGTGCTCTGCAAAGTATGGCAAGGAATTTTGCACAAAATTGAAATCAACATGTGCAAAGATGCTTCACATCAGCATCCCAGCTGATTCATCAAATGCTCTACCTGAAGTTGTCATCAAGTGCATTTCTACCGAATATCCAATTGCTGTTTGCATAACGAAATATGGTGTCGACGTCTGTAATAAAATTGAGAAACGCTGTTACGAA…	MALNTVTKDPVATCRAKYGHVFCEKLEIRCYQKENIPVVKYSPGNLYELPEVIIICMKTELVVDLCSAKYGKEFCTKLKSTCAKMLHISIPADSSNALPEVVIKCISTEYPIAVCITKYGVDVCNKIEKRCYELQSIPFTERQPRTLRKVPLAVAICITTETILDKCISKYDREFCRKLERTCASLLGITLPNGVVRALPAIVVQCITKEHPMATCMAKYGSDFCRATEKRCHELQSIPFIKPPPGTLYELPIAIANCLRSENPMVTCTAKYGSDFCNKVRDRCQKLIGKSVTNNKMNVVYDLPQTITICIASEVTLYSCETKYGSTFCTKLQMTCASMLGIPLPLGGTRNLTPAVAKCIATEHPLATCVAKYGPEFCNKLQDRCYEIQNLRSIKRMPG…
ASIM_0001499401	.	A0A0M3K266	.	.	.	ATGCCAAATCCAGGGTGTAAGGATGAGTTCCGTAATTGCACTGAGTTATTCATGAATTGTGGAGAGGATGCCGAGTTCGAGAAAGGATGCCAGAAAACGTGTGAGAAGTGCCCTTTGCCGATTGCGAAGTCATATGAACTAGCAATTCGAAGATCGTCTGTTGACGGTTGCGGAAATTACAACGATGATTGTGCGAATGCATTCTACGTCTGTGGAGTCTCGAACGAGTACGAAATGTTATGTCCAAAAACATGCGAACTCTGCTACACGAAAGACATCCTGGATGTTAACCGCGAGCTGGAGAAGTGTGAGATAATATATGGCAAATATTTTTGCAATCGACTTATCATAACATGCGCAAAATCGGTTGATCAAAACTTTGGTCGGGATTCATCTGAG…	MPNPGCKDEFRNCTELFMNCGEDAEFEKGCQKTCEKCPLPIAKSYELAIRRSSVDGCGNYNDDCANAFYVCGVSNEYEMLCPKTCELCYTKDILDVNRELEKCEIIYGKYFCNRLIITCAKSVDQNFGRDSSEPKSIRVAKCLAAEDVFLLCTARHDAEYCNKLLSACSQVTNTPIPYPLPGQPGQLPEAIEKCVSSEFSIALCYARNSPGVCQLWMKQCEIPSTNARLTHEQQQCMKNKDVVVVCKSKHSKMFCDKLGAACSQVTNTPIPEVGYGPEYMLPEAISLCIASEYYIAVCYVENGIQLCQLWMSYCYIYSIPTHLTPEQKNCMEEKKSLRLCYSRFGAQQCDRWSLLCKGVDSKGNMASSKAYKNCINSQVVLHKCKVKRGEIFCYKLEAA…
ASIM_0001502901	Metalloendopeptidase [Source:UniProtKB/TrEMBL;Acc:A0A0M3K299]	A0A0M3K299	GO:0008270^zinc ion binding'GO:0008270^zinc ion binding'GO:0008270^zinc ion binding'GO:0008270^zinc ion binding'GO:0008270^zinc ion binding'GO:0008237^metallopeptidase activity'GO:0008237^metallopeptidase activity'GO:0008237^metallopeptidase activity'GO:0008237^metallopeptidase activity'GO:0008237^metallopeptidase activity'GO:0006508^proteolysis'GO:0006508^proteolysis'GO:0006508^proteolysis'GO:00…	PF01400	GO:0004222^metalloendopeptidase activity'GO:0004222^metalloendopeptidase activity'GO:0004222^metalloendopeptidase activity'GO:0004222^metalloendopeptidase activity'GO:0004222^metalloendopeptidase activity	ATGGCCAGTTCATCAGTGCCAATGAATAACGTGCTATTCTTCGCCCTGCTATTCACAACGCTTGTCGTGGCTCACGAGGAGAAGTCATCCAACTATTTCCTAACGGATGAGGACTTCGAAAGAGCCAGATCAACTGATTTTTCAAGCGCACCATTCAACTCATCAGTTATGGAAAATCCGGATCTGTTCGAAGGAGATATAATGGATCCATATGTGTCGTTGAAAGGTGCGTCACCCAGTGAAAGAGAAAATATGTATAAAATGATGGACGCCAAATTTTTTGGAAACGCTCTCCGAGATCCGAACGCATTATGGCCAAAGGGAGTGGTACCCTACATGATCCACGGTGGTGAGCAACAACTATCGTTGGGCAACCGCTGTGGTTATGTGGGTATAGCT…	MASSSVPMNNVLFFALLFTTLVVAHEEKSSNYFLTDEDFERARSTDFSSAPFNSSVMENPDLFEGDIMDPYVSLKGASPSERENMYKMMDAKFFGNALRDPNALWPKGVVPYMIHGGEQQLSLGNRCGYVGIAEHEMMHAIGFHHEQNRADRDDYVRVLFENINPPMRCEFFLLFKANNSFVEYIIKVA
ASIM_0001512001	.	A0A0M3K2H5	.	.	.	ATGAGACTAGTACCTCGTAGGGTTCATCTCGGTCATCGTTACAATCTGCAAGTACAAGTCGGAAGTAGAAATCTGAGTGAAACGGTTTTTTTAAACGAAATCTGCACAGTTCCGGAAACGGCAGCTGAAATAGCTACTACCACAACTCAGGCGATAAATACAACCGGAGTGACTGATGTTGAAGATAGTGTTAAAAAACCTTTAAGCTGCTATGTCGGTGGGAAAACCAAGAATGTCAAACAGCGATTAGTAGACGAACAAGGATACAAAACAGTGCAATGCCTTGAATCGGAGTATTGCGTTGATTACTCGATGACTTCACCTGCCGATGAGACATTGAATATCAACATAAAAAATTGCGATGGTGAGATCGGCGAACTTGATGCGATGATTCCCCGA…	MRLVPRRVHLGHRYNLQVQVGSRNLSETVFLNEICTVPETAAEIATTTTQAINTTGVTDVEDSVKKPLSCYVGGKTKNVKQRLVDEQGYKTVQCLESEYCVDYSMTSPADETLNINIKNCDGEIGELDAMIPRGNVDCKDLIENGNGCHMLRDDGIFKLKVCCCESDMCNNVGIELSNISAARNTTSSLKLSGPDVEIMGNESSEKLAPISSGNKPSV
ASIM_0001519301	.	A0A0M3K2N8	.	PF13649	.	ATGACCGAAACAGCTGTGGATCGCATACGCTATAAAAAGTTCTGGTCGTCATTCTCGAATGTTTGCGATAATACGGCAATGATGCTGAACAGCAGTGCAGATGACTTCGAGGAGGAAGAACGAGAATATATTCTCTCGTGTTTGCCAGACCTACACGGCAAAGATGTCGTCGATATCGGTGCTGGCATAGGTCGTTTCACAACAATGTTCGCACGTGCGGCTCGTCATGTGCTGTCATGTGATTTTATGGCGAGTTTCATGCGTAAAAATCAGGAACGAAATGAACACTTCTCTAATATCACCTATCAAGTTATTGACGCAGTTCACTTGAAACTCAAATCAAATAGCGTTGATTTGGTGTTTACGAACTGGCTGTTGATGTATCTGAATGATGAGGAG…	MTETAVDRIRYKKFWSSFSNVCDNTAMMLNSSADDFEEEEREYILSCLPDLHGKDVVDIGAGIGRFTTMFARAARHVLSCDFMASFMRKNQERNEHFSNITYQVIDAVHLKLKSNSVDLVFTNWLLMYLNDEEVIEFLLNVLGSIRPNGFLHLRESCSQPSTAHANSTMHTTTETNPTSYRHVSEYIRLLKSVRCRQSDGKVYRFEVHWACSVPTYIMRQNNWRQIHWLTQKVLCEEDVSDEFDRCDALMNFRITTKLEQMKWNQLLESRNYCWTDKVLSYVLQKESIKPKSAIMLFNPRQMAFHVHLNAFLISEVIAAKTWEIKVLDCQIVWSVETNELFYHISLAKVNQVKDPRLRVAWNRHLDSAIDYWMDSGSRFDAFVATEFFAHQSSIAPNFQ…
ASIM_0001521601	.	A0A0M3K2Q4	GO:0016021^integral component of membrane'GO:0030133^transport vesicle	PF14927	GO:0016021^integral component of membrane	ATGACTATATTTGGCAAAGGTGGCACGGCTAAGAAGGAGAAGCTCTCACCTACCGCTAACTCAGGGTCAACGAAACCGACCGCTCTCGTCGATGCAGTAACTGCACCACCACGAGGTTTCGGCATACGATCGTATCTTCACCAATTCTATCAATCGCCAACAGTTGAAGATATCGAATCTGCTGGTGCATGGTATTTACTTCCGCCACCTCCAGCTCAACGCACCGGATTATACATCTGTCGAGTTTTGACCGTATTTGGTCTTCTGCTGCTTATTGGTGGCGCGGTAGCCATTGTTGTCGGCTACACATGGCCACGTGAAGGTGTCGAGGAGTCAATCGTCAAAATCGCTATTTATCAGGATGAGGATGGAAGTTTCTATGTTCCACCTGATAAATTG…	MTIFGKGGTAKKEKLSPTANSGSTKPTALVDAVTAPPRGFGIRSYLHQFYQSPTVEDIESAGAWYLLPPPPAQRTGLYICRVLTVFGLLLLIGGAVAIVVGYTWPREGVEESIVKIAIYQDEDGSFYVPPDKLAEILQDPMRQWKMIGLCVFAGGAVVLALSLLIPTCAQCFHSKRLAAFVSEDGTPNEPPIRIYPAGSAKPEAHHHNAKQGTKISPTSGPVPVMEEIAKVQPGEGKIGSEGGQLMATANDLLLGESETH
ASIM_0001530601	Trehalase [Source:UniProtKB/TrEMBL;Acc:A0A0M3K2Y0]	A0A0M3K2Y0	GO:0003824^catalytic activity'GO:0003824^catalytic activity'GO:0003824^catalytic activity'GO:0003824^catalytic activity'GO:0003824^catalytic activity'GO:0003824^catalytic activity'GO:0003824^catalytic activity'GO:0003824^catalytic activity'GO:0003824^catalytic activity'GO:0005991^trehalose metabolic process'GO:0005991^trehalose metabolic process'GO:0005991^trehalose metabolic process'GO:0005991^t…	PF01204	GO:0003824^catalytic activity'GO:0003824^catalytic activity'GO:0003824^catalytic activity'GO:0003824^catalytic activity'GO:0003824^catalytic activity'GO:0003824^catalytic activity'GO:0003824^catalytic activity'GO:0003824^catalytic activity'GO:0003824^catalytic activity'GO:0003824^catalytic activity'GO:0003824^catalytic activity'GO:0003824^catalytic activity'GO:0003824^catalytic activity'GO:000382…	TTGCGTACTACTTTATTCATTGCGACGATTTTTCTAGTGCGCAATGTCCAGAGATCTCGCAGTGCTCCTACTGAGGCTATTTCAAGTGATATTCTAGGTCAACCGGGTACTTCACTACATCTCGATAATCCGCCGCCCGCACCTATACCTGTACCTGTAATTACGATTCTGCCGTCATCTGAAAATCACCGATCTAATGAAGAATCCCCATTGTCGCCTTCGTCAAATGCCGAGGAACTGTCGCACGTTCCAGCTGATCCCATATTGCTGTTTCATTTAGCAGAGCCAAAATCGATAGTCTCAATAAGTGGCTCAGAAAAGAACCAAACAGCTCCAACTCAACACAGTCAAAATCACTCCGGAGAACCAGAAAACAACCAACAAAAGTCTGCACCGGCA…	LRTTLFIATIFLVRNVQRSRSAPTEAISSDILGQPGTSLHLDNPPPAPIPVPVITILPSSENHRSNEESPLSPSSNAEELSHVPADPILLFHLAEPKSIVSISGSEKNQTAPTQHSQNHSGEPENNQQKSAPATECSGENCDHRSSHHSDEPQAETKQHQEERRDDTHEKLAEPQHSPGAESIQTANAPVRDIVNPVQKPVTAEELRREILLRLPNSPSITNPIGRTSTNLNMNTPMTNANKDAGAHSHPLHQSPLGPNGHQSAAFNEPQIPPLQPSDTDRALNRPSEAVISNPSLELPPGPPILIAAPVSVALAPSLVLPKELTLPVPPAILHPNHTNSRPDSSPPILVLPAQIDLSAPNLDQPMSPIHVPSEPTTNQTLRRPIANEFIQTPATPSYY…
ASIM_0001531901	.	A0A0M3K2Z0	GO:0016021^integral component of membrane'GO:0016021^integral component of membrane'GO:0016021^integral component of membrane'GO:0016021^integral component of membrane'GO:0016021^integral component of membrane'GO:0016021^integral component of membrane'GO:0016021^integral component of membrane'GO:0016021^integral component of membrane'GO:0016021^integral component of membrane'GO:0016021^integral c…	PF00230	GO:0005215^transporter activity'GO:0005215^transporter activity'GO:0005215^transporter activity'GO:0005215^transporter activity'GO:0005215^transporter activity'GO:0005215^transporter activity'GO:0005215^transporter activity'GO:0005215^transporter activity'GO:0005215^transporter activity'GO:0005215^transporter activity'GO:0005215^transporter activity	ATGTTTAAAAGAGATATCTTAAAGTTTGGTGGATGCTGTTCGAGTGCACAATTCATTCTATCGGATTTTAAATTGAACGCGTGGCTCGGTGTCAACCTTGGCTGGGGTCTAGCGTTGGTTTTCGCTGTTTATGCTGGAGCAAATATATCAGGAAGTCATTTGAATCCAGCCGTTTCATTTTTCCTATTCACGTTGGGTCGTTTATCGGCACTTCGATTCGCTATCTACAGCTTGGCTCAAATTTTCGGTGGTTTCATTGGTGCAGCGCTTACGTATTTAGTCTATTTTGATGCATTCCAGAATTTGGAAGGCAACCGCAGAACTTTGGCTACTGCAGGTGTTTTTGCCACTTACCCGTCATCGTATCTTTCAATGACTGGCGGTGTGCTTGATCAGATA…	MFKRDILKFGGCCSSAQFILSDFKLNAWLGVNLGWGLALVFAVYAGANISGSHLNPAVSFFLFTLGRLSALRFAIYSLAQIFGGFIGAALTYLVYFDAFQNLEGNRRTLATAGVFATYPSSYLSMTGGVLDQIIGTAFLCVCVSVVTDKNNRIPSHLQPLLIGLIVALIGMSIGMNCGYAINPARDLGPRLFTLVAGWGWQTFSVNGYRWFWIPIVCPMFGALFGAWTYQICLGMKAVNCTLISALLYFSSVESAKRPLWKNYDQNKLKALR
ASIM_0001533701	.	A0A0M3K307	GO:0016021^integral component of membrane	.	GO:0016021^integral component of membrane	TTGGCGTTAATCGTCTATATTGATCATGGTTTCGTTCGATTCGCTATCAATTATTCACTAATTTCGCTGTTGAATTTGATCGCAATTATCTGCACGATATTTGCATTGAAAGATCAAAATGCCGCCATGCTTTACCCAATGCTTGTGTCTCTAGTAAGTTTCATTTTTCATCTCACAAATATTCACTTATGA	LALIVYIDHGFVRFAINYSLISLLNLIAIICTIFALKDQNAAMLYPMLVSLVSFIFHLTNIHL
ASIM_0001544301	Uncharacterized calcium-binding protein (inferred by orthology to a C. elegans protein) [Source:UniProtKB;Acc:P34368]	A0A0M3K3A5	GO:0005509^calcium ion binding'GO:0005509^calcium ion binding'GO:0005509^calcium ion binding'GO:0005509^calcium ion binding'GO:0005509^calcium ion binding'GO:0005509^calcium ion binding'GO:0005509^calcium ion binding'GO:0005509^calcium ion binding'GO:0005509^calcium ion binding'GO:0005509^calcium ion binding	PF13499	GO:0005509^calcium ion binding'GO:0005509^calcium ion binding'GO:0005509^calcium ion binding'GO:0005509^calcium ion binding'GO:0005509^calcium ion binding'GO:0005509^calcium ion binding'GO:0005509^calcium ion binding'GO:0005509^calcium ion binding'GO:0005509^calcium ion binding'GO:0005509^calcium ion binding	ATGTCAGATAAAGACCAGGTGTTCTGGGATGCCGTCATGGACCACAATAAGGGTGGTGGTTGCGAGAAACGCATTTTCAAACGATTCAAGAAGCGCAGCAAACCGATCAATGTCGAGCATCTCGCTGAAACGTTCGGTGTTGACAAAAAAGAGATTGAGCAGGTGATTCCAACTCGACCGTTCAAGCATATGTCAAACTATGAAACATATCCATGTACTATGGCTGAGTTTTTGTACAAATGGGGCGCCTACATATGGGATGCGCTTGTTTCAGCCCTACTTCACTCAAAGAGCTCAGTAGATGTGTTCATCATTTTATGCGAAAATAGAAACGTTTTGCTGCTATTTTTATGTGACGAACCTGCAAAATGCAATTCAACCTCTTGGTTCATTTCTTTC…	MSDKDQVFWDAVMDHNKGGGCEKRIFKRFKKRSKPINVEHLAETFGVDKKEIEQVIPTRPFKHMSNYETYPCTMAEFLYKWGAYIWDALVSALLHSKSSVDVFIILCENRNVLLLFLCDEPAKCNSTSWFISFKLLPKFIIDYDEVAEVSINRVSLQVYSLFMKIDDDRSGSITAPEIAHVLSNFGCDVSPKIVQAVMRSSDKNGDGEITFEEFLAVALSKSKLKKYKDSMPHVTKMLEERNEQYLSTESLQDVWSQSVGVKISEHEANALLAQANPSNESQVTNHHFIRMWQNI
ASIM_0001558101	.	A0A0M3K3P0	.	.	.	ATGTCGTCTCGTTATTTGATCATATCAATATTCGTATTCGGTGGATTACTGCTCAATCACGCCGATGTGGTGGATGACTGCATTAAGAAATATAGTAAAACTTTCTGTTCAAGACTGGAAAAGGCATGCTCACTATTGACACACATAGATATACCGATGCATAGATCCATTGACAATTACGTGTTGCCTGTACCTATCGGTGGCTGTATGGCTCAAGAGAATGCACAAGCGATGTGCTACGCAAGTATGGGGCAGGAAAACTGCACTGGTAAAGCTGCAAGATGTATTTTCAGAAAATTAAGGAAAAGAATGAAGAATGATAATCCACTATCGTATTTGGAGATGGAATGCATGAGAACCCGAGGTGTTATGCAACTCTGTGCTGCACATCACAATGTT…	MSSRYLIISIFVFGGLLLNHADVVDDCIKKYSKTFCSRLEKACSLLTHIDIPMHRSIDNYVLPVPIGGCMAQENAQAMCYASMGQENCTGKAARCIFRKLRKRMKNDNPLSYLEMECMRTRGVMQLCAAHHNVHLCTVWKNQCKNALKMALKTSAVKLVVETPNPGLSPELSLCVASQDIMLRCIAKMGQEACSKREEECKRKFGPPDEELPKPLYTLSSLVLSCLASST
ASIM_0001568901	.	A0A0M3K3Z8	GO:0008270^zinc ion binding'GO:0008270^zinc ion binding'GO:0008270^zinc ion binding'GO:0008270^zinc ion binding'GO:0008270^zinc ion binding'GO:0008270^zinc ion binding'GO:0008237^metallopeptidase activity'GO:0008237^metallopeptidase activity'GO:0008237^metallopeptidase activity'GO:0008237^metallopeptidase activity'GO:0008237^metallopeptidase activity'GO:0008237^metallopeptidase activity'GO:000650…	PF01433	GO:0006508^proteolysis'GO:0006508^proteolysis'GO:0006508^proteolysis'GO:0006508^proteolysis'GO:0006508^proteolysis'GO:0006508^proteolysis'GO:0006508^proteolysis'GO:0006508^proteolysis'GO:0006508^proteolysis'GO:0006508^proteolysis'GO:0006508^proteolysis'GO:0006508^proteolysis'GO:0006508^proteolysis'GO:0006508^proteolysis'GO:0006508^proteolysis'GO:0006508^proteolysis'GO:0006508^proteolysis'GO:00065…	ATGGTTTCCGTATCATGTCTCTACATTCTCGTCACTGCTTTTATTCTTCGGCGTGCCGTAGCTCACCAGGATGTGAGTAAATCAAAAACAGAAGTTGTGCCCACAGCTAAGGAACTCCGACTGCCAGAGACTTTATCACCGATTTCATATGATTTAACCATCCGAATCTACTTGAAAGGATTCGTGCAGATAGCGGCTAAGAAGGAATCGACATTCGACGCTGTTCTAAGAATCAAATTTCGCGTTAACCAAGCAACCGACAAAATTGTTTTGAATGCACTCAATCTCAATCTTAATGAAGACCCGAAAGCGTACAACTTAACGGGCTTGAATGAGGTGAAAACACCTGAGGTATCTCATAACAGAACATTACTGAACACAATTGTTACAGACCGAATC…	MVSVSCLYILVTAFILRRAVAHQDVSKSKTEVVPTAKELRLPETLSPISYDLTIRIYLKGFVQIAAKKESTFDAVLRIKFRVNQATDKIVLNALNLNLNEDPKAYNLTGLNEVKTPEVSHNRTLLNTIVTDRIKRLKDSCEHEMKLISFSDDANWVSTEFKETLKMSSYLVALTVSELDFVEGRTSGDTRVRIWARSEGINQTAYALSAGIKALEFFEQFYGIKYPLEKQGEVEMFDRHEDDDISDMVALPDFAAGAMENWGLITYREKLLLYDSTSYAPRQKMDVANVIAHELAHQFITALLDNTNKHTIDVIHVFDHACNFQWFGNLVTMKWWNDLWLNEGFASFMEYLGANAISDNNFEMNDFFAYDAIETALERDAYASSHPLFFEIEKAEDLVS…
ASIM_0001574901	.	A0A0M3K458	.	PF00188	.	ATGCTCGCAGCAATCGTACTCCTCGGATTTCTGCCTCTAATCGTGAATGCGCAGGAAAAATGTAAAGCATTGGAGATGAATGATAAAGTGCGTGAATTCATCACAGACCAGCACAATCAGTTGAGATCGAAATTTGCTTTGGGCAACGGTTATGAATCTAAACCTGCAAAGAATATGTATCAATTGAAGTATGACTGCCAGCTCGAAAATGAAGCCCAGAAACTAGCATTAACATGTGATTTGCTCCAATCATTGAATGGTGTCAACTATTTCCTTACTGCTGGTCCCGATGCTGACAACACAGAACCTGAACATATCTTTAAAAACTTGTTGAATTCATGGATCAGCTACATTGAGGACAACGAATACACCTTCTCCTTAACCACTTATCAGGGAAAT…	MLAAIVLLGFLPLIVNAQEKCKALEMNDKVREFITDQHNQLRSKFALGNGYESKPAKNMYQLKYDCQLENEAQKLALTCDLLQSLNGVNYFLTAGPDADNTEPEHIFKNLLNSWISYIEDNEYTFSLTTYQGNPNFPQMVWGSTTRLGCALNTNCTYYEMHADSVVCRYEQPGNVPGEVIYEAGDPCKQDSDCTTYPGSKCLADKGLCVKP
ASIM_0001584401	.	A0A0M3K4F3	GO:0016787^hydrolase activity'GO:0016787^hydrolase activity'GO:0016787^hydrolase activity'GO:0006629^lipid metabolic process'GO:0006629^lipid metabolic process'GO:0006629^lipid metabolic process	PF01764	GO:0006629^lipid metabolic process'GO:0006629^lipid metabolic process'GO:0006629^lipid metabolic process	ATGATCGCAAGCACAGTTACTCTTGCTATTGTGACAATATCGCTGGTTCCATACGTGAGCGCAAACCTCGAAACCAACTACAACGAAGAGGAAGCCAGATCGCTAGCCTATTTGTCTGGAGCGGCCTACTCGGGTGATCCGAAGAAATGTGTCAAGAATGTGCTTCCGTCTGATGAGAAGTGGGAAGTGGTTGAACGGATAGAAAAATATTGCGACATGATGTGGAATACGTGCTCTGCATATGTGATTCGATCCGATGTTGCGAAAAAGTTTATCGTCGTATATCGAGGCACCACAACCTCATCGCAGCTCTTCCTACAGGGCGCGGGGGCAATTTCCGGAAGGGCACAATTCTTAGCTGCTGGAAAGGTTCATCCATATTTCGTTAACGGTGTCAAT…	MIASTVTLAIVTISLVPYVSANLETNYNEEEARSLAYLSGAAYSGDPKKCVKNVLPSDEKWEVVERIEKYCDMMWNTCSAYVIRSDVAKKFIVVYRGTTTSSQLFLQGAGAISGRAQFLAAGKVHPYFVNGVNYLWDDVSKHLNETQYKSYPVMFTGHSLGGAMASIAAMKTVLKGLRSSDQVKLVSFGQPRVGGKDFVAKHTELVPYSFRVVHKHDMVPHIPPCTRDENFVAGSDGSKPCDTKSDGFYHHGVEIWYPEGMAPGSPYKECSGEPKNEDFNCSDQFVYSSVGNKIIADHASYFDRVVRFPNFPIINHQKYSIMKRAKPVHNAVSSQLPEYAIE
ASIM_0001617501	.	A0A0M3K5D4	.	.	.	ATGTTGAAGCAGGCACTGAAGATTACGAATGTTTGGACACCGAATTCTGTATCAACGGAATTTGCCAGTCTGGTGATCAGCAAAGAGTATGCACTCAGGACTACGAATGCGAAGAAAATGAGTTCTGTATCAATGGTATCTGCACGCAAGGAAACTCTGCCAGAAGATTCCGACGCTCCAGCAACGAAAGAACATGTGAGTGTTACCTATCAAGATATCGGTCAGAGACTGAGAAGGCCTCCTCAAACACTCACTTCCATCTGA	MLKQALKITNVWTPNSVSTEFASLVISKEYALRTTNAKKMSSVSMVSARKETLPEDSDAPATKEHVSVTYQDIGQRLRRPPQTLTSI
ASIM_0001626901	.	A0A0M3K5M8	GO:0016021^integral component of membrane'GO:0016021^integral component of membrane'GO:0016021^integral component of membrane'GO:0016021^integral component of membrane'GO:0016021^integral component of membrane'GO:0016021^integral component of membrane'GO:0016021^integral component of membrane'GO:0016021^integral component of membrane'GO:0004930^G-protein coupled receptor activity'GO:0004930^G-pro…	PF00001	GO:0004930^G-protein coupled receptor activity'GO:0004930^G-protein coupled receptor activity'GO:0004930^G-protein coupled receptor activity'GO:0004930^G-protein coupled receptor activity'GO:0004930^G-protein coupled receptor activity'GO:0004930^G-protein coupled receptor activity'GO:0004930^G-protein coupled receptor activity'GO:0004930^G-protein coupled receptor activity	ATGTCCGAGTGGCAATTCACGCACATCCGTGTCCAAGTGTCAACCACACGTCAAACATCGAACATACTCGCACTTTTGCTCTTACCCCTACTATGTGCTGTTGGTTTGTTGGGCAATTTGCTTGTCTGTATTGCTATTTATTTTGATCGTCGCCTACACAACGTCACCAATTACTTCCTGTTTTCACTTGCTCTCGCCGATCTCCTCGTTTGTAGTATTGTGATGCCGTTGGGTCTACTCGTCGAAGTACGACACGTGTGTTTACTGTACGTGTATTCGGATGTATTCCTGTGCACGGCAAGTATCGTGCACATGTCCATGATATCGCTCGATCGTTTTCTGGGCATATCGAAACCGCTCAAGATTCGTCATCAATCACCCACGATCACCACCATGAAA…	MSEWQFTHIRVQVSTTRQTSNILALLLLPLLCAVGLLGNLLVCIAIYFDRRLHNVTNYFLFSLALADLLVCSIVMPLGLLVEVRHVCLLYVYSDVFLCTASIVHMSMISLDRFLGISKPLKIRHQSPTITTMKIAFVWLITVLISCPIAVAALYDPTNILQDNTCAISNRYYMVYGSTFAFLIPFIVMVVTYVKTTTLLNKQASQLSQRVSARSNGLRRTLIHRKLATSHAAPYAYYLTNHLFTHSMPK
ASIM_0001628601	.	A0A0M3K5P5	.	PF00059	.	AAGTGTCCTGCAAATTGGTCACGTTTCCGAAATCAGTGCTACATCGCCAGAACGGGAGGCTTCACACACCACCACTCAGAAATAATCTGTGCAGCTCTGCGAGGTCGACTCGTTTGGTTCAATCGACGAAACCGACAGTCGTTCCTTGATGAAATCAGATTTGTTGACGGTCTCGCATTGGCAGCCGGTGCAAAGCTCTATTGGATTGGACTGAACAAAGTTGGTCAAAACTGGATCTGGACCAACGGAAAGGTGGCAACACTAACCAATTGGAGAGGCAGTGAACCGGACGGATGTTGCTCATCAAATGTGACGTGTGCTACTGCTGGTTATCGAGGTGCGAGAGGTTTATGGGATGACACAGGATGTCAGCGAGCATGGTCAACTGATCATGGATTC…	KCPANWSRFRNQCYIARTGGFTHHHSEIICAALRGRLVWFNRRNRQSFLDEIRFVDGLALAAGAKLYWIGLNKVGQNWIWTNGKVATLTNWRGSEPDGCCSSNVTCATAGYRGARGLWDDTGCQRAWSTDHGFVCKRPTRP
ASIM_0001637301	.	A0A0M3K5Y2	GO:0016021^integral component of membrane'GO:0016021^integral component of membrane'GO:0016021^integral component of membrane'GO:0016021^integral component of membrane'GO:0016021^integral component of membrane'GO:0016021^integral component of membrane'GO:0016021^integral component of membrane'GO:0016021^integral component of membrane'GO:0004930^G-protein coupled receptor activity'GO:0004930^G-pro…	PF00001	GO:0004930^G-protein coupled receptor activity'GO:0004930^G-protein coupled receptor activity'GO:0004930^G-protein coupled receptor activity'GO:0004930^G-protein coupled receptor activity'GO:0004930^G-protein coupled receptor activity'GO:0004930^G-protein coupled receptor activity'GO:0004930^G-protein coupled receptor activity'GO:0004930^G-protein coupled receptor activity	ATGAGACTCTTGCCAGCAGAGTCCCGTCATTTGTTTTATGAGAGCAATGCATCGGACGGAATTGATTATCAGAACGCCCATGTGATCGCATTCATGACACTCGCCCATTATGGAGCGATGGCTGTAACTGGATTCACAGCTGTGTTCACGATATTCGCAAATATGCTTACCATTTTTCTGGTCATTCGACATCGCCAATTGCATAGTTCAGTCTCGAATTTGTACGTTCTCAACTTGAGTTTCGCTGACCTATTAATTGGTCTCATCGTTATAGTCATTATGGCCGTTCATCTCTTCGTAATTAGGAATTTTCGTTACTTAATATCTCAATTATTCAGAGTTGATTATTTTTTTGCTTGCACGTGGCTCTGTGACGTTTGGCAACTTTGTGATATTATT…	MRLLPAESRHLFYESNASDGIDYQNAHVIAFMTLAHYGAMAVTGFTAVFTIFANMLTIFLVIRHRQLHSSVSNLYVLNLSFADLLIGLIVIVIMAVHLFVIRNFRYLISQLFRVDYFFACTWLCDVWQLCDIILSTTSLYSVCAIALDRLWNLEKPLRVFKRNRRIAKRLIFSIWVIPMTAWTTVYFTMTKHVNKNDAMRRLSERIVRIQQINSTGYYTIWSNKYIVPIVAVPLLYIPAITLIAMFIRISLVVRNHLKFLREHSTKSMKSIGSPPTDMALPSASNSMCRSHEGTPLRTPELIRKFTDSNLNNTVTSGYGTPNTRTPRSPSSRVPKFEWNLAPLSEEISSGRDRSHSEQIQLHNEQIDQLQQHDTSGRSLANLETGSVANGMHRHLRRLS…
ASIM_0001644401	.	A0A0M3K653	GO:0016021^integral component of membrane	.	GO:0016021^integral component of membrane	ATGTCAATTAAGATCGCTGCACGTATGGTTTCACTGGCGTGTATCGGTGTAGCGGTGTGCAACGTAATACTCGCAACGACACGAGGCAGTGCTATTGCGGTCTATTCGTGGACATCGTTCGCATTTGCAATGGCCATATTTGGTTGTCTTGTTTACGGGGTTTTCAAAGAGAAACGTGATTTTATCCTGCCGTACCTTATTTTTCAGGTGGTCGCGATTCTGTTGACCGTTTTATCGACAGTCGTGTTCATAGTTGGACTTGCGATATCAAGCAAAATGCTGCCCGAATTGGCTGAAGAGATGGCTGGAATTGATACTAATATCAGCACAAATCCAAACGCTATCAGCGATCTTCAAGCATTCACGATACTCATTGTGTTGTTACAATGCACGACGCTG…	MSIKIAARMVSLACIGVAVCNVILATTRGSAIAVYSWTSFAFAMAIFGCLVYGVFKEKRDFILPYLIFQVVAILLTVLSTVVFIVGLAISSKMLPELAEEMAGIDTNISTNPNAISDLQAFTILIVLLQCTTLLMEVWSLDIVYRFREFLKDRENSFTFNLESVFQTPHTIYGASVDELEVVNDLDGFK
ASIM_0001644501	.	A0A0M3K654	GO:0016021^integral component of membrane'GO:0016021^integral component of membrane'GO:0022857^transmembrane transporter activity'GO:0022857^transmembrane transporter activity'GO:0055085^transmembrane transport'GO:0055085^transmembrane transport	PF00083	GO:0016021^integral component of membrane'GO:0016021^integral component of membrane	CATATTTGGGTCACTGTACGAAGGTGATATCGTCTGTCCGCACACCAATCTCCCACAACATCTGCAAACAATTCAAGCGATTGGATCAGCTGTTGGTGCGTTGCTTGCAGGGCATATCGCCGATTATTACGGCAGGAAATGGGTGACGTATTCGGGTGCTGTGCAAATGACTGTTTTCGGTTTCATGGGAGCACTGTCAGTGAATTGGCAGATGTTAGCGTTTGCGATGTTGGGTATGGGATTTTCGTATGGTGTTTTGATAGATGCGAGCATGACGCTGGCTTGTGAAACGGTTGGCAGGCGATATCGCATCGTGCAAACTCTCGCTTTTCAGTGGTCACTCGCCTTACAAGTATCATCTTTGTGTGCGTATTTGACGGGTGAATGGCGACGTTATTT…	LYEGDIVCPHTNLPQHLQTIQAIGSAVGALLAGHIADYYGRKWVTYSGAVQMTVFGFMGALSVNWQMLAFAMLGMGFSYGVLIDASMTLACETVGRRYRIVQTLAFQWSLALQVSSLCAYLTGEWRRYLLVMNASSLPVLALMLFWLESPRWLIQKKRYTEAAFNINRISYYNRSQETFSPNDLVHIKVHDGDRRMFLSIGALISTPNLTAYSFVMFMSALTVEMCVAVILFDVQAKLYPTVIRAMAVGVFGVVERIGGGLAPQLITVNHLVWSQAAVTVTTVVVFISLLSGYMILPETRNASMPDLIESASEKSCSTTNKTHSEQHSMKTFVK
ASIM_0001649301	LD16921p (inferred by orthology to a D. melanogaster protein) [Source:UniProtKB;Acc:Q7JR52]	A0A0M3K6A2	.	.	.	ATGAGTGGGTCATGTGATATAATCAAGCAAAAAAACGCTTCACTTTCAGCTGAAAATCATTCACTGAAACGAATCAAATCTGAGTCATTCGCCGCAAATGTTACCAGCCAACAACAGTCAAGGTCACCGTATGACCCCAGCTCCGTCCCAGCTCCACCTTCTGGATCATGGATTCAATCACCGAGCGGAGCGTTACCGTCCGTCTTGAGTCCCTATGGGCCATCAACGTCAACAAGCCCTCAATTAGCGCAAACAGCATCTCAACAGCAACACCAGCAGCGGTGCGGACCGCCATCGGCACCGTCCAAATACGGTGGACCAGGTACACCGGCAACCCCCAGTAATGCACAGAATCCGCCATCGATTGGTCCAGCGATTGGCACGAGTCCCGGAAGCACT…	MSGSCDIIKQKNASLSAENHSLKRIKSESFAANVTSQQQSRSPYDPSSVPAPPSGSWIQSPSGALPSVLSPYGPSTSTSPQLAQTASQQQHQQRCGPPSAPSKYGGPGTPATPSNAQNPPSIGPAIGTSPGSTGNALQTSVQQQGSVEAVSVSGETFDGSAPYTPASVGSLSGSAHLNNVSSSVTSTGTCENSATTATPQTTGSAATTNNCLNELSSSLNIGQIDDFFDDLIFSDAKMSSAAEMQKYLNEDFLAGSGLAEINAALKCESDVSRTITDAQDWNDVAQVIAEQS
ASIM_0001653301	.	A0A0M3K6E2	GO:0004568^chitinase activity'GO:0004568^chitinase activity'GO:0004568^chitinase activity'GO:0004568^chitinase activity'GO:0006032^chitin catabolic process'GO:0006032^chitin catabolic process'GO:0006032^chitin catabolic process'GO:0006032^chitin catabolic process'GO:0016998^cell wall macromolecule catabolic process'GO:0016998^cell wall macromolecule catabolic process'GO:0016998^cell wall macromol…	PF00182	GO:0004568^chitinase activity'GO:0004568^chitinase activity'GO:0004568^chitinase activity'GO:0004568^chitinase activity'GO:0004568^chitinase activity'GO:0004568^chitinase activity'GO:0004568^chitinase activity'GO:0004568^chitinase activity	ATGCGCGCTCGAGGTGTAGTCATTATCGTTGCGTTACTTTCTCAACTATCTCATATCGATGCTGGGAAACCGAATTGTCCAGATGTGAGAAAATATGGCTCGGGACCACCGCAGAGTTGTACACCACCGAGCGATCCAAACAACAAAAGTCCTTCAAAACTTGAGGAATGGTTTACCAAAGAAATGTTTGAAGATCTCTTCCCGTATGCGAACATCGGATGGGGTCCCAATAAGTGCTGGCCATATTCGTATGAAGCGTTCGTGATAGCGGCACGCTATTTCCCTAGGTTTGGAACGTCGTCACCAAATTCAGTTTATACACCTGAAGAGAACACTCGACGCGATGTGGCTGCTTTCTTTGCACATGCAATACAAGAGACTGGCGCTAATGATGCATCA…	MRARGVVIIVALLSQLSHIDAGKPNCPDVRKYGSGPPQSCTPPSDPNNKSPSKLEEWFTKEMFEDLFPYANIGWGPNKCWPYSYEAFVIAARYFPRFGTSSPNSVYTPEENTRRDVAAFFAHAIQETGANDASVYTGRSKEEADDCFYRGGLYNWFEGGPVSGFLDSASPGSKPEDGKKCNAAGRLGIRQSQSLNVHLIQLDEARTHAGVPSYSSYCVQSPQIDYFFSCDGSDKTADGFYTDCYFGRGAIQISYNYNYGQFGQWLRANGIDVDLLAEPNLVMTKMDPPLALLASLWFYMTPQPPKPAMHDIVLGDWTAGSVNEAAGYSGPIFGPTSLIINNECNGEDEGEPGGPGESRRIKAFKWFCKYFNVPAGKDEELTCKSMPQKLDQIQHNLSYQ…
ASIM_0001653601	.	A0A0M3K6E5	GO:0016021^integral component of membrane'GO:0016021^integral component of membrane'GO:0004930^G-protein coupled receptor activity'GO:0004930^G-protein coupled receptor activity'GO:0007186^G-protein coupled receptor signaling pathway'GO:0007186^G-protein coupled receptor signaling pathway	PF00001	GO:0004930^G-protein coupled receptor activity'GO:0004930^G-protein coupled receptor activity	ATGAATGATTCTGGCGATACAATAGGCATTCATAACAGCACTCATCCGGCTGAATGGTCCAAGAGCACAGTTTCCACCTTGCTAAGGCACCCTAGTTGCTATATTATTGATACGGATTATCTGGTCGAACGATTCTGGTTAGTGACTGTGCTCGGCTCAACATTATCAACGATCAGTATTGTTGAGAATATATTTCTGTTCGCGGTGTTTGTATCGAGTCGACAGCATCGTAACAGTTGCTCGTTGTATTTGATGTTGCTGGCGTTGTCGGATACCTTCATCAGTGGAACGTATATTCTGATTATGTCCGTTAAAGTGTTGTATCAGTTCACCGAAAGCGTCTATTTGAAACGAATGTGGGTGGTATATTTGGTGCCAATGATGACCATGTCCCATATC…	MNDSGDTIGIHNSTHPAEWSKSTVSTLLRHPSCYIIDTDYLVERFWLVTVLGSTLSTISIVENIFLFAVFVSSRQHRNSCSLYLMLLALSDTFISGTYILIMSVKVLYQFTESVYLKRMWVVYLVPMMTMSHITITTSSFLIVFATVERFCVTVSHHCVEFLQNNRKLIAFFAVVIGVFTKGTLLLEIVPVYDPDCADTLNEYHLEVTPLVIHNRHYKLWRFWFRNIVTILFPFFTLMYLNARIVNELRKNVYLGTQSSSTHNHANKAVSAKQRKARVRAATRTMVLVVCTYLLANMLNVIITIWEHTDATSLFTSFLDFYIISVDAVSLLTIFACASRLPIYASCQTLFRREMCNFAMQIFTRKRPSESTALLDHNLNRMGS
ASIM_0001653901	.	A0A0M3K6E8	GO:0016021^integral component of membrane	.	GO:0016021^integral component of membrane	ATGTCAATTTCTGCAACTCCAACCCAAATTCTGGCCATCTACAGTGGTATGGCCGGTTTTGCCTACATTGAAACGGATCAGTTCCGTAAAGCTGTCCCATTGCTATTCGTTTTGCCTTTCCTTGTCCTGTCGGCACTCACGTTGACTCTATCGATGAAAAGCCGGCAGAAATTCTTCACTGCAGCTTCGTTCCTTGTTTCTGCGTGTGCTCTATACGTGTTCACTTTAAACCGTCGTGAGTTGGCTCTGGTTTGCTTGATGGGCTCCATCTCGCACATACTCTACGTAATGTCGTTCTTGCCTCATGTGCGACGAGTATGGATGAGTCTGGGTGTTGTGCTTGGCGTATACCTTACGGCAATCCTTTATCACTGTTTTGCCGATCTATACGTCTCGATT…	MSISATPTQILAIYSGMAGFAYIETDQFRKAVPLLFVLPFLVLSALTLTLSMKSRQKFFTAASFLVSACALYVFTLNRRELALVCLMGSISHILYVMSFLPHVRRVWMSLGVVLGVYLTAILYHCFADLYVSIPTLVFASSLLLCVASSSVLAAGSVWYYESRGSHSVQAAALRFLGMLACLACSSVLILNQFGARFDRSNYMLTILHYVSQGLLFLANEETF
ASIM_0001655401	.	A0A0M3K6G3	.	.	.	ATGGCAATGTCAAATCCTCAACTACTCCTCATCTGCTTCTCGGTGCTGCTCTTAGCGATCGCTTCAATTTCAGCGCAATGTCCCAACGGCGGGGCATTAGTAGCAGAGGGTTGCACGGTTGCTACACAATGCGTTCCATATACATCACTGAAGGTGGCCTGCTTGAATGGATACTGTTGTACGGTCACAAGTCCATCGTCAACGTGCAGTAATGGTGGTCAACTGGTGGCTGAAGGATGTTCGAATGCTGCGCAATGTACTCCTTATACGAGTCAACCGGTTGAGTGTCTATCCGGATTATGCTGTACAGCTTCAACACCATCAACGTGCAGTAATGGTGGCCAGTTGGTAGCTAGAGGTTGCTCTAATGCTGCCCAATGTACTGCTTATACGAGTCAA…	MAMSNPQLLLICFSVLLLAIASISAQCPNGGALVAEGCTVATQCVPYTSLKVACLNGYCCTVTSPSSTCSNGGQLVAEGCSNAAQCTPYTSQPVECLSGLCCTASTPSTCSNGGQLVARGCSNAAQCTAYTSQPVECLSGLCCTVKTPSTCSNGGQLVAKGCSNAAQCTAYTSQPVECLSGLCCTTSSASTCSNGGQLVARGCSNAAQCTAYTSKPVQCLSGLCCTTNSTSGKCTNGGTLVATGCTNAAQCTSYTSQPVECLSGSCCTVKTPSTCSNGGQLVAEGCSNAAQCTPYTSKPVQCLSGLCCTTDSSSGKCTNGGALVARGCTNSAQCTAYTSQPVECLSGLCCTASTPSTCSXCPDCAVQLHRLVVMVVNWWQEAALMLHNVLVTRANRFSA…
ASIM_0001671301	.	A0A0M3K6X2	GO:0004190^aspartic-type endopeptidase activity'GO:0004190^aspartic-type endopeptidase activity'GO:0004190^aspartic-type endopeptidase activity'GO:0004190^aspartic-type endopeptidase activity'GO:0004190^aspartic-type endopeptidase activity'GO:0004190^aspartic-type endopeptidase activity'GO:0004190^aspartic-type endopeptidase activity'GO:0004190^aspartic-type endopeptidase activity'GO:0004190^aspa…	PF00026	GO:0004190^aspartic-type endopeptidase activity'GO:0004190^aspartic-type endopeptidase activity'GO:0004190^aspartic-type endopeptidase activity'GO:0004190^aspartic-type endopeptidase activity'GO:0004190^aspartic-type endopeptidase activity'GO:0004190^aspartic-type endopeptidase activity'GO:0004190^aspartic-type endopeptidase activity'GO:0004190^aspartic-type endopeptidase activity'GO:0004190^aspa…	ATGGAGGGTCGTGATAAAGTCGGAAGCCTCAACCTGGAGCAAAACTTGACATCTGGAGAGGTCATAAGCAAGCCTTTAATAGGGTTACCGTTTTATGCATATCTGGTGAACGTTACCATTGGCATGCCACCACAGAATTTCTTGGTACAACTTGACACGGGTTCGTCAAATTTATGGGTTCCATGCTCGACATGCCCGTATTCGAACGTACATTGCTCTGTTCATAATCAGTTCAACTGCACTGCTTCATACACCTGCAAAAATACGCGATCCCCATTTCGTCTCATCTATGGAACGGGTGCTGTGCGTGGTCATGTCCTCAACGATACTGTCTGTGTTGGTAACCTTCCACAAGAGCGATTATGCACGAATGCCTTGCAAGGTTTTTCGTGTATCGAG…	MEGRDKVGSLNLEQNLTSGEVISKPLIGLPFYAYLVNVTIGMPPQNFLVQLDTGSSNLWVPCSTCPYSNVHCSVHNQFNCTASYTCKNTRSPFRLIYGTGAVRGHVLNDTVCVGNLPQERLCTNALQGFSCIEQGPGDEFIALPFDGVLGMGLDPLAQNNISQVWSQVFAWPDCPQAIFSFWINQNASSAGNDELILCGIDDTLYEGQIHWAEVEDSRYWMVRIKEVDFGDHRLDHQTIAIVDTGTSHILMPKMQFQKVLQLIGNVTQDEHGMFTVNCSRLLSLPTLHIVFTDFAFDLAAVHYIRRIPNGQCQLRIGQQNGSFWNLGDTFLQTHYTIFDIGNKRVGFALPVK
ASIM_0001685701	.	A0A0M3K7B6	GO:0046983^protein dimerization activity'GO:0046983^protein dimerization activity'GO:0046983^protein dimerization activity	.	GO:0046983^protein dimerization activity'GO:0046983^protein dimerization activity'GO:0046983^protein dimerization activity	ATGTCCACCACATCCAGTCCATCGTCTAGCACTTCCGCGTCCAATTCGGAGTGCAGTGATCCACCTTCCTCTCGACGACGACGCATTGCCAAAATGTCACAAGAGCGCCGAGAACGTAAGGCGACACTCGCCAAATTGCAAAGGATCGTGCCGTATGCCCACGAAGGTTTATCTCAGCTTGAACTTCTTCAAAGAATCATCGATTATATTGCAGATCTTCAGGTAATCATTTTATTGGTCCTTTATCACCTCTATAAGATTGTGAAGATTTTTTGGAGATACCTATTTCTAGAATAG	MSTTSSPSSSTSASNSECSDPPSSRRRRIAKMSQERRERKATLAKLQRIVPYAHEGLSQLELLQRIIDYIADLQVIILLVLYHLYKIVKIFWRYLFLE
ASIM_0001691301	.	A0A0M3K7H2	GO:0003993^acid phosphatase activity'GO:0003993^acid phosphatase activity'GO:0003993^acid phosphatase activity	PF00328	GO:0003993^acid phosphatase activity'GO:0003993^acid phosphatase activity'GO:0003993^acid phosphatase activity	ATGGAAAATTTCCATTCGTTTCGATCAAAATGTCGTGAAAATCAACGAAATCGAGTCTGGTTTGTTAAGGTATGGCGCCATGGTGATCGCGCACCAGAGCAAACTTATCCAACTGATAAGCATCAGGAGAATGCATGGCCCAATGGATTCGGTGAATTGACCGAGATTGGTATGAGACAGCAGTATTCTTTGGGCCGTCTTATTCGAGAGCGATACATCGACAGTGTACAGCATCCATTGTTATCTCCAACTTATGAAGCAGAAGAAATATATGTTCGTAGTACAGACGTTAATCGAACTTTGGTGAGTGCGATGGCTAATCTGGCTGGAATGTACCCTAACGGTATTATCGGAGAAGACTATCCAGATGCGGCAAAAGGTGACTGGCCAGCTCACTGG…	MENFHSFRSKCRENQRNRVWFVKVWRHGDRAPEQTYPTDKHQENAWPNGFGELTEIGMRQQYSLGRLIRERYIDSVQHPLLSPTYEAEEIYVRSTDVNRTLVSAMANLAGMYPNGIIGEDYPDAAKGDWPAHWTPIPVHTVKYETDHIGNAFAKCERASQLGKQIRSSKLFQKYATDNEVSGDCLIYCRFLGMNRCKHSIAGYRTSSRLQKQYNLSQPEWLTDEVAAKILNLTEVSYKSVYGLLEPRVPEMIKLRGGSLLKAIVEKMNEKIRCAAADHQVDPSCDWMRPLKYYAYSAHDTTVSALLATLGNEEEVLKGKMPKYTASVAIELWMTDTGPAVKILFRCAYRLKFHPITSLTPGCPTDSEFCPISRFEKRSKEFMPVDIVAECKPKS
ASIM_0001710601	.	A0A0M3K815	.	.	.	ATGGCCATGATTCCAACAGTGTCGATCATCGTTCTCATCGCACTCGGCACATTATCCTCAGCAGAGGAAAATGCACTCCGTTCCAAACGACAATCATGCTCTTGTCTACAGCACGCATGCCAATGCGCACAAGTGACAACGATCTTCCAAATGTCATGTTCGTGTCCACAAGTTATCATACCATGTTCATGCTCTACCACTCCAAGTGGCTCAATACCATCAATACCGAGTGTACCATCAACAGGAATACCATCAGTGCCGTCAACAGGAATACCATCAGTGCCGTCCATACGTATAATAGGCAGTTGTCACTCAAACTGCAACGATATTTGTCAGCGACAATGCGTCGTCGGGCAATGTGTTCCAGTTTGTTGGAATGCTTGCAGAAAAGCTTGTTGA	MAMIPTVSIIVLIALGTLSSAEENALRSKRQSCSCLQHACQCAQVTTIFQMSCSCPQVIIPCSCSTTPSGSIPSIPSVPSTGIPSVPSTGIPSVPSIRIIGSCHSNCNDICQRQCVVGQCVPVCWNACRKAC
ASIM_0001716701	.	A0A0M3K876	GO:0016021^integral component of membrane	.	GO:0016021^integral component of membrane	ATGTACCGTACGGTGATACTCTTATTCACGTTCTGTCGATCGTCGCAAGCGTTGCGATGTTGGTATTGTGATGGTGATCGGATGACGAAACGTGGTGGCCAAGAGGAAGTGGCAGCCTGGATGACACCGTCGAATAGATGCTGCGTACCGAGAATTGTAGAATGTCCGTACACGTCCGCGTATTGTTTGTGGGCATTTGTGGATGGTTTGACGAAATTTTGGATTTCCGGCTGTAACGCAGACGAATTTGTCGGATGTGACGCACATCCAATGCCGTATAATGCCACTCTTGAACGTTGCCAATGCCAGACGGATTTGTGCAATCCCATTCGACGTATACCGAATTGCTTAGCAACACCTCGAAACGCATATCGACTTACAACCGAACAAATTTCAGTT…	MYRTVILLFTFCRSSQALRCWYCDGDRMTKRGGQEEVAAWMTPSNRCCVPRIVECPYTSAYCLWAFVDGLTKFWISGCNADEFVGCDAHPMPYNATLERCQCQTDLCNPIRRIPNCLATPRNAYRLTTEQISVDDIDSESDDEDITDYANVNSDENDENINSVDTITILDKNEIKTAGSSNGGNRLFKTLRLSTGGFSALFACNLYNLFILLLLRLNEHFVLM
ASIM_0001751801	.	A0A0M3K976	GO:0004190^aspartic-type endopeptidase activity'GO:0004190^aspartic-type endopeptidase activity'GO:0004190^aspartic-type endopeptidase activity'GO:0004190^aspartic-type endopeptidase activity'GO:0004190^aspartic-type endopeptidase activity'GO:0004190^aspartic-type endopeptidase activity'GO:0004190^aspartic-type endopeptidase activity'GO:0004190^aspartic-type endopeptidase activity'GO:0004190^aspa…	PF00026	GO:0004190^aspartic-type endopeptidase activity'GO:0004190^aspartic-type endopeptidase activity'GO:0004190^aspartic-type endopeptidase activity'GO:0004190^aspartic-type endopeptidase activity'GO:0004190^aspartic-type endopeptidase activity'GO:0004190^aspartic-type endopeptidase activity'GO:0004190^aspartic-type endopeptidase activity'GO:0004190^aspartic-type endopeptidase activity'GO:0004190^aspa…	CGATTTATTCCACTGAACAGGTTTCCGCTGAGAAGAAAACGTGATATTCGAGTTCTACGCAGTACTGACTACAAAACCAAAGTAATCGCTGAATATGTACGACAAAAGTATAGCCACTGCAAGGCAGAGAAGACAGAGCTGTCGAAAGGATTCTCGATAACACTCAGTAATTATGGAGATACACAATATGCTGGACCGATCACGATTGGTACCCCGCCACAGAAATTTCAGGTACTATTCGATACAGGCTCGTCGAATTTATGGGTACCATGCTCGGACTGTTCAATATTCGACAGTGCATGCCAGAATCACGCTCAATTCAGTTGTTTCTTCTCGTTCACATGCATGCCTTCGTTCAAGCATTTTCATATTGATTACGGTAACGGTTCAGTTGGTGGT…	LNRFPLRRKRDIRVLRSTDYKTKVIAEYVRQKYSHCKAEKTELSKGFSITLSNYGDTQYAGPITIGTPPQKFQVLFDTGSSNLWVPCSDCSIFDSACQNHAQFSCFFSFTCMPSFKHFHIDYGNGSVGGHVVHDRVCFGDKPTPGYCTNPFQGFACATHEPGDTFTDAPFDGVLGMAWDSISVNSIAQPMHQIFRKESCKQKLFAFWLNMNEDSEYGGELTLCGIDETRYKGDLTWVPLIAETYWQIRMDEARVGNQAISGSVAGVVDTGTSLIVGPTESVNKIIKALGATQDDDQIMVDCDRTGSLPNITFVLAGKQFKLTPYDYLFQFEDGSCVLGIQSGDVPPPMGPFWVLGDVFLGKYYSVFDHQNRRVGFATAV
ASIM_0001764901	.	A0A0M3K9K5	.	.	.	ATGTCCGGTGAAGAGGAATATCTGCATGTGGATCAAGTTATATCTGAGAGTGGATCATACAGGACCGGAATATGTAAATCTTCGGAAACTATTGTTGTTGGTTTTCGATCGAATGCACCTGACGATATTGGATTTCGTTCATCTTATCTAACTGATCATCCTCACCATCATCACTGTTGTTCTCATGGTGACACTCAGATACAGGAACTGTTAGATTCGGTCTCTGAATTTAGCCATTCCGGTCGTCAATCGCCATTTCATCACGGCGAACCATATCCAGTACCAATATCATTCGGTCATACCGATGAACATCCACACCCGATTCCACATCCACCAAGCGATGGATACGGAGGTGACGCTGGCAAGGTGATGCCACCACAAGGACCAGCCGGTAGTGGC…	MSGEEEYLHVDQVISESGSYRTGICKSSETIVVGFRSNAPDDIGFRSSYLTDHPHHHHCCSHGDTQIQELLDSVSEFSHSGRQSPFHHGEPYPVPISFGHTDEHPHPIPHPPSDGYGGDAGKVMPPQGPAGSGDPYGGAGGSAGAQGPAAKPTTPERPEFGPDGVRILYYSGS
ASIM_0001769701	Calcitonin receptor-like protein 1 (inferred by orthology to a C. elegans protein) [Source:UniProtKB;Acc:Q09460]	A0A0M3K9Q2	GO:0016021^integral component of membrane'GO:0016021^integral component of membrane'GO:0016021^integral component of membrane'GO:0016021^integral component of membrane'GO:0016021^integral component of membrane'GO:0016021^integral component of membrane'GO:0016021^integral component of membrane'GO:0016020^membrane'GO:0016020^membrane'GO:0016020^membrane'GO:0016020^membrane'GO:0016020^membrane'GO:00…	PF00002	GO:0004888^transmembrane signaling receptor activity'GO:0004888^transmembrane signaling receptor activity'GO:0004888^transmembrane signaling receptor activity'GO:0004888^transmembrane signaling receptor activity'GO:0004888^transmembrane signaling receptor activity'GO:0004888^transmembrane signaling receptor activity'GO:0004888^transmembrane signaling receptor activity	ATTTCGATAAGTATTTATGCGTGTTTAGAAAACATCTCGAAATGGTGTCACAGTTCGGGTCGCTGGATGGGTCGAACAGAAGGCGACTTCTCCAGAGCGCATGGTTGGACAAACTTCACAATGTGCTTCACGCAAGAGGTTATCGATATGATGACAAAGCTCACTAATGGCTCTCTCGGGGTAGTGCATCATCTATCATTACTTCGCAATCTTCGATTAACTCTGTTTCACAACACGTTACCACTCTTCATCTCTGCGATAAGCGCTGAGGGAATTTCACATTTTGATGCCATATTTCATCGTATCCATCCAAATCCTCAGCCATTTGGCAATTTCATCTTTGCAGCGTTTCATTTCTCGAAGAATTTCAGACGATTGCGAGTATTCCGCAATTTGTTG…	MGRTEGDFSRAHGWTNFTMCFTQEVIDMMTKLTNGSLGVVHHLSLLRNLRLTLFHNTLPLFISAISAEGISHFDAIFHRIHPNPQPFGNFIFAAFHFSKNFRRLRVFRNLLHLQLMIAILMVVIIRLVLYIDLIFTDRLGPAHTHPDGKTINTMVFVCEMMFFLLEYFKTVAFGWMFLEGFYLHNQLVFTVFNSEPRLSPYLIAGYGFPLAHTFIWLGVVVYKKQGKIERCLGSYYLEPEFWILDGPRMFELVLNLFFICNVIRVLWTKVRDTHNTSEMDRMKKSVKAALMLIPLLGIPNIMQTIPFSPTRENIMVGVAISS
ASIM_0001784101	.	A0A0M3KA45	.	.	.	ATGCAGCATGTTTGTGAGACGTGTCTCCTAGATGGAGACTCTACAAATGCAGCCAGACGATATACGCCGAAATGCGGACAACGATGCCGTGACGAGCGTTTGTCCTCTGAAGACGATCGACTTCTCGCGATGAATGGTGACGGTCCACCAAATGAGAGTTCCTCAGCAGATGAGGAAGGTGATGAGAACGATCAGGATGGCGTTTGTTACCCGTGCGATTCCGGTGCACGTGTATATCGGAATGGTGTGCGTAAAAGCTCAAGTGCTCATGCAAAACTTAGTTGTGGTATCTCCTCGAAGAAGCGTTCCATGCCAAAGTCTCGTCAGAAACCGAAGAATAGCTTTTCAGACAAGGATGAGAAGTCGCCCGAAGAGGACGATTCAGAAGAAAGCGACAGT…	MQHVCETCLLDGDSTNAARRYTPKCGQRCRDERLSSEDDRLLAMNGDGPPNESSSADEEGDENDQDGVCYPCDSGARVYRNGVRKSSSAHAKLSCGISSKKRSMPKSRQKPKNSFSDKDEKSPEEDDSEESDSDAEFAVHACLRSLIKSRSAFSFKNHDAVLKSPAEAGIDPLIASFKGQLSPPDGVVLIWLEVCLLLQFMIAKITEKHILLFVWGALKAINPLAACFDLSKMVISRADSFHEELEPPVANFAGELFERWPPPSNRQKRLRPQQLGLKVVATDGNETGTEITELDDPEAGLALDDKELSASDLSDDSMLGGERLKPSQSLGQCWSAPANIIIRQRSQVTGGNETGNVDCPSPESPLNYCWSAPEFLDDTDEEDADVDRVHGEMKATLKG…
ASIM_0001786501	Estradiol 17-beta-dehydrogenase 8 (inferred by orthology to a human protein) [Source:UniProtKB;Acc:Q92506]	A0A0M3KA69	GO:0016491^oxidoreductase activity'GO:0016491^oxidoreductase activity'GO:0016491^oxidoreductase activity'GO:0016491^oxidoreductase activity'GO:0016491^oxidoreductase activity'GO:0016491^oxidoreductase activity'GO:0016491^oxidoreductase activity'GO:0016491^oxidoreductase activity'GO:0016491^oxidoreductase activity'GO:0016491^oxidoreductase activity'GO:0016491^oxidoreductase activity'GO:0016491^oxi…	PF13561	GO:0016491^oxidoreductase activity'GO:0016491^oxidoreductase activity'GO:0016491^oxidoreductase activity'GO:0016491^oxidoreductase activity'GO:0016491^oxidoreductase activity'GO:0016491^oxidoreductase activity'GO:0016491^oxidoreductase activity'GO:0016491^oxidoreductase activity'GO:0016491^oxidoreductase activity'GO:0016491^oxidoreductase activity'GO:0016491^oxidoreductase activity'GO:0016491^oxi…	GGCGGCAGTGGTATTGGACGAGCCATTTGCGACGGACTTGCTCAACACGGCGCTAAACTGATTGTTGTCGATAAGTTCCCTAAAAAAGCCGAAGAAGTGTGTAAATCACTACCAGCTCATGATGGAGCAAAACATATGGCATTTGGATGTGATGTTGCAAGTGGTAAAGAAGTGAAATTACTGGCTGATTTTGCAATGAAGCAATACAATAGTGTGCCAGATATAGTTGTGAATTGCGCTGGTATAATTCGCGATGCACCTCTGCTCGACATGACTGAACAGCAATTCGATGAAGTTGTTGCTGTGAATCTCAAAGGAGTGTATTTGGTTACTCAAGCTTTTGCACGACTTGCGTTCCAGCGCAAAATCGCTCAATCAATCATCAATATTTCTTCAATT…	LIVVDKFPKKAEEVCKSLPAHDGAKHMAFGCDVASGKEVKLLADFAMKQYNSVPDIVVNCAGIIRDAPLLDMTEQQFDEVVAVNLKGVYLVTQAFARLAFQRKIAQSIINISSILGKMGAAERANYASTKSAVIGFTKSAASAWARDGIRVNAVLPGYVGTPLTDAIEAKLLKAACDRIPMGRMGLPEEIANAVVFLASDWSTYVTGTAVEVTGGLGM
ASIM_0001787701	.	A0A0M3KA81	.	PF01549	.	ATGCACGCCATGACGATCGTTCCACTTCTCCTTGTGGCCGCGGCTGTATATGTGGCATCCGATGATGAATGCAAGGACACTGCTAAAAGTTGTCGTACTGTCAAGAAGAATGGTAAATGTGAATTGGAAGCAGCGAAACGAGTTTGTAGATCCACGTGTGGTCATTGTGACACGCCAGCTCCGGAACCAAAGGCAGATACCGAAGATTGCGCCGATACCTGGGCAGATTGTGAAATGGATTTGTACGTTTGTGGCAGCCAGAAATCGGCGTTGAGCTCATGCAAAAAGACCTGCGAAACTTGCGATTCGAAATAG	MHAMTIVPLLLVAAAVYVASDDECKDTAKSCRTVKKNGKCELEAAKRVCRSTCGHCDTPAPEPKADTEDCADTWADCEMDLYVCGSQKSALSSCKKTCETCDSK
ASIM_0001788001	Putative methyltransferase KIAA1456 (inferred by orthology to a human protein) [Source:UniProtKB;Acc:Q9P272]	A0A0M3KA84	.	.	.	ATGGAAGTTGAAGCGCAATACGTTCACGAGGTATACACCCGATTAGCATCGCACACAGCACAAAATGATTCCAGTAAAAAACTTCGCATTTGGCCAAATGTAAAATCATTTATAAGCAGCCTTCCGAGCGGTTCTGTTGTCATTGATGTCGGCTGTGGACAGATGAAGTATAGAATCGATGACGGCTTCTTGTTGGGTAGCGACATGTGTCCTGGTGTACTTCAACAAATATACAAACATCCACTTGCCGATGTGCATCTTGCAGATGCACTCTACTTACCTTACAGGTAA	MEVEAQYVHEVYTRLASHTAQNDSSKKLRIWPNVKSFISSLPSGSVVIDVGCGQMKYRIDDGFLLGSDMCPGVLQQIYKHPLADVHLADALYLPYR
ASIM_0001791001	.	A0A0M3KAB4	.	.	.	AGTGATCTGTTCCAGACTGAATCGTATTCACTTTCGCGAAGTCAGTCGCAGTCGCAGATGGCGAACGAACGTAAAATCGCTCAACTTGAGCGACAAATTATGAGCGCACATACAGATATCGAGATACAAAAACGAGAAATCGAAGTCTATAAAGCGTCGCTTGTTGAAAGTGAGAAAGTGAGAGATCATTCAACATCTTTTAGTTTTCTATTCCAACTCCATGACTGCTTCAAGGAACGTGATTCGCTCTCACAGAAGGTGAGGAAAATGGCTGCGGATGCAAGCGCTATGGAGCGCTCGTTTGCTGAGGAAGAACGTAAAGCCCATGAAAGCGAGTTAAGGCTGAAGAAAGTCCAAGAAGAGTTAACTGCACTCAAGCAGAAACACGATAAAAGTTTA…	LFQTESYSLSRSQSQSQMANERKIAQLERQIMSAHTDIEIQKREIEVYKASLVESEKVRDHSTSFSFLFQLHDCFKERDSLSQKVRKMAADASAMERSFAEEERKAHESELRLKKVQEELTALKQKHDKSLTESRCELREEKKRMRQKMEDLIKEQEAKRVPRNAHLEKTLEETQMQLAETRSQLDRAVTQITHLESLSKSQGAYGETWENQYRMAMTELEALRDENAALKMKIRRQYKQIELLTQQSQMEADVADLENRIGIKDDERNIENGNPTAVAN
ASIM_0001792701	.	A0A0M3KAD1	GO:0004190^aspartic-type endopeptidase activity'GO:0004190^aspartic-type endopeptidase activity'GO:0004190^aspartic-type endopeptidase activity'GO:0004190^aspartic-type endopeptidase activity'GO:0004190^aspartic-type endopeptidase activity'GO:0004190^aspartic-type endopeptidase activity'GO:0006508^proteolysis'GO:0006508^proteolysis'GO:0006508^proteolysis'GO:0006508^proteolysis'GO:0006508^proteoly…	PF00026	GO:0004190^aspartic-type endopeptidase activity'GO:0004190^aspartic-type endopeptidase activity'GO:0004190^aspartic-type endopeptidase activity'GO:0004190^aspartic-type endopeptidase activity'GO:0004190^aspartic-type endopeptidase activity'GO:0004190^aspartic-type endopeptidase activity	ATGGCGAAAGCAGTTGAATATCTGCTTGTTGTGCTGGCTTTATCATGCACTTCTGAAGCTATAATAAGGGTACCGATAATGAAACGAAATGGAACGAAAGGAATTAAAAGCAGCGAGTATAATACGAAACAATTGGCGAATTTTTTGAAAGTGAAATATGGAGTACTGGACGCATTTTCGACAGGACAATCAGCAGAACCTTTCAGCGAGCTGCTTGCCGATTTAGGAAACGACCAATACATTGGGCCAATCACTATTGGAACACCACCACAGAAATTCATCGGCCAGTTGTCTTGGCACCCTCTGATCTCGGAAACCTACTGGATGATTGGAATGGATGCTGTGTATCTTGGATCACAACAGCTGGCTGGACAGTACAAGGGTGTGCTCGACACAGGC…	MAKAVEYLLVVLALSCTSEAIIRVPIMKRNGTKGIKSSEYNTKQLANFLKVKYGVLDAFSTGQSAEPFSELLADLGNDQYIGPITIGTPPQKFIGQLSWHPLISETYWMIGMDAVYLGSQQLAGQYKGVLDTGTSLMLVPNEQFSMVYFGCKDCLN
ASIM_0001799901	All-trans-retinol 13,14-reductase (inferred by orthology to a human protein) [Source:UniProtKB;Acc:Q6NUM9]	A0A0M3KAK3	.	.	.	GTTTCTAAGGCTGTTAATCAGTTGAATGCTGCCAGCAGTCCGAAGGTAGCCGCATTTCAAGTGTATCTTGGATTGAATGGCTCACAAGAGGATCTCAAGCTTCCGTCGAATAATTATTTCTTGTACAAAAGCAACGAAGCCACGGCTGCAGATGATTATTTGCGTTTGTCCGCTGATGAAGCTGTCAAGTACGGATGTCCTCCGTTTATTTATGTCACATTCCCATCTGCAAAAGATCCAAAATGGGACGATAGACATCCAGGCGTATCAACATGTCAGCTAATAACAATTACGAACCCGGAGTGGTTCGAACAATTCCGAGATAAGTCAACGAAGAAATCACAGAAACGACTCAACAAGGACGATTATCTGCAACTGAAAAACGCTTTTGCTGAGATT…	LNAASSPKVAAFQVYLGLNGSQEDLKLPSNNYFLYKSNEATAADDYLRLSADEAVKYGCPPFIYVTFPSAKDPKWDDRHPGVSTCQLITITNPEWFEQFRDKSTKKSQKRLNKDDYLQLKNAFAEIMIERLSELFPQYAKEIIFSESSTSISQQYYMQNDYGELYALPHTVDRFKSDIWTELRHECDIPGLILSGQDVMFCGVTSALHNGLLTAQAILKGDLLKDLDKAIRLQTENVNKSE
ASIM_0001813801	Papilin (inferred by orthology to a D. melanogaster protein) [Source:UniProtKB;Acc:Q868Z9]	A0A0M3KAZ2	GO:0004867^serine-type endopeptidase inhibitor activity'GO:0004867^serine-type endopeptidase inhibitor activity'GO:0004867^serine-type endopeptidase inhibitor activity'GO:0004867^serine-type endopeptidase inhibitor activity'GO:0004867^serine-type endopeptidase inhibitor activity'GO:0004867^serine-type endopeptidase inhibitor activity'GO:0004867^serine-type endopeptidase inhibitor activity'GO:0004…	PF00014	GO:0004867^serine-type endopeptidase inhibitor activity'GO:0004867^serine-type endopeptidase inhibitor activity'GO:0004867^serine-type endopeptidase inhibitor activity'GO:0004867^serine-type endopeptidase inhibitor activity'GO:0004867^serine-type endopeptidase inhibitor activity'GO:0004867^serine-type endopeptidase inhibitor activity'GO:0004867^serine-type endopeptidase inhibitor activity'GO:0004…	ATGGTTGGTGAGCCTTTACTGGGCATGGATCAACGTCCTCAGATGTGCAATGAGAATGCCCGCTGTCCCGGACAGTACTTCTGCCATATCGGCTATGATGAGTACACCACCTTGTGCTGTCCTTCAGTCGGTGACCCGTGCAACTTACCGTTGGCCGTTGGTAGAGGAAGCCATAGAATCGTCAGATGGTATTATAATGCGTTAACACGACAGTGCGAACAGTTCTATTACACAGGTCTCGGCGGTAACGATAACAATTTCTTGATACGTGAGCATTGCGAGAGCACTTGTCCTGTTTGGGTGAATCCTTGCGTTGGTGGCAACCCATTGGTACTTTCAAACGGTCAAGCGAAGTTGTGTACACCATCCGATGAGAGCACTTGTCCTGCGACGTATTGG…	MVGEPLLGMDQRPQMCNENARCPGQYFCHIGYDEYTTLCCPSVGDPCNLPLAVGRGSHRIVRWYYNALTRQCEQFYYTGLGGNDNNFLIREHCESTCPVWVNPCVGGNPLVLSNGQAKLCTPSDESTCPATYWCHPGLEPSTTVCCPGHSDPCTLPRAEGEGNYAQMRWYFNQITRQCVQFAYRGLKGNANNFMSLDDCENACPIFIDPCPQSYATLTNSIRQIYRCSVNNPQCPASQWCHFGGDADTTVCCPNAGNPCAQTPKAVGIGILRLERWSFDAIQMQCIPFDYHGLKGNQNNFLSKDACEQQCPVFENPCRVGTAYFVNHQPYVCGPKSPCPDNYFCHLGAEQQYHCCPSEGGDPCGQRPSQGQGRYSLQRWYWNAATKQCVPFAYRGLKGT…
ASIM_0001846501	.	A0A0M3KBW8	.	.	.	ATGCCAGAGGGCGTGATGGAAGCTTGTATGGCGCGTTTCGGTGAGAACTGCACAGAGGTACACGATGAATGTGTTGCTGGAACTGGGGCACCTCACGCAAATGTTGACGCTAACGGCGCATACAGAATGCCTGAAACACTTCGCGAATGCATAAAAGCCGGTGGTATAATGGCATTATGCACCGATCATCAAAAAAACGAAACAAGATGCATTGAGTTTGAACGTAAATGCTTTAACGAAACGATGGGGTCAGGTGAACAACAGTTAAAAGATTTAGCTTCATGCTTGGGAAGGGAAGATGCAGTGTCGATGTGTTTCAAGAAGTACGAGTCGTCCAAGTGCAAAGCTGTAATAATGAAATGCAAAGAAGCAGCTGAACCAACTGATGATGGTGTCAAG…	MPEGVMEACMARFGENCTEVHDECVAGTGAPHANVDANGAYRMPETLRECIKAGGIMALCTDHQKNETRCIEFERKCFNETMGSGEQQLKDLASCLGREDAVSMCFKKYESSKCKAVIMKCKEAAEPTDDGVKNMPVFLTCSLITKNVVPLRACMAPRAGGTIEDQRLVLKFLTSSNFLSLEHSEKIDSQLAESQLRA
ASIM_0001854401	Protein piccolo (inferred by orthology to a human protein) [Source:UniProtKB;Acc:Q9Y6V0]	A0A0M3KC45	GO:0005515^protein binding'GO:0005515^protein binding'GO:0005515^protein binding'GO:0005515^protein binding'GO:0005515^protein binding'GO:0005515^protein binding'GO:0005515^protein binding'GO:0005515^protein binding'GO:0005515^protein binding'GO:0016020^membrane'GO:0016020^membrane'GO:0016020^membrane'GO:0016020^membrane'GO:0016020^membrane'GO:0016020^membrane'GO:0016020^membrane'GO:0016020^membr…	PF00168	GO:0005515^protein binding'GO:0005515^protein binding'GO:0005515^protein binding'GO:0005515^protein binding'GO:0005515^protein binding'GO:0005515^protein binding'GO:0005515^protein binding'GO:0005515^protein binding'GO:0005515^protein binding	TCGTCGAATTTGAAAGGCAGCTATCACAAGGAAGCACCACCGATTCCTGCGCACCGATGTGTTGATGGACGAGCATCACCATCGTTCGATTACCAGAGCTCAAAAAATGCTTTGCTCGACAGCGTACCTTTGAAGGCGACGATATCACGTCACAACCGAACCAGCACATTTGAGGTTTCTCTTTTGGAGTTACTTCGAAACGAAAAACGCTCGTTCAATTCTTGGATGCTCTTCTCAGATTTCATATTTTACATTATCATTTCGATGCGCTTTCGTGAAACCGTATCGGACCTGAAAAAGCCCGAGTCGTTAGGCTATTTGAACGTTGCACTATCGTACAATCGTCTTTCCTCAACACTTTTCGTTACTGTTCTTTCCGCAAGAGGCCTCTCATACAGG…	LKGSYHKEAPPIPAHRCVDGRASPSFDYQSSKNALLDSVPLKATISRHNRTSTFEVSLLELLRNEKRSFNSWMLFSDFIFYIIISMRFRETVSDLKKPESLGYLNVALSYNRLSSTLFVTVLSARGLSYRQYSSTAFYPNPFVKIYLLPGRKVSNKRRTKFVPNTCDPVWNQTVEYMIPMQELYGHYLEFTVWDYDKINDNNSLGQVVISLSEPYVLNGVARWYPLQALHHNFAVSGLPGVQFDTAIGTVNRSYNTSQYNPGTVFLCLSTSAIRLSTDL
ASIM_0001859301	.	A0A0M3KC94	GO:0016021^integral component of membrane	.	GO:0016021^integral component of membrane	ATGATATTTGTGATTTGCACGTTGCTCATTGCGATGGTACCACAAGGTTTGTGTCAATGGGGTGGTTGCTTCGGAGGAATCGGTTGTGGCTATGGTATGATGGGGGGTTATGGATATGGTATGGGTTATGGCTATGGCATGGGTTATGGCTATGGAATGGGTTATGGTATGGGTATGATGGGATACGGTGGTTACGGCTGTTGCGGAATGTTCGGCAAATAG	MIFVICTLLIAMVPQGLCQWGGCFGGIGCGYGMMGGYGYGMGYGYGMGYGYGMGYGMGMMGYGGYGCCGMFGK
ASIM_0001872301	.	A0A0M3KCM2	GO:0016021^integral component of membrane	.	GO:0016021^integral component of membrane	ATGTCAATTTCTGCAACTCCAACCCAAATTCTGGCCATCTATAGTGGTATGGCCGGTTTTGCCTACATTGAAACGGATCAGTTCCGTAAAGCTGTCCCATTGCTATTCGTTTTGCCTTTCCTTGTCCTGTCGGCGCTCACGTTGACTCTATCCATGAAAAGCCGACAGAAATTCTTCACTGCAGCATCGTTCTTTGTTTCTGCGTGTGCCCTATACGTGTTCACTTTAAACCGTCGTGAGCTGGCTCTGGTTTGCTTGATGGGCTCCATCTCGCACATTCTCTACGTAATGTCGTTCTTGCCTCATGTGCGACGAGTATGGATGAGTCTGGGTGTTGTGCTTGGCGTATACCTTACGGCAATCCTTTATCACTGTTTTGCCGATCTATACGTCTCGATT…	MSISATPTQILAIYSGMAGFAYIETDQFRKAVPLLFVLPFLVLSALTLTLSMKSRQKFFTAASFFVSACALYVFTLNRRELALVCLMGSISHILYVMSFLPHVRRVWMSLGVVLGVYLTAILYHCFADLYVSIPTLVFASSLLLCVASSSVLAAGSVWYYESRGSHSVQAASLRFLGMLACLACNSVLILNQFGARFDRSNYMLTILHYVSQGLLFLANEETF
ASIM_0001877101	Innexin [Source:UniProtKB/TrEMBL;Acc:A0A0M3KCS0]	A0A0M3KCS0	GO:0016021^integral component of membrane'GO:0016021^integral component of membrane'GO:0016021^integral component of membrane'GO:0016021^integral component of membrane'GO:0016021^integral component of membrane'GO:0016021^integral component of membrane'GO:0006811^ion transport'GO:0006811^ion transport'GO:0006811^ion transport'GO:0006811^ion transport'GO:0006811^ion transport'GO:0006811^ion transpo…	PF00876	GO:0005921^gap junction'GO:0005921^gap junction'GO:0005921^gap junction'GO:0005921^gap junction'GO:0005921^gap junction'GO:0005921^gap junction	ATGGCGTTTTTTGCACCAAATTTCATATGGAATATACTCTACAAACAAACTGCGGTACAACCAAGAGGAATCGTAAAAGAGGCACAAAAATGTGTTCGTCTTTGCGGTGTTCAGCGTGAATCCGAAGTTCACAATTTAGCTGAATATATTTGCGATACCGTGTCGACGTTTACACCGCGCGGTGCATTCGAAAAACGGGAGTTTTATCGTTCGGGTAGAAATTTGGCCATCTTATATTTAATAACGAAGCTTCTCTATGTTGTTAATATTTTGGGTCAACTGTATATGATGAATCACTTTTTGGGTGGTCATTATTTGTACTGGGGATATGAGACTATGTTGGATGTTGCGATTGGCAAAGAGTGGTCTGAATCACCGATATTTCCACGTGTTATTATG…	MAFFAPNFIWNILYKQTAVQPRGIVKEAQKCVRLCGVQRESEVHNLAEYICDTVSTFTPRGAFEKREFYRSGRNLAILYLITKLLYVVNILGQLYMMNHFLGGHYLYWGYETMLDVAIGKEWSESPIFPRVIMCDFQVRRLGNLQRHTVQCVIMMNMINEKLYLFLWFWFIFVGICTLLNFFYYLFVMGIPRLRAQLVLWNVNKQEMKLAGMSSKDLNRFVNDFLHVDGVLLLKFVNEHVSGRIARELVHDLIRIYARQVCVQHLLIHSQQTSYTQYTYPLVLINYTGCSFFSTLQNLHSLHRTFINESYSPRKNNKAALHPLPRQLCTPTQPYESAPMLEDYIDGQNTLPIGAMARARANQRVPFNENAYAPPSGAPRQTTPTEV
ASIM_0001878601	Trehalase [Source:UniProtKB/TrEMBL;Acc:A0A0M3KCT4]	A0A0M3KCT4	GO:0003824^catalytic activity'GO:0003824^catalytic activity'GO:0003824^catalytic activity'GO:0003824^catalytic activity'GO:0003824^catalytic activity'GO:0003824^catalytic activity'GO:0003824^catalytic activity'GO:0003824^catalytic activity'GO:0003824^catalytic activity'GO:0003824^catalytic activity'GO:0005991^trehalose metabolic process'GO:0005991^trehalose metabolic process'GO:0005991^trehalose …	PF01204	GO:0003824^catalytic activity'GO:0003824^catalytic activity'GO:0003824^catalytic activity'GO:0003824^catalytic activity'GO:0003824^catalytic activity'GO:0003824^catalytic activity'GO:0003824^catalytic activity'GO:0003824^catalytic activity'GO:0003824^catalytic activity'GO:0003824^catalytic activity	GGACACACATTGAAGACAATGCACACAAACGCTTTGTTTGCATATACTAGCAAGCATCTGCCTGTAATCACTAGAAAACTTGGTTATTCAGATGATACCCTCAACGCTTTTAACGATCGTTTCGGCGAGTTGTCTGTGGAGGAAATTCAGAAAGAAGACTTGACTGAATTTCTGGACGACTACTTCTTGCCACCCGGTAGTGAGATGATTCCGTGCACTCCATCAGACTGGGTTCCGTATCCACGCAAGATCATGCAAATAACAGATCCAATCCTCAGACATTGGGCGCTCGATCTGAACGAAATCTGGAAATCGCTATGCAAACGAATTGATCCCAAGATCGAGAAATATGAATCGCGTTATTCGTTGATCTACGTTCCACATGAGTTCATCATGCCC…	LKTMHTNALFAYTSKHLPVITRKLGYSDDTLNAFNDRFGELSVEEIQKEDLTEFLDDYFLPPGSEMIPCTPSDWVPYPRKIMQITDPILRHWALDLNEIWKSLCKRIDPKIEKYESRYSLIYVPHEFIMPGGRFREFYYWDSYWIAKGLIASDMLNTTKLMIMNLAHIVEKYGFIPNGGRIYYLQRSQPPFLTGMVYEYFESTQDRDFLKQMLPILEKEFDFWQTQRTVNVTMKDRRQYTVYQYRTPSNVPRPESYREDTISARGKDRESRHKLWQDLASAAESGWDFSTRWLSDGKTLSQVETTRILPVDLNAFMCWNMNIMEYLYGLVGDLQNAVRFRDYRSTFRDAMNNVFYNKTLGAWFDYNMRTRSHNTEFYPSIAAPLFTGCYHLLNQQLSER…
ASIM_0001880201	Cell-death-related nuclease 7 (inferred by orthology to a C. elegans protein) [Source:UniProtKB;Acc:P34387]	A0A0M3KCV0	GO:0004531^deoxyribonuclease II activity'GO:0004531^deoxyribonuclease II activity'GO:0006259^DNA metabolic process'GO:0006259^DNA metabolic process	PF03265	GO:0004531^deoxyribonuclease II activity'GO:0004531^deoxyribonuclease II activity	TTATATGCGGATTTGGTTGCTCCAGAAATGAAAACGTCACTTTTCACGGAAACCTGGATGAATGGTCCGAATGATTTCGATTCTGAATGTTCATCGAAATACACGGTCAACAATATCGAATCGCTGAATGTGGATGGCAATCAGTTCAAGAATAGCAAAGATCATTCAAAATGGGCGATCAGTGTTGATGAAAAAGAGCCATTGTTATGCATCGGTGATATAAATCGTCAAAAATCACAAATGAAGCGTGGTGGTGGAACAGTGTGTATTCTTAATGATCGATTGTGGGGACTTTATAACAAAACGATTGTCAACGTTCAACCGTGTCAAATCAATTAA	LVAPEMKTSLFTETWMNGPNDFDSECSSKYTVNNIESLNVDGNQFKNSKDHSKWAISVDEKEPLLCIGDINRQKSQMKRGGGTVCILNDRLWGLYNKTIVNVQPCQIN
ASIM_0001881401	.	A0A0M3KCW2	.	.	.	ATGGTGTGCATTGCAGTCGTGTGCGATCAGCAAACACCGATCGAGAATGCAACGCAAACACAACCACAATCGTCAACTTACTGGAAATCAGTACTCGGCGACATCTGTCAACTAACCTCATATCCACGTTCAACTGCTGATCCGACCAGATTTATCGAATGCATCAAGCAAGATGATGCTAATGTCACCAATAGGAATGATATTGGTGTATGGATGCTGAGAGAATGCCCACCAGAATCAGTATTTGTTGCTTCTCTGCGAAAGTGTTTATCAATTGAAGAGATTATCGAATGGTTACGAGCCTGTAGTGATATCGCCCAGAACAATGGCTTGTTTTGTCCTGGAATAGAATCGGACAAGTGGCATTTCGTAATCGGGCAGAGTGAGCAAACGTGCGAT…	MVCIAVVCDQQTPIENATQTQPQSSTYWKSVLGDICQLTSYPRSTADPTRFIECIKQDDANVTNRNDIGVWMLRECPPESVFVASLRKCLSIEEIIEWLRACSDIAQNNGLFCPGIESDKWHFVIGQSEQTCDCAEDTQNCTCSGSEVFSPIRVPNQQQRFRRDMPLASIDINLPACSQCPSVSPNCICSDAQPQIPSVIIPKPGCGVTTAQNAQYQGICSWMLEPLAVDPKGGRECPVPPVPLSMSRFSYASGIQVFIMIASLIDPXXXTARNPNPSPVLPPQNPSPQSFPMPLSTNNCKCTNNALPISSCAQSYICPGLSVCQTEVLHHFNQRCSIRFE
ASIM_0001887001	.	A0A0M3KD18	GO:0016021^integral component of membrane'GO:0016021^integral component of membrane'GO:0004930^G-protein coupled receptor activity'GO:0004930^G-protein coupled receptor activity'GO:0007186^G-protein coupled receptor signaling pathway'GO:0007186^G-protein coupled receptor signaling pathway	PF00001	GO:0004930^G-protein coupled receptor activity'GO:0004930^G-protein coupled receptor activity	ATGCTTCTGCATCTTCTGCATGTGAACAAATTATCAGTCAAAGACGAGATCTTACCACAAGATATCAATGCACATTGGGTAATGGAAGATCAATCAGAAGAGGCATACTCATATGAACAACAGCATGGATATACACCCGAGCAAATCAGTTACTTTATCGAAAGTGCGATATATGCCCTAGCAATGATCTTAGGATTTGCAACTTGTGCCTATACGGCAAGAAGAAATCAAAATTGCAGATTCCACTCGAAATGTCGTCGTCACGTGATTTTAGCAGCAAGATTGATGAGCTTCAAGATTAGTCTAACGGTAGCCGATCTGATCGTTTTGTTCGTTTATGCACCAACGCAAATCATTTGGATTAGCACTTATAACTGGTATGGTGGTGATCTGTTGTGT…	MLLHLLHVNKLSVKDEILPQDINAHWVMEDQSEEAYSYEQQHGYTPEQISYFIESAIYALAMILGFATCAYTARRNQNCRFHSKCRRHVILAARLMSFKISLTVADLIVLFVYAPTQIIWISTYNWYGGDLLCRTTKFINTFSLHLTANMQVLIAADRLYITAHLREVHQKSRFAANQIIAVAWLTAITCALPQLFVFHVYYLPDGKPQCVSIW
ASIM_0001892001	.	A0A0M3KD68	GO:0005515^protein binding'GO:0005515^protein binding'GO:0005515^protein binding'GO:0005515^protein binding'GO:0005515^protein binding'GO:0005515^protein binding'GO:0005515^protein binding'GO:0005515^protein binding'GO:0005515^protein binding'GO:0016020^membrane'GO:0016020^membrane'GO:0016020^membrane'GO:0016020^membrane'GO:0016020^membrane'GO:0016020^membrane'GO:0016020^membrane'GO:0016020^membr…	PF00168	GO:0005515^protein binding'GO:0005515^protein binding'GO:0005515^protein binding'GO:0005515^protein binding'GO:0005515^protein binding'GO:0005515^protein binding'GO:0005515^protein binding'GO:0005515^protein binding'GO:0005515^protein binding	ATGACTAGAATGGCTGAGGCAAGTCCTGTGAAAACGTCTTCATCGAGTAAGAAAAAAGACGAAGAAAAAGAAAAGAAATTCCTTGGACGATTATGCTACTCACTGGAATACGATTTCGATAAAAATGCTTTGACAGTAACAATTATCAGTGCATCCGATCTACCAGCAATGGATTTGGGCGGTACGTCTGATCCATACGTTAAGGTGTTTCTTCTGCCTGACAAGAAGAAGAAATTTCAAACAAAAGTTCAGAGGAAGTCGTTGAATCCGGTCTTCAATGAGAGTTTCGTCTTTAAGGTTCACTTTAACCGCATTTTGCCAAAAAGTGTCATTTCTTTCGTTGATTGGAAAATTGTTTTGTTTATTTTTGTTGAATCTATTTTTGTTGAATTATAA	MTRMAEASPVKTSSSSKKKDEEKEKKFLGRLCYSLEYDFDKNALTVTIISASDLPAMDLGGTSDPYVKVFLLPDKKKKFQTKVQRKSLNPVFNESFVFKVHFNRILPKSVISFVDWKIVLFIFVESIFVEL
ASIM_0001897001	Globin-like protein (inferred by orthology to a C. elegans protein) [Source:UniProtKB;Acc:P30627]	A0A0M3KDB7	GO:0020037^heme binding'GO:0020037^heme binding'GO:0019825^oxygen binding'GO:0019825^oxygen binding	.	GO:0019825^oxygen binding'GO:0019825^oxygen binding	ATGTTGGCTTGTCATGCACTCGCAGACATGCAAGATGATCCATCTACGTTCAAGGCGTACAGTCGTGAAATAATTGATCGTCACCTAAGAATGAACATCCATCTCGAACCCAAATGGTGGAATGATTTCTGGCAAATATTCCTGGAATTTTTGGAGACGAAAGGTCCAGTTGACGACGCAACAAAGAAGGCATGGTTGGAACTTGGTAAACAATTCTCGGATGAATGCCTCGCACATCTCAAGAACCTTGGCCAACCACATTGA	MLACHALADMQDDPSTFKAYSREIIDRHLRMNIHLEPKWWNDFWQIFLEFLETKGPVDDATKKAWLELGKQFSDECLAHLKNLGQPH
ASIM_0001926001	.	A0A0M3KE55	.	.	.	ATGTTTCTTTCAGGTGGCGTTTTCGCAGTTTGTACGGCACAATTCGGCCAAATTACCTGCAATCAATGGGAGTCCAGGTGTGCCACCTCACTCTACCAGAATCCAATGGGTGTCTACCAGACCGGTAACTGGTATAAGCTCTCACCGGAAGTGCCGTTATGCATCGAAACACAGAGATTAATGAAAGCCTGTATCGAGAAGAATGGTAAGCAGTCTTGTGAGGATACGCTGCGCAATTGCGAAAGATATTTCAACGCCCCGAAGAAGATGTTGCCTCCGTGGGCTCTATACACGATGACCAAGAAACTGACGAATTGTGTGGGAAAGGCGATAATGAGTTGA	MFLSGGVFAVCTAQFGQITCNQWESRCATSLYQNPMGVYQTGNWYKLSPEVPLCIETQRLMKACIEKNGKQSCEDTLRNCERYFNAPKKMLPPWALYTMTKKLTNCVGKAIMS
ASIM_0001947701	.	A0A0M3KER9	GO:0016021^integral component of membrane	.	GO:0016021^integral component of membrane	ATGCAACGAGGTGGTATTGAACATTTGAATCCGCCTAAAACTAGTGTTATCACAATCAATAACAATAAAAAATCTGTTGCTGCCTGGAGGAACACGGTAGCGTTGGCACGGCGTAAAACACGTCGGAAGGATTTAGCGCCCGGCGGAGGTCCATTCACCGTACTTCTAATTCAAATCCTCGAAAGCAATGTGATTTACCGTCGCATTCAGATTCTAATTCAAATTGCTTATTTGAAAAAGGCATTTTTGATGTTGACTCTAAATATGATCTTTTGGATGCCATATTGTGTTATGGGTATTTTGAGTACGATTATGATATTGGACCATTCGGCTTATAATTTTTTGAATGCGCTCGTCGTGCTCAATGCCGTTTCGAATTTATTCCTGTGA	MQRGGIEHLNPPKTSVITINNNKKSVAAWRNTVALARRKTRRKDLAPGGGPFTVLLIQILESNVIYRRIQILIQIAYLKKAFLMLTLNMIFWMPYCVMGILSTIMILDHSAYNFLNALVVLNAVSNLFL
ASIM_0001948401	.	A0A0M3KES6	.	PF01683	.	ATGCGGAACAGCCCGTTTATATCGTTCCACAATCTCCAGTCGAGCCGAACCCAGTTCAACAATCCAAAATTGGTAATCGTTTATTGCTTATCGAAAGGACCGTTCGTTAGAAACACTCTTAATGATCTGTCATTTGATCATCAACACGACCTTCATAAGACTGGCCATCACTCGCTGACATCGACGAAATCTTTGTGTGATTGCGAAACTAACCCTAAGGTGTTCAACCCAAATTCAGTTGCACCTGGAGATAGTTGTGCGAATGGTGAGCAGTNAGGTGATCTGGAAGACTTTCACGGACAATGCGTTCAACCTTCAGCGAAGCAATTTGCCTTCAGAGTGAGTGTGGGTTCAGTGTGCGGGCAGAATCTCGAATGTGATGATAATTCAGTGTGTTTA…	MRNSPFISFHNLQSSRTQFNNPKLVIVYCLSKGPFVRNTLNDLSFDHQHDLHKTGHHSLTSTKSLCDCETNPKVFNPNSVAPGDSCANGEQXGDLEDFHGQCVQPSAKQFAFRVSVGSVCGQNLECDDNSVCLNGRCVCAEPYVEQNGVCVFNGMTVREVGPGEQCANGEICTRGSVCNPSIPVCVCPPGTEYQRDSCVSVATATTQPTTEQTPQYLFTFPNDPQQFTPKPEPVKLQYEVNKQTEVGAQCSVNTDCMIGAYCKGNTDPPSCHCLSTHINVNSKCEKGSSFHIFSITSSYFTAVFSQISIQQFTNTSRFVLKRSSAYN
ASIM_0001948501	.	A0A0M3KES7	.	.	.	ATGGAGATCTGCAAAATCCCGAGTCCGTACGGTGACGTGACAGCGGATCAAGTGAAATGCCTCAACGACCAAGCACAATTGGATAGCTGCGTAAGGAAATACGATGCCAGATTCTGCTACTCTCTCGTGGGCACGTGTGCGTCGATGATGGGCGCGGTATATAACGGTGGTGCGATCAGCAAACTGCCTGGGAATGTGCTGTTGTGTATCCAACGAGAGGATGTAATTGCGGTGTGTCGAGCCAAGCACGGTGTTGCGTTCTGCACGAAACTCGGTGAGGCTTGTGCTGAGTTGACTAAAATTCCGATGCCAGCATTCCAGCAAGGCCAAATGGTCGCTCTACCGGACGGTTTAGCCGAGTGTATATCGAAAGGCAAATGCAAGGTTACGGTATGGAAT…	MEICKIPSPYGDVTADQVKCLNDQAQLDSCVRKYDARFCYSLVGTCASMMGAVYNGGAISKLPGNVLLCIQREDVIAVCRAKHGVAFCTKLGEACAELTKIPMPAFQQGQMVALPDGLAECISKGKCKVTVWNGPITVVQKECIQEERLKPNPKALCIQKYGAEFCRQLEVACYRVKNVQFQENMLCTVCEIPQVIEECIEKEDFMAMYYAKYGAERLKVWMHSCKITVITGPITVVQKECIEKRELISVVVFLLLLLLLLS
ASIM_0001971501	.	A0A0M3KFF5	.	PF01683	.	GGTACTGGCAACGTTTGTTCAACGGATTATCAATGTCTTGGTGGACAGAAATGTCACTCTGAAGTGTGCGAATGTGAGGGTAATGAAGTGATACTCGGTGGAAGATGCGTTAAAAATGATGGCTTTTGCTTACAAGGAGAGCAGAATCGTTGCTATAACCTTTCAAAACCTGGCCAGAACTGTCAACTTGACGCCCAATGTATCGGTGGATCCGACTGCATGAACGCTGAATGCAAATGTCCTCCGAAAACCACACTAATCAATGACGTGTGTAAACCAACCACAACTACGACCTCAATTTGTCAATTCGGTCAAATCTTCGCCAATGGATCATGCTTGAATTTAGTGGCACCCGGTGATGCATGCGTCGAGAATGCTCAATGCGTTGATGGTGCCTCG…	GTGNVCSTDYQCLGGQKCHSEVCECEGNEVILGGRCVKNDGFCLQGEQNRCYNLSKPGQNCQLDAQCIGGSDCMNAECKCPPKTTLINDVCKPTTTTTSICQFGQIFANGSCLNLVAPGDACVENAQCVDGASCTNAFCMCPEGLNHIDGYCRKLTFTDRCNEAESVSTVALTFVCSNTPFDDLTGRCYPP
ASIM_0001976201	.	A0A0M3KFK2	.	.	.	ATGCTCGACCAGGTGCAGGAGGATGGTTTTGGTTGGACGAATGGGGTCGTACTCGACCTGCTCACAACGTATAACGATCGTATGTCTGTGCTCGGCCCTGGTCTCGATGATAAATACTCGCCGTTCAGACCACAAACGGATTTCTATTTCCGTGATGAACCCTATCATTCAGATTCGCGATCGTCAAGGAGTGCTCTCAACGGAGCATCTCAACAACTCAACGATCTCCGATCATTCACTGTTTTTGTGCTTTCAATTTTAGTCGCGTCGATATTTCTGTAA	MLDQVQEDGFGWTNGVVLDLLTTYNDRMSVLGPGLDDKYSPFRPQTDFYFRDEPYHSDSRSSRSALNGASQQLNDLRSFTVFVLSILVASIFL
ASIM_0001979901	.	A0A0M3KFN8	.	.	.	ATGTGTCGTGCCAAACACGGAATCATCTTCTGCACGAAACTCACTCAATCGTGTGCTATCCTCAGCAAACAGCCTGTTCCAGTAATCAAAGACGGTCAATTAGTCGTTCTGCAATCGACGATCGCAAAATGCGTCTCCGAAGAGAACTATTTCGCTATTTTGTTCGTTGAATTCGGCAGAGTCAAGGTGGAGCAGTGGATGACCAAATGCAAGGTTACTGTATGGGATGGACCAATCACTGTCATACAAAAAGAGTGCATCAGAGAAGAAGAGCAGTACAGATCTCAAATGCTAAGCACAACAATACAGATCCGTGAAAGCAAAGCCAGATCCAAAGGCGCTCTGNTTGAAATGTCATGCTTCAAACTCAATAAGCTGGCAATCTCATCACAGACATTC…	MCRAKHGIIFCTKLTQSCAILSKQPVPVIKDGQLVVLQSTIAKCVSEENYFAILFVEFGRVKVEQWMTKCKVTVWDGPITVIQKECIREEEQYRSQMLSTTIQIRESKARSKGALXEMSCFKLNKLAISSQTFCTLCEVPDKVGECMMEENSIAIFYARYGYEKVTVWMNTCKIKITTTNGLITSVEQACLKKRKFLLSV
ASIM_0001994901	.	A0A0M3KG37	.	.	.	ATGATGAATCGTACACTTCTCGTAACGGTGCTCATCTCGTCTTATCTCATTTGCCGCGTATGTACGGGCAAGCCAATATCAAACGTAAGGCCAACAGGAAATGATGAAAGTGTGAAGGACTTTGACTTAGCTGATGCTTTGAAGCCTGGTAGGTTCGAGGAAAAGAAGAAGATTGAGTTACCGAAAGTATCAGGAGTAGAAGACAGTGGATCACTGAACTTAGAAGACGTTCTCACAGATGAACAAAAGTCGAACATGCGTTTTGAAGAAGCGTAA	MMNRTLLVTVLISSYLICRVCTGKPISNVRPTGNDESVKDFDLADALKPGRFEEKKKIELPKVSGVEDSGSLNLEDVLTDEQKSNMRFEEA
ASIM_0001996201	.	A0A0M3KG50	GO:0005515^protein binding'GO:0005515^protein binding'GO:0005515^protein binding'GO:0005515^protein binding'GO:0005515^protein binding	PF07679	GO:0005515^protein binding'GO:0005515^protein binding'GO:0005515^protein binding'GO:0005515^protein binding'GO:0005515^protein binding	TGATCATTCGCAAACTAGTGAACAAAGCTGTGAGGAGGAGGCAAGCGATCTGACAACCGAACTGTCGAAGACACCTTTGAAACTGAAAAATGTTCTAGAGGAAGCTGAGGTGGACGTGAAGTGGTATAACGGCGAGAAGGAGATTTCGAANAGTGGTCGTTATCGACTATCCGGCAAAGGATCTCAGTACTGTTTAGAGATATTCGATTGTGACGTTGCCGATAGGGGCGAGATTTCGTGCTTAGCAATCAGCAGTACGTCAGTTGCATCCGACAGTGTACAACTTTTCATTCACGAGGAGGACATGGCTGGTGAGGAGCCAATGTTTATTGAGCCATTAACATTCGAACAGAACGGAATGAGCATCACACTGCGATGTTCAGTGATTGGCTATCCAAT…	LTTELSKTPLKLKNVLEEAEVDVKWYNGEKEISXSGRYRLSGKGSQYCLEIFDCDVADRGEISCLAISSTSVASDSVQLFIHEEDMAGEEPMFIEPLTFEQNGMSITLRCSVIGYPIPYLTFHRRNRRIPSDTHIGTFLLIICY
ASIM_0002001201	.	A0A0M3KG99	.	.	.	ATGGAGATCTGCAAAATCCCGAGTCCGTACGGTGACGTGACAGCAGATCAAGTGAAATGCCTTAATGACCAAGCTCAATTGGATAGCTGCGTAAGGAAATACGATGCCAGATTCTGCTACTCTCTGGTGGGCACGTGTGCGTCGATGATGGGCGCGGTATATAACGGTGGTGCAATCAGCAAACTGCCTGGGAATGTGCTGCTGTGTATCCAACGAGAGGATGTAATTGCGGTGTGTCGAGCCAAGCACGGTGTAGCGTTCTGCACGAAACTCAGTGAGGCTTGTGCTGAGTTGACCAAAATTCCGATGCCAGCATTCCAGCAAGGCCAATTGGTCGCTCTACCGGATGGTTTAGCGGAGTGCATATCGAAAGGCAAGTTTGGGGATTTGTAA	MEICKIPSPYGDVTADQVKCLNDQAQLDSCVRKYDARFCYSLVGTCASMMGAVYNGGAISKLPGNVLLCIQREDVIAVCRAKHGVAFCTKLSEACAELTKIPMPAFQQGQLVALPDGLAECISKGKFGDL
ASIM_0002002401	.	A0A0M3KGB1	GO:0016021^integral component of membrane	.	GO:0016021^integral component of membrane	GTTCATATACCACCGTCAGTGCCATATTCGTCGTCGTCGTCGTCGTCTTCGTATTTGCTTTCATTTGCTTCCTCTCCTTCATCGTCTCACTCTTCCTCTTCACCCACACCATCCCCATCCTCGTCATCATCACGAATCGCTGCTTCTTCCACTTCTCCACCAACAAATGTCTATTCGAAAAAACGCAAAAAATCTTCATCTTTTGCGGTGTCCGATTGCTCGTGTATACATCCGTGTGATTTAATCGAAGGTGCTGATGCATCGCCATTCGCGTCCACCTCGCAAATCATTCGTTATGTCGGCGATTACGCGCCTCAAAATCGTCCTGAAGGGATCTACGACTTTTTCTCGTCGCCAAATCATTGCTCATCAAGACGTCGATACTGTGATGCGTTGCGG…	LLSFASSPSSSHSSSSPTPSPSSSSSRIAASSTSPPTNVYSKKRKKSSSFAVSDCSCIHPCDLIEGADASPFASTSQIIRYVGDYAPQNRPEGIYDFFSSPNHCSSRRRYCDALRERQYAWKESVRRAQFRTSSTTEQSQSSREHLDSVSSTVLSPAVTPHHHPTTSAPSNRRSNNYVGSIHHPGSSNFLELPDENDGIAKSLSAYADDRYDMIQLSNGDADERNRRRQNEVYRLDSTGGDENDLGDEAMDDGYEKRAGNEPEEVDNYISEWRTTARSRRRVVMRNAESRVQWRRASSSSSASRLIASTDRYRVVSRLFLRMVTEVLFFSLFAFVVFW
ASIM_0002004501	.	A0A0M3KGD2	.	.	.	GCCGTGTGCACCAAGAAATATGGAGCAGAATTTTGCACGAAACTCAAGAACTCGTGCTTCGAGATACTCAAAGTGAAGGCGACCGATGGACCTCTACCAGTGTCAATTTCCATCTGTATCAGCTCAGAGAATTGGCTCGCACAGTGCTATGCCAAATACGGTTCGAAACGATGCAGTGAGTGGCGTGAGATCTGCCGAGATAGATACTCAAAGACCAGTGATTTGACCGAGTCTGAGAAGGAATGTGTGAAGAGCCATAACGCAGTCATTCTATGCCGTGCTAAACATGGAAACGTTTTCTGTGAGAAACTGGCCGCATCATGCTCAATGGTGCTGCGCCTACCAGCTCCAAGACTGCGAGCTCATTTTATTTTCAGTATGCCCGCTAAACTTTCGGAC…	AVCTKKYGAEFCTKLKNSCFEILKVKATDGPLPVSISICISSENWLAQCYAKYGSKRCSEWREICRDRYSKTSDLTESEKECVKSHNAVILCRAKHGNVFCEKLAASCSMVLRLPAPRLRAHFIFSMPAKLSD
ASIM_0002014601	.	A0A0M3KGN2	.	.	.	TTAAAAGATGTGGAAGGGCAGCAGGTGCTGGAAGGACAAGAAGAGCTGCCTGAGTGCAATACTAGAAGTAAGAGCAATCCGCCGAACCAACCACAACCTGACGTACCGTCTGGTGGTGGTGCCATATCATCAAATTCCAATTCTCACAGCGACGAATGTGTACGCGATGAAAATTTTGGTGACGAAAGGCTACAGACGAGTGCACAAACAGGGCAATTTGCTCGATCGACTGAAGACGATAGAGTGCATCAAGCAGGCCAGCAAGGCCTAAAAGAACACGATAAAAAACTTAATGAAGAAAAAGCTCACTTACCCTTGCAAAGTACCAATGAATATGCACCAACAGCAACATCATCACCACCAACACCAGCAGCAGCAGCAGCATTGCCGAGCCACGCC…	LEGQEELPECNTRSKSNPPNQPQPDVPSGGGAISSNSNSHSDECVRDENFGDERLQTSAQTGQFARSTEDDRVHQAGQQGLKEHDKKLNEEKAHLPLQSTNEYAPTATSSPPTPAAAAALPSHASANILMGSSNIERSITTECAKQNDDSEKDDRHSHVHSNKNHTKHLNEGQADDGSAVAAHDSREIDECLSQENLSSAVEPCPAASLVSVLSEQSTNLLKVDDHSIETQQLSXGDLPNLAAVDSTTELVRRSSVHLDTRAFLLSRPVLPLSRSSSASGLLEHPSPTRVVTISSRNSPTFEYSRVRRVESAHCIHKSDSTSSLNKFTTKLLDTPPSARRHRTNIIELSALTSSASALFCTADLSSPLNSVEPLKSSAMRYGTDMSYRSRLARRDDSNN…
ASIM_0002016601	.	A0A0M3KGQ2	.	.	.	ATGTACGAATTACTAACTCAGTTGAGTGCATTAGCTGTGATTTTCGTTGTCAAGAGTCGTTGCGCACTTATCGATACCAGTGATAGCAAGATTTTATCCGAAAGAACAATGCTCAACAATAACAACGATCAAATCTATTACTTATGTGGAACCTATCCGAATCAATATTATTCAGTCGAACCTTGTTATATGACTGAAAAAGAATGCGAAAATGGCGGACAAGTGCTAAACCTTCAGTGTACAAGTGCATGGCAGTGTAATTCTGGCTATTTGGGTGCTGATGGCGAGGTTGATTGTATCAATGGATATTGTTGTACGGTACCAGAAAAAGCTACTCCAGTGCCTAGCCGAAGATTTGGTTATTGTTATGATGGACAACTATCGCAAGCTCGTTGCAAT…	MYELLTQLSALAVIFVVKSRCALIDTSDSKILSERTMLNNNNDQIYYLCGTYPNQYYSVEPCYMTEKECENGGQVLNLQCTSAWQCNSGYLGADGEVDCINGYCCTVPEKATPVPSRRFGYCYDGQLSQARCNAQGQCSAGQICMNGLCCSVTGLESRCKLLVR
ASIM_0002044401	Neprilysin-1 (inferred by orthology to a C. elegans protein) [Source:UniProtKB;Acc:Q18673]	A0A0M3KHH9	GO:0008237^metallopeptidase activity'GO:0008237^metallopeptidase activity'GO:0008237^metallopeptidase activity'GO:0008237^metallopeptidase activity'GO:0008237^metallopeptidase activity'GO:0006508^proteolysis'GO:0006508^proteolysis'GO:0006508^proteolysis'GO:0006508^proteolysis'GO:0006508^proteolysis'GO:0004222^metalloendopeptidase activity'GO:0004222^metalloendopeptidase activity'GO:0004222^metall…	PF01431	GO:0004222^metalloendopeptidase activity'GO:0004222^metalloendopeptidase activity'GO:0004222^metalloendopeptidase activity'GO:0004222^metalloendopeptidase activity'GO:0004222^metalloendopeptidase activity	TTGTCTAGCAGTGTTATTTTCAATACCGTAATAAGCGCGCGTGCGTGTTGCAGAGCTGTCAACTACGGTAGCATAGGCTCAGTGATTGGTCACGAAATAACGCATGGATTTGACGATCAAGGGAGTCAATTCGATAAAGATGGTAATTTGCTCGATTGGTGGGATCAAGCAACGAAGGAACAGTTTAACAAACGTACCGGATGTATCGTTGAGCAATACAGCAAATTTTCTCTGCCCGGTACTGATGTACACGTCAACGGACTTTTAACGCAAGGCGAAAATATTGCTGACAATGGCGGCGTTAAAGAGGCGTATAAGGCCTATAAGAATCGTGTGAAAAAATCGAGAAAGGACGAGAAAAGACTACCAGGCTTGGAGAAATACACCAACGATCAGATA…	LSSSVIFNTVISARACCRAVNYGSIGSVIGHEITHGFDDQGSQFDKDGNLLDWWDQATKEQFNKRTGCIVEQYSKFSLPGTDVHVNGLLTQGENIADNGGVKEAYKAYKNRVKKSRKDEKRLPGLEKYTNDQIFFMSFAQSWCGKSKPAAARELILTDPHSPPQFRVEGAAVNQPEFAEAFQCASGTAMNPVTKCDVW
ASIM_0002049901	.	A0A0M3KHN4	GO:0006508^proteolysis'GO:0006508^proteolysis'GO:0004222^metalloendopeptidase activity'GO:0004222^metalloendopeptidase activity	PF05649	GO:0004222^metalloendopeptidase activity'GO:0004222^metalloendopeptidase activity	ATGATGCCCGATGAATTGCACGAATACTTAGACACAAATCCAGATATAATTGTGAACGAAGTTGATTATTTGAAGAAAGTAACCAATCTACTGAAGACTGTTGACGCACGTATTCTAACGAATTACATTGTTTGGCGCTACACATCAGCCTGGAGCTTGCAGTTGGGCAGTCGTTATGATGATATATTACAGGATTTCCTTCGAGTGTTGATCGGTAAAGAGGTGAAATCACCACGTTGGAAAGACTGTAGTGCGACTGCCTCAAGCCATATGGGCGATGCAGCAAGTGCGCTCTACGCTCGCAAATATTTCAATACGAAAGACAAAAAAGCAGTTTTGGATATGATCAAGGATCTACATGATGCGTTCCGTGAAATGGTGAGCGAAAACGATTGGATG…	MMPDELHEYLDTNPDIIVNEVDYLKKVTNLLKTVDARILTNYIVWRYTSAWSLQLGSRYDDILQDFLRVLIGKEVKSPRWKDCSATASSHMGDAASALYARKYFNTKDKKAVLDMIKDLHDAFREMVSENDWMDEQTKKIAIEKSKAMQSLIGYPDFVLSDKKLDDYYKLVRRLDDVFWQLKLEQGDTYASMAQKTTKWAQNYWFRKLIEPVDRTEFEFSSSTVNAFYAPPKNAI
ASIM_0002073401	39S ribosomal protein L28, mitochondrial (inferred by orthology to a human protein) [Source:UniProtKB;Acc:Q13084]	A0A0M3KIB5	GO:0003735^structural constituent of ribosome'GO:0003735^structural constituent of ribosome	.	GO:0003735^structural constituent of ribosome'GO:0003735^structural constituent of ribosome	ATGGGACACGAAACGTCTAGAAATACGGGAGAATCTGAGGCGGACGAGGGTCTGTGGGGTGGTGAGAGTGTGCTGAAGGGTTATGTTGAGTCGAGACCGTACACGAAGAAGAAGGTTTTACCCCGTCACTGGGTACCACACTTATGGTTCCCTTACTTGAAACAGGGTGTATTTTACTCGGAGATATTGGATCGCTTAATGAAAATAACGGTCACCGAGAGGACGTGTCGATTGATTGATAAACACTTCGGCATCGATTTGTATCTGCTGGAAACACCCGAGATTGATCTGGCATCCGGGTTCTGTAATAATAATAATAATAATAATAATAATAATAATTTGAGACTGGGTAATAAGCTAAAACGCGAACTATTGATAGCATTAGCCAAGGAGGAGTAT…	MGHETSRNTGESEADEGLWGGESVLKGYVESRPYTKKKVLPRHWVPHLWFPYLKQGVFYSEILDRLMKITVTERTCRLIDKHFGIDLYLLETPEIDLASGFCNNNNNNNNNNNLRLGNKLKRELLIALAKEEYFADDAERHSYIRNKYSRFKIPLEEAEWVGLELNEACRKQQDIEDAQHPEPLKYKFELDL
ASIM_0002086301	.	A0A0M3KIP4	.	.	.	ATGGCACAACAACAGCTGCGAGGCGTTTGGATGGCATACAGAGACGGCGAAAATTGCGGATTGCAACAAGCCAAAACATTCGAAATCATCCGCGGACTCACTGAAACTGAACGCAGCTCCATCTTTGGTCAACAACAATCAATTGCACAACGAGCGCCTTCGGATCAAACGGCAGCAACGCCCGAATTAATACCGATGTTCATACGAACAAGTTCACCTGAACTGACCGATTTCAAAAAGTGGATCGCAACGATACGAGCGCAAAAGTCTCAGTTGGATGCACGCATCAATGCACTACCACCTGAGGCACGTAACGCCTTACAGCAAATTGAATCGCTGCGTGCCAAAGAACGTCAAATTATACAATCGTTGAATCCGCTCGTAGCAAACCAACTGATT…	MAQQQLRGVWMAYRDGENCGLQQAKTFEIIRGLTETERSSIFGQQQSIAQRAPSDQTAATPELIPMFIRTSSPELTDFKKWIATIRAQKSQLDARINALPPEARNALQQIESLRAKERQIIQSLNPLVANQLIGIL
ASIM_0002101901	.	A0A0M3KJ47	.	.	.	ATGCCGCAACAACCAAACTGTAGTCCACCATGCCCGGATGATATGGAATGTTTTATGTCTGCATGTATCCCGAAGCCTTATCCTCAACCGAGATATCCGTCANNNNNNNNNNNNNNNNNNNNNNNNNNNNNNGAACCACGTTTGATTGATCACTTTAGCAGTGGGAAATCAGTGAGCAAGAGTAAATTCATGTGTATACCGACAATACAACCCGAGAAACCTGCGAAAGAACCACTGCAACCGCGTCCTTCAGGATGTAATCCACCGTGTAAAAGTGACGAAAGGTGTTTATGGCTAACGTGTGTCCCGAATGCTGTAAAACCACCGAAGCCTGAACCTAGGCCAACTCAAACAGGTAATAATGGTTTAGGAATTGTTTTGATTAAGTTTAAAGTTGGG…	MPQQPNCSPPCPDDMECFMSACIPKPYPQPRYPSXXXXXXXXXXEPRLIDHFSSGKSVSKSKFMCIPTIQPEKPAKEPLQPRPSGCNPPCKSDERCLWLTCVPNAVKPPKPEPRPTQTGNNGLGIVLIKFKVGWLF
ASIM_0002108501	.	A0A0M3KJB2	.	.	.	GGTACTGGCAACGTTTGTTCAACGGATTATCAATGTCTTGGTGGACAGAAATGTCACTCTGAAGTGTGTGAGTGTGACGGTAATGAAGTGATACTCGGTGGAAGATGCGTTAAAAATGATGGCTTTTGCTTACAAGGAGAGCAGGGTCAAATGATATTATTGGAAGATGCGTTGAACAGAATGGAAATTGCACGAATCATCAAATTTTCGTTCAAAATCGTTGCTATAACCTTTCAAAACCTGGCCAGAACTGCCAACTTGACGCCCAGTGTATCGGTGGATCCGACTGCATGA	GTGNVCSTDYQCLGGQKCHSEVCECDGNEVILGGRCVKNDGFCLQGEQGQMILLEDALNRMEIARIIKFSFKIVAITFQNLARTANLTPSVSVDPTA
ASIM_0002113601	.	A0A0M3KJG2	GO:0016021^integral component of membrane	.	GO:0016021^integral component of membrane	ATGGGCACGTACAAGCCGTGGAGTATGTTGGCAATGTACGCGAGTGTTACTGGTTTCATATATATGGAGACCGACGGATTCAGAAAGGATACTCCCTTATTATACGCTATGCCATTGCTACTGTTGGCTGTTTTGACGATTAATCTGAACATGAGATCTTTAACGAAATATCTCACCGCTCTATCGTTCCTTTTGGCTGGTGCATCACTCTATCAACTGGATCGACTCGTGCTGAACTACACGTGCTCTTTGATGACCTTATCACACACCGCATATTTGTTATCATTTATCAGTTGTTTGCGAAAACTCTGGAACGGTCTCGCTTTGGCACTGACTGTCTATGTGGGCGCTCTATCGTACTACTGCTTCGCTGATTTAGTTTACTCAATTCCGTTGTTA…	MGTYKPWSMLAMYASVTGFIYMETDGFRKDTPLLYAMPLLLLAVLTINLNMRSLTKYLTALSFLLAGASLYQLDRLVLNYTCSLMTLSHTAYLLSFISCLRKLWNGLALALTVYVGALSYYCFADLVYSIPLLIVLLSALLLVLFVSTLVAGSIWQYGSRHTSATQVSHSLLICIILKILTLTVKYPLGHLGYQSVPPFRYCRNLALSPLFSGRFPAVRRISHGHLLLFRNATESFRNASESTTLYN
ASIM_0002116601	.	A0A0M3KJJ2	.	.	.	ATGATGGAACGCAATACTGAATATATCAGTAAACTGAAAAGTATTGACTTCACAAAGATCGACTTCGAATCAATTCTGAATATAATGAAGGAAGGTATAATTCTGCTCGGTAAACATATTGAACATTGGAAACGCTTTTTGTCCNTGGGTATTGCGGACGGAGCGTTGATGACTGGTTTGCACAACGACGATATTTATATGGATATGTTGTACGAGCACAGTTACATAACCATCGATATTGCAAAGGCACTCAATGAAATGACTTCGACGTATCTGCGCGTCTCAAACAAACACGTATTTCCGCATCTTAACGGTATCACAAAACTGCTAGCACTTGAGGATCCAAAAGAGATCAACCAAGCCTTTAAACAACTAGCAGAGAACGCCAAATACTCCACA…	MMERNTEYISKLKSIDFTKIDFESILNIMKEGIILLGKHIEHWKRFLSXGIADGALMTGLHNDDIYMDMLYEHSYITIDIAKALNEMTSTYLRVSNKHVFPHLNGITKLLALEDPKEINQAFKQLAENAKYSTEELTASLRDDYEQQRKRVKDRVKQISCYVDTIKEDPDVKQALEESNVDIDIPDF
ASIM_0002120201	.	A0A0M3KJM8	.	.	.	ATGGATATGGCTGGTAGGGTGGTTGATAGGGTTGTGGTTGGTAAGGGGGTTGATAGGGAGGGAGGTAATGTCTCGGGTGAGGGCGTCTCCAACGGTTCGTCACAGCAGGGTCCAGCTGAAAAACCACGAAAGCTCGAATCGCAGAATGAAATCACACCAGAAATTATTGTTTTGAGTGAATCAGAATTAAATAAGTACGAACAAGAAACCAAAAAATTTCAAAGATTCTACTGA	MDMAGRVVDRVVVGKGVDREGGNVSGEGVSNGSSQQGPAEKPRKLESQNEITPEIIVLSESELNKYEQETKKFQRFY
ASIM_0002130001	.	A0A0M3KJX4	.	.	.	GGTGAGCAGTCAGAAACTCGCAATCGTTTGCTTGTTCCGACGAGTCAACGACTCAGCTGTGATTCTGCCGTATCGGTTTTTTCTTCAGACGACACCAACAACGAAAATTGTCCTCTTTCGACCGTGCCAAAGGTGCGACCATCGGTGTTCACGTTAACCAATGACCAACAAGAAGTGAACGTCGGTAACGTCGATGCTTCGGATTCTCGTCACTGCTCACCACCGAACACAACAAATCCACGCGCATCTGTTCATAAGTCATCAGTCTCGTCAGTTGTGTCAATGGAATACGATGATCTCTTTGAACTTTATTCTGAAACCGAAGTGCGTTATGATCACTGTGTAACGATTCTGTTAATGCGAGATGAATATGGGATTCTTTCTGATGATCTAGATGAA…	LLVPTSQRLSCDSAVSVFSSDDTNNENCPLSTVPKVRPSVFTLTNDQQEVNVGNVDASDSRHCSPPNTTNPRASVHKSSVSSVVSMEYDDLFELYSETEVRYDHCVTILLMRDEYGILSDDLDEMTL
ASIM_0002137001	.	A0A0M3KK41	.	.	.	ATGAGTGATGAAAAAGAGAGGCGCGGATGGAATGAAACAACAAAAAGTGAGGCATTGTTAGCACTTCCGATCACCAGATGTCCACCACGATTCGATGCGATAACTCAAGCACACAATGGTCGAACGTATTTGTTTTCGATGGATCGAGTGTATGAGATGTGGATGCATGAAGGACTGCAACAAAAGGCATCCTATAAAATTGACGAACTGTTCGTGAAAGGTCCACGCACAGTGACAGTCGCCTATACGAATCATAGAACTGGCGTGACAGTTCTCATTGAGCACACCAACGTCTACAGATTCAGATGGAATAGAAAACTCAAATTATTCAAAGTATTGTGA	MSDEKERRGWNETTKSEALLALPITRCPPRFDAITQAHNGRTYLFSMDRVYEMWMHEGLQQKASYKIDELFVKGPRTVTVAYTNHRTGVTVLIEHTNVYRFRWNRKLKLFKVL
ASIM_0002145801	.	A0A0M3KKC9	GO:0006821^chloride transport'GO:0006821^chloride transport'GO:0006821^chloride transport'GO:0006821^chloride transport'GO:0006821^chloride transport'GO:0006821^chloride transport'GO:0016020^membrane'GO:0016020^membrane'GO:0016020^membrane'GO:0016020^membrane'GO:0016020^membrane'GO:0016020^membrane'GO:0055085^transmembrane transport'GO:0055085^transmembrane transport'GO:0055085^transmembrane tran…	PF00654	GO:0005216^ion channel activity'GO:0005216^ion channel activity'GO:0005216^ion channel activity'GO:0005216^ion channel activity'GO:0005216^ion channel activity'GO:0005216^ion channel activity	CATTCAAAAAGTTGATCACCTCGAATGGTTCCAATTCACCTGACATATTATGGTACTCACACACCCATATTATCTTCTTGAGTCAGCCTCAAGGTATTATAGGTGCAGCTGCGTATACAGGAGCAGTGACGCATACACTGTCAGTGGCGGTCATTATCTGTGAGCTGACCGGTCAACTCACACCCATACTACCAGTCTTGATCGCGATGTTAATGGGTAATGCGATATGCAAATTCTTACAACCATCTATCTACGAAAGTATCATTCGTATCAAAAAATATCCATATCTACCTGATTTACCTCCATCCAGAATCAGTGTGCACACAGTGAAGGTGGAACAAATGATGATCAAAGATGTTGTCTACATCACTAAATCAACGACATATCGTGAACTCCGTG…	LITSNGSNSPDILWYSHTHIIFLSQPQGIIGAAAYTGAVTHTLSVAVIICELTGQLTPILPVLIAMLMGNAICKFLQPSIYESIIRIKKYPYLPDLPPSRISVHTVKVEQMMIKDVVYITKSTTYRELREILRFSPQLRSFPVVTDR
ASIM_0002158101	.	A0A0M3KKQ0	.	.	.	ATGGGTTTAGAGGCACGTATTAAACGTTCCGCTTATATGGCACGCCATGGGGCTTACCATCGTCATGGTGGTGGTGGTTATCAGCAACGGGGTTATCATACCCGTAGATATGCCTCTCCCGGAGGAGGAGGAGGCTACTCCACTGGTCCAGTGCAACGACCA	MGLEARIKRSAYMARHGAYHRHGGGGYQQRGYHTRRYASPGGGGGYSTGPVQRP

## Sheet: up_ASWL
Genes_upregulated_AS_WL	Gene description	pfam ID	UniProtKB/TrEMBL ID	Gene_ontology	Transcripts	Peptides
ASIM_0000022601		PF00088	A0A0M3IYA7	GO:0003824^catalytic activity'GO:0003824^catalytic activity'GO:0003824^catalytic activity'GO:0003824^catalytic activity'GO:0003824^catalytic activity'GO:0003824^catalytic activity'GO:0003824^catalytic activity'GO:0003824^catalytic activity'GO:0003824^catalytic activity'GO:0003824^catalytic activity'GO:0003824^catalytic activity'GO:0003824^catalytic activity'GO:0003824^catalytic activity'GO:000382…	ATGTCGAATCGTTATTCACTCATCCTTCTGATTGCCTCACTTGTACAATTTCTTCATTGTGCTAACTGTGAGGACCAATTCACGGTTGACAGTCGTCATCGAGTGGATTGTTACCCTCAACCAAATCCATCGAATGCGTCTTGTTTGCAGCGAAAATGCATTTGGGATCCGACACCAGATCTTCCTAGTGCACCGAGCTGCTACTATCCGCGTAATACGGGCTTTAATGTGTTTAATCAAAGCGCAGAAGAAATCATTTTAATCAAAAGCGAATCTGGCAACGTCAGGAACCCGTATGGCTTGGACATTTCACCGTTGACGTTCAAAAAACGTTTCTACGGAGCAACTCTCAATATCCGTATAGAGCCAGCAGACGCCCTACCCAAAAGGTTTGAACCA…	MSNRYSLILLIASLVQFLHCANCEDQFTVDSRHRVDCYPQPNPSNASCLQRKCIWDPTPDLPSAPSCYYPRNTGFNVFNQSAEEIILIKSESGNVRNPYGLDISPLTFKKRFYGATLNIRIEPADALPKRFEPDIGLQHENSHSPDSLYVETDVNGTFAFYVRRKSTHTALWNTSLGGSLMFSDKYIQVATYFPSRHVYGFGENAHHTISHEFDNYTTWAMFARDEGPNSFDKDTKNLYGVYPFYICMEDDGKAHGVLIVNSNAQELTTGPGPHFVYRTIGGMLDIYFFPGPTPEEVVRQYEILVGKPMLPAYWALGFQLSRYAYKNLSDQEAAIKRTQQAGIPLDAANFDIDYMDRYMDFTIGAKWSKIGEFVDQMHKENLHAILIFDPAIDVTSEPF…
ASIM_0000031201	Aminopeptidase-like protein (inferred by orthology to a C. elegans protein) [Source:UniProtKB;Acc:Q17405]	PF01433	A0A0M3IYJ0	GO:0006508^proteolysis'GO:0006508^proteolysis'GO:0006508^proteolysis'GO:0006508^proteolysis'GO:0006508^proteolysis'GO:0006508^proteolysis'GO:0006508^proteolysis'GO:0006508^proteolysis'GO:0008237^metallopeptidase activity'GO:0008237^metallopeptidase activity'GO:0008237^metallopeptidase activity'GO:0008237^metallopeptidase activity'GO:0008237^metallopeptidase activity'GO:0008237^metallopeptidase ac…	GTTTATGAATTTGTTGAGCACGATAGGTTCTATTTGTTACTCACAGTGATGTCGTTTCGTAGGAGAGGCTCTTTACCATGGTCACGAGTGCTGGAGATGGTTGAGTTCATGGCCGATGAGATCGAATACCCACCACATTTCGCTTTCCAGCGAGTCAGAGATCAACTGCTGAATGCATTCAAGGGTACTGCAGATATGCCGAATATAAAGGTCAGTGAAATTGCAGGCGTAAAAACACTCATTAAAACGACATTCATGCTAGTGTCATTCCGAAGGCGATACCAGATCACATATCTCATTAATGTTTCAGAAGAACATTTCAGTGATGTGGCGCCAGATGTGCGAAGAACCCAATACTGTTATGGTTTAGCGCAAACGCCGAACGGGATAGATGTGGTT…	LLLTVMSFRRRGSLPWSRVLEMVEFMADEIEYPPHFAFQRVRDQLLNAFKGTADMPNIKVSEIAGVKTLIKTTFMLVSFRRRYQITYLINVSEEHFSDVAPDVRRTQYCYGLAQTPNGIDVVEKLYKWFVKNSYYFRRDDDNLLHALACLQDEATKKRLDDFHQIRLIADVLDGHYPVVLLEYIAQRDSTDTLLWDYLVANSDAVFYGVPSLSYYMDVAVGSWNTQQQLDKVTNNTMAMSTTIFKWIFIVVCIFDYHTLYADITFVDNKQQHVSEVGTPPSHFKDKQQLEVNARYGEADVAEHEDLKRLPNVLEPKEYYIRIKPYFPYPAIQYPQGTALFSLKTSSHASDKQNYSELFYEVIQKSRSIKQILRNDCTLSFKRVLSLQLVSEELAERNMT…
ASIM_0000061501			A0A0M3IZD2	.	ATGGGTAGATCCGCTGTGATCAAGATCGTTTCAGCACTTCTCTCGAGCATCATCCACTTCAGTGATGTTGTTGCCTTAAATGTGCTCGATGCGATTCCACACCATACCAACAGCCCAATATTAAGCTTCCAACAACAGCAAGGATTAGGGCCAGCCAGCTTGCCACGTAATTACAGTGAAGTGGCTGGCCAATGTTATGGCAACTATCTGCAAGCCTACAACTTCAGCCTTGATGCTTCCGGAACGCTTCCGAGCTTCCGCGCCTTCGTTAACACGGTGCGAGATTCCAAGGATACTGTGGAAATTTTATGCGAGCTGTACAATGCCACGCACGATTGCATCACAACAAACGTTGGAACGTTTTCAACGTATTTCGGAGTATTTATGACGTTAACTGGT…	MGRSAVIKIVSALLSSIIHFSDVVALNVLDAIPHHTNSPILSFQQQQGLGPASLPRNYSEVAGQCYGNYLQAYNFSLDASGTLPSFRAFVNTVRDSKDTVEILCELYNATHDCITTNVGTFSTYFGVFMTLTGGDQENALMYYLFFAAAEYRCHEKVNRPHVKIKPYADPYRRSVIPSPLISREYLLPVKHLVAPFGMTTLFESLHGVIVQSIVNLAEEVLAKQCAASGCIWHIIHKTPQTA
ASIM_0000062401		PF01060	A0A0M3IZE1	GO:0005615^extracellular space'GO:0005615^extracellular space'GO:0005615^extracellular space'GO:0005615^extracellular space'GO:0005615^extracellular space'GO:0005615^extracellular space'GO:0016021^integral component of membrane'GO:0016021^integral component of membrane'GO:0016021^integral component of membrane'GO:0016021^integral component of membrane'GO:0016021^integral component of membrane'GO:…	TCGTCACTTATTTGCTCAAATCTTCTGTTCAGATGAAGCAGGCGATATTTCTTCTGCTATGTGTGTGCTTGAGCGTGTGTTTGGCGATGAGACAGCAGGCCGTTCACGTCAAAGGGCAACTGATGTGTGGCAATCAACCGGCCAGAAATGTGAAGGTGAAACTCTGGGATGAGGATGAAGGTCCCGATCCAGACGATGTTCTAGACGAGGGCACAACGGACAGCACCGGTCATTTTGAGCTGGAAGGAAGCACCCGCGAACTGACGTCAATCGATCCGATCTTTAAGATTTATCACGATTGCGATGACGGAATCAAAGTAACTGAGATGTGGTCTGGAGTGGTTCTGTTGCTTTTGACGCTGGTCGCCTTTTGTACGGCCGTACGCCATCAGTCTGTAG…	LLKSSVQMKQAIFLLLCVCLSVCLAMRQQAVHVKGQLMCGNQPARNVKVKLWDEDEGPDPDDVLDEGTTDSTGHFELEGSTRELTSIDPIFKIYHDCDDGIKVTEMWSGVVLLLLTLVAFCTAVRHQSVGVRGKLLCGSAPARNVRVKLWEEDSGDQAIRDQSVAVTGKFLCGTQPAANYRIKLWEEDRGPDPDDLLAQGYTDNQGQFHLQGGESELTTIDPVFKIYHDCDDGF
ASIM_0000070701	Carboxypeptidase [Source:UniProtKB/TrEMBL;Acc:A0A0M3IZM4]	PF00450	A0A0M3IZM4	GO:0004185^serine-type carboxypeptidase activity'GO:0004185^serine-type carboxypeptidase activity'GO:0004185^serine-type carboxypeptidase activity'GO:0004185^serine-type carboxypeptidase activity'GO:0004185^serine-type carboxypeptidase activity'GO:0004185^serine-type carboxypeptidase activity'GO:0004185^serine-type carboxypeptidase activity'GO:0004185^serine-type carboxypeptidase activity'GO:0004…	AGGTATATGGAATCACAGGGGGACCCTCGAAATGACCCGATCGTGATTTGGTTGAACGGTGGACCGGGATGCAGCTCGTTGATGGGACTGCTTGAGGAGTTGGGACCTTTCAGACCAAACCCGGACGGGAGAACTCTTTTCGAGAACGTTTTCTCGTGGAATAAGGTGTGGAATTTGGGTATTTTTTGCATTTTTTGGGGAATTTCAGGCAAATTTTTCGCCGCCAATTTGATGTTCTTGGAGACGCCTCGAGGTGTGGGATTCTCCTATCAGAATATGACTGAGAATGCGGACACGGAATGGGATGATACGAAGACGGCAGAGGAGACGGCTGACGCTATCGAAGACTTCTTCAATATATATAAAAATCTGCGATCGCATAAGAATGAGCTGTATCTG…	MESQGDPRNDPIVIWLNGGPGCSSLMGLLEELGPFRPNPDGRTLFENVFSWNKVWNLGIFCIFWGISGKFFAANLMFLETPRGVGFSYQNMTENADTEWDDTKTAEETADAIEDFFNIYKNLRSHKNELYLTGESYAGIYIPMTTNVLIDRIQHKGLQLNFAGVAIGNGAFSIIQEIRANADFMYFHGFYGRDEWDQLQRCCPQIEPSDDLLPSVICAYEKYVSVNGSGLVNPLNSSDTQFRKCSDLVVNLSEWSVWNNVYNVYALYEECYERSIKSQSQQQRKRIRERMVPTAREQQLFEKLKKSPRRLQSAYRHVMRSSEYVFSTDQLGGFPCYMDAASEKYLAQAHVRSALHIPDYVQNWVACSPLVEAGYTQLYNDSLPVLQKIVDSGYKFRILI…
ASIM_0000072101		PF01060	A0A0M3IZN8	GO:0005615^extracellular space'GO:0005615^extracellular space	ATGTGGTCTCGATTGGTTCTGTTGCTTTTGACGCTGGTCGCCTTTTGTACGGCCGTACGCCATCAGTCTGTAGGCGTCCGTGGCAAGCTTCTTTGTGGTTCAGCACCAGCTCGTAATGTACGCGTGAAACTTTGGGAAGAAGATTCAGGTGAGTGA	MWSRLVLLLLTLVAFCTAVRHQSVGVRGKLLCGSAPARNVRVKLWEEDSGE
ASIM_0000075901	Purple acid phosphatase [Source:UniProtKB/TrEMBL;Acc:A0A0M3IZS6]	PF00149	A0A0M3IZS6	GO:0003993^acid phosphatase activity'GO:0003993^acid phosphatase activity'GO:0003993^acid phosphatase activity'GO:0003993^acid phosphatase activity'GO:0003993^acid phosphatase activity'GO:0003993^acid phosphatase activity'GO:0003993^acid phosphatase activity'GO:0003993^acid phosphatase activity'GO:0003993^acid phosphatase activity'GO:0003993^acid phosphatase activity'GO:0003993^acid phosphatase a…	ATGGAGGTATGTGATCCATCAACTGTATGGATAACATGGATTACATTCGACGATACCTATGCGTCTGTGGTGGAATATGGTACCAAAGATTTGGAACGCAACGCCACCGGAGATACTTCCCTATTTATTGATGGTGGATCCAAGAAATCGAAACGTTACGTTCATCGAGTCAGGCTCACTGAATTAGAGCACGGAACCACTTACTTTTATCACGTTGGTTCTGAATACGGTTGGAGTCCAATATTCCGTTTCACGGCACTCCAGGAAAGGCCAGAAGGTGGATATATTTATGCTGTATACGGTGACCTTGGCAATGTGAACGCCAGATCGCTGGGTAAAATACAACAACAAGCGCAACGGGGTCTTTTCGATATGTGTGTGAAATCTTCATTCCGATCT…	MEVCDPSTVWITWITFDDTYASVVEYGTKDLERNATGDTSLFIDGGSKKSKRYVHRVRLTELEHGTTYFYHVGSEYGWSPIFRFTALQERPEGGYIYAVYGDLGNVNARSLGKIQQQAQRGLFDMCVKSSFRSITDECYLAGDLAYNLDTDDGQFGDQFGRQIEPVAAYVPYMTVVGNHEEAYNFSHFVNRYTMPNSDHNLFYSFDLGAAHFIAFSTEFYYFTNYGWQQLAKQWEWLNNDLKSRFIFLSFIYSLDCQIANQNRDKRPWIITMGHRPMYCSDFDEDDCTKYESRVREIRAGLPETHAYALEKLFYSFGVDLEIWAHEHSYERMWPVYNRTVYNGTRSPYVDPPAPVHVVTGSAGCQENTDPFIEHPPPWSAFRSSNYGFSRMQIFNSTHL…
ASIM_0000078201		PF01433	A0A0M3IZU9	GO:0006508^proteolysis'GO:0006508^proteolysis'GO:0008237^metallopeptidase activity'GO:0008237^metallopeptidase activity'GO:0008270^zinc ion binding'GO:0008270^zinc ion binding	GTTCCATCACGTATGATGCCCCGTGCGAAGATGGCATCTACTCGCTTGTTACTGCTGCAATTCATGCTGATCCTCGGCATCACAAGTGGACAAAATGATTTCCAGCCTGATGCTTTCGATGTGGATCCAACTCGTTACGGAAATGCCGACTATGAATTCCAAAGTGGGCATAAACTCTACAACATGGATGATTCATTCTTGCCTGGGTCAGTGGGTGAACGTGCACGTCGCATACCACCTATCGTTGAGCCAATCGAATATTTTATTCGGATTCAGCCGTATTTTCCAAATGAAGTTGTCCCTGTTACAAGAGAAAATAATATGACATTCGATGGAATATGCACGTTTGTTTTCAAAGTTATGAATGCAACAGACAAAGTCACTCTACACTCATTTTAT…	MMPRAKMASTRLLLLQFMLILGITSGQNDFQPDAFDVDPTRYGNADYEFQSGHKLYNMDDSFLPGSVGERARRIPPIVEPIEYFIRIQPYFPNEVVPVTRENNMTFDGICTFVFKVMNATDKVTLHSFYLTYSNIKLLNDNGKELISNAHWSFNETLNHIVSIIQTGNNLRVGNKYMLQFKYNGKIHNYTETGLYYTAYLDKPNGTAHFMLATHMEPARARWVFPCLDEPAYKAYFHITLIYPKGLVALANTMERPAVPWPEEGCTITQFSSTMTSAVFSWEVIQFPPSLKMSTYLVAFAIGPYVNAHTVNEDGTLVSSC
ASIM_0000078701	Lysosomal protective protein (inferred by orthology to a human protein) [Source:UniProtKB;Acc:P10619]	PF00450	A0A0M3IZV4	GO:0004185^serine-type carboxypeptidase activity'GO:0004185^serine-type carboxypeptidase activity'GO:0004185^serine-type carboxypeptidase activity'GO:0004185^serine-type carboxypeptidase activity'GO:0004185^serine-type carboxypeptidase activity'GO:0004185^serine-type carboxypeptidase activity'GO:0004185^serine-type carboxypeptidase activity'GO:0004185^serine-type carboxypeptidase activity'GO:0004…	GATTACGACGCATTGCAAAAATGCTGCAAAGTGAATAGTACCAAGATTCAAGCGCTTGGTACCTGTGATTTTTCGCAATATATTGAAGTCCGAAACAATGGTTCGATCGTTCCGAGGCCATTCAAAGACCCAATCAAGCGTCAATGTGCTAATCTCGTGCGAGATTATTACCGCATGGAAATGAATACAACCGAAATCATTTACAATACGTACGAAGACTGCTACATGGACACTCATGCTCGGCCGAGCTTGAAAGTTGTACGGCAATCAGACCTTAAAAGACGAATGAGTTTAATGAAATTGAGCGCATTCGATGGTCAAGAATCTTTCATTGATCAAGGATCAAAACTGAATATGGGTTCAACGGATGCATTGAGTGGCTATCCATGTTGGATGGAT…	LQKCCKVNSTKIQALGTCDFSQYIEVRNNGSIVPRPFKDPIKRQCANLVRDYYRMEMNTTEIIYNTYEDCYMDTHARPSLKVVRQSDLKRRMSLMKLSAFDGQESFIDQGSKLNMGSTDALSGYPCWMDDAKETYINLPEVRYATHIPKNLPHWTDCKFVFFSIEILPFHVNELYKRQYNDTTPFFEQMINSGLDLHILVYNGDTDAVCNFLGAERFASRLATKFNLDKQTRQEWTFAEKPKYKPSIAGYHQRYTTKNGKVIFDFLSVKGSGHFVQLDRPGPALQMLENYIANKNYSSPTTVNTVLKPLLPQYQQNPKPQPTRKERDRVWNLPGITYDLNFEHYSGYLNPSKGNYLHYWFTQSQNDPANDPLLLWLNGGPGCSSLTGLLTELGPFWLNP…
ASIM_0000104501	Carboxypeptidase [Source:UniProtKB/TrEMBL;Acc:A0A0M3J0K6]	PF00450	A0A0M3J0K6	GO:0004185^serine-type carboxypeptidase activity'GO:0004185^serine-type carboxypeptidase activity'GO:0004185^serine-type carboxypeptidase activity'GO:0004185^serine-type carboxypeptidase activity'GO:0004185^serine-type carboxypeptidase activity'GO:0004185^serine-type carboxypeptidase activity'GO:0004185^serine-type carboxypeptidase activity'GO:0004185^serine-type carboxypeptidase activity'GO:0004…	CTGCTTACCGAGTTGGGTCCGTTTTGGCCGAATCCCGATGGTCGTACGCTCACCGAAAATGTTTACTCGTGGAATAAGATTGCGAATGTGATATTTTTGGAATCACCACGACGGGTTGGTTTCTCGTATCAAAATCTCACCGAAAACAGTGACGACGTATTCAACGATAAGAAGACAGCGAGTGATAATTTTCTGGCGCTGATGGATTTTTTGAGTGTTTACCCGGAATATTACGATCGACCATTCTACGTGACTGGTGAATCGTATGCGGGCGTTTACATACCAACGCTGGTATCGTTGATCATCGATAAGATACAGGCTGGCGAAGCGCCAGGATTGAATTTGGTTGGAGTGATGATCGGAAATGGGAAAATGAGTGACAAATGGCAATTCAACTCG…	LLTELGPFWPNPDGRTLTENVYSWNKIANVIFLESPRRVGFSYQNLTENSDDVFNDKKTASDNFLALMDFLSVYPEYYDRPFYVTGESYAGVYIPTLVSLIIDKIQAGEAPGLNLVGVMIGNGKMSDKWQFNSIISLLYNRGVYNPAEMNELSGCCNKSEPLRDCDFSQWVKFDSHGDAHPINDSAGQETECGKKRIATTVSTLRREQMLLRAKLRQKQPQQKDLKLMDTSFEHYYDLKGFYDQKVNYASTDSEGAFQCYNTESGEQWLNWDDVRAALHISAAAAPYSECSDYVFERYIKQNSDTSPVFDHIVESGYKLRLLVYNGDLDTSCNFVGDEWFMEALASRHSMPQVMDQQPWWFRDVIAGYYQRFTYQQSFTVDILTVKGAGHMVPTDRPGP…
ASIM_0000105201		PF01060	A0A0M3J0L3	GO:0005615^extracellular space'GO:0005615^extracellular space	ATGACGATTCTGATTCGTGCACTGTTTGTCGTTGCAATCGCTGTTGGATGCGCAACAGCGTTTCGACTTCAAGGAGTTGGTGTTCAAGGGAAACTGATGTGCGGTGATCAGCCGTTGCGTAATACCAAAGTGAAGATTTACGACGTGGACAGAAATATTGGTGATTCGGACGATTTGTTGGACGAAGCGTTCACGGACCAAAATGGAGAGTTTCGCGTTGATGGTACCACTCGTGAAATGACTACCATTGAGCCGATACTGAAGATTTTCCACGATTGCAATGACGGTATTAGGCCATGCCAAAAACTTGTGCAATTCGATGTTCCCGAAAAATACATTCATCGTGGTAAGGTCAACGAATGGTTCGACATTGGTGAACTGAATATGGAAATGACGTTC…	MTILIRALFVVAIAVGCATAFRLQGVGVQGKLMCGDQPLRNTKVKIYDVDRNIGDSDDLLDEAFTDQNGEFRVDGTTREMTTIEPILKIFHDCNDGIRPCQKLVQFDVPEKYIHRGKVNEWFDIGELNMEMTFRNEGRECNV
ASIM_0000114201		PF11838	A0A0M3J0U8	GO:0002161^aminoacyl-tRNA editing activity'GO:0002161^aminoacyl-tRNA editing activity'GO:0002161^aminoacyl-tRNA editing activity'GO:0006418^tRNA aminoacylation for protein translation'GO:0006418^tRNA aminoacylation for protein translation'GO:0006418^tRNA aminoacylation for protein translation'GO:0006508^proteolysis'GO:0006508^proteolysis'GO:0006508^proteolysis	ATGTATCGTGTATGGTATGATGAAAGTACATGGGCACCAATTCGAGCCCAACTTCGCTCAGATTTCAACGCGTTTGACGAGTTGACCAGAGCGCAATTCATCTCGGATGCAATTGCACTTAGAGAAAGAGGATCACTGCCGTGGTCCCGTGTCATCGAATTCGCATCGTATCTGAGTAAAGAAACCGAATTCGCCCCACATTACGCATTCAAAAGTGTTCGGGATCAATTGATGAGCGCTTTCAAGAACACCGCAGATACACCTAAAATAAATAAGTACATTCAGCGAACATTCGAAACTGCATATGATATCGGATGGGCGAATAACACCGACTGGACTATGGCAGCATTAGCAACATTAGCCACTAATGGTATGTGTAAAACAGCGCTTCCAGAATGT…	MYRVWYDESTWAPIRAQLRSDFNAFDELTRAQFISDAIALRERGSLPWSRVIEFASYLSKETEFAPHYAFKSVRDQLMSAFKNTADTPKINKYIQRTFETAYDIGWANNTDWTMAALATLATNGMCKTALPECLEKTKTLFEQFLTNCQYSTTGTGLCNSEVRPDVRRTQYCYGLAQTPTGHELVNRLYEWFKTNSHYFHRDADNLLNAMACTTDDDKMNSFISDIVEGKYPESALHMVAVHDTTDHVLWNYFKLNTEQVIYGVPSFNSYMTAAVGTWNQAENIKEMDDFIAGIELSGDNLAVINELKKNIQQNIDWLAKNRDEIMTAIEQELQ
ASIM_0000117201	Purple acid phosphatase [Source:UniProtKB/TrEMBL;Acc:A0A0M3J0X8]	PF00149	A0A0M3J0X8	GO:0003993^acid phosphatase activity'GO:0003993^acid phosphatase activity'GO:0003993^acid phosphatase activity'GO:0003993^acid phosphatase activity'GO:0003993^acid phosphatase activity'GO:0003993^acid phosphatase activity'GO:0003993^acid phosphatase activity'GO:0003993^acid phosphatase activity'GO:0003993^acid phosphatase activity'GO:0003993^acid phosphatase activity'GO:0003993^acid phosphatase a…	TACGCTCAACCTGAGCAAGTGGCACTGAGTTATGGAGGTGATCCATCAACTGTTTGGATAACATGGATTACATTCGACGATACCTATGCGTCTGTGGTGGAATATGGCACCAAAGATTTGGAACGAAACGCCACCGGAGATACTTCCCTATTTATAGATGGTGGATCCAAGAAATCGAAACGTTACGTTCATCGAGTCAGGCTCACTGAATTGGAGCCCGGAACCACCTACGTTTATCACGTTGGCTCTGAATACGGTTGGAGTCCAATATTCCGTTTCACGGCACTCCAGGAAAGGCCAGAAGGTGGATATATTTATGCTGTATACGGTGACCTTGGCAATGTGAACGCCAGATCGCTGGGTAAAATACAACAACAAGCGCAACGGGGCGATTTAGCA…	LSYGGDPSTVWITWITFDDTYASVVEYGTKDLERNATGDTSLFIDGGSKKSKRYVHRVRLTELEPGTTYVYHVGSEYGWSPIFRFTALQERPEGGYIYAVYGDLGNVNARSLGKIQQQAQRGDLAYNLDTRIRIFKLKFQDDGQFGDQFGRQIEPVAAYVPYMTVVGNHEEAYNFSHFVNRYTMPNSDHNLFYSFDLGAAHFIAFSTEFYYFTNYGWQQLAKQWEWLNNDLKLRFIFLSFIYSLYCQVANQNRDKRPWIITMGHRPMYCSDFDEDDCTKYESRIRAGLPETHAYALEKLFYSFGVDLEIWAHEHSYERMWPVYNRTVYNGTRSPYVDPPAPVHVVTGSAVRIKLDSTVR
ASIM_0000154901			A0A0M3J1Z5	GO:0016021^integral component of membrane	ATGCACACAGCGTCTACGAACATTTCATCACCGGCCACTTCTCCTTCACCAACACCCACACTTACGCATGCGTCCACGGCTGCATCCACAACGCCCCCAGCAGCTGCATCCACAACGCTCCCAGCAGCTGCATCCACAACGCCCCCCACGGAAGCATCTGGAGTATCAGAAACGGTCGTGAACAGCACTAAAGAGCTAAAATACGGTACTCCAGTTGAAATCTCTGTCAATGTACATCCTGGCTCATCCTATAGTTTCAATATAACCAACGAGGAAGATCACAAACCAACCGGCGAAATTCAAGTTAAAGTGACAATGTGCAATGCTAGTAAGGAAGCTGCAAAACCCGTGGAACCCTCGGGAAATGGTTTATATGAAATTCCGGCAACCAAGTTACAT…	MHTASTNISSPATSPSPTPTLTHASTAASTTPPAAASTTLPAAASTTPPTEASGVSETVVNSTKELKYGTPVEISVNVHPGSSYSFNITNEEDHKPTGEIQVKVTMCNASKEAAKPVEPSGNGLYEIPATKLHDLIIYFNCSHKSRVKRSTGNREYKMNLFITGTSKTDSTKNISVVGISRDMDVRGTTPTHTTATQSGSTSSFTTHATTAHTTPATSLSTGWIIGIVFIALFGVTLIVAISVFAYFYLKKRRGSINDDREGLFKRQQFVDEVPPRILPLPKTFGHYQTPQTSSMIPAINNYSSSRPSYYPQTSSTNPPTNNQFGSQLSNYPQPSSNYPKLIRPNIQSLQPNIASSINPATPNNNLYGPRGLSRNY
ASIM_0000166001			A0A0M3J2A2	.	CGGCTGCCAGACGGTGTTTTCAGTAGGCCGGAGTACTGCTTGAAATTGGGTTCAAAGGTCAGGCCGGGTAGTTTCACAATACGATCAGCATCCTTGCCTGAGGTGGCGTCCACAACTTCTACAGCTGCAGCTGCAGCTAGCAAAACAACGAGCAGAGCATCGATTTCGAGGAGTCTAAGCCTGCTGGCCAAGAGGGCCACGTCGGCTCTGGTCTCTCGACGTCGAGCTGGAGCTGGAGCTGGAGTTGGAGCTGGAGCTGGAGCTTCTCGTGATCAACAAATTCGGTGTCAAAGTTTCGGGTAA	LPDGVFSRPEYCLKLGSKVRPGSFTIRSASLPEVASTTSTAAAAASKTTSRASISRSLSLLAKRATSALVSRRRAGAGAGVGAGAGASRDQQIRCQSFG
ASIM_0000167901		PF00230	A0A0M3J2C1	GO:0005215^transporter activity'GO:0005215^transporter activity'GO:0005215^transporter activity'GO:0005215^transporter activity'GO:0005215^transporter activity'GO:0005215^transporter activity'GO:0005215^transporter activity'GO:0006810^transport'GO:0006810^transport'GO:0006810^transport'GO:0006810^transport'GO:0006810^transport'GO:0006810^transport'GO:0006810^transport'GO:0016020^membrane'GO:00160…	ATGCTGAGAGGAGCGCCCCAGTTCGGTGGTTGTTCATCCACAGCACAGTATGTACTATCGAAACAGAGGAATAACGCTTATGTTGGTGTTTGTTTCGGATGGGGTTTATCTCTCGTCTTTGCCGTCTACGGAGGATTTCATATATCCGGAAGTCATCTGAATCCAGCAGTCTCGCTGTTTTTGCTAACAATGGGTCGAATATCAGTGCTCAGATTCGTCGTCTACAGCGGCGCACAGATTTTCGGTGCATTTGTTGGTGCAATGATTACGTATTTCTTATATTTCGACGCACTGAACTTCTACGATGGTGGCACTCGACAAGTCACAGGACCATACGCGACGGCCAGTATCTTTGCCACATATCCGCAGAACTACCTATCATTGGGTGGTGGTCTTATT…	MLRGAPQFGGCSSTAQYVLSKQRNNAYVGVCFGWGLSLVFAVYGGFHISGSHLNPAVSLFLLTMGRISVLRFVVYSGAQIFGAFVGAMITYFLYFDALNFYDGGTRQVTGPYATASIFATYPQNYLSLGGGLIDQVHFLEMLRKRPKRNQ
ASIM_0000216501		PF01433	A0A0M3J3Q2	GO:0006508^proteolysis'GO:0006508^proteolysis'GO:0006508^proteolysis'GO:0006508^proteolysis'GO:0008237^metallopeptidase activity'GO:0008237^metallopeptidase activity'GO:0008237^metallopeptidase activity'GO:0008237^metallopeptidase activity'GO:0008270^zinc ion binding'GO:0008270^zinc ion binding'GO:0008270^zinc ion binding'GO:0008270^zinc ion binding	CAACTCGGTTTACCGGAATTTGTTGCGGGTGCTATGGAGAACTACGGTCTTATTATCTATAAATACCAATTTGTTGCAATTCATCCAAAGGATTCGACGACGGATGCGCGACAAGCGGCCGCAAAGGTGATATGTCACGAGCTAGCGCATCAGTGGTTCGGTGATACGGTGACGGCGATGTGGTGGGATGATCTGTTCCTTCAGGAGGGTTTTGCAGCTTTCTTTGAGCGATTCAATATGCGCATGGCAATTCCACAACAGAAACCGTACATACTAACGAAATGGTTAACACAACGGATTCAACCATCACTTCGGCTTGATGCAATTATAAAACGCTCACATCCTTTGTATGCGTATAATGGACCGGAATTCGATCTAATAACCTATGGAAAAGGTGCA…	MENYGLIIYKYQFVAIHPKDSTTDARQAAAKVICHELAHQWFGDTVTAMWWDDLFLQEGFAAFFERFNMRMAIPQQKPYILTKWLTQRIQPSLRLDAIIKRSHPLYAYNGPEFDLITYGKGASVLRMIYSVLGADNFRSSLQAYIKKYQFSNADHEMLFAEFTAVMQLFVERNFSLESP
ASIM_0000259701		PF01433	A0A0M3J4X2	GO:0006508^proteolysis'GO:0006508^proteolysis'GO:0006508^proteolysis'GO:0006508^proteolysis'GO:0006508^proteolysis'GO:0008237^metallopeptidase activity'GO:0008237^metallopeptidase activity'GO:0008237^metallopeptidase activity'GO:0008237^metallopeptidase activity'GO:0008237^metallopeptidase activity'GO:0008270^zinc ion binding'GO:0008270^zinc ion binding'GO:0008270^zinc ion binding'GO:0008270^zinc…	ATGGCCGCTGGAACAGCGGACTTCATGACTGAAATGCTTGAAATACCGTACGCATTGCCGAAAATGGATTTGGTTGCATTACCACAATATATACAAACTTCGAAAGCGCTAGAGAATTGGGGTGTGATTTGTATGATATATGACTCGGTGCTGGTTGATAGACAGTACGCTACTGCGCATGATTACAGTGAAGTAGCTCGGGTAACACCACATGAAGTTGTACATCAGTGGTTCGGCAATTTGGTGACCTCAGAATGGTGGTCTTTAATATTTTTGAACGAAGCGTTTGCTCAATATTACTATAGCTCGGGAGCCAACTATACTTATCCACAACAGGAGAAATATGCTAGATTTGTACGTTTCTGGTTAGCAGATTACGCACTCACGCACGACGGAAAT…	MAAGTADFMTEMLEIPYALPKMDLVALPQYIQTSKALENWGVICMIYDSVLVDRQYATAHDYSEVARVTPHEVVHQWFGNLVTSEWWSLIFLNEAFAQYYYSSGANYTYPQQEKYARFVRFWLADYALTHDGNPAITRPIITDRKPIFTYAPYYKGASVLYMLNNAITVPIMQEGLREYFRRNAWKTTTETMLWSAITDTTKAHHIKGWNNELLNVQALMDPWTKQVGFE
ASIM_0000280501	Lysosomal protective protein (inferred by orthology to a human protein) [Source:UniProtKB;Acc:P10619]	PF00450	A0A0M3J5H4	GO:0004185^serine-type carboxypeptidase activity'GO:0004185^serine-type carboxypeptidase activity'GO:0004185^serine-type carboxypeptidase activity'GO:0004185^serine-type carboxypeptidase activity'GO:0004185^serine-type carboxypeptidase activity'GO:0004185^serine-type carboxypeptidase activity'GO:0004185^serine-type carboxypeptidase activity'GO:0004185^serine-type carboxypeptidase activity'GO:0006…	AGAGAGCACTGGAATTATCAGCATGCTGAGGGGTATTGGCCGCGGATCGGAGGGTATTGGAAGCGATATTCGACGGGAACGCTGAAACTTGATGTGGTGTCTGTAAAGGGAGGAAGTCATTATGTGGCGCTAAATCGGCCCGCGCCAGCGCTTCAACTGGTGAGCGCGTTCCTGAAGGAGCAACCGTACAACACGAGTGCAAAAGTTGACACTGAGCTGAAATTGCCGAAATTCCAGTACTGGCCACCGCTACCACCAGTGAAAAGAACCGAAGCGGATCGGGTTTATAGTTTACCAGGCCTAACCTACACACCAAATTTCAAGCAGTATTCCGGTTATTTGAAGTCGAAGAAGGGTAATTACCTGCATTATTGGTATATGGAATCACAGGGGGACCCC…	LKLDVVSVKGGSHYVALNRPAPALQLVSAFLKEQPYNTSAKVDTELKLPKFQYWPPLPPVKRTEADRVYSLPGLTYTPNFKQYSGYLKSKKGNYLHYWYMESQGDPRNDPIVIWLNGGPGCSSLMGLLEELGPFRPNPDGRTLFENVFSWNKAANLMFLETPRGVGFSYQNMTENPDTEWDDTKTAEETADAIEDFFNIYKHLRSHRNELYLTGESYAGIYIPMTTNVLIDRIQVWGVVLGDF
ASIM_0000305201			A0A0M3J667	.	TGCTTCCCAGTCGTAACGTTGACCAACAATAAGCCGATGAGTGATTTCACGGTGACGCAACAACCGTTCAACGAGATTTCACGTTTGCCCAACAATACACAGTACAATTATTCCTGGCCAATCCCGTTCTTTTGGAAGAATTACAGAACTTATCATATCGATCACACAACTAAACTCAAATGGATGATACCAGATTACTACCATTGTCCGTCGCACTCAGCATCAAAATCTGCACTGTCACCTAAACGTGAACCGACGAATTTTGCGCTACATTGGGATTTGGGCAATACAGATTCAAAGACATTCATGCGGGTCGAATACGACGATGTTGCTTATGCACGACTTATGAAACAACTGAAAACGAGGCGTGACAAAGATTTTGGCATTGATGATAAAGTC…	LTNNKPMSDFTVTQQPFNEISRLPNNTQYNYSWPIPFFWKNYRTYHIDHTTKLKWMIPDYYHCPSHSASKSALSPKREPTNFALHWDLGNTDSKTFMRVEYDDVAYARLMKQLKTRRDKDFGIDDKVILIADQLAFAKHNEELGKPFSFKKTLDLISTIIPGNDSYAIFKITQGVIDRMEKYFMDGPDYPLFKKGMQEWLTENYKKLGYTVSDIWDPE
ASIM_0000313401	Acid phosphatase-related (inferred by orthology to a S. mansoni protein) [Source:UniProtKB;Acc:C4Q6M8]	PF16656	A0A0M3J6E8	GO:0003993^acid phosphatase activity'GO:0003993^acid phosphatase activity'GO:0003993^acid phosphatase activity'GO:0046872^metal ion binding'GO:0046872^metal ion binding'GO:0046872^metal ion binding	ATGCTTCGATCGTGGCTGCCTTCATTACTAATTGCTCTCAATATCGGCATTGCCATCTCCCGAAGACACTCCCTGGAACCACGTCGTGTACCTGCATGGTTTGGAAAGGGACCAAATCATGGACCTTATTGCGCACAGCCTGAGCAAGTGGCATTGAGTTATGGAGGTGATCCATCAACTGTATGGATAACATGGATTACATTCGACGATACCTATGCGTCTGTGGTGGAATATGGCATCAAAGATTTGGAACGCAACGCCACTGGAGATACTTCCCTATTTATAGATGGTGGATCCAAGAAATCGAAACGTTACGTTCATCGAGTCAGGCTCACTGAATTAGAGCCCGGAATTACATACTTTTATCACGTTGGCTCTGAATACGGTTGGAGCCCGATA…	MLRSWLPSLLIALNIGIAISRRHSLEPRRVPAWFGKGPNHGPYCAQPEQVALSYGGDPSTVWITWITFDDTYASVVEYGIKDLERNATGDTSLFIDGGSKKSKRYVHRVRLTELEPGITYFYHVGSEYGWSPIFRFTALQERPEGGYIYAVYGDLGNVNARSLGKIQQQAQRGLFDMVLHVG
ASIM_0000336801		PF11838	A0A0M3J726	GO:0006508^proteolysis'GO:0006508^proteolysis	ATGGCCCGTTACCTGATGATCCCATACGCCAGTCGATATGAAGTCGGAGATTCGAAAGATGCGGCTAAAAAGTTGTTCGATACGATGATGCAGGATTGCGCTGAAACTACCACCGGGGTCGAGAATATTCCACCGGATGTGCGCGAGGGTGCCTACTGCTCGGCGATTAAGTTCGGTCCTCAGGCCAATTTCGACTTTCTGCTCAAACTTTATCATCAACAAGTCAAGTATCAGTATTACTTCTATCAAGAATATCACGCAATGCTCGCTGGTTTAGCCTGCACAACATCTAAAGAAAACCTCAAAGGACTCATACCGGTTGTGCTCAACGCGAACACTCCAGAAGCAGCCTATCGACCACTGATGTACCTAACACGAAATCCGATCGCAAGTGATGTG…	MARYLMIPYASRYEVGDSKDAAKKLFDTMMQDCAETTTGVENIPPDVREGAYCSAIKFGPQANFDFLLKLYHQQVKYQYYFYQEYHAMLAGLACTTSKENLKGLIPVVLNANTPEAAYRPLMYLTRNPIASDVMMEYIRSNAKQVLESGQIDLYLQSMTAAWQTQTRLDQFIQLCNDLERGDPQVPASVCAPHIASLRAQVSRAQRYLPDIGAF
ASIM_0000368901		PF01433	A0A0M3J7Z0	GO:0006508^proteolysis'GO:0006508^proteolysis'GO:0006508^proteolysis'GO:0006508^proteolysis'GO:0006508^proteolysis'GO:0008237^metallopeptidase activity'GO:0008237^metallopeptidase activity'GO:0008237^metallopeptidase activity'GO:0008237^metallopeptidase activity'GO:0008237^metallopeptidase activity'GO:0008270^zinc ion binding'GO:0008270^zinc ion binding'GO:0008270^zinc ion binding'GO:0008270^zinc…	ATGCTCGCTTTACCACAATACACGACAATGAAAGGTGCTGAGGAGCACTGGGGATTCATTCACATTGCTTATAAACGAGCTTTGGTTGATCCACTCTATGCAGATGCTTTCACCTATTCAGATGTATCGCGTGTAACCGCTCACGAAACTGTCCATCAGTGGTTCGGCGATTTGGTCACAATAAAGTTCTGGCCGGTGATATTCCTGAATGAAGCATTCGCAAATTATTGGGAAACATTCGGCGTTGAGAGGGCATTCCCGACTCAGTCCAAATACAATAAATTCGAGCGGTACAGAAAAGCATTGGCTGCATACGAGATCGACTCGTATGCTAATACATCAAAACCGGTCGTGCCTGACAAACCGAAGTATTTCACAAGGATTCCATATAATAAGGTT…	MLALPQYTTMKGAEEHWGFIHIAYKRALVDPLYADAFTYSDVSRVTAHETVHQWFGDLVTIKFWPVIFLNEAFANYWETFGVERAFPTQSKYNKFERYRKALAAYEIDSYANTSKPVVPDKPKYFTRIPYNKVEYNSSRLK
ASIM_0000390401		PF01433	A0A0M3J8J9	GO:0006508^proteolysis'GO:0006508^proteolysis'GO:0006508^proteolysis'GO:0006508^proteolysis'GO:0008237^metallopeptidase activity'GO:0008237^metallopeptidase activity'GO:0008237^metallopeptidase activity'GO:0008237^metallopeptidase activity'GO:0008270^zinc ion binding'GO:0008270^zinc ion binding'GO:0008270^zinc ion binding'GO:0008270^zinc ion binding	ATGAATGCGCATAATCTCATTCCAGCATTCCTTACACTCAAAACTCGAGCACCACTGACCGCTGGAAGTAATTGGACGCTTTGGATTAAGTACACTGGATTTGTGTGGGGCGTACCAAGTAAGGGTGTGTACACAAATACCAACTACTTTGAATTCAATAACAAAAAAGCATGGATATTTTCGACATACTTCGAGTCTGGTCCAAGTGCACGTTCATTGGTGCCGTGTTTTGATGAGCCTGACTATAAGGCTCGATGGCAAATGACACTCGAACATCCCGCTGATATGATAGCGCTCGGAAATATGCCCGATCAAGGATTCACTATTCAAGCAGATGGATGGGCCAGAACTAGCTTCCTGCCAACACCACCGATGTCAAGTTATCTGTTGGCTATTGCC…	MNAHNLIPAFLTLKTRAPLTAGSNWTLWIKYTGFVWGVPSKGVYTNTNYFEFNNKKAWIFSTYFESGPSARSLVPCFDEPDYKARWQMTLEHPADMIALGNMPDQGFTIQADGWARTSFLPTPPMSSYLLAIASGHFASLEGVSETGVLVRLWSWTGMEIYAGTALKVVSSQVDFMSTYFKFPYPLPKL
ASIM_0000402201			A0A0M3J8W3	GO:0006508^proteolysis	ATGGCACGTCTGACGCTTGGTGACCAGGCATTCCAAGAGGCACTTCAAGACTACATCCGAACGTATCAGTTCTCGAACGCCGATCATGAGATGCTCTTCGCTAAATTCACAACAGCCGCACAACGTCACGCGAAAACGGATTGGTGTGGTCGTCCATTGAACGTTACGAAGTTCCTCGATCCGTGGTTCCTTCAAGAGTGTTTCCCACTGTTGACCGTAACGAACAACCAGCCCACATCACCCGCACACGTAACTCAACAACCGTTCAACAACATTTCATCACTACCCATCAGCAAATTCCCTTACAATTACAGCTGGCCAATCCCATTAGTGAGTGAGAATTACAAAAACGCCACGCCGCATTTCAGTTGGATAAAACCGGGTTCGTGCTCTAACTAA	MARLTLGDQAFQEALQDYIRTYQFSNADHEMLFAKFTTAAQRHAKTDWCGRPLNVTKFLDPWFLQECFPLLTVTNNQPTSPAHVTQQPFNNISSLPISKFPYNYSWPIPLVSENYKNATPHFSWIKPGSCSN
ASIM_0000443601		PF00450	A0A0M3JA16	GO:0004185^serine-type carboxypeptidase activity'GO:0004185^serine-type carboxypeptidase activity'GO:0004185^serine-type carboxypeptidase activity'GO:0004185^serine-type carboxypeptidase activity'GO:0006508^proteolysis'GO:0006508^proteolysis'GO:0006508^proteolysis'GO:0006508^proteolysis	ATGGACGCAGCCTCAGAGAAGTATCTGGCTCAAACGCACGTCAGATGGGCGTTACATATTCCGGATTACGTGCAGAATTGGGTAGCGTGCAGTCCATTGGTCGAGGCTGGTTACACCCAACTCTACAACGATTCGTTGCCGGTGCTGCAGAAGATAGTCGACAGTGGATATAAATTCAGAATTTTGATTTATAATGGCGATGCGGATGCGGGATGCAATATCTTCGAAGCCGAGTACACATTCGATGAGCTGGCGAAAAAGAACAATATGCAACGAGGTCAACGATCGCCGTGGTACTATCGAATGGAGAAAAATTACGCGAGCGAATTGGCTGGTTATCAGCAGCGTTTTATACACAATAAAGGGCAGTTAGTCATCGATGTGCTGACGGTTAAGGTG…	MDAASEKYLAQTHVRWALHIPDYVQNWVACSPLVEAGYTQLYNDSLPVLQKIVDSGYKFRILIYNGDADAGCNIFEAEYTFDELAKKNNMQRGQRSPWYYRMEKNYASELAGYQQRFIHNKGQLVIDVLTVKVSGFWNFLGIFLEIFKKFRIFREYFSEIGGIFFEIFKIFQLFGIFRAKIWEDVHLWRHKTAENIKFYLLEWKNLWNFINFLKI
ASIM_0000500401		PF00450	A0A0M3JBM8	GO:0004185^serine-type carboxypeptidase activity'GO:0004185^serine-type carboxypeptidase activity'GO:0004185^serine-type carboxypeptidase activity'GO:0004185^serine-type carboxypeptidase activity'GO:0006508^proteolysis'GO:0006508^proteolysis'GO:0006508^proteolysis'GO:0006508^proteolysis	ACCAAAATAAATTTTGCATCAACGGACAGTCAAGGAGCATTCCAATGCTATAACACACAGAGAACACAGCAATGGCTGAACATGGCCGATGTTCGTGCAGCACTTCACATACCACCGCAAGTGCAGAATTACAGCGAATGCAGTGATTTTGTCAGCGATCACTACATAAAGCAAAATGGTGATACTTCTCCAGTTTTTGATAACATCGTTAACAGTGGATATAAGCTGCGTATGTTGATCTACAACGGTGACCTTGACTCTGTTTGCAATTTTGCTGGAGGTTCGTGA	LNMADVRAALHIPPQVQNYSECSDFVSDHYIKQNGDTSPVFDNIVNSGYKLRMLIYNGDLDSVCNFAGGS
ASIM_0000502701			A0A0M3JBQ0	.	TTTTTCATCTTCCAAAAACAACTGACACTGCGCGAATGGAAATCCGATATCTATCATTTGTTCTACATGAACGAAACGCAACAAAGAGTGGTGGCTGAAATGAAGTTGGATTTACCGTCGCAATATCGATTCGATGAGGTACATCCGAATTCGGATGCTCGCTTCATCGAGAACACCGATAAAAGTCGTTTCGAAACGTTAAGGCGAGTCTATGAATGTCTACCAGCGGTTAGTGTTCGTTGTGGAAACGAGTTGATAGGCGTTGGGGCGAGTACAAACTACAAATTCTACTTGTCTTGGCCTTGCACACTGCCTCAAGAGGTGCAGTCACCACTGGAAATGCGAGTCTGGCAAGACTCCATTGGAATATGA	LTLREWKSDIYHLFYMNETQQRVVAEMKLDLPSQYRFDEVHPNSDARFIENTDKSRFETLRRVYECLPAVSVRCGNELIGVGASTNYKFYLSWPCTLPQEVQSPLEMRVWQDSIGI
ASIM_0000507901			A0A0M3JBV1	.	TATCGAAACTACACATGGTTTTGGATTCCAATCATTGGTCCACTGACTGGTGGGGTTCTCGGAGCGTGGATCTATGAATTATTCCTTGGTATGCAAATGGTTGAGGTTATTGATGAATTTCATGCGGTACCGAAACGATCCAATCTTGGTGTGTCAAGAGTACAGTCCGAACCGCAGATGAATTCAAATCTCGCTGATCTGAAGTTGGCTTGCTGA	LTGGVLGAWIYELFLGMQMVEVIDEFHAVPKRSNLGVSRVQSEPQMNSNLADLKLAC
ASIM_0000517701		PF01433	A0A0M3JC47	GO:0006508^proteolysis'GO:0006508^proteolysis'GO:0006508^proteolysis'GO:0006508^proteolysis'GO:0008237^metallopeptidase activity'GO:0008237^metallopeptidase activity'GO:0008237^metallopeptidase activity'GO:0008237^metallopeptidase activity'GO:0008270^zinc ion binding'GO:0008270^zinc ion binding'GO:0008270^zinc ion binding'GO:0008270^zinc ion binding	ATGGAATCAGGTCCCGGCATTCGATCGCTGGTGCCGTGTTTTGACGAACCGTTCTTTAAAGCAAAATGGCAGCTTAAAGTGAAACACGCTGCCGATATGAAGGTTTTAACAAATACAATTCATACGGATATTCTCATTGAACGTAACGAAACTGAGCCAGGTTGGGCAATAACTTCATTCGGTGAAACGCCGCTGATGTCCAGTTATCTTTTGGCGTTATCAATTGGTCATTACGATTCAATGCAGAAGATCTCGAAAACTGGCGTTCTAGTTCGTGCGTGGTCTTGGACTGGCATGGAGACATACGCTGAGATGGGTCTGAACGTGAGTGACACCAATCCTTTTCATATAGTTATAAAATTTATCAAGGCTTAA	MESGPGIRSLVPCFDEPFFKAKWQLKVKHAADMKVLTNTIHTDILIERNETEPGWAITSFGETPLMSSYLLALSIGHYDSMQKISKTGVLVRAWSWTGMETYAEMGLNVSDTNPFHIVIKFIKA
ASIM_0000579301			A0A0M3JDV2	GO:0006508^proteolysis	AAATTCGAGCGATACAGAAAAGCGTTGGCTGCATACGAGATCGACTCGTATGCTAATACATCAAAACCGGTCGTACCTGACAAACCGAAGTATTTCACAAGGATTCCATATAATAAGGGTGCAAGTCTCTTGCATATGCTCAGTAATACCATCACACCTGGTGTCCTTCAGCATGGTCTGCAAAGTTATCTTCAAAAATATCAATACAGTAACACAAACTATACTGACTTGTGGAGTGAAATAACTGAGGTAATGACCTACTCAAACGTTAAATGTTAG	LAAYEIDSYANTSKPVVPDKPKYFTRIPYNKGASLLHMLSNTITPGVLQHGLQSYLQKYQYSNTNYTDLWSEITEVMTYSNVKC
ASIM_0000610701			A0A0M3JER1	.	ATGCATTCATGTGATCTTCAGATACAACGTTCCATTATTTCGTTGGGCGTGATGGCTCGAATCCCTTCTGGACAAGACCTCTTGGAAGTGGCTGGCAAGTGGAGAATCCTGCATTCAAGTAATGGAAATAAAGGTATCAAAACGAGGAGTTTGAAGGGATATTTCCGAGTTTGGTATGATGACGATACGTGGAAACCAATTCTGGCTCAACTAAAGAGTAATCCACTTGTGTTCGATGAATTGACAAGAGCACAGTTCATTGCCGATGCAATCGCTTTACAACAGTGA	MHSCDLQIQRSIISLGVMARIPSGQDLLEVAGKWRILHSSNGNKGIKTRSLKGYFRVWYDDDTWKPILAQLKSNPLVFDELTRAQFIADAIALQQ
ASIM_0000610801			A0A0M3JER2	.	ATGGCTCGAATCCCTTCTGGACAAGACCTCTTGGAAGTGGCTGGCAAGTGGAGAATCCTGCATTCAAGTAATGGAAATAAAGGTATCAAAACGAGGAGTTTGAAGGGATATTTCCGAGTTTGGTATGATGACGATACGTGGAAACCAATTCTGGCTCAACTAAACAGTAATCCACTTGTGTTCGATGAATTGACAAGAGCACAGTTCATTGCCGATGCAATCGCTTTACAACAGTGA	MARIPSGQDLLEVAGKWRILHSSNGNKGIKTRSLKGYFRVWYDDDTWKPILAQLNSNPLVFDELTRAQFIADAIALQQ
ASIM_0000619801			A0A0M3JEZ9	.	ATGACATTCGTTTACCTGCAGAAATTCGTTCGATTCTGGTTAGCTGACTACGCGTTGTTGCATGACGGTAGAATCGATGAAACGAAACCGATTATCACCAATCGAAAGCCGATGTTCACCTATGCTCCATATTACAAGGGTGCATCTGTTTTATATATGCTGAATAATGCAGTCGGATTCTCGGTGATGCGCGACGGTCTTCGTGCCTACTTCAAGGCAAATGCCTTCAAAACAACCACCGAAAAGATTTTATGGGCTGCCATTACCAAA	MTFVYLQKFVRFWLADYALLHDGRIDETKPIITNRKPMFTYAPYYKGASVLYMLNNAVGFSVMRDGLRAYFKANAFKTTTEKILWAAITK
ASIM_0000621801			A0A0M3JF19	.	ATGACAAATACGACAGAGCAGGGATATTCCCAATTGTCCAAAGATTTATCGCACAAATCCTTTACTATGCAAGAAGTGCCTGTAGAGATGACACGAACCTCCTATGCCGTCCAAATGAACATTATGATAACAGCAACCCAGGAGCAACCAGCATTTTTCATTTGCACCGCGAAAGAAATCAACCTGTCTGTGAACGGATCGTTGATTGCAAATTCACCATATGCAGCACCTGAATCATCCGGAATCATGGATGAAAGTGTAATTCTAGAAAGTGATATTCCACACAGACTGAATGTACCTGTAAAAATCGGACCATCGCACAGTTTAAAAAAAACCAATGTCGTTCATGTTGCA	MTNTTEQGYSQLSKDLSHKSFTMQEVPVEMTRTSYAVQMNIMITATQEQPAFFICTAKEINLSVNGSLIANSPYAAPESSGIMDESVILESDIPHRLNVPVKIGPSHSLKKTNVVHVA
ASIM_0000624401			A0A0M3JF44	.	ATGGGAAGTGAACGAATGGCTCAATATCTGTTGAATCATAAAGATGTTGTTTTGAATTCGGTGAATCTCGATGAATACTTGGACGCGATGACTTCAACATGGTATTCAGAATTACGTCTCAAACAGGCACGACGCTTTGCTCTCATCTTCTTGTTTCTTGAGGATCTCCAGAGTCAATGCGGACCGTTGACTGAACGGCAGCAGGCTCTATTCGAGAGATACCTGAACCGAACGCGAAGTAATGTCGAATGGTGGAATAAATATTATCCTGATCTG	MGSERMAQYLLNHKDVVLNSVNLDEYLDAMTSTWYSELRLKQARRFALIFLFLEDLQSQCGPLTERQQALFERYLNRTRSNVEWWNKYYPDL
ASIM_0000646101			A0A0M3JFQ7	.	AAATTCGTTCGATTCTGGTTAGCTGACTACGCGTTGTTGCATGACGGTAGAATCGATGAAACAAAACCGATTATCACCAATCGAAAGCCGATGTTCACCTATGCTCCATATTACAAGGGTGCATCTGTTTTATATATGCTGAATAATGCAGTCGGATTCTCGGTGATGCGCGATGGTCTTCGTGCCTACTTCAAGGCGAATGCATTCAAAACAACCACCGAAAAGATTTTATGGGCTGCCATTACCAAATGGGTATCATAA	LLHDGRIDETKPIITNRKPMFTYAPYYKGASVLYMLNNAVGFSVMRDGLRAYFKANAFKTTTEKILWAAITKWVS
ASIM_0000651701	Transmembrane protein 144 (inferred by orthology to a human protein) [Source:UniProtKB;Acc:Q7Z5S9]	PF07857	A0A0M3JFW3	GO:0016021^integral component of membrane	ATGGCGGCCGTCGTAGGCTCGGTACTATTTTTCGGCACTCAATTCGTTCCAGTCAAACGATACAAAAGTGGCGACGGCATATTTGTGCAGTTCATGATGGGCGTTGGAATATTCTTCGTTGCATTCGTTGTTTTCGCTTTGCGACGATTTCCACCGTTCTATCCTTTGCCAATGCTTGGCGGATTCTTTTGGGCACTTGCAAACGCAGCTGCCGTGCCATTGGTTGAAACGATTGGACTAGCACTGACGTTACTGTTATGTAATACTGTATCGTGTATTATGGGATGGGCCACATCTCGCTTCGGTTTGTTTGGTCTTAACCCTGCACCACCCAAGAGTGACACATTGAATTACATTGGTCTTGTCCTTCTTATTGTTGGGTATGTTTTTGAACTGGAG…	MAAVVGSVLFFGTQFVPVKRYKSGDGIFVQFMMGVGIFFVAFVVFALRRFPPFYPLPMLGGFFWALANAAAVPLVETIGLALTLLLCNTVSCIMGWATSRFGLFGLNPAPPKSDTLNYIGLVLLIVGYVFELEIGDC
ASIM_0000658501		PF13895	A0A0M3JG30	GO:0005515^protein binding'GO:0005515^protein binding'GO:0005515^protein binding'GO:0005515^protein binding'GO:0005515^protein binding'GO:0005515^protein binding	ATGTCCTCTTTTTGTTTATGGATTCTGAGAGAACCTGTAATCGAGAATCCGTACGAGACAGTTGCTGAGGGTGGTACGGTAAGACTGCGATGCCAAGTCCCAGGTGTAGACGGTAACGATCTACATTGGCGACGACAAGACGGTGGACCACTTGGCTATGGGGTCACCGAGGAGGCCGGTGTTTTAGTGATCTCTCGTGCACAACCATCGGATTCGGGCGCCTACGTTTGCTCCGTGGAAACACCCGATGGACAGCAGCTGGACTCGTCGCCCGCTTATCTGACCGTGCAGCCTGGCGCTCGTACGTTTCCAGCCTTCACTAACCATTATTTCGTTCTTTTAACCACATCATCGTTGTTTGTTTGTTTTTTCTCGTCTGTCTCTAGACACCAACTACTC…	MSSFCLWILREPVIENPYETVAEGGTVRLRCQVPGVDGNDLHWRRQDGGPLGYGVTEEAGVLVISRAQPSDSGAYVCSVETPDGQQLDSSPAYLTVQPGARTFPAFTNHYFVLLTTSSLFVCFFSSVSRHQLLHTADAAAASSLRIEGRLSYL
ASIM_0000672101			A0A0M3JGG6	GO:0016021^integral component of membrane	AACTCAAAAGGAGTGGTTGGTGGTGTTTTGGATAGCTTTCGTTATTCTGATACTTGGAACGATATTGTTTGTGGTGCTCGCCAGTGGAGATGTTCAGCCGTGGGCGATACTCCGAAAACCGACCACACGAAGAACTACGATGATGCAACGACTCAGTATGAGGCTGGAGAGTAACCGGGGAAGTGCATTCGATATTGCAGAGGTGGCAAGGAAATTATCGAAACTAGTCTCCTCACGTTCTGCGTCACTGAAAGACGACGACACTGAAAATTAA	LVVFWIAFVILILGTILFVVLASGDVQPWAILRKPTTRRTTMMQRLSMRLESNRGSAFDIAEVARKLSKLVSSRSASLKDDDTEN
ASIM_0000685901		PF01433	A0A0M3JGV1	GO:0006508^proteolysis'GO:0006508^proteolysis'GO:0008237^metallopeptidase activity'GO:0008237^metallopeptidase activity'GO:0008270^zinc ion binding'GO:0008270^zinc ion binding	AATATCTATATGAATGCGCATAATCTCATTCCAGCATTCCTTACACTCAAAACTCAAGCACCGCTGACCGCTGGAAGTAATTGGACGCTTTGGATTAAGTACACTGGATTTGTGTGGGGCGTACCAAGTAAGGGTGTGTACACAAATACCAACTACTTTGAATTCAATAACAAAAAAGCATGGATATTTTCGACATACTTCGAGTCTGGTCCAAGTGCACGCTCATTGGTGCCGTGTTTTGATGAGCCTGACTATAAGGCTCGATGGCAAATGACACTCGAACATCCCGCTGATATGATAGCGCTCGGAAACATGCCCGATCAAGGATTCACTATTCAAGCAGATGGTAACTAA	MNAHNLIPAFLTLKTQAPLTAGSNWTLWIKYTGFVWGVPSKGVYTNTNYFEFNNKKAWIFSTYFESGPSARSLVPCFDEPDYKARWQMTLEHPADMIALGNMPDQGFTIQADGN
ASIM_0000734801	Uncharacterized serine carboxypeptidase F13S12.6 (inferred by orthology to a C. elegans protein) [Source:UniProtKB;Acc:P52715]	PF00450	A0A0M3JI83	GO:0004185^serine-type carboxypeptidase activity'GO:0004185^serine-type carboxypeptidase activity'GO:0004185^serine-type carboxypeptidase activity'GO:0004185^serine-type carboxypeptidase activity'GO:0006508^proteolysis'GO:0006508^proteolysis'GO:0006508^proteolysis'GO:0006508^proteolysis	ATGCTGCCGTTCCGTGTGCGTCGTTCGATCAGCGCCGAGCAGCTGCCCAAGCAGGCAGTTGAGGCGCCTGAAGGTTCGAAGGAGCACGATAGAATCGAGGAACTACCCGGCCTCACGTTCGATTCGACTTTTGCCCAGTACGCTGGGTATTTGACGGGTGCAGATAACGAAAGTTACCTATACTATTGGTTGGTGGAATCGCAGAACGAGCCTGAAGTGGACCCGTTGATAGTGTGGTTGAGCGGGGGGCCAGGTTGTAGCTCACTGCGGGGACTGATGGAGGAAATTGGACCGTTCCGGGCGAGT	MLPFRVRRSISAEQLPKQAVEAPEGSKEHDRIEELPGLTFDSTFAQYAGYLTGADNESYLYYWLVESQNEPEVDPLIVWLSGGPGCSSLRGLMEEIGPFRAS
ASIM_0000764701			A0A0M3JJ31	.	TCAGGTCTAGACCCGCCAGAGAGACTTGGAGAAGCCAAAACTGACACCGAAGGAAAATTCCTGGTTTCGGGCACTCACACTGATGGAACACCGGTAGATGCGGTGCTCAAGTTCTATCACGCATGCAACGATGATAAATTAGAGGTAAAAGACTATTTGCTTGATCGCTGA	LVSGTHTDGTPVDAVLKFYHACNDDKLEVKDYLLDR
ASIM_0000774201		PF00450	A0A0M3JJC3	GO:0004185^serine-type carboxypeptidase activity'GO:0004185^serine-type carboxypeptidase activity'GO:0004185^serine-type carboxypeptidase activity'GO:0004185^serine-type carboxypeptidase activity'GO:0006508^proteolysis'GO:0006508^proteolysis'GO:0006508^proteolysis'GO:0006508^proteolysis	GTCAGACGTCAGGTTGAAGCTGAGGTCAAAGGTCATCTGAGGAGCGTAGCTGGTGGACTTGAGCAGAGGTTGGTCGAGTCACAGAGTGATCCCGAGAGAGATCCGTTGATCTTGTGGTTGAACGGAGGGCCCGGATGCAGCTCCATCGGAGGCCTTTTGACGGAGTTGGGACCGTTCCGGCCGAATCGGGACGGCAAGACGCTGTTCGAGAATGTGTACGCATGGAATAAGGTTCGTGGCCAAATTCCGGAATTTTTTCGCATTCCGGTAGCGGTTTTCCGGAATAAATCCGTACTGGAAGATGAGGGGGGGGCAGTAATGGTTGACCTGAATTGA	LRSVAGGLEQRLVESQSDPERDPLILWLNGGPGCSSIGGLLTELGPFRPNRDGKTLFENVYAWNKVRGQIPEFFRIPVAVFRNKSVLEDEGGAVMVDLN
ASIM_0000793601			A0A0M3JJW5	.	CTTATCGCAGATGCACTCACTGGAAAGTTACCGAGCGAAGTTGTGACATATATTGGCAAAAGAGATACTGGAAAACATTTGTGGAATTATTTCGTGGCACATCCGGATGAGGTGAAATACGGAGTGGTGGACACCTTGGAGTATATGAGTTCAGCGATGGCTTATTGGAATTCTGAAGACGATATCGATGAGGTTCTTTTCATTCGACGTTTACATTTACGTTTCGTTCTCTCCTTCTATAGAGGAGTCGGCTCTGATCGCTGGCCTCATCTTTTTAAAACTCTCAAAAAGATTTAG	LWNYFVAHPDEVKYGVVDTLEYMSSAMAYWNSEDDIDEVLFIRRLHLRFVLSFYRGVGSDRWPHLFKTLKKI
ASIM_0000800201		PF00230	A0A0M3JK30	GO:0005215^transporter activity'GO:0005215^transporter activity'GO:0005215^transporter activity'GO:0005215^transporter activity'GO:0005215^transporter activity'GO:0005215^transporter activity'GO:0006810^transport'GO:0006810^transport'GO:0006810^transport'GO:0006810^transport'GO:0006810^transport'GO:0006810^transport'GO:0016020^membrane'GO:0016020^membrane'GO:0016020^membrane'GO:0016020^membrane'G…	GGTGCACTTTCTGGAAATGCTCCGAAAAAGGCCAAAAAGAAACCAATGAAGCCAAATCAATTCCCATGGATCGTTGGTACGGCTTTCTTGTGCATTTGTGTTTGCTTGGTAACGGATAAAAACAACAAAATCCCGGTACATTTACAACCGCTGCTCATTGGACTGATCGTTGTGTTGGCTGGAATGTGTGTTGGCATGAATAGTGGCTACGCAATCAATCCAGCTCGAGATCTTGGTCCAAGACTGTTCACGCTCTGTGCTGGATGGGGTTGGGCTGTGTTCAGGTTCATCCATATGACCGACCGTATTTTCACCTTATTCTCTTAA	MKPNQFPWIVGTAFLCICVCLVTDKNNKIPVHLQPLLIGLIVVLAGMCVGMNSGYAINPARDLGPRLFTLCAGWGWAVFRFIHMTDRIFTLFS
ASIM_0000828201			A0A0M3JKV6	.	GTCGATCCTGATGTGCGAAAGGCTGTCTATTGTGCTGGAAGCAGAATGGGCTCAGCGCAAGATTTTAAGACGATGCATACTCTATTCGAAAATCAAGCATATTACAATATGTATTTCTATGGAGAATATTTCGCGATGCTCGAGGGCATGGCTTGCACGAATCGACCCGAGGATATCGATATGTATGACGATTGTTCTTTTGATTCCTCAAATTCACTCAAATTGTCATTTTGAGATTCATCAGTGCACTCCACTCACGGAACCGCCTCTGAAAACTAGCCTTTTTTAG	LMCERLSIVLEAEWAQRKILRRCILYSKIKHITICISMENISRCSRAWLARIDPRISICMTIVLLIPQIHSNCHFEIHQCTPLTEPPLKTSLF
ASIM_0000893301			A0A0M3JMP5	.	GCCGTTGCGCTACCACAGTACACCTCGAGGAAAGGAGCTGAAGAACACTGGGGAGTTATGCATATACAGTATGAACGAGAACTGACTGATCCTCATTACACGACTGGATGGTTGTACTTCTTTGTGGCGAGTTTCTGTGCACATGAAACTGTTCATCAGGAGAACAAATTGCAATATTCGCAGACTGGATTAACATGA	MHIQYERELTDPHYTTGWLYFFVASFCAHETVHQENKLQYSQTGLT
ASIM_0000897501		PF01433	A0A0M3JMT6	GO:0006508^proteolysis'GO:0006508^proteolysis'GO:0006508^proteolysis'GO:0006508^proteolysis'GO:0006508^proteolysis'GO:0008237^metallopeptidase activity'GO:0008237^metallopeptidase activity'GO:0008237^metallopeptidase activity'GO:0008237^metallopeptidase activity'GO:0008237^metallopeptidase activity'GO:0008270^zinc ion binding'GO:0008270^zinc ion binding'GO:0008270^zinc ion binding'GO:0008270^zinc…	ACTTGGTATCTGTACCACAGTATACGGGTTCATCGCGAGCCATGGAGAACTGGGGTGTGATCATTATGATATACGAAGCACTCCTCATCGATCCACTCTACGCAACGACGCTAGAGTACAGTATTGTGGCACGGGTAACACCCCATGAAGTTGTACACCAGTGGTTTGGAGATTTGGTAACAACGGAATGGTGGTCGACATTGTTCTTGAATGAAGCGTTTGCGCAGTATTATTACACTGATGCGGCCAACTATACTTATCCTGACCAACAAAAATACGCTGTACGTTGCTCT	LVSVPQYTGSSRAMENWGVIIMIYEALLIDPLYATTLEYSIVARVTPHEVVHQWFGDLVTTEWWSTLFLNEAFAQYYYTDAANYTYPDQQKYAVRCS
ASIM_0000924001			A0A0M3JNK0	.	CGAAAACGTATTCGAGAACGAATGGTGCCGACAGCACGTGAACAGCAACTCTTCGAGAAACTCAAAAAATCACCCAGGAGACTGCGATCGGCATATCACGATGTGATGGTTAGTGTTTGGGTGATCAGGGAGATCATGGGTGATCAGGGGATATAG	MVPTAREQQLFEKLKKSPRRLRSAYHDVMVSVWVIREIMGDQGI
ASIM_0000936801			A0A0M3JNX6	.	ATGGTTGCGTTTGCACGTACACAATACGACGATATTGGCTACAGTCGACTGGTTGAAGATTTACGCAAAGGATCAACTGATTACTATTCAATGGCTGATAGAGTCGCCATTCTGGGAGACGAAATCGCCTTATTG	MVAFARTQYDDIGYSRLVEDLRKGSTDYYSMADRVAILGDEIALL
ASIM_0000957001		PF00450	A0A0M3JPH4	GO:0004185^serine-type carboxypeptidase activity'GO:0004185^serine-type carboxypeptidase activity'GO:0004185^serine-type carboxypeptidase activity'GO:0004185^serine-type carboxypeptidase activity'GO:0006508^proteolysis'GO:0006508^proteolysis'GO:0006508^proteolysis'GO:0006508^proteolysis	ATGGACACTTTCCCGTGTTATATGGACTCGGCAACTGAGGCCTACCTGAATACACCTGAGGTTCGACGGGCAATTCATGTGCCCAGTGGTGTGGGTAGATGGCAGGCGTGCAATAGGGAAATGCGTATGGATTACACGCGAGATACTCCGGATACGTCGGGATTATTTAGGCTGATCGGTGCATTCAGATATCCTTTG	MDTFPCYMDSATEAYLNTPEVRRAIHVPSGVGRWQACNREMRMDYTRDTPDTSGLFRLIGAFRYPL
ASIM_0001020301			A0A0M3JR66	GO:0016021^integral component of membrane	ATGAAATTAGAAGTGGTTTTGTTTATTGCGCTTGTTATTGACGCGTCCTTTGTGCATGCTGATGATTCAACTCAACAGCCGACCAACGAAAAAAAGTTGGGAACCACTGAACTAGAGAATGATAGCGTGGAACGTTCGATAATGAAAATCCTTTTTTCGCGACGACCTATTCCGCATATCGCGTTAACCCTTTCAGAGCAGTTGTTAACAGCTCAGCTGGAAACTGGTATAGCAGACAAGGAGGATGAAAGTCCATCGCCGCCAAAAGTCAAAAATTTATTTAATGGAAAAGAATCGTTCACTTTTACTATATTCGACCAAAAGATCCAAATTCCACTGCCGAAAATTACTTGGACTTGGGAAGGTCTCGGTACAGGAAGCGATCAAATCATGAAGAAG…	MKLEVVLFIALVIDASFVHADDSTQQPTNEKKLGTTELENDSVERSIMKILFSRRPIPHIALTLSEQLLTAQLETGIADKEDESPSPPKVKNLFNGKESFTFTIFDQKIQIPLPKITWTWEGLGTGSDQIMKKLRKDPSIRTYAVIAANIIGLVIFYFVLFVANIYLHLKHRRAIAAAINDKPLLKRSRSNRFTATLQNASRTQRHTSMIKLDSDALGSSHPGDIRLEQDSLVSEVFDSTPVPNSSGSAPQHSSGHQRDIVADVHHETNEPIDRSHIERPRTSSNQSDNDENNANNTILSDALQQHPNESSRSMAYHNTSSSLNEPVLPRDYEHGRTEPI
ASIM_0001030901	Sialin (inferred by orthology to a human protein) [Source:UniProtKB;Acc:Q9NRA2]	PF07690	A0A0M3JRF4	GO:0016021^integral component of membrane'GO:0016021^integral component of membrane'GO:0016021^integral component of membrane'GO:0016021^integral component of membrane'GO:0055085^transmembrane transport'GO:0055085^transmembrane transport'GO:0055085^transmembrane transport'GO:0055085^transmembrane transport	ATGGCTGCCAGTGTGCATCCGACAGAAGAGAAGTTGCCCCCAAAGCTGAAGTACCGATGGTTCCCTTCATGGCGGATGTTAACTGCAACACTATTGTGTCTTTGCTTTTCGAGAATGTTGTTGTACTTTTTAAATGTTAAAAATTTAACGTACGAAACTACTAAATTCGATACGAAAACTGCCGAAAATTGTACTAGTCGTAAAGCAAAATCAAATTGCAGTGTACATATGATGAATAGCAATATGGGAATGGCAATCGTTTGCATGATCAAACCATCGCAATTCAACCACTCAAAATCAGCCAATTACATTTTTGACAACCAGTCAACACTGTTGCAAATGGAGGGCAGTCAGAATCTAATTGACGAAAAAGAAATGAATAGTGAGAATGCCGGGAAA…	MAASVHPTEEKLPPKLKYRWFPSWRMLTATLLCLCFSRMLLYFLNVKNLTYETTKFDTKTAENCTSRKAKSNCSVHMMNSNMGMAIVCMIKPSQFNHSKSANYIFDNQSTLLQMEGSQNLIDEKEMNSENAGKTFGAAERMDWSADEQGYIFSAFNLGLLTMLGTGLLADKFNAKYMIIGSVLIASFANLLIAVASALSVYYTIAGRFLVGVSDALLQPSVNSLITRWFPPTERSYALGLATGGRQLGTLLIVPASGALCSQTILFGGWPSIFYLSASIGIAFVIIYTALGADKPSKQTCIAEKELKFITASNLNENIGKKRMQRKVPWLQILKSAPVWSAVIAVICHEFPLMTMIMFLPSYLHDVHHYTTTENGILSALPTACLWISKILSSYLNTFL…
ASIM_0001031001	Asparagine synthetase [glutamine-hydrolyzing] (inferred by orthology to a human protein) [Source:UniProtKB;Acc:P08243]	PF00733	A0A0M3JRF5	GO:0004066^asparagine synthase (glutamine-hydrolyzing) activity'GO:0004066^asparagine synthase (glutamine-hydrolyzing) activity'GO:0004066^asparagine synthase (glutamine-hydrolyzing) activity'GO:0004066^asparagine synthase (glutamine-hydrolyzing) activity'GO:0004066^asparagine synthase (glutamine-hydrolyzing) activity'GO:0004066^asparagine synthase (glutamine-hydrolyzing) activity'GO:0004066^aspa…	ATGTGTGGCATATGGGCGTTGATCGGTAAACAGTTCACCGGAAATCATGAACGTGAGTTCATGAAAATTGTTGGACGAGGACCGGATCTGAGCGTATTGGCTAATGTTCACCCAAACGTTTGGCTTGGGTTCCATCGTCTAGCAATTGTTGAGCCAGGTAATGTGGAAAGTGAACAACCGATAATATATAACAAACTGTCAGTGATATGTAATGGTGAGGTGTACAATCATCGTGAGCTGAAATCAAAAAGTGGATTGAGCGGAATACGCAATGGATTATCGGATTGTGCCGCAATTATCCATGCGTTCGCGATTTTCAATGGAGATTTACAGAAGATCTGCGCGTCAATTGATGGTGTTTTTGCATTTGTTATGGTAGATGACAGCTGTGTTTACGTT…	MCGIWALIGKQFTGNHEREFMKIVGRGPDLSVLANVHPNVWLGFHRLAIVEPGNVESEQPIIYNKLSVICNGEVYNHRELKSKSGLSGIRNGLSDCAAIIHAFAIFNGDLQKICASIDGVFAFVMVDDSCVYVGRDPIGVRPLFYGLSSSGELLFGSELKSIEKLCERVMIFPPGCCARILIDSDMSNLNIQQYYLLPSMADRIIPMNISQSLIRQTLIHSTQKRLMGNRQFGFMLSGGLDSSLIAAIASKLLCNQRQRPIAFSVGFEDSPDIENARSVAKFLDIEHRVLVITPRECLEIIPEVIYALETFEPLIIRCGVAHYLLCRHIAATSDVKVLLSGEGADELFGSYAYMQRAPSAAYLHHEILRRMRLLHHYDVLRCDRATSCHGLEIRVPFLD…
ASIM_0001084001	Carboxylic ester hydrolase [Source:UniProtKB/TrEMBL;Acc:A0A0M3JSA5]	PF00135	A0A0M3JSA5	GO:0016787^hydrolase activity'GO:0016787^hydrolase activity'GO:0016787^hydrolase activity'GO:0016787^hydrolase activity	ATGAAATTCATCGTTACAGTCCTCTTTTTCCTTCCAATATGCATGCACTACTGTGCTGAGGGACATAAGTTCACTCGAATCGTAGAAACCAAATTGGGCAATGTGAATGGCTTCCGAATGAACATTGGGAGTGATCAAAAGCCATTGCATCATGGTCAAGCAGACGTGTTTCTTGATATACCGTACGCCAAACTATCTCCTGCTGTTGCAGAAATGGGACCTAAGAAATCAGTATCTGTGACCTCTGAGGGTTCAGCCAATCATCGTGAACCAATACGTGCACAACTGAACCATACGGACAATCAACAGAATGGAAATTGCCTCGCGATGAATATATTCTCACCGAATGTGCAGTCCGATGAAAAGTATCCAGTGCTACTATGGGTCCATGATGGTAAC…	MKFIVTVLFFLPICMHYCAEGHKFTRIVETKLGNVNGFRMNIGSDQKPLHHGQADVFLDIPYAKLSPAVAEMGPKKSVSVTSEGSANHREPIRAQLNHTDNQQNGNCLAMNIFSPNVQSDEKYPVLLWVHDGNSNGGSTNEWHDLVKDIVSNGVVVVLMQYRLGTLRLSQELPQNLGLPDQAEAIRFIAEHIDKFGGDRKRLMLFGESAGKFGESAGKFGESAGTASVSTNANSSSSQSITS
ASIM_0001088501			A0A0M3JSD9	GO:0016021^integral component of membrane	TGTTAAGGTTCTCGTGATTCCGGAGTTTCTCATCCATTTAGTGGCCGTCTTCTTTGCAGCCAGTCTTTGCATCTCATATTACATTTTTGAAATACCTCTTATGGTGGAGCGAGACATTGACAGGGATACTGCAGCGTATGTGTTCAGTTCGCAGGGTATTGCATCAATTGTTGGCCGCATTACAGCCACATTCATAATCCGTATCACCTCTCTACATATTGGTCTGATGATGCTAATGTGTTATGGCATCGCACAAGGCAGTATCTTTTCAGCGATTTTCTGTACCAACTATCCACAGTGTTCTTTCAAAGAAAATAACGAACCAAAATTTCAGTTCATAGCACAAAATATTCTATCAGGCTTCGGCGTTGGGATGTATTCGGTTTCGTTAACGCCTTT…	VKVLVIPEFLIHLVAVFFAASLCISYYIFEIPLMVERDIDRDTAAYVFSSQGIASIVGRITATFIIRITSLHIGLMMLMCYGIAQGSIFSAIFCTNYPQCSFKENNEPKFQFIAQNILSGFGVGMYSVSLTPFLLHISGPEQLPTAFGYTNLINGLAGFVSMFIGKLADRYGVVMAFGVAAYFGIASIIACFIAIMLMLWKERNKEQRNERELVAVTDDVDVNLAQNPSNNEDV
ASIM_0001115201		PF00001	A0A0M3JT21	GO:0004930^G-protein coupled receptor activity'GO:0004930^G-protein coupled receptor activity'GO:0004930^G-protein coupled receptor activity'GO:0004930^G-protein coupled receptor activity'GO:0004930^G-protein coupled receptor activity'GO:0007186^G-protein coupled receptor signaling pathway'GO:0007186^G-protein coupled receptor signaling pathway'GO:0007186^G-protein coupled receptor signaling path…	ATGAAAATTGGCGAAGACCTATTTAAGGTGCCATTTATACGTCTATCATTTTTTGTTTTATCGAGTGCATTAAGAATAGAGACTAAATGTTTCTATAAATTCAGCTCGCTATGGTTAACGCCTGTTTATACGTATGTTGGGCACTGGATTTGGGGAGGATGGCTATGCTATGGACTGCCATTATTTCAAGGAACTTCAATATTCATTTCGACACTTACACTGATGGCGATTGCTATCGATCGTTATTTCGTGATCGTTCATCATAGTAGCAGCAGTGCGAATATGAACGATCATATGAGTATGCCAGTTTGTATCGCGATTATAACACTTATTTGGGCAGTATCCTTGCTACTTGTAATGCCTTATGCGGTTCATATGCGAATGACGTATATTCCAAGG…	MKIGEDLFKVPFIRLSFFVLSSALRIETKCFYKFSSLWLTPVYTYVGHWIWGGWLCYGLPLFQGTSIFISTLTLMAIAIDRYFVIVHHSSSSANMNDHMSMPVCIAIITLIWAVSLLLVMPYAVHMRMTYIPRPCDFWLCLEDWAMEDLKSMYGIIVMALQRSENVSSQLCHFLRGGVSERSKLCGSSSVKDQQQQRHLSSEAILNAIIDRSGSATSVGLPSPKSSISKALGQNPGCSRWSNASDNSADANNSVNISDGLNHGYYYHYYICCCHQYYCFRINILEILLA
ASIM_0001115601		PF07653	A0A0M3JT24	GO:0005515^protein binding'GO:0005515^protein binding	ATGGCATATGCGACACCTTCTGAAAAGTATGCCACGGTTCAACGTAGTGAACGTGATGACTCAGCATTCAAGCGATCGGATAACAACGTCAGACCACAACTGCATAAAATGATCAACGATGCATTAGCTGAATTCGACGACATCGACCAATACGCACAATCTGAAACACCCAAACTCGTCGCCAATAATTCTCATCACAGACTGAGTGAAGAGATCGATCGGTCACAGCGAAAGAAGACTTGTTCCCTTGCACGTGTTGCAGAAGACTGGAATGGTGATGCCGACAAAGAACAGCTTTCCGTGAAGAAGGGTGAAATACTCAAGATTATTGAAAAGCAACGAACAGTGTGTAAGTGTATGAATATGGCGGGGGAAATCGGATGGGTACCAACAGAGAAC…	MAYATPSEKYATVQRSERDDSAFKRSDNNVRPQLHKMINDALAEFDDIDQYAQSETPKLVANNSHHRLSEEIDRSQRKKTCSLARVAEDWNGDADKEQLSVKKGEILKIIEKQRTVCKCMNMAGEIGWVPTENLARTNVKRHSAH
ASIM_0001217001		PF01391	A0A0M3JVC1	GO:0016021^integral component of membrane'GO:0016021^integral component of membrane'GO:0016021^integral component of membrane'GO:0016021^integral component of membrane'GO:0016021^integral component of membrane'GO:0016021^integral component of membrane'GO:0042302^structural constituent of cuticle'GO:0042302^structural constituent of cuticle'GO:0042302^structural constituent of cuticle'GO:0042302^s…	ATGGGTGTGCAAACGTGTATTGGCATAGCTGTTGCATCTAGTGCTTTCTTCATTTGTGTTTCATTGTTTGCTGTAGGTGTTATATTCAGTGATATCAATGATCTGTATGCAGATGTCATGGATGAAATGAATGGGTTCAGAGCACTCACTGACGATATGTGGTATAGAATTATGCGACTTCATATGAACCCAACCGGTGAAAGTAATGCGCCTTACACGTTTGAGAGCCTCTTCGTTAGAAATAAGCGACAGACGTTCCCAGACCAATGTCATTGTACCGCGCCTCGTAACCAATGCCCAGCTGGACCACAAGGTCCTCCCGGCGATAAAGGAGAAAAGGGTCCAGATGGTCCAGACGGTGAGGATGGTCGTCCGGGTGTGTCTGGTGTTTCACTGTTG…	MGVQTCIGIAVASSAFFICVSLFAVGVIFSDINDLYADVMDEMNGFRALTDDMWYRIMRLHMNPTGESNAPYTFESLFVRNKRQTFPDQCHCTAPRNQCPAGPQGPPGDKGEKGPDGPDGEDGRPGVSGVSLLATHDIPGGCIRCPPGPVGPRGPDGPPGERGPAGRCGPRGPAGKPGLPGRPGEPGDEGEPGRRGPAGRPGPPGKDGKRGKGPKGPKGPTGPRGPQGAPGKDGEKGADGEPGDKGRDGRPGRDGRPGKDGRPGPAGSPGLPGRDATYCPCPPRSVFLSAKKH
ASIM_0001257501			A0A0M3JWC3	.	ATGAAACGAAGTAGAGGTAATCCATTTCAGGTATTGTTTCGAGCAACTGATAACAGTTCCCAGTTTGAGGTGCTGTTCCCGTTCAAATGTGGTGATTATGAGCCTAGCTACATGGAGGTGCATGAACTGAATGGTGATCCGCTAAAACAAAATGGTTCACTTCAAATCGGTTTCACCTTAAATATTTCCATATTTCACCGACGAAAAAAGCATCTGAGTGAATGTTGGATCGAAGGTAACGCTCAGCACGGTGGTGGACGACGTCGGAAATATTTTCTGCGAGGTGGTTATTCGGAACTCGACGAGTTTGGAGAAGAAAAATGTCATGTTGAAGAATTGGAGGATGATCAGCATACGGTAACAGTTCACGATAGAAATAACGGCAGTTTGTATGAACGA…	MKRSRGNPFQVLFRATDNSSQFEVLFPFKCGDYEPSYMEVHELNGDPLKQNGSLQIGFTLNISIFHRRKKHLSECWIEGNAQHGGGRRRKYFLRGGYSELDEFGEEKCHVEELEDDQHTVTVHDRNNGSLYERRTTKRFEVSLRVGWSVLPEGRPDPFQAITIYPLFINCELSDSRSSPVSPNCTS
ASIM_0001293801	Transthyretin-like protein 52 (inferred by orthology to a C. elegans protein) [Source:UniProtKB;Acc:G5ED35]	PF01060	A0A0M3JX81	GO:0005615^extracellular space'GO:0005615^extracellular space	ATGATCATTTTAGTCGCTTTATTCCAATTGATCAGCTTAGCGAATGCTCGAACGCGATGTGTTCGCGTTAAAGGGAAGTTGAACTGTGCCACAGATCAAACGAAAACTCAAAATATCGAGGTGACACTCTACGATGAAGACGATCTTCTTTGGGAAACAGATGACTTGATGGGGCGGAATGCAAGTGATGGGAATGGCGAGTTCGTGGTCGAAGGATGTGGCTATGATTTTGATTTCTTTTACTGGAATGATCCTGAACCATTCATCGTTATCTCTCATGAATGCCATTCGGCATTGCCACAATACTTACTGCAACAATCGTTAACCAAACAAATAAGGATACCATTAGATCAAACGTTCTTACCGAATGAGCTCGACATCGGTGAGATTCGATTAGAT…	MIILVALFQLISLANARTRCVRVKGKLNCATDQTKTQNIEVTLYDEDDLLWETDDLMGRNASDGNGEFVVEGCGYDFDFFYWNDPEPFIVISHECHSALPQYLLQQSLTKQIRIPLDQTFLPNELDIGEIRLDLTN
ASIM_0001294901		PF01062	A0A0M3JX87	GO:0016021^integral component of membrane'GO:0016021^integral component of membrane'GO:0016021^integral component of membrane'GO:0016021^integral component of membrane'GO:0016021^integral component of membrane'GO:0016021^integral component of membrane	ATGACAATTTCTTACCAACTTGATGTGACACATGCGTCTGCACTTTCATTTTTCCGTCTTCTATTTCGCTGGCGTGCGAGCTTCTGGAAGGACATTTTCAAAGAATTGCTCGTTTGGTGCACGATGTATTTCATGATCGCCTTCTGTTATCGATCACATTTTATTATGAATGACGCACAAAGAATTGAGGCGATTCTGATTGGTAATTATGTTCAAGGTGATGATGAGCAAACAAAAATGATGCGTCGTGCGATGGTTCGATATATGTGCCTGTCGCAATTGCTCGTCTACCGTGATATCTCAGTTTGCGTTCGTAAACGATTCCCGACGAATCAGTCCATTATTCAAGCTGGTTTCATGTTAGAACACGAAGAAGCCAAATTGGAATCGATCAGTCTG…	MTISYQLDVTHASALSFFRLLFRWRASFWKDIFKELLVWCTMYFMIAFCYRSHFIMNDAQRIEAILIGNYVQGDDEQTKMMRRAMVRYMCLSQLLVYRDISVCVRKRFPTNQSIIQAGFMLEHEEAKLESISLEYDKYWVPINWSYTLFFEARRAKKIASDAMTNKLCDEMKNFRQNLQMLCNYDWVPIPLTYPQVIMVAVYFYFIVCLVSRQFISSDSGSATAGNFEMIVPLMTIIQFVFFVGWMKAAEVLLNPMGEDDDDFETNFLLDKNLAVKFSLIVSKLTMHYTSLNIVDASGDVPITEPDQFWLSGRVQPIYPLSVADEEMNALVGSAVHAKVPGAISTEKRVEMVVRRTTSVSTSQSRIASRRQRFSRQISSSSVRFDQ
ASIM_0001370401			A0A0M3JZ06	.	ATGATTTCGGTGATGAACGGTATCAATAATCCAGCGACATTCGGCTTTACTGGTGGTTTAATGGATGCAAAGCCATTCTATCATAAATTCACCAATGCTGCCAGCGCCACACAAATGGGTAGCGTCTCAGCTGCACAACAAACCACCGAAATAGATCGTAATACCCCTCCAGCACTTGCAACGAGTTCTTCCTCACAAATGATGAATGTAAGCAGTGCGACAATGCCCATCACGGCACACACTCACCACGCATCCACACACAACACCACAAATCCCACCGTACAACAATATCCACATCACCACCATCCGTCCTATCCGTACGACTGGACATCACATCAGCAGGTTGCTGCTCAGCTATCGGCACATCAAGCTGTTGCGGCGCAACAAGCTGCTGCCGTT…	MISVMNGINNPATFGFTGGLMDAKPFYHKFTNAASATQMGSVSAAQQTTEIDRNTPPALATSSSSQMMNVSSATMPITAHTHHASTHNTTNPTVQQYPHHHHPSYPYDWTSHQQVAAQLSAHQAVAAQQAAAVQHVAAAAVANVASVSSTASGSSNGNSPNVTTKTAFLSPPSAAGFDMMNPMCQAELYGSNFHAAHAAAAVASGHSWPYAYPQQYAFGTHPYPGAMVADMTALTGRFTLTGQFTYAH
ASIM_0001415801			A0A0M3K034	.	ATGATCAAGCTTGTTTTAGTGTCCAAGTATCATGGTGCTTCCACTTCTCCAAAACCATCACACACCGAACGTGCTTCATCGCTCGTTCCAGTTCCTCCGTCCGGCCATAGCAACGGAGCACCACCTGATAATTTCTCAAAACCAACCAAAGCTCCCGAATATAAACCCGGTCCTGCAGCTCCAAAATCATCTGCTGTTCCTGAGTATCCAGCAGCGATTCCGTCAACGAATGAACCTGTAACTGAACCGACGGATCCATATAATAATGCCGAAGTAGGTATGGAGAGCAGTACAGATTATAAAACACCAACAACCACTGAACCAATCACGGTTCCATCCAACACAACTGTATCAGAATGTCGTTGTCAACAATCTCTTAATACGACAGTGCCAAAACCT…	MIKLVLVSKYHGASTSPKPSHTERASSLVPVPPSGHSNGAPPDNFSKPTKAPEYKPGPAAPKSSAVPEYPAAIPSTNEPVTEPTDPYNNAEVGMESSTDYKTPTTTEPITVPSNTTVSECRCQQSLNTTVPKPPTETTELPEQPEVPARTERPAGPEVPAQTERPAGPEVPARTEQPAGPEVPARTEQPAGLKVPARTERPVGPEVPARTERPAEPEVPAQTERPAGPEVPARTEQPTPRTLHLEPTLDEMQTLTPSQTPEQPQRPSFGSQITTTRPNLAGSPESSIPELETPSHQQPSQFLTTPRASRPRTTTSAASKIVPNRLRGKAHVMCEEIGLQFRITTLFPFTGQVFAHDRKRVPGCVHTFTEATLINVTMPYQECGIKNKGEQRVETQYHMQ…
ASIM_0001436801			A0A0M3K0M6	.	ATGGTGAAGAAAGATCGCTTGCCGGATCGCAAAACTCGCCGACGAAGTCAACACCGCATGAAAAAATTTCAGATTAAAGCGAACGCAAGTCCGCTGTTTCAGTTCTATCCCAAAAACGAAACACCGAACAACGAACACGAACACCAACGTTCATCAATTGTGGCAGTTTCGAGAAGCGACAGTGCCGCAATACCACACGCTGATTCATACGCGCCATCCGTTGCTGGCTCGAATAAAGGAACGTAA	MVKKDRLPDRKTRRRSQHRMKKFQIKANASPLFQFYPKNETPNNEHEHQRSSIVAVSRSDSAAIPHADSYAPSVAGSNKGT
ASIM_0001500801			A0A0M3K280	.	ATGAGTTCACTGGTGGACGAAACGCATGGCTCAGTTTACTGTAACAGCGATTTGCAAGTGGTTGATAGCCAGTTAAGGTCAAATGAAACTTTTGAAGCTGACCTGCGAAAGTCTGCTGAATTAATCACCGCTAATTCTACAACATTTTCCGAAAGTATCATTGTAGCCAAAGACCAGGTGGTGCTCGACTATTTCAATAAAACTAGAAATGCTGCTGTGCACGTCATTGATGAAAGCCAGGTCAATGCATCACAGATTGCTGATAGCATTGTCGATACGATTCGTTAG	MSSLVDETHGSVYCNSDLQVVDSQLRSNETFEADLRKSAELITANSTTFSESIIVAKDQVVLDYFNKTRNAAVHVIDESQVNASQIADSIVDTIR
ASIM_0001500901			A0A0M3K281	.	ATGGCTGAAGATGAGGTGAAACTTGTCGATAATGTTGTTGGATTTTTCGAAGTGGCCGAAGAGGTCGCCCTTGAGTGTGTTGACTGTGTTCGTGGTGTTGTAGGGGTTACGGTGATTGTCGTTAAACTTTTCGTAGTGATTGAAGAAGTCTCGCTTGTCGGTGTCTTTGTCGTTTGTACTGCAGAGGTTACGGTAGTTGTCGTTGAATCTGTTGGCGATGATGTAGAGGTTACGGTAGTTGTCGTTGAATCTGTTGGCGATGTTGTAGAGGTTACGGTAGTTGTCGTTGAACTTATCGAAATGGTTGAAGAAGTGGTTTGA	MAEDEVKLVDNVVGFFEVAEEVALECVDCVRGVVGVTVIVVKLFVVIEEVSLVGVFVVCTAEVTVVVVESVGDDVEVTVVVVESVGDVVEVTVVVVELIEMVEEVV
ASIM_0001544701	Protein FAM179A (inferred by orthology to a human protein) [Source:UniProtKB;Acc:Q6ZUX3]	PF12348	A0A0M3K3A9	GO:0005488^binding'GO:0005488^binding'GO:0005488^binding'GO:0005488^binding'GO:0005488^binding'GO:0005488^binding'GO:0005488^binding'GO:0005488^binding	ATGCTTAATCCAATAAATTCGGATCGTATTCCAACACCAACTTCGTTGCCTCGAGATGACGATATCATCGAACTGCTCCGAAGCAATGATTTCGACGTGCGTCTTCAGACGTTGAATCGGCTCTCAGCTATAGCCAAGAGAGATCCGTTGTGGTTTCCGAAGTTTGCAAAGAAAGGCGATTTGTTCAAACAGTTCGATCGATTGCTGGTCGATGATCGCTGGGAAGTGCAACATCAATGTATAAAGTTTATTTTAGATGCTCTGCCAACGTTTGGAAATAACGTGGAATGGTGTGTATCTTATCTTCTTCCAAGAATAATCATGAAACTTGGAAGTTCGAAAATCACTGTACGTCGCATCACCAACCAAATGTTGACCACTTATTTGAGGCTTCAACCT…	MLNPINSDRIPTPTSLPRDDDIIELLRSNDFDVRLQTLNRLSAIAKRDPLWFPKFAKKGDLFKQFDRLLVDDRWEVQHQCIKFILDALPTFGNNVEWCVSYLLPRIIMKLGSSKITVRRITNQMLTTYLRLQPDAVNNVQKMLVNFLLNRDNEPAVRNEVLNELPNLLIAECRSQTWSTLIDGLTKWMLASEPKLQEKIAYVLSNVNVYLQYDRFEEVIAGLPNAQKAICEKYRRIIIDNSKPSEVNASESKNSSSSLNDSMTMEKKNRFGIMPVLVSNMLNNDTEAVTRIMGLEQTKTIIERITFEDVRRFVPHLHSYFITLGNVLDDLNFKVVVLCLDIVRLTIEKLNGHVNTHEQARLSRSCLPTIRYDGLIEYSLQFSLDASSVNLRGMTQMSEY…
ASIM_0001558001	Homeobox protein pal-1 (inferred by orthology to a C. elegans protein) [Source:UniProtKB;Acc:P34766]	PF00046	A0A0M3K3N9	GO:0003677^DNA binding'GO:0003677^DNA binding'GO:0003677^DNA binding'GO:0003677^DNA binding'GO:0003677^DNA binding'GO:0005634^nucleus'GO:0005634^nucleus'GO:0005634^nucleus'GO:0005634^nucleus'GO:0005634^nucleus	ATGTTATCAACGACATCATTCGATAACGCCGCAGCAATGTTACCAGCCTCGTGTTTCTACCCGCCATCGCAACCTCCCAAATGGGTGACCAACGACGAAGAAACCATAAATCGTTTCACAACAACGGTTGAAGTGAAATATCCGAGCAGCAGCGCCGATCAGCAGTTCAGGTATCAACCGGAAATGCGATGGCCCACCGAATTTCCCTACCAATTCCAATTTACCTCCCCAACCACCGTAAATGAATCGTGTCCCACCGATCCATTTCCGTCCACCTCAGTCGCATTGCCGAACGCTTACAAAATGGATCCTACTTGTTATTATCCCAATACAATAATACCATCCAGCTATGCGGCTACAACTCCCACCGGCTATTTCACTGCATCACATCAACTTTCT…	MLSTTSFDNAAAMLPASCFYPPSQPPKWVTNDEETINRFTTTVEVKYPSSSADQQFRYQPEMRWPTEFPYQFQFTSPTTVNESCPTDPFPSTSVALPNAYKMDPTCYYPNTIIPSSYAATTPTGYFTASHQLSQWKVIIEHLRDMPSSVHSAHSIKSNGTVIRPPVNVSTTAPPYRTGPGTNNVRVRTSEKYRMVYTDFQRLELEKEFRTTQFINSERKSQLSTELQLTERQIKIWFQNRCNGVKCFDYMGDVDENITPKDYLLESIRPQQLTNLRSPLFV
ASIM_0001597901			A0A0M3K4T8	0'	ATGGCTCGAGTGCTAATGAGGCCAGCACCGTCTTGGCGCTTGAACGTCACCCAAAAATGTTCAATCTATGACGATGAGCCACTGCATGCAATTATGGATCGAGTTTGTGAGATTTGTCATGAAATGTACTCACATAAAGTACCGAATATGCGAGTGGAATGCAGTTTCGCTATGTATAAACCTGCTCCATTTTCATGGGGTTACCGAATCTCTCAAATGTTCTTTTTGAAACGAACGATCGAAAGCAGATTATCAGCACTCCAAGCATTATAA	MARVLMRPAPSWRLNVTQKCSIYDDEPLHAIMDRVCEICHEMYSHKVPNMRVECSFAMYKPAPFSWGYRISQMFFLKRTIESRLSALQAL
ASIM_0001633101			A0A0M3K5U0	GO:0016021^integral component of membrane	ATGGCCAGTTCATCGGAAATAAATGCCAATGCGATTCTCGCAATCGTCTATTTCGCTAGTGGCGCAACAATATGCGGTCTAAATTTGGTATGTATCAGTACAATTCCGGAATGCTTTGGACAACCGTTTCGGAATGTCATTCCGTCGCTTTATTTAGCGCTTCTGGCCGCACTCCTTCTAATGAGCACAATCGCCGTTTTACCGTCAACCTTTGTCGTGCCTCTTATAATCGGTTGGTAA	MASSSEINANAILAIVYFASGATICGLNLVCISTIPECFGQPFRNVIPSLYLALLAALLLMSTIAVLPSTFVVPLIIGW
ASIM_0001666501			A0A0M3K6S4	.	AAACAGTCGTTAGGCAAAATGGATTTAAGCACATTGACCGGGTACCGTGTTAATCAGGTGTACGGCGGTGATTGCGGAACACCTTACGGACGTGCGATGTTCCGGAGTAAAGAATTGAATATTTTGTGTGTTCCTTTGCCATGCCGATCACAACAAGGCGTTGGAAGAACCGATAAACTGGAACAAGTAACACTGAAGCAGTAA	MDLSTLTGYRVNQVYGGDCGTPYGRAMFRSKELNILCVPLPCRSQQGVGRTDKLEQVTLKQ
ASIM_0001702901			A0A0M3K7T8	GO:0016021^integral component of membrane	ATGGAAAATAAATCTCCACAAGGGTTATTTCTAAAGCACGATCGTCGTGCGCGTAGCGAGGTGGACTTCGAGACGGCACGACGCAACAACGCTATACCGCAGTCAATCGATAAGGATTTCCCGATCTTCTCGAAACTGAACGTTCAACCGAATGCGTACGCGAACTATCGTCATGCATACTACGACGACAACATGACCCCTTATGCGGGAGCCAGTGGACTGCGACCGTACACAGGCGCACAATCGATGCCACAGGCCAGATATCAGTTCGCGGATCCTCGTTTCTCGAACTTCTCGGCCAGTCGAGCCGGCAGTTATCAATCGCTGGTGGCACCAACGGCGAACCACACGGCACCATCGTACGCCTCCAGCGAAGCCTCATCGTTTGCGCGAGGTGGC…	MENKSPQGLFLKHDRRARSEVDFETARRNNAIPQSIDKDFPIFSKLNVQPNAYANYRHAYYDDNMTPYAGASGLRPYTGAQSMPQARYQFADPRFSNFSASRAGSYQSLVAPTANHTAPSYASSEASSFARGGAKAKAGAAKHNLASRFTPRPQNRIYPTGRVPPQTDNRPSPFDGKRPWYKRKMCMLSAGIIGLIFIALIVLTIVFGVKAYRNSSSGAASGPQGPTNKITIAFPFGYSNRTLSKGEISKGSNIPPPLEGKLKITFSFPIAHLDEKDNSRLDAMHNRLITAITDVIMGFNDGRTTFAFQQYSDESTQRLIDNLDFATALRDLNSIVSKTVLGVQPSQHSELSGPGENPQESAEFVMTFAFNIAHNDGKARMKRSPADVTANAPQECQIM…
ASIM_0001705201		PF00450	A0A0M3K7W1	GO:0004185^serine-type carboxypeptidase activity'GO:0004185^serine-type carboxypeptidase activity'GO:0004185^serine-type carboxypeptidase activity'GO:0004185^serine-type carboxypeptidase activity'GO:0004185^serine-type carboxypeptidase activity'GO:0006508^proteolysis'GO:0006508^proteolysis'GO:0006508^proteolysis'GO:0006508^proteolysis'GO:0006508^proteolysis	ACTTTAGAAATCGACCTCAAGAACTCCATGGTATTATCAACTCACACCAAAGCTTCGACCCGTTATCGTTGGATTCCAGCAATCCTTCTCGGGTGGTTCGTTGGACATCGATATTTTGACGGTGAAGGGTGCTGGTCATTATGTGCCTACTGATCGCCCTGGTCCAGCGCTGCAAATGTTCACGAATTTCATTCAAAACACCGGTAATTACAGCAAGATGACAACATTCAGTCTAACACGAGAACCGCTGTTGCCTGAATATCAGCCGCCCGTTCTCACCCCGTCAACGCAAAAACCATTGACTAAGCCACCAGCAACCACCAAACCATTGACTACGCCACCAACAACCACCCCAAAAAAGGAAACACCTCAAGCTTCACCAACCTCAACGCCAGCAAC…	LDIDILTVKGAGHYVPTDRPGPALQMFTNFIQNTGNYSKMTTFSLTREPLLPEYQPPVLTPSTQKPLTKPPATTKPLTTPPTTTPKKETPQASPTSTPATPTATPKASSTSAALTVSMPLIIILLATSIFKQ
ASIM_0001738301		PF11838	A0A0M3K8U2	GO:0006508^proteolysis'GO:0006508^proteolysis'GO:0006508^proteolysis	TGGTTTGGTGATTTGGTAACAACAGCGTTCTTCGATGAAATGTTCCTGAATGAGGCAATGGCCCAGTACTGGGAGACGAACGGTATTATGTACGCATTCCCGGAACAAGCTAAAATGGGCAAGTTTGAACGTTTCCGCAAGGGAATGGATGGCTTTGCTGTGGATTCATCTCCAGACACTTCAAAACCTGTTATTCCTAAGAAACCCAAATATTCAACTGGAATTATCTATGATAAGGGTGCTACACTACTTCATATGCTCAGCAATACAGTGTCACCTGAAGTTCTACAACTTGGCTTGCAAAAGTACTTGAAAAAGTACAAATATTCCAATGTTGTTGATAGCGATCTGTGGGGCGAAATAACACAAGCTGCAGCAACGAAGAATAAGAAAGACTGG…	LVTTAFFDEMFLNEAMAQYWETNGIMYAFPEQAKMGKFERFRKGMDGFAVDSSPDTSKPVIPKKPKYSTGIIYDKGATLLHMLSNTVSPEVLQLGLQKYLKKYKYSNVVDSDLWGEITQAAATKNKKDWDGKPLNVQLLMDPWTKQATYPVLKVSYDDASKQVTYSQEPFIVDAVSKLGPSPYDYKWIIPVFSQTAEGSTFNYFTGADGGNPSVWKRPLNGWQVENAGFAGFFRVWYDDATWQPILNQLQSDREVFDELTRAEFIADAVALRERGSLEWKRVLDLALQLEGETELAPWYAFSKTFDELNSISQSNGFSDGEREKFQVFFALFLILFFYKLPNDRHTGRIKNPELFQLFARKILKNIYEKIAWKNTTDWSQDMLASYITEWACDANLPQC…
ASIM_0001738901			A0A0M3K8U8	.	ATGGAAGGCACTACTGCAGGCGAAAGCGCCGATATTACGAAGCGTATTACACGAACCGTCGTGACCCGCTCTAACTATGGCACCAGCTCAGTCTCTGGTGCTGAAGAAGCCGGCACCCTCGGCTACGGCGGATCATTGACTGGTGGAGTCCTAACCAGTGGCGCACTTACTACTGGTGGAGCTGGGGCTGCTGCTCTGTCTCTTGCAACTGGTGCTGCTGGTGGTGGTTTGAACATGACGTCGGTCTATGACACGGCG	MEGTTAGESADITKRITRTVVTRSNYGTSSVSGAEEAGTLGYGGSLTGGVLTSGALTTGGAGAAALSLATGAAGGGLNMTSVYDTA
ASIM_0001739501	Carboxypeptidase [Source:UniProtKB/TrEMBL;Acc:A0A0M3K8V4]	PF00450	A0A0M3K8V4	GO:0004185^serine-type carboxypeptidase activity'GO:0004185^serine-type carboxypeptidase activity'GO:0004185^serine-type carboxypeptidase activity'GO:0004185^serine-type carboxypeptidase activity'GO:0004185^serine-type carboxypeptidase activity'GO:0004185^serine-type carboxypeptidase activity'GO:0004185^serine-type carboxypeptidase activity'GO:0004185^serine-type carboxypeptidase activity'GO:0004…	GGCGCAGGACATATGGTACCAACGGATCGACCAGGACCAGCTATGCAGATGATTCGTGGTTTCCTAATGAATATTCCATACGAGACACCGCTTCCTTTCGATATAACCTTCACTGCGCTAAAGCCCGAGTATCAAATTCAACTGAAGATAGCAACAAGTGTTCCGATAACTCGTTCACGTACATGGCGTTTATTCGCTCAATCACATGGTTATTCTGATCCACGAAGCGATATAGTGAAGCCGTATTCCGTAGGTGATCCACCAGTGGGCTCAAAGAAGGCCGATAAGATCACAGATTTACCCGGCGTTACATTTAAAGTGACATTCAACCAATATTCAGGATATCTGGAAGCGTCGAAAGGGAACTTCCTTCATTACTGGTTTGACATTTGTTCATTA…	MVPTDRPGPAMQMIRGFLMNIPYETPLPFDITFTALKPEYQIQLKIATSVPITRSRTWRLFAQSHGYSDPRSDIVKPYSVGDPPVGSKKADKITDLPGVTFKVTFNQYSGYLEASKGNFLHYWFDICSLFVIAVQHSSIILQIANVLFIESPRDVGFSYRSNTVPPDTLYNDTKTAADNVLALKSFFKRFPEYKNREFYVSGESYGGVYTPTLVDALIKRIQDGSMKYVNLKGLAIGNGEISELQQINSAPQLLYYRGVLGKRELDRLIPCCTKNGVYDNYCDLTQYIHLDPAGNAHAKNESNLKQCGQLVEEMGFWKVWESGNDVYNTYQDCYAKAAKLQTARRHKRNAGHLAGLTLTNESPFINQINRINYMSTDPLGTFPCYMDHATETYLNTKSV…
ASIM_0001750901	Receptor expression-enhancing protein [Source:UniProtKB/TrEMBL;Acc:A0A0M3K967]	PF03134	A0A0M3K967	GO:0016021^integral component of membrane'GO:0016021^integral component of membrane	ATGTTCAGTTGGTTATCGTGCATTGCGAAGAAGCCATCGCAAACAACAATTAACTCATTCAACGACATCCATCCGGCAGTGCTCGATCTACTTTACAATCAGCTGACGGGTCAGTTGGCTAAATATGTGAAAGATTTGGGGGACAAAGGCGGGGTGAAACGTGAGGAATTCTTTTACGGACTGACCGCTTTCGTTTGTTTCTATCTGGTGTTCGGTTCAGAGGCCGGTCTGATGTGCAATCTGCTCGGATTCGTTTATCCTGCATTCGCCACTCTTCAGATGAGCGAATTCGGTCAAGCGAAAGATCAAGCGGTCGCATGGCTTATTTACTGGACCGTTTTTCGTGCTTTCCCACTTACCGATTTCTATGCGGATACAATCCGTTACTCTTTTCCGATT…	MFSWLSCIAKKPSQTTINSFNDIHPAVLDLLYNQLTGQLAKYVKDLGDKGGVKREEFFYGLTAFVCFYLVFGSEAGLMCNLLGFVYPAFATLQMSEFGQAKDQAVAWLIYWTVFRAFPLTDFYADTIRYSFPIYWLCKAIFLVYLFLPQTGGAQKFYEKLVAPTFGRIESAIVNYDSKKKE
ASIM_0001760101			A0A0M3K9F7	GO:0005576^extracellular region	ATGTTCTCAGTCCAACGGATAATTCTAGTTGTGTGTATTTTCTGCCTAATCGCACAACCATCGGAGTGCGGATGGTTGAGTAAAACATGGAAGAAATTGGAAAATTCTGCAAAAAAACGAATTGCTGAGGGTATTGCCATAGCTATTAGAGGTGGTCCACGATATCGTCGTCATATTGGTGATGCTATTTATGGAGACATTCTTCCAACAGAAGAAGTTGATCACATGGTCGATACATTCTATCGACGTTTCCGAATTCTAATCTCGTGA	MFSVQRIILVVCIFCLIAQPSECGWLSKTWKKLENSAKKRIAEGIAIAIRGGPRYRRHIGDAIYGDILPTEEVDHMVDTFYRRFRILIS
ASIM_0001761801		PF01433	A0A0M3K9H4	GO:0006508^proteolysis'GO:0006508^proteolysis'GO:0006508^proteolysis'GO:0006508^proteolysis'GO:0008237^metallopeptidase activity'GO:0008237^metallopeptidase activity'GO:0008237^metallopeptidase activity'GO:0008237^metallopeptidase activity'GO:0008270^zinc ion binding'GO:0008270^zinc ion binding'GO:0008270^zinc ion binding'GO:0008270^zinc ion binding	ATGTTATCTGCGTATAAGTCAAGGGATCGATGTTCCCTTCTCCTGTTGATAGTGGTCATAATCGCATTTTGTGGCAGTGGCCAATCATCACTTCTGCATCCATATGAATATGAACATCAAAAACTGGCATCGAAACCCGACTCATTTCTTCCGGGATCAGTAGGCGAATTGGAGAGACGCATACCACGATACGTTGAACCACTGGATTACTTTATTCGTATTCGACCATATTTTCCGGAAAAAATCACAAACGCCGTAGCCCATAATAGTAGTCTTAATATGACATTCGACGGTATTTCAACATTCGTTTTCCGTGCGAATGAGCCAAGAATGAACGTAACCCTTCATTCGTCACGACTCAATTATACCAGCGTCAAGGTAATGCATGGTGATGGTAGT…	MLSAYKSRDRCSLLLLIVVIIAFCGSGQSSLLHPYEYEHQKLASKPDSFLPGSVGELERRIPRYVEPLDYFIRIRPYFPEKITNAVAHNSSLNMTFDGISTFVFRANEPRMNVTLHSSRLNYTSVKVMHGDGSVMDANANFTFNITLEHIIIHLKQELVTDETYMIQFVYKGGIHDYLETGLYYSPVWIEGEKIFLLATHMEPARARWVFPCLDEPAYKAVFHITLIYPKGLVALANAMERPPVPVKSFPNWDVIQFPPSLRMSTYLVAFAIGDYENQETYTEDGTLIRIWGWRGQKKYLEWAKTITPKCLYQLGQYTNFKYPGDKSGELVLHRSFNLLLQLSKLLTTII
ASIM_0001799801			A0A0M3KAK2	GO:0016021^integral component of membrane	ATGCTCAAGAAGTTCCGTTGTTCAGAAACGAGTCCTGTAATGAATTTAATCATTTATGCAGATATACCTATGAATATCAGTGTAGTTGGTTATGCTACTCCTCCTTCGTTGCCTCCCACTTCTCCTTCACCAACATCCACACATGCAACTACGCATGCGTCCACGGCTGCATACACAACGCCCCCCACGGAAGCATCTAGAGTATCAGAAACGGTCGTGAACAGTACTGAAGAGCTAAAATACGGTAATCCAGTTGAAATCCCTGTCGATGTACATCCTGGCTCATCGTACAGTTTCAATATAACCAACGAGGAAGATCATAAACCAACCGGCGAAATTCAAGTTAAAGTGACAATGTGCAATGCTAATGAGGGTGATGCGCAACCCGTGAATTCCTCG…	MLKKFRCSETSPVMNLIIYADIPMNISVVGYATPPSLPPTSPSPTSTHATTHASTAAYTTPPTEASRVSETVVNSTEELKYGNPVEIPVDVHPGSSYSFNITNEEDHKPTGEIQVKVTMCNANEGDAQPVNSSKDGLYEISATEIQHLIIYFNCSHKSRVKRSPGNGKYKMYLFITGTNKMSAAKNISVLGISTPTELLGTTPTPRSAKPSTSLSAGWIVGIVLMAIFVVALIIAIAIFVYFYMKRRRGSISEDREGLFKRQSFVDEVLPRTLPLPRILGDYQKPQTSSMIPATINSPSSRPFNYPQPSSNYPILRRPNIQPLEPNIASPINPVTPNNNLYQPRGLRRNY
ASIM_0001827601			A0A0M3KBC9	.	ATGAAACCTCCAATTAATACGGCTGGGATGTATGATATGTATGTGGCACCTGAGGATGCAACAGCAGCAGCTCGTCACGCGAACACGAATGGTAGTTTGCGATATGACGTCGACGACACTAACATTGCATCGTATCCGTGTAACAAAATGAACATTTACACGTATGAAGAGGAATCTATTGTGATATATCTGAAGAATTCAAACGAGCGAGTTGGTTTCTCGATGGGTGGAGGTGCGGATGAGAGTCTGGATAGTTTTATCAACAGTGTTACACCTGCGAGTTTGTTCAACGCCGAATGCGATCCAAAACTGGTCGCATCAAAGAGGGTCATTGCAAATTTCCATTTGAATTTCTTTTTTGTTCTGCAAAATCGTCAGCGTTTTGGCTTGGCTAAATAA	MKPPINTAGMYDMYVAPEDATAAARHANTNGSLRYDVDDTNIASYPCNKMNIYTYEEESIVIYLKNSNERVGFSMGGGADESLDSFINSVTPASLFNAECDPKLVASKRVIANFHLNFFFVLQNRQRFGLAK
ASIM_0001835001			A0A0M3KBK3	GO:0016021^integral component of membrane	ATGACGAATCTTCACGACGACGAAATCGATCAATGTACTTCTAAAGAACCCGAAGAGGCCGTGCCTGAAGATAAGCACTCGAAAGCACTGAAAAAGAAAGGTGGCCGACCCAGAAAAGAGGATCTGATGCAGGTTCGACACTCGAAACTCGTTTATGGTGAAATTCCAGATGACAGTGAAGAGCTGAGCTTGGAGGCGAAACTAAAACGCGATAAACGACGGAGGGATAATCTGCTTGCAGCGGCACGATATCGACACAAGAAAGACGAACGAATCAACGAGTTACGAAAAGGGAATGAACAATTGACTCGAATGTTTGTCGCGTTGACAGCAGCGATCATCTCAAGTAAATTTGTATCGGTCATAGCGTTCCATGCGCATTCATTTCATCCACCTACT…	MTNLHDDEIDQCTSKEPEEAVPEDKHSKALKKKGGRPRKEDLMQVRHSKLVYGEIPDDSEELSLEAKLKRDKRRRDNLLAAARYRHKKDERINELRKGNEQLTRMFVALTAAIISSKFVSVIAFHAHSFHPPTVLTYLREGT
ASIM_0001857601	Probable glycerol kinase (inferred by orthology to a C. elegans protein) [Source:UniProtKB;Acc:Q21944]	PF00370	A0A0M3KC77	GO:0005975^carbohydrate metabolic process'GO:0005975^carbohydrate metabolic process'GO:0005975^carbohydrate metabolic process'GO:0005975^carbohydrate metabolic process'GO:0005975^carbohydrate metabolic process'GO:0005975^carbohydrate metabolic process'GO:0016301^kinase activity'GO:0016301^kinase activity'GO:0016301^kinase activity'GO:0016301^kinase activity'GO:0016301^kinase activity'GO:0016301^k…	ATGTTTGGCACTGTTGATTCGTGGTTGTTGTGGAAGTTGACTGGGAAACATTTGACGGATATTACGAATGCGAGTCGAACACTTTTGCTCGACTTAAAGAAAGTATCGTGGTCAACTGAACTGTGCAAATTCTTTGACATTCCAATGGAGATACTACCTGAGATCCGTTCATCTGCTGAGGTTTACGCGAATATTGAAGAAGGACCTCTCAAGGGAGTGCCCATCTCAGGATGTCTCGGTGATCAACAAGCCGCCTTAGTAGGTCATCAGTGTTTAAAGCCGGGTGATTCGAAGAATACTTACGGTACTGGTACATTCATGTTGTGTAATATTGGATATCGACCGACGATCAGTAAAAATGGCCTACTCACCACTGTTGGATTTCAGTTTGGTCATGGA…	MFGTVDSWLLWKLTGKHLTDITNASRTLLLDLKKVSWSTELCKFFDIPMEILPEIRSSAEVYANIEEGPLKGVPISGCLGDQQAALVGHQCLKPGDSKNTYGTGTFMLCNIGYRPTISKNGLLTTVGFQFGHGAPVCYALEGSGSIGGNAVRFLRDSLTFIKKASDIEALAGSVKDTGGVVFVPCFTGLYSPYWDSSARGTILGLVQSTSKAHIARAALEAVCFQTAEMIQAVEDDMREEGCRVSALKIDGGMTANHLFNQMQSDVLGKRIICSKLAETTGWGAAVAAAIGNQLISFEKYGERDLCEATVYSPKSSAEQREKDMVRWKEAIKRSRNWTSFSET
ASIM_0001857801			A0A0M3KC79	.	ATGTTGAAATTTCAGGATCCGGTTTACGGTAGTGCAGAACAATCAGACGATTGGATCAATGCAAATCCCCTTGATCGCACCGATGATACCGCGGACAGAGCTGTGTTCATTCAACCATTAGCACCTAGAGCGTCAAAATATGACAACTCACATTTTCTGAATGCTGAACTGGCGAAACTCGAGCAAAACGGACAGCAACAAAAGCAACAAGCACTTGATCAACAAAATGGTCATCAGTCTTTGGAAATGCCTTCTGGAGAAGAGCAAATTCTCGACAGAAGACGCAAGGATTCCAGAGCAAGCGCAGAGATTCGGCCGAGTCTGTCGAGCGGCGAAAGTCGACCGAAATCCTACGAAGAGGGCGCTGGCGACGAGGAGAATGCAGATAGTGATGGCGCA…	MLKFQDPVYGSAEQSDDWINANPLDRTDDTADRAVFIQPLAPRASKYDNSHFLNAELAKLEQNGQQQKQQALDQQNGHQSLEMPSGEEQILDRRRKDSRASAEIRPSLSSGESRPKSYEEGAGDEENADSDGANQQILTKQGVSRPKSTSADESDREGDSENLQQTGTDHMTASKETASTEYQSEMNASDNDNITTVELSPQTEVMFRSEETNETDSLRNLTSLSTTTPLRQVIIKFDSQERQALDHRARSIAAVAEDQQKTVTEPEYSLQLDSKLAAAAAVNSSEESDNYASVSTSSVTSSYSHLSSGAELNSEEELLNLSSSSNETSLEESARNCSSTAGSGEPCSFEEASSEQSEALFANLNQRVSSSEHQKEMPLNPKSGVIFANGTSAEKVGRI…
ASIM_0001858801		PF01433	A0A0M3KC89	GO:0006508^proteolysis'GO:0006508^proteolysis'GO:0006508^proteolysis'GO:0006508^proteolysis'GO:0006508^proteolysis'GO:0006508^proteolysis'GO:0008237^metallopeptidase activity'GO:0008237^metallopeptidase activity'GO:0008237^metallopeptidase activity'GO:0008237^metallopeptidase activity'GO:0008237^metallopeptidase activity'GO:0008237^metallopeptidase activity'GO:0008270^zinc ion binding'GO:0008270^…	ACTGTGGAACCTGCAGTAGTACCCACTGTTGGAGAGACTTACCTGTTACAATTCAAATATAGAGGGATAATCAATTCATACGAACTTGGCGGTCTCTTCTATACGTATTACGACGATATTCAACAAACTAGACATTGGATGGTAGCAACGCATATGGAGACCGGTGTTCATGCACGATCGCTGTTTCCGTGCTTGGATGAACCAGCCTACAAGGCCATATTCCACATGACTATTATCTATCCGAAACCTTTAATCGCTTTATCGAATATGATGGAACGACCATACGTCGAGCTACATGATCCATGGGTTGTTGTTCGATTTCCACCCACACCAAAACTCTCGACATATTTAGTGGCCATGGCTGTTGGACCATACGTGAGCAAAAGCATAACAAACAAA…	LLQFKYRGIINSYELGGLFYTYYDDIQQTRHWMVATHMETGVHARSLFPCLDEPAYKAIFHMTIIYPKPLIALSNMMERPYVELHDPWVVVRFPPTPKLSTYLVAMAVGPYVSKSITNKAGTLVRFEEYLGFAATVAGKCLDSLGEYVNFPFPLSKSDQLGLPKFPAGAVENMGLLQSIQVKQKAAGVICHELAHQWFGDLVTMTWWPELVVNEGFANYFEIYNQAMAFPEHAQFLDGKFFTDMMEPALDTDAIINASHPIIARGLNFDKIVYDKGASIYRMAHITLGDKAWQEGLTDYIHSYKWGNANHEMLFAKLTKAAQAYNIVDWCGRPMDVAKFLDPWFLQQCFPLITVTNNQLMAPAQFTQQPFDKRTLLPASNFSYSWPVPMHIRDYKGDHK…
ASIM_0001863601	Uncharacterized transporter (inferred by orthology to a C. elegans protein) [Source:UniProtKB;Acc:Q03567]	PF07690	A0A0M3KCD6	GO:0005215^transporter activity'GO:0005215^transporter activity'GO:0005215^transporter activity'GO:0005215^transporter activity'GO:0016021^integral component of membrane'GO:0016021^integral component of membrane'GO:0016021^integral component of membrane'GO:0016021^integral component of membrane'GO:0055085^transmembrane transport'GO:0055085^transmembrane transport'GO:0055085^transmembrane transpor…	ATGGTCAATCAAACTGCTGCCGACATGATTTCGTCGAATCAGCCACGTCCGCCGAACCAGTGTAAATCTGGCACGGCTAACACAACCTCATCGGAACCTACGGTGTCCGGCTCATTGGTTTGGTCAAAATCAATGCAGGGGCTTGTGCTATCTGCCTTCTACTGGGGCTACATGTTTAGTCAAGTGCTTGGTGGTTATTTGGCTGGTCGTTTTGGTGGTAAATGGATTATTCTCGGTTCTGTTGGAACGAGTACGGTGCTGACATTAGTCAGCCCCATATGTGCCATTGCGCATGTCGGTGTTTTCCTCGCAGTTCGAGTGATTATGGGATTTAGTCAGGGTATGATGTTTCCGGCGTTCCACTCACTTTGGGCTCAGTGGGCACCACCGCTTGAAAGA…	MVNQTAADMISSNQPRPPNQCKSGTANTTSSEPTVSGSLVWSKSMQGLVLSAFYWGYMFSQVLGGYLAGRFGGKWIILGSVGTSTVLTLVSPICAIAHVGVFLAVRVIMGFSQGMMFPAFHSLWAQWAPPLERSLLTGITYAGNQIGMTIVMPISGVLCQYGFAHGWPSVYYVFGIAGIVWCAIWLLYGSDTPSVHRFISQEEKEFLEDELHETRHISDEKKPPIPWKAILKSKAVWGLWAGHFAADWGAYTMAAGLPLFLNDVLGLQLTEMGFLSAIPYLAYFVVINVSTFAADAIRNAAWMTTLNVRRAAMIIALGSQAVFLVACGFCGCGQQALVIVFLTLGIGLSGASYAGFVVNYLDIAPTFAGPLLGTGQTVSCIAGILCPIIIGWLTPQV
ASIM_0001871501		PF07679	A0A0M3KCL4	GO:0005515^protein binding'GO:0005515^protein binding'GO:0005515^protein binding'GO:0005515^protein binding'GO:0005515^protein binding'GO:0005515^protein binding'GO:0005515^protein binding'GO:0005515^protein binding'GO:0005515^protein binding'GO:0005515^protein binding'GO:0005515^protein binding'GO:0005515^protein binding'GO:0005515^protein binding'GO:0005515^protein binding'GO:0005515^protein bi…	GTTACTCCTTTGGTAGTGGCCTCTGGTGAGGTGGTTGATGAAGGAGAACGAGTGACGTTCCAATGTTATGTGCCCGGTAAGCTGAATATTCAAGTGAATTGGCACCGGCAAGATGGTGTACCGTTGAGTGCGGACACTATTGTTGAGGGTGCAACTCTGATCATACCTCGCGCAACGTTAGCAGATACGGCAGCGTATATTTGCTCAGTAGAAGATGGCTACGATGGACTAACAGTTGATTCAGCACCTGCCTATCTTTCAGTTAATCCTGTCGAACCTACAACTGAAGTCGTTCCCGTCCTCGACAGTAGCTCAAAAACTGTCGAAGAAGGCGACACGGTTGAACTGCACTGCACTCACACTGAGCAATCACTCGAAGTGCAATGGAGACGTGAGGAC…	LVVASGEVVDEGERVTFQCYVPGKLNIQVNWHRQDGVPLSADTIVEGATLIIPRATLADTAAYICSVEDGYDGLTVDSAPAYLSVNPVEPTTEVVPVLDSSSKTVEEGDTVELHCTHTEQSLEVQWRREDDVELDFTRMSIENGILIIQNVHQSDAGKFVCFLEDWESGARTDYEPVNLLVNPSETTESPTTTVSSTPQTSPVEEAHHLVPVADVSSETVTQGDTIVLRCSLPDQEDDVLLAYWRREDGQLMSDEVVEQDGVLTITNAQPSDSGPYVCYTEDADTGERIESAPVYVTVIEATTSAPEPPVEPEPEWEPEPEPEPEPEPEPEPEQPEQCTLHKRH
ASIM_0001911201			A0A0M3KDQ9	.	ATGATGCATATAATCACATCGAATCGTTTTAAGGCAGCTGCTTGTGCACATCCTTGTGTTGGTCTGTACGGAGGTGCTTCACCAGCATCAGTGGGGTATCAAGCAACACCGGCAGTATCATCATCCGTATACGCTGTTAACAGCCGCCAGCAACCGCAACAAAGCCAGGTTATCGCAGGACAGGTCCGTCAACCGTTACTATCAACAGCCGTACACACTGTTGGAAGCCATCAACAAATTCAGCCAAGTCAGATTGTTGTGGAACAAGTCCATCCACAAATTCAGCCAAGTCAGGTTGTTGTAGAACAAGTCCGTCAACCGGCAGTATCAGGAGCCGTATTCACTGCTGAAAGCTATCAACAAATTCAGCCAAGTCAGGTTGTTGCAGAACAAATCCAC…	MMHIITSNRFKAAACAHPCVGLYGGASPASVGYQATPAVSSSVYAVNSRQQPQQSQVIAGQVRQPLLSTAVHTVGSHQQIQPSQIVVEQVHPQIQPSQVVVEQVRQPAVSGAVFTAESYQQIQPSQVVAEQIHQQIQPGQVIVEEVRQPIVSPAVYTTESHQQIQPSQVVVEQIHPTIQPSQVVVEQVRQPAVSGAVFTAESYQQIQPGQVVVEEVRQPIVSPAVYTTESHQQIQPSQVVVEQVRQPAVSGAVFTAASHQHIQPSQVVVEQVRQQIQPSQVIVEEVRQPIVSPAVYTTESHQQIQPSQVVVEQIHQQIQPSQVVVEQIHPQIQPSQV
ASIM_0001917701	Carboxypeptidase [Source:UniProtKB/TrEMBL;Acc:A0A0M3KDX2]	PF00450	A0A0M3KDX2	GO:0004185^serine-type carboxypeptidase activity'GO:0004185^serine-type carboxypeptidase activity'GO:0004185^serine-type carboxypeptidase activity'GO:0004185^serine-type carboxypeptidase activity'GO:0004185^serine-type carboxypeptidase activity'GO:0004185^serine-type carboxypeptidase activity'GO:0004185^serine-type carboxypeptidase activity'GO:0004185^serine-type carboxypeptidase activity'GO:0004…	ATGGCTGCTTCAAATTCAGGTCGCAATGAAATTTTTTTGAGGGATGATCCGTACAACACGAACCAGGCTTGCTATATGGACATGGTGAGTGCGCCCAGTTTGAAAGCGCATCGGATGCAACGCCGATTCCGGCCGCTCTCGAGACATACCGTCGATAGTATGGTGATGAAAGGTGAAGACGAGGGCGATGAGACTGTCGATTGGACGTTTACTGATCAAGGGTCGAAGATCAATATCGAGTCAACTGATTCACAGTACGCTTTCCCGTGTTATATGAGTTGGGCAATGCATAAGTATATGAATTTACCCGAGGTTCGACGGGCACTACACATTCCCAAGGATTACCCGAAGTGGGTACAGTGCAGCTATAAAGTATCGATGGAGTATTATTGGGATACG…	MAASNSGRNEIFLRDDPYNTNQACYMDMVSAPSLKAHRMQRRFRPLSRHTVDSMVMKGEDEGDETVDWTFTDQGSKINIESTDSQYAFPCYMSWAMHKYMNLPEVRRALHIPKDYPKWVQCSYKVSMEYYWDTIKDDLSTYDVFKEIFPSEHPKRILIYNGDLDTACNFLGAEWFVEERLAPGFALKESGRSGWMYANGAEYRRSIAGYQKHFWLPDGKKTLDLLTVKGAGHFVPLDRAGPSLQMIDNFVRNTGNYSQLVPYDTQPKPLLARYRPPEKPKQTRKEADRVWDLPGITYDLNFKHYSGYLRPSKGNYLHYWFMESQRSPPDDPLVLWLNGGPGCSSMMGLLTELGPFWPNPDSRTLTENVYSWNKAGFFGKISFFGIFFTKIFIFPAINIL…
ASIM_0001922701		PF01273	A0A0M3KE22	GO:0008289^lipid binding'GO:0008289^lipid binding'GO:0008289^lipid binding	ATGTGGCACTGTCGACGCTCTTTTTGGTGTCGTTTGCGGAATTCGCCTTGGCAGTCAACAAAGAAGCCACTATACGCGTTCGACTCACGAGCAATGGACTGCACTTCTTCAGCGATATCGCTCATCACATCGTATTTCTCCTTCTTACTGTGTCAACTCAGTCGAAATACTTTAATGAAGATAGCTGAATCGAAGTGTTATTTTCAGCTGGATTACGAAGTTCAAGGAATTCAATTTCCATCAATCTCAATTCCAATAAGTGGCGGTAGTTTGGGTAGTGGTACGGTGAATGTGAGCGATCTGAGAATACAGTCGTTCAAATCACCGAATATCAAATTCAAATTGATACCACGGAATGGGATTGGCTGGAAGAGTAACGGTGGTGCGGTTAAGGTGTAC…	MWHCRRSFWCRLRNSPWQSTKKPLYAFDSRAMDCTSSAISLITSYFSFLLCQLSRNTLMKIAESKCYFQLDYEVQGIQFPSISIPISGGSLGSGTVNVSDLRIQSFKSPNIKFKLIPRNGIGWKSNGGAVKVYGNWKASYTLVIPIYMSGYVRASANDIRTLLQTEFDVAKLRPQLNIDACSMDVENIDVSIGGGIIPWIVNLFRPELSALIKEEIRSQVSFSQLNA
ASIM_0001922901	Probable glycerol kinase (inferred by orthology to a C. elegans protein) [Source:UniProtKB;Acc:Q21944]	PF00370	A0A0M3KE24	GO:0005975^carbohydrate metabolic process'GO:0016773^phosphotransferase activity, alcohol group as acceptor	ATGCGTGGTGATGAGAAGTTGATAGGCGCAATAGATCAAGGGACGTCAAGTAGTCGTTTCTTGTTGTTCGATCTAGCAACCGGCGATGTGGTTGCACACCATCAGATCGAAGTCCGGCAGTTATTCCCGCATCCAGGATGGGTGGAAATGGACCCGAATGAGATGATCAACACCGTTAAAAAATGTATCGAAACCGTTTGTAAGAATCTAGATAAACTGAAAATTAGTCTCTCACAGATCAAATGCGTTGGAATAACGAATCAACGCGAAACCACAGTGTTATGGGATCGTGAAACCGGTAACCCATTGTGCAATGCGATTGTATGGCTTGATAGTAGGACAACTGATCTTGCTTTCAAATATTCGCAAAAGACACCCAACAAGTACGTTGATTTATCA…	MRGDEKLIGAIDQGTSSSRFLLFDLATGDVVAHHQIEVRQLFPHPGWVEMDPNEMINTVKKCIETVCKNLDKLKISLSQIKCVGITNQRETTVLWDRETGNPLCNAIVWLDSRTTDLAFKYSQKTPNKYVDLSVSD
ASIM_0001933701		PF13927	A0A0M3KED1	GO:0005515^protein binding'GO:0005515^protein binding'GO:0005515^protein binding'GO:0005515^protein binding'GO:0005515^protein binding'GO:0005515^protein binding'GO:0005515^protein binding'GO:0005515^protein binding'GO:0005515^protein binding'GO:0005515^protein binding'GO:0005515^protein binding'GO:0005515^protein binding'GO:0005515^protein binding'GO:0005515^protein binding'GO:0005515^protein bi…	CTGCTAATCACTACTACTATCATTTCTGTGCGAATTGTAGCCATCTCTGAGCCTCAAAAGCCGACCGTTGAAACAACGTCGATATCGATCCAAGAAGGAACTAGCGTTACGATAGCTTGTTCGATACAAGGCGCGTCTGGAGAGGAGTTGCATTGGCGTAGAGCCGATGATCAGTACATGAGTTTTGATGCGTCCGATGAGAACGGTATACTGACTATTTCCAATGTGAAAGTATTTGACGCTGCCGAATACATCTGCTATACGTATGACCGCATGACCGGTGAACGAATTGACTCGGAACCGGTCAATCTTGTAGTAACACCTTCAGACGAGGAAAGAACCGAAGAAGATTTGTTCGGTGAGGACCGAGAGCGACCACAACCTGAACCTGAGCAGGAA…	LLITTTIISVRIVAISEPQKPTVETTSISIQEGTSVTIACSIQGASGEELHWRRADDQYMSFDASDENGILTISNVKVFDAAEYICYTYDRMTGERIDSEPVNLVVTPSDEERTEEDLFGEDRERPQPEPEQELEPEPERELPLEPAVEPKPTIEKSTVTVDQGETITLKCSIPVRDSETILHWRRADGQSMGWHITETDGTLTIENIQPSDAGAYICSAEDTETYEIVDSEPAHITVLPLTQQPTESEVSLQPVVDSFQESVDEGDTVTLRCSLAETNHINEFSLTWRREDGEALSADANTEERGVLTLTNVKVSDSGTYICTAEDTESGQRIDSVPAYLTVNPSMSETTCTSYIIAFHLVCTHLNKPLTD
ASIM_0001944601			A0A0M3KEN8	.	AGATTATTACGACGTATTCCACTCCTGCAGATTTCAAAATTGGACGTTGAAAAGAATAAACTGAGCGGTGAAACTTCGGATGCTGTCGTAAAACAGAAGCAACTGACTGATGAACGTCATTCATTGGAAAAACAACTTGGCTCAGCGAAACAGGAAGCTGTTGTGGTGGACCAACAAATCGCACAAGCCGATAACCAAATCGCAAAGGAATCTCAAGACGTACGAAATGCACAAAACGAACTGGACTCAATAAGGCGACAAAGACCGAAGTGGCATTGCATCTGGAGATGCAGAAAGAAGTGGAAACGAGCGCAGAGAGGTCGCATTGAAGCAGCCGAAAATGTGCTAGCAGCCGCAAGGCAACGTGAATCAAATGCAGTCAAAGCGAAAAATGACGCA…	LQISKLDVEKNKLSGETSDAVVKQKQLTDERHSLEKQLGSAKQEAVVVDQQIAQADNQIAKESQDVRNAQNELDSIRRQRPKWHCIWRCRKKWKRAQRGRIEAAENVLAAARQRESNAVKAKNDAVSRRGTVRDRISRTEQALAQNKQKYEQLKATLLKRTNLTETILQLLKDLTSLQVNVIHLRQELQARQELDNDDLGVGWESINTPLNAISNYLNNGGFVKDLAGWGIDIKGSFAKCPVP
ASIM_0001955501		PF01433	A0A0M3KEZ6	GO:0006508^proteolysis'GO:0006508^proteolysis'GO:0008237^metallopeptidase activity'GO:0008237^metallopeptidase activity'GO:0008270^zinc ion binding'GO:0008270^zinc ion binding	ATGGGAAGTGAACGAATGGCTCAATATCTGTTGAATCATAAAGATGTTGTTTTGAATTCGGTGAATCTCGATGAATACTTGGACGCGATGACTTCAACATGGTATTCAGAATTACGTCTCAAACAGGCACGACGCTTTCCTCTCATCTTCTTGTTTCTTGAGGATCTCCAGAGTCAATGCGGACCGTTGACTGAACGGCAGCAGGCTCTATTCGAGAGATACCTGAACCGAACGCGAAGTAATGTCGAATGGTGGGACAAATATTATCCTGATCTGTCAAGAGTTTTTTATGATGCCTTCGTGATCGGACCGTTCGATATGGAGAACTGGAACACGCGAGTACCGCGAAACTTCAAACCCTTCTCTTATAATGTCAAAATACGACCGAATTTCCCGGGA…	MGSERMAQYLLNHKDVVLNSVNLDEYLDAMTSTWYSELRLKQARRFPLIFLFLEDLQSQCGPLTERQQALFERYLNRTRSNVEWWDKYYPDLSRVFYDAFVIGPFDMENWNTRVPRNFKPFSYNVKIRPNFPGSAAYPWYKNMTFDGEVEMHFTVLNNVNEIQLNSHRMVVEKWNMKLTEQSTKRSYEIDDVVKDLEYGNIYMNAHNLIPAFLTLKTQAPLTAGSNWTLWIKYTGFVWGVPSKGVYTNTNYFEFNNKKAWIFSTYFESGPSARSLVPCFDEPDYKARWQMTLEHPADMIALGNMPDQGFTIQADGN
ASIM_0001963301			A0A0M3KF74	.	AACAACACAATGCCAATGTCGACAACCATTTTCAAGTGGATATTCATTGTTGTTTGCATATTTGACTATCACACATTGTATGCTGATATCACATTCGTTGATAATAAGCAACAACATGTATCCGAAGTGGAAACTCCTCCATCGCATTTCAAAGACAAGCAACGATTAGAAGTGAACGCCAGGTATGGAGAAGCAGATGTGGCCGAGCACGAGGACTTGAAGAGACTACCGAATGTGCTCGAGCCAAAAGAGTACTACATCCGCATTAAACCATATTTTCCCTATCCTGCGATTCAATACCCACAGGGTACAGCATTATTTTCTCTGAAGACTTCATCTCATGCATCTGATAAGCAAGACTATAGTGAACTCTTCCATGAGGTCATTCAGAAATTGAGA…	MPMSTTIFKWIFIVVCIFDYHTLYADITFVDNKQQHVSEVETPPSHFKDKQRLEVNARYGEADVAEHEDLKRLPNVLEPKEYYIRIKPYFPYPAIQYPQGTALFSLKTSSHASDKQDYSELFHEVIQKLRSIKQILRNDCILSFKRVLSLQLVSEELAERNMTFDGVTTFIFKVKKATSVFVLHAHNLVFDHVEFTDSNGISIGVKSTTVNATLDHVVS
ASIM_0001965901			A0A0M3KFA0	.	GCATCAGCGAAATTCCTCGAAGACTTTGAACAAAACAACAGAACCACTCCTGAGGACTTTGAATGGCCATTCGTTCCGGCTAGTCGCTCATTTTGCTTTGGCGTCGATGTGACACAATACAATCTCTCCAGATGTGTTATAGTTCAGTTGACGGCGAAACGTCGTGTTATCACAGGCAAACTTTCATTATCGACACATGAGGACCGATTTCAGAATAACGTTGCGTATTTCTACGGTAAAGAACCAAGACATCTAAGTGATGAGCAAATCAAAAGATTTGAACAATACGCAAAAGAATTGGAGGCGTATGGAATCTATTTGTACGAGAATGCAATGCAGAAGCGTGGCAAAACCATCAGATCACGACTTACACCAGTGTCCGCTCCACAGAAGCCAACG…	ASAKFLEDFEQNNRTTPEDFEWPFVPASRSFCFGVDVTQYNLSRCVIVQLTAKRRVITGKLSLSTHEDRFQNNVAYFYGKEPRHLSDEQIKRFEQYAKELEAYGIYLYENAMQKRGKTIRSRLTPVSAPQKPTSICDEIHAFTQ
ASIM_0001967601		PF01433	A0A0M3KFB7	GO:0006508^proteolysis'GO:0006508^proteolysis'GO:0006508^proteolysis'GO:0006508^proteolysis'GO:0008237^metallopeptidase activity'GO:0008237^metallopeptidase activity'GO:0008237^metallopeptidase activity'GO:0008237^metallopeptidase activity'GO:0008270^zinc ion binding'GO:0008270^zinc ion binding'GO:0008270^zinc ion binding'GO:0008270^zinc ion binding	AACAAGATGAATATTTACAGGGTTTTCCACTGGTGACTGTANGGTTCGGTGATACGGTGACGGCGATGTGGTGGGATGATCTGTTCCTTCAGGAGGGTTTTGCAGCTTTCTTTGAGCGATTCAATATGCGCATGGCAATTCCACAACAGACACCGTACATACAAACGAAATGGTTAACACAACGGATTCAACCATCACTTCGGCTTGATGCAATTATAAAACGCTCACATCCTTTGTATGCGTATAATGGACCGGAATTCGATCTAATAACCTATGGAAAAGGTGCATCTGTGCTGCGAATGATTTACTCGGTGCTTGGAGCGGACAATTTCCGTTCATCATTGCAAGCCTACATCAAGAAGTATCAATTCTCGAACGCAGATCACGAAATGCTTTTCG…	LVTVXFGDTVTAMWWDDLFLQEGFAAFFERFNMRMAIPQQTPYIQTKWLTQRIQPSLRLDAIIKRSHPLYAYNGPEFDLITYGKGASVLRMIYSVLGADNFRSSLQAYIKKYQFSNADHEMLFAEFTAVMQLFVERNFSLTHSKNVSDWCGRPIDASLFLNPWFLQQENYWFDLHIDEDEYLQGFPLVTVTNNQLMAPASFSQQPFNEFKLLPPSDFNYSWPIPFIYSDYKNSYKVRNETLKWIKPAYEQQCPARPHVRAVHWNMGNAGSHAHLRVQYDHIGFARLMQRLKKHRDEDFKMQDQMELIGDQLALLRKKMDAGEHFSYKNLIAVLKAIIPNSPHFGAFEMARLVLPTLERIFMDGPDYVLF
ASIM_0001975701		PF11838	A0A0M3KFJ7	GO:0002161^aminoacyl-tRNA editing activity'GO:0002161^aminoacyl-tRNA editing activity'GO:0002161^aminoacyl-tRNA editing activity'GO:0006418^tRNA aminoacylation for protein translation'GO:0006418^tRNA aminoacylation for protein translation'GO:0006418^tRNA aminoacylation for protein translation'GO:0006508^proteolysis'GO:0006508^proteolysis'GO:0006508^proteolysis	ATGTGCAAAACAGCGCTTCCAGAATGTTTGGAGAAAACGAAAACACTATTCGAACAATTTTTNGGCCTGTGCAACAGTGAGGTTCGTCCAGATGTACGAAGAACGCAATACTGTTATGGTCTAGCACAAACACCCACTGGTCACGAGCTGGTTAAACGCTTGTACGAGTGGTTCAAGACCAACTCACATTACTTCCACCGTGATGCTGACAATCTACTTAATGCAATGGCATGCACAACAGATGATGATAAAATGAACAGTTTCATCTCTGATACAGTCGAAGGAAAATATCCGGAGAATGCGCTCCATATGGTGGCCGTTCACGACACAACAGATCATGTTCTATGGAATTATTTCAAGCTCAACACCGAACAGGTTATCTACGGTGTGCCGAGCTTC…	MCKTALPECLEKTKTLFEQFXGLCNSEVRPDVRRTQYCYGLAQTPTGHELVKRLYEWFKTNSHYFHRDADNLLNAMACTTDDDKMNSFISDTVEGKYPENALHMVAVHDTTDHVLWNYFKLNTEQVIYGVPSFNSYMTAAVGTWNQAENIKEMDDFIAGIELSGDNLAVINEFKKKIQQNIDWLAKNRDDIMTAIEQELQ
ASIM_0001988001		PF11838	A0A0M3KFW9	GO:0006508^proteolysis'GO:0006508^proteolysis	ATGGCCCGTTACCTGATGATGCCATACGCCAGTCGATATGAAGTCGGAGATTCGAAAGATGCGGCTAAAAAGTTGTTCGATACGATGATGCAGGATTGCGCTGAAACTACCACTGGGGTCGAGAAGTGCTCACATATTCCACCGGATGTGCGTGAGGGTGTCTATTGCTCGGCGATTAAGTTTGGTCCTCAGGCCAATTTCGACTTTCTGCTCAAACTTTATCATCAACAGGTCAAGTATCAGTATTACTTCTATCAAGAATATCACGCAATGCTCGCTGGTCTAGCCTGCACAACATCTAAAGAAAACCTCAAAGGACTCATACCGATTGTGCTCAACGCGAACACTCCGGAAGCAGCCTATCGACCACTGATGTACCTAACACGAAATCCGATCGCA…	MARYLMMPYASRYEVGDSKDAAKKLFDTMMQDCAETTTGVEKCSHIPPDVREGVYCSAIKFGPQANFDFLLKLYHQQVKYQYYFYQEYHAMLAGLACTTSKENLKGLIPIVLNANTPEAAYRPLMYLTRNPIASDMMMEYFRSNAKQVLESGQIDLYLQSMTAAWQTQTRLDQFIQLCNDLESGDPQVPASVCAPHIASLRAQVSRAQRYLPDIVHIFYDRFVKEGDDPWDERLPHSLMPLKYNAFIQPYFPSSGAYPWYKNMTFDSVVDVSFRIYLSILNEHLFEFLFGLLF
ASIM_0002049501		PF00450	A0A0M3KHN0	GO:0004185^serine-type carboxypeptidase activity'GO:0004185^serine-type carboxypeptidase activity'GO:0004185^serine-type carboxypeptidase activity'GO:0004185^serine-type carboxypeptidase activity'GO:0004185^serine-type carboxypeptidase activity'GO:0004185^serine-type carboxypeptidase activity'GO:0006508^proteolysis'GO:0006508^proteolysis'GO:0006508^proteolysis'GO:0006508^proteolysis'GO:0006508^pr…	GGCTAATATTCTGTTTCTGGAGGCACCGGTCGATACGGGATTCTCCTACAGCACTAGAAATGCATCTGAAGAGCCGCAGTATAACAATCTGCAGACCGCACAGGACATCTTGGGGGCGTTGAAGGTGTTTATGGAGCGGTATCCGGAATACAAAAATCGCAGTTTATACCTGATGGGTGAAGGGTACGCGAGTTATTTCGTGTTGGGTACGGCGATACAGATCGTGGAAGCACAGGGGGGTGGGCAAATGAAAGAGGTGAAACTGGAAGGTTTGGCGATCGGTAACGGGGATCTGAGCCTGACGCAACAGCTGAATTCAGCACCTCAAGTGCTCTATTATCGTGGCATGTTCGGGAAGAGATTTGGGTATCTTACTTTTGGAGATTTGGGTATCGTTAC…	LFLEAPVDTGFSYSTRNASEEPQYNNLQTAQDILGALKVFMERYPEYKNRSLYLMGEGYASYFVLGTAIQIVEAQGGGQMKEVKLEGLAIGNGDLSLTQQLNSAPQVLYYRGMFGKRFGYLTFGDLGIVTFGDLGIVTLEIWVSLLLTVWVGIVTFTMRVSLLLTVWVSLLPTGIYQNQCNLAQYVRFNASGIPNAYPHPLTDLLKECGKLVVEMGYEQIWNSR
ASIM_0002101501			A0A0M3KJ43	GO:0016021^integral component of membrane	TCAGTCGTGAACGGAGTTCTTGATTGTCTTGAAGAGCAGTTGAGTGAAAGTGATTCTTCAATATCACAGGTGCAAAACTTAGCAGTTGAAAACACTGGCCTCTTCACAGCACTTGCGAATGTTGCGGCCGTCATAGTTAAAGTTCTCGGAGGACCAGTCAGCGATTTGGCAACATGTGTGTCGCCGAAGAATCGAGTGAAACTGTTCACACTTCTTTCGCAAGTTGCCTTCAGTGGTCTTATGTGGGTTGGACCGGTGAAAAGTGGCGCTATTGTTTCAATGCAGCACTCACATTTCGTCTTTTTGATTGTACAATTCATCAACAGCGTTGGTATCATTGTATTACCACCATTCGTCAACGGAATTGCATACGACAACAGTTGGTTGCATTGGCAAATC…	LSESDSSISQVQNLAVENTGLFTALANVAAVIVKVLGGPVSDLATCVSPKNRVKLFTLLSQVAFSGLMWVGPVKSGAIVSMQHSHFVFLIVQFINSVGIIVLPPFVNGIAYDNSWLHWQIILLSIFGSVVICTAVFLFTGEAEPASWTKPRPDYRHRRTTTGDLIVPHPRLMSF
ASIM_0002107101		PF01433	A0A0M3KJ99	GO:0006508^proteolysis'GO:0006508^proteolysis'GO:0006508^proteolysis'GO:0006508^proteolysis'GO:0008237^metallopeptidase activity'GO:0008237^metallopeptidase activity'GO:0008237^metallopeptidase activity'GO:0008237^metallopeptidase activity'GO:0008270^zinc ion binding'GO:0008270^zinc ion binding'GO:0008270^zinc ion binding'GO:0008270^zinc ion binding	ATGGCAAAATGGCGTAAGTCTATGGCTTCGTATTTCATTTTACCCGAGAATGCTCCAACATCACTTTTTTTTCCGTTGAATCATTCAAGAAAGGAAATTTTGGACTTCGTTTGGACTTCGAATTCCTTTCTATGGATTCTATCAACGGACATGGAATCAGGTCCCGGCATTCGATCGCTGGTGCCATGCTTTGACGAACCGTTCTTCAAAGCAAAATGGCAACTTAAAGTGAAACACGCTGCCGATATGAAGGTTTTAACAAATACAATTCATACGGATATTCTCATTGAACGTAACGAAACTGAGCCAGGTTGGGCAATAACTTCATTCGGCGAAACACCGCCGATGTCCAGTTATCTATTAGCGTTATCAATTGGTCATTACGATTCAATGCAGAAG…	MAKWRKSMASYFILPENAPTSLFFPLNHSRKEILDFVWTSNSFLWILSTDMESGPGIRSLVPCFDEPFFKAKWQLKVKHAADMKVLTNTIHTDILIERNETEPGWAITSFGETPPMSSYLLALSIGHYDSMQKISKTGVLVRAWSWTGMETYAEMGLNVRDTNPFHIVIKFIKA
ASIM_0002109701			A0A0M3KJC4	GO:0016021^integral component of membrane	ACAAGAGTATCAGAAACGGTCGTGAACAGTACTAAAGAGCTAAAATACGGTACTCCAGTTGAAATCCATGTCGATGTACATCCTGGTTCATCGTACATTTTCAATATAACCAACGAGGAAGATCACAAACCAACCGGCGAAATTCAAGTTAATGTGACAATGTGCCAACCTCGTGAGGCAGATTCGGAACCTGTGGAACGCTCGGAAAGCGGTTTATTTGATATTCCCGCAGAAAAAGTAAAGGAAATGATCAAGACCTATTGTTCAGATAAAAGTCGAGTGAAACGTAGTCCTGGAAACGGGAAATACAAAATGTATTTATTCATCACCGGCACAAATGAAAAGAGCGCGGATAAAAATATCAGCGTAGTTGGTATAAGTACACATGCGGAAGTCCCT…	TRVSETVVNSTKELKYGTPVEIHVDVHPGSSYIFNITNEEDHKPTGEIQVNVTMCQPREADSEPVERSESGLFDIPAEKVKEMIKTYCSDKSRVKRSPGNGKYKMYLFITGTNEKSADKNISVVGISTHAEVPGTSATHTSPSTTTPPSSSPTSPPPTPTHTPTHASTAAPTTPAASSLSTGWIVGMVLIAIFVVTLIIAIAIFIYFYMKRRRGSINEDRDGLFNGQQFVDESPSRNLPFPKTVNNYQTPQTSSTIPAVNNYSSSQPYNYPQPSSNYPKLMHPNIQSPQPNIASPINPITPNNNLYGSRGLSRNY
ASIM_0002112301			A0A0M3KJE9	.	CTTATCGCAGATGCACTCACTGGAAAGTTACCGAGCGAAGTTGTGACATATATTGGCAAAAGAGATACTGGAAAACATTTGTGGAATTATTTCGTGGCACATGCGGATGAGGTGAAATACGGAGTGGTGGACACCTTGGAGTATATGAGTTCAGCGATGGCTTATTGGAATTCTGAAGACGATATCGATGAGGTTCTTTTCATTCGACGTTTACATTTACGTTCCGTTCTCTCCTTCTATAGAGGAGTCGGCTCTGATCGCTGGCCTCATCTTTTTAAAACTCTCAAAAAGATTTAG	LWNYFVAHADEVKYGVVDTLEYMSSAMAYWNSEDDIDEVLFIRRLHLRSVLSFYRGVGSDRWPHLFKTLKKI
ASIM_0002121401		PF00450	A0A0M3KJN9	GO:0004185^serine-type carboxypeptidase activity'GO:0004185^serine-type carboxypeptidase activity'GO:0004185^serine-type carboxypeptidase activity'GO:0004185^serine-type carboxypeptidase activity'GO:0004185^serine-type carboxypeptidase activity'GO:0006508^proteolysis'GO:0006508^proteolysis'GO:0006508^proteolysis'GO:0006508^proteolysis'GO:0006508^proteolysis	ATGTTTCAATCTGCCTGTGCATCTCAGACTGCGTCTGGGAATGTTGACGCACTGGAAGCGTTTTATGAACGATTCCCAGAATACAAAAACAGACCGTTCTATGTTGGTGGCGAATCGTACGGTGGTGTTTATGTGCCGGTAACGTCAGCTGAAGTTGTAAAACGAATCAAAGTATGTTCGGTTGTTGAGATTTTATCGGTTGATGATATCTTGCTTAAAATGGAATACCTTCACTCGCAAAGTAGAACACAGATTCATTTATCAGTGAAGGAGTAG	MFQSACASQTASGNVDALEAFYERFPEYKNRPFYVGGESYGGVYVPVTSAEVVKRIKVCSVVEILSVDDILLKMEYLHSQSRTQIHLSVKE
ASIM_0002135401			A0A0M3KK26	.	GACAATCACTTGATGGGATGGGATAACAAGCCATTGGATGTACAAGCTCTTATGGATCCATGGACCAAACAGGAAAATTATCCGATTCTGAAGTTAACCACCTCGAATGATGTGGTTACATACAGCCAAGAACCGTTCATCAGCAATCTATCGGCGCTTGCTCCGAGTCAGTGGCAATATCTGTGGCCAATTCCTGTGCACAGCATAACCGAAACGGGTTAG	LMGWDNKPLDVQALMDPWTKQENYPILKLTTSNDVVTYSQEPFISNLSALAPSQWQYLWPIPVHSITETG
ASIM_0002147301			A0A0M3KKE3	.	TTGTCCAAAAATCCCGCAGCCAGTGATATAATGCTTAAGTACATAAAAAGTAATGCTGACAAAGTGCTTCATTCTCCACATCTTTCACAGTATTTATCTGCAATGATCGCAACATGGCGAACTGATAATCGACTCAGCCAGTATGAAGCACTTGTTAGCGAGGTATCACCGAAAGCTGATGAGGCACAGAAGGAGATATTCAACGAATACAGAACCAATCTTAAAGTACAAGTGGATTGGCACACAAGACATTACCGCGATATAAGTGCGTGA	LSKNPAASDIMLKYIKSNADKVLHSPHLSQYLSAMIATWRTDNRLSQYEALVSEVSPKADEAQKEIFNEYRTNLKVQVDWHTRHYRDISA
