# Supplementary material for: Tissue-specific transcriptomes of Anisakis simplex (sensu stricto) and Anisakis pegreffii reveal potential molecular mechanisms involved in pathogenicity
Source: Parasit Vectors. 2018 Jan 10;11:31. doi: 10.1186/s13071-017-2585-7 (PMC5763927; doi:10.1186/s13071-017-2585-7)
Supplement: Supplementary file 4 — Data including TPM and FDR of Anisakis simplex (s.s.) (AS) and Anisakis pegreffii (AP) differentially expressed genes (DEGs) in the whole larva (WL) and in the pharynx (PX). (XLSX 197 kb) [file 13071_2017_2585_MOESM4_ESM.xlsx]

## Sheet: AP_PX up
id	baseMean	log2FoldChange	lfcSE	stat	pvalue	FDR	AP_WL1	AP_WL2	AP_WL3	AP_PX1	AP_PX2	AP_PX3
TRINITY_DN19258_c0_g3_i2	632.086	2.06643	0.572745	3.60795	0.000308631	0.0188018	50.614	35.791	52.636	324.246	153.79	170.275
TRINITY_DN20975_c0_g1_i1	14.2982	4.94743	0.986036	5.0175	5.2348e-07	0.000166773	0	0	0	12.927	19.763	20.738
TRINITY_DN21798_c1_g6_i3	1671.89	2.82294	0.543973	5.18948	2.10881e-07	7.70152e-05	274.792	255.408	181.089	2042.27	1270.53	2510.97
TRINITY_DN21590_c0_g2_i2	20.9835	3.7959	0.944717	4.01803	5.86865e-05	0.00591746	0	0	0.822	11.39	12.406	6.546
TRINITY_DN23945_c0_g1_i1	57.5232	2.92769	0.580636	5.04222	4.60165e-07	0.000149789	4.839	2.227	3.778	29.077	32.698	37.516
TRINITY_DN26366_c0_g5_i6	310.924	2.56257	0.659874	3.88342	0.000102999	0.00878777	43.245	10.086	19.657	168.265	178.806	167.86
TRINITY_DN23861_c0_g2_i1	91.1548	5.04486	0.917195	5.50031	3.79126e-08	2.27074e-05	0.506	0	0	18.421	16.387	25.899
TRINITY_DN20210_c0_g1_i4	78.3938	2.18782	0.662991	3.29993	0.000967097	0.0411128	8.552	7.761	12.544	29.088	42.126	85.927
TRINITY_DN26788_c0_g4_i1	82.4457	2.55149	0.588477	4.33574	1.4527e-05	0.00213256	2.901	3.316	3.733	14.418	22.913	31.13
TRINITY_DN22910_c0_g2_i2	33.6021	3.03338	0.930758	3.25904	0.00111789	0.0449966	0.859	0	0.696	14.246	9.709	2.129
TRINITY_DN24362_c0_g3_i1	305.882	2.12649	0.564898	3.76438	0.000166966	0.012723	151.908	64.476	103.536	494.519	393.568	664.345
TRINITY_DN18019_c0_g1_i1	56.0547	2.25323	0.673668	3.34471	0.000823682	0.0367613	3.407	0.679	2.368	11.642	13.593	11.903
TRINITY_DN26260_c0_g2_i3	44.3945	5.89938	0.965743	6.10864	1.00483e-09	1.43294e-06	0	0	0	4.404	12.028	4.635
TRINITY_DN983_c0_g1_i1	24.9085	3.14458	0.741459	4.24107	2.22453e-05	0.00290908	3.398	1.236	3.046	19.373	35.136	44.211
TRINITY_DN26382_c1_g1_i8	57.8689	5.52365	1.01143	5.46121	4.72898e-08	2.62257e-05	0	0	0	33.286	6.883	4.944
TRINITY_DN17369_c0_g1_i1	72.9999	2.40706	0.707787	3.40083	0.000671822	0.0321905	12.742	4.118	10.05	91.932	53.496	32.755
TRINITY_DN26728_c0_g2_i1	4228.01	2.79345	0.583719	4.78562	1.70461e-06	0.000440069	130.662	52.778	56.016	511.907	719.098	698.13
TRINITY_DN27099_c2_g2_i1	701.677	2.61308	0.733326	3.56332	0.00036619	0.0210485	149.56	40.032	40.489	691.849	757.082	340.996
TRINITY_DN18574_c0_g1_i1	11.2291	2.87877	0.889577	3.23611	0.00121171	0.047621	1.393	0	1.256	18.501	11.769	5.928
TRINITY_DN20442_c0_g2_i2	1558.76	3.0744	0.540937	5.68347	1.31988e-08	1.06828e-05	85.661	58.738	38.907	483.863	618.017	693.643
TRINITY_DN23715_c0_g2_i2	94.7523	2.61817	0.672537	3.89298	9.90207e-05	0.00852807	21.131	14.236	6.209	76.815	96.032	142.544
TRINITY_DN21073_c0_g1_i1	52.0867	2.40966	0.692938	3.47746	0.000506193	0.0263634	4.037	2.718	1.256	10.862	23.679	18.346
TRINITY_DN23061_c1_g1_i5	127.996	2.9582	0.596599	4.95844	7.10632e-07	0.000212813	13.362	5.256	12.535	112.292	75.18	102.122
TRINITY_DN23061_c1_g1_i1	79.0426	2.73539	0.715776	3.82157	0.000132605	0.0106078	5.555	1.826	1.428	32.391	20.81	23.015
TRINITY_DN26386_c0_g1_i1	702.085	2.15151	0.598826	3.59288	0.000327042	0.0195488	34.579	11.813	16.81	85.853	125.979	104.662
TRINITY_DN26232_c0_g3_i2	22.4715	2.98597	0.774572	3.85499	0.000115732	0.00957412	1.203	0.368	0.696	6.056	6.322	13.951
TRINITY_DN26047_c0_g7_i6	85.1741	5.11173	0.921071	5.54977	2.86049e-08	1.94689e-05	0.506	0	0	26.588	23.334	12.246
TRINITY_DN19690_c0_g2_i2	21.893	4.79607	1.02657	4.67194	2.98368e-06	0.000671696	0	0	0	5.448	12.805	1.705
TRINITY_DN18978_c0_g1_i2	252.834	2.38269	0.676156	3.52388	0.000425275	0.0234112	68.061	51.861	19.16	283.642	209.088	394.111
TRINITY_DN27251_c6_g5_i1	43.2664	2.87522	0.761017	3.77812	0.000158014	0.0122275	3.789	7.368	1.13	51.466	37.541	34.288
TRINITY_DN27251_c6_g4_i1	44.196	2.03776	0.620752	3.28274	0.00102804	0.0427001	4.123	4.322	1.997	19.579	13.905	15.508
TRINITY_DN26819_c0_g1_i1	261.231	2.48135	0.686299	3.61555	0.000299709	0.0184299	7.13	4.683	4.275	48.53	47.574	14.088
TRINITY_DN10639_c0_g1_i1	509.406	2.25122	0.676996	3.32531	0.000883206	0.0386464	242.007	55.136	145.092	891.118	576.873	1017.36
TRINITY_DN23141_c0_g1_i1	187.575	3.22667	0.705165	4.57576	4.74493e-06	0.000923647	24.1	8.17	6.399	213.239	113.843	158.636
TRINITY_DN26705_c0_g2_i8	119.826	3.66395	1.0618	3.45069	0.000559147	0.0279863	0.764	0	0	20.164	3.096	31.187
TRINITY_DN26616_c5_g6_i4	115.577	3.02278	0.759834	3.97822	6.94341e-05	0.00664327	14.861	4.412	6.1	112.051	37.11	140.21
TRINITY_DN24250_c0_g1_i9	94.9038	3.22469	0.78069	4.13057	3.6187e-05	0.00413945	1.546	0.254	2.151	14.498	14.865	24.137
TRINITY_DN25298_c0_g2_i1	1961.71	3.39181	0.758806	4.46993	7.8245e-06	0.00135021	248.354	39.778	146.727	2604.21	1140.13	2736.74
TRINITY_DN25298_c0_g2_i4	237.897	3.28173	0.874938	3.75082	0.000176258	0.0130978	46.596	3.111	11.885	478.575	193.23	342.828
TRINITY_DN25298_c0_g2_i2	152.577	2.54174	0.782475	3.24834	0.00116082	0.0461661	27.135	2.767	13.177	73.5	129.668	135.849
TRINITY_DN18248_c0_g1_i1	29.9725	3.456	0.82645	4.18174	2.89286e-05	0.00352165	1.584	0	0.913	23.869	11.37	12.91
TRINITY_DN19297_c1_g4_i2	36785.9	3.18384	0.701861	4.53629	5.72534e-06	0.0010476	1609.41	323.257	697.242	11298.4	7422.02	12283.2
TRINITY_DN20478_c0_g2_i1	206.114	2.5931	0.712216	3.6409	0.000271691	0.0176877	10.47	2.194	5.396	57.442	27.789	51.639
TRINITY_DN18195_c0_g1_i1	619.797	3.075	0.653184	4.70771	2.50513e-06	0.000581558	120.622	39.999	51.379	458.262	796.263	977.347
TRINITY_DN19990_c0_g1_i2	43.5618	3.61886	1.02051	3.54614	0.000390917	0.0220883	0.601	0	0	2.868	6.225	17.167
TRINITY_DN21991_c0_g1_i1	58.0603	2.13381	0.590157	3.61567	0.000299571	0.0184299	7.884	3.266	4.311	24.924	29.299	23.267
TRINITY_DN24389_c0_g5_i1	84.369	2.34663	0.679281	3.45458	0.000551144	0.0277397	12.885	4.699	3.534	34.72	48.685	47.061
TRINITY_DN11567_c0_g2_i1	27.8369	2.28629	0.672121	3.4016	0.000669937	0.0321516	2.844	3.103	1.274	10.151	17.185	15.038
TRINITY_DN22963_c0_g1_i1	266.02	2.22718	0.582477	3.82363	0.000131503	0.010599	19.156	12.435	19.693	133.442	62.191	75.65
TRINITY_DN23343_c0_g1_i5	32.7279	4.12872	1.03313	3.99633	6.43316e-05	0.00635821	0	0.287	0	24.19	5.264	2.003
TRINITY_DN20167_c0_g1_i1	528.253	2.04718	0.450888	4.54033	5.61675e-06	0.0010383	38.683	27.596	36.332	135.14	135.008	184.833
TRINITY_DN20564_c0_g1_i2	40.2362	2.23972	0.641398	3.49194	0.00047953	0.0252825	3.818	1.834	3.949	18.593	11.823	23.405
TRINITY_DN23821_c0_g3_i1	536.824	2.3065	0.500506	4.60833	4.05908e-06	0.000821334	86.071	53.744	55.383	263.684	381.648	419.919
TRINITY_DN21085_c0_g1_i4	299.073	2.61138	0.620145	4.21091	2.54342e-05	0.00322395	9.85	5.419	14.506	88.147	81.383	46.099
TRINITY_DN21085_c0_g1_i1	591.769	2.81246	0.73398	3.8318	0.000127212	0.0103241	32.699	6.32	9.49	106.855	167.803	169.062
TRINITY_DN22969_c0_g1_i1	66.3829	2.97579	0.815042	3.65108	0.000261139	0.0171724	4.19	0.737	1.582	45.49	16.009	14.958
TRINITY_DN18841_c0_g2_i1	553.932	2.38622	0.520102	4.58799	4.47543e-06	0.000887587	34.579	27.867	22.649	112.074	182.765	203.682
TRINITY_DN22834_c0_g1_i1	163.58	2.48639	0.606653	4.09854	4.15767e-05	0.00454564	12.055	4.232	8.025	67.306	41.015	49.796
TRINITY_DN24154_c0_g2_i1	1217.08	2.35657	0.722268	3.26273	0.00110345	0.0446553	54.737	24.772	55.392	525.751	160.424	164.576
TRINITY_DN17777_c0_g1_i1	60.0427	2.41483	0.615583	3.92283	8.75136e-05	0.00779991	4.954	4.519	3.344	15.622	32.234	32.698
TRINITY_DN26121_c2_g3_i1	745.7	2.45759	0.726422	3.38315	0.000716604	0.0333907	78.636	13.549	25.649	278.148	281.16	243.064
TRINITY_DN25305_c1_g1_i3	11.8138	4.61787	1.00925	4.57555	4.74978e-06	0.000923647	0	0	0	12.158	24.456	10.77
TRINITY_DN20560_c0_g2_i9	54.2728	3.95016	0.973319	4.05844	4.94008e-05	0.00517244	0.62	0	0.09	3.212	25.308	7.176
TRINITY_DN20560_c0_g2_i7	526.405	8.48325	0.894031	9.48877	2.33768e-21	3.50033e-17	0	0	0	252.868	156.799	86.557
TRINITY_DN19100_c0_g1_i1	16030	2.11777	0.623683	3.39558	0.00068483	0.0326051	1622.74	2571.86	957.131	7433.05	7688.86	11368.4
TRINITY_DN24119_c0_g1_i9	58.4431	3.15587	0.607332	5.19629	2.03309e-07	7.51667e-05	1.47	2.751	1.735	23.02	18.825	22.065
TRINITY_DN25723_c1_g4_i6	149.282	3.58354	0.917207	3.90701	9.34437e-05	0.00825475	3.131	0	1.545	20.382	47.293	47.759
TRINITY_DN24119_c0_g1_i5	21.0057	4.87593	1.01732	4.7929	1.64386e-06	0.00043183	0	0	0	12.399	5.189	2.346
TRINITY_DN19100_c0_g1_i3	287.59	3.41107	0.802982	4.248	2.15691e-05	0.00285009	10.785	1.842	4.591	33.252	132.419	117.32
TRINITY_DN20560_c0_g2_i6	2755.31	2.53254	0.716412	3.53503	0.000407733	0.0225291	751.074	153.135	243.865	3306.22	2093.01	2818.88
TRINITY_DN26043_c2_g4_i1	1060.06	3.15616	0.532622	5.9257	3.10977e-09	3.72514e-06	37.509	28.415	25.983	414.366	214.934	318.679
TRINITY_DN26078_c1_g1_i1	120.966	2.52884	0.751018	3.36722	0.000759303	0.0346953	18.802	5.002	5.938	49.356	50.443	122.356
TRINITY_DN23554_c0_g1_i7	36.6023	5.35513	1.00417	5.3329	9.66555e-08	4.19499e-05	0	0	0	16.494	6.634	2.781
TRINITY_DN23913_c0_g2_i1	9.02971	4.30455	1.02436	4.2022	2.64338e-05	0.0033261	0	0	0	24.064	9.256	16.103
TRINITY_DN24276_c0_g1_i2	66.52	2.07717	0.552908	3.75681	0.000172092	0.0129448	3.178	1.801	3.208	9.727	14.736	14.695
TRINITY_DN20749_c0_g1_i1	73.0265	6.67698	0.922139	7.24076	4.46181e-13	1.67022e-09	0	0	0	54.896	32.978	32.228
TRINITY_DN21010_c0_g2_i3	37.2785	2.72613	0.764257	3.56703	0.000361055	0.0208334	1.995	2.906	0.461	10.048	21.327	16.892
TRINITY_DN26439_c2_g7_i1	73.3146	4.23623	0.822119	5.15282	2.56601e-07	8.93539e-05	1.556	8.498	1.6	100.237	216.865	89.807
TRINITY_DN27099_c2_g3_i1	588.749	2.56067	0.67914	3.77046	0.000162949	0.0125124	131.311	51.239	45.622	587.793	737.944	312.19
TRINITY_DN26439_c2_g3_i2	42.2418	3.72944	0.835201	4.46532	7.99484e-06	0.00136812	7.187	2.554	1.419	132.008	55.783	66.311
TRINITY_DN26439_c2_g8_i1	675.374	2.61853	0.714391	3.6654	0.000246956	0.0165722	157.787	70.657	37.805	698.57	960.495	412.114
TRINITY_DN26439_c2_g1_i1	9843.86	2.43169	0.736272	3.30271	0.000957562	0.0410245	401.417	120.684	93.613	1450.55	1884.18	826.723
TRINITY_DN26439_c2_g6_i1	28.6289	2.71611	0.749768	3.6226	0.000291653	0.0181961	8.351	7.933	3.669	82.332	61.436	28.864
TRINITY_DN14312_c1_g1_i1	29.0717	2.54366	0.622484	4.08631	4.38293e-05	0.00471391	2.663	2.914	1.789	14.051	17.713	18.93
TRINITY_DN19590_c0_g2_i1	417.515	3.10906	0.894549	3.47556	0.000509781	0.0264582	37.299	1.973	20.272	477.302	119.237	282.399
TRINITY_DN18844_c0_g1_i2	31.7114	3.15741	0.874284	3.61143	0.000304517	0.018649	1.766	0	0.705	12.996	19.461	6.546
TRINITY_DN17349_c0_g2_i2	145.206	2.31068	0.651569	3.54633	0.000390633	0.0220883	20.425	8.628	19.214	56.822	79.505	148.61
TRINITY_DN17349_c0_g2_i4	16.9855	3.31695	0.997126	3.32651	0.000879401	0.0385584	1.546	0	0	27.735	10.993	6.363
TRINITY_DN13162_c0_g1_i1	6269.58	7.76015	0.653115	11.8818	1.4725e-32	4.40971e-28	79.915	40.605	50.015	18054.9	12633.7	36626.9
TRINITY_DN23039_c0_g10_i1	173.92	5.49565	0.712755	7.71043	1.25395e-14	7.51041e-11	4.075	5.321	9.056	692.617	421.239	315.761
TRINITY_DN27024_c4_g10_i1	188.984	6.52643	0.947401	6.88878	5.62745e-12	1.53205e-08	0	0	1.329	487.877	124.177	792.469
TRINITY_DN22216_c0_g11_i1	42.4803	6.04549	0.947012	6.38376	1.72795e-10	3.26119e-07	0	0	0	196.023	93.303	133.801
TRINITY_DN26047_c0_g7_i5	39.4479	5.98312	0.948262	6.30957	2.79812e-10	4.65529e-07	0	0	0	12.17	19.537	9.671
TRINITY_DN20518_c1_g4_i1	536.101	2.80826	0.459235	6.11508	9.65088e-10	1.43294e-06	123.218	82.969	106.763	660.788	801.053	955.099
TRINITY_DN27067_c3_g18_i1	204.121	3.05172	0.507933	6.00811	1.87695e-09	2.44387e-06	17.705	10.732	20.154	156.325	135.602	170.962
TRINITY_DN23761_c1_g5_i1	1927.42	2.75313	0.4659	5.90927	3.43622e-09	3.95786e-06	848.064	613.49	1019.73	6528.77	5220.49	6639.24
TRINITY_DN22216_c0_g7_i1	41.3101	5.43628	0.934934	5.81462	6.07734e-09	5.8709e-06	1.794	0	0	67.776	227.47	167.231
TRINITY_DN26774_c0_g7_i1	30.1133	5.60169	0.969023	5.78076	7.43631e-09	6.95923e-06	0	0	0	78.788	130.931	50.7
TRINITY_DN27181_c2_g3_i3	19.7026	5.33936	0.965291	5.53135	3.1778e-08	2.11479e-05	0	0	0	45.903	34.995	43.524
TRINITY_DN19474_c0_g1_i2	35.4286	5.47333	0.992106	5.51688	3.45073e-08	2.22609e-05	0	0	0	22.906	20.561	5.139
TRINITY_DN23039_c0_g8_i1	472.742	4.15439	0.758135	5.47975	4.25928e-08	2.45294e-05	27.068	24.805	112.014	1807.26	1630.28	1125.51
TRINITY_DN26864_c1_g13_i1	48.6993	5.47628	1.00803	5.43268	5.55137e-08	2.91661e-05	0	0	0	58.187	423.353	117.663
TRINITY_DN18848_c0_g2_i1	19.1225	5.22517	0.976489	5.35097	8.74826e-08	3.91021e-05	0	0	0	58.692	97.758	54.454
TRINITY_DN25446_c2_g19_i1	17.8877	5.19713	0.974536	5.33293	9.66425e-08	4.19499e-05	0	0	0	59.231	100.11	85.344
TRINITY_DN15016_c0_g3_i1	101.482	3.82038	0.722371	5.28866	1.23214e-07	4.98635e-05	3.035	1.547	7.637	99.434	98.557	58.528
TRINITY_DN20082_c0_g3_i3	25.3416	5.20771	0.997076	5.22298	1.76064e-07	6.84751e-05	0	0	0	16.15	5.21	5.242
TRINITY_DN22343_c0_g6_i1	46.707	4.83211	0.925011	5.22384	1.75246e-07	6.84751e-05	2.128	0	1.437	47.451	243.198	81.04
TRINITY_DN24535_c1_g1_i7	20.0863	5.15337	0.988	5.21596	1.82868e-07	7.02095e-05	0	0	0	10.162	20.195	29.424
TRINITY_DN26582_c0_g1_i1	19.0118	4.79293	0.920176	5.20871	1.9016e-07	7.20849e-05	1.909	0	0	96.727	103.044	68.417
TRINITY_DN23847_c1_g3_i5	1309.9	2.79917	0.537994	5.20297	1.96128e-07	7.34181e-05	62.449	28.399	35.862	386.907	275.756	334.141
TRINITY_DN22113_c1_g4_i1	17.9602	5.03801	0.992435	5.07641	3.84628e-07	0.000129421	0	0	0	28.904	34.456	74.082
TRINITY_DN25298_c0_g3_i4	103.05	3.61019	0.720769	5.00881	5.4768e-07	0.000170848	4.619	0.843	2.476	28.274	52.72	58.929
TRINITY_DN25398_c0_g9_i1	66.6071	3.17987	0.640551	4.96427	6.89604e-07	0.00021073	4.963	1.916	4.718	48.14	30.864	55.175
TRINITY_DN18556_c0_g3_i5	35.1601	4.03762	0.8174	4.93959	7.82889e-07	0.000229855	0.935	2.014	5.061	76.402	47.552	111.93
TRINITY_DN24147_c2_g1_i3	212.158	3.2066	0.653896	4.90384	9.39827e-07	0.000263037	7.091	4.977	6.95	35.11	119.528	71.278
TRINITY_DN23306_c0_g3_i1	150.698	3.19072	0.653881	4.87967	1.06262e-06	0.000291949	45.326	10.331	29.273	332.826	370.806	280.099
TRINITY_DN18556_c0_g4_i1	19.1643	4.83238	1.01661	4.75342	2.00002e-06	0.000499122	0	0	0	58.772	25.934	137.429
TRINITY_DN23847_c1_g3_i3	426.102	3.01474	0.635938	4.74062	2.13068e-06	0.00051876	30.475	12.337	33.593	233.977	161.859	365.362
TRINITY_DN23306_c0_g2_i2	142.484	2.95425	0.624792	4.72837	2.26325e-06	0.00054222	33.004	14.785	14.903	132.215	258.075	205.868
TRINITY_DN22047_c0_g2_i1	58.8669	4.01136	0.860579	4.66124	3.14315e-06	0.000691055	16.999	0	7.637	118.566	319.813	378.146
TRINITY_DN27192_c1_g1_i1	103.399	2.33851	0.502065	4.65778	3.19636e-06	0.000693633	7.177	4.92	7.998	33.71	36.894	42.185
TRINITY_DN27024_c4_g5_i1	17.2396	4.73941	1.01946	4.64894	3.33646e-06	0.000708631	0	0	0	20.382	9.957	50.265
TRINITY_DN21948_c0_g2_i2	30.1298	3.34666	0.720521	4.64479	3.4043e-06	0.000712928	3.398	11.117	11.279	105.719	116.648	134.625
TRINITY_DN23039_c0_g14_i1	108.026	3.05126	0.660289	4.62111	3.81696e-06	0.00078292	52.713	48.284	18.301	297.854	556.171	404.698
TRINITY_DN25298_c0_g5_i1	1712.87	3.36149	0.729717	4.60657	4.09368e-06	0.000822774	322.895	74.701	146.782	3384.25	1232.85	3024.26
TRINITY_DN24744_c0_g4_i5	13.3606	4.64629	1.01411	4.58165	4.61329e-06	0.00090891	0	0	0	7.49	17.325	26.197
TRINITY_DN21608_c0_g2_i1	24.4737	4.7313	1.03636	4.56529	4.98814e-06	0.000957564	0	0	0	16.173	46.506	4.395
TRINITY_DN22277_c0_g5_i1	104.415	4.55945	1.00001	4.55941	5.12974e-06	0.000978474	0	0	9.616	204.855	669.993	236.048
TRINITY_DN26864_c1_g21_i1	42.3416	4.19271	0.920576	4.55445	5.25238e-06	0.000989264	1.584	0	8.161	73.729	290.686	113.44
TRINITY_DN26616_c5_g5_i2	15.8694	4.37938	0.967769	4.52523	6.03285e-06	0.00108835	1.67	0	0	34.548	46.916	106.997
TRINITY_DN26877_c3_g2_i1	4356.02	3.13206	0.699111	4.48006	7.46205e-06	0.00130682	565.475	106.833	375.165	3949.88	3084.99	4821.78
TRINITY_DN22469_c0_g2_i1	28.9161	3.7725	0.845932	4.45958	8.21208e-06	0.00138942	6.089	6.885	0	74.704	141.988	80.033
TRINITY_DN21798_c1_g4_i1	77.4645	3.92431	0.884693	4.43579	9.17357e-06	0.00151779	9.115	13.499	0	159.124	331.582	252.231
TRINITY_DN10918_c0_g3_i1	10.5919	4.47902	1.01618	4.40773	1.04461e-05	0.00169097	0	0	0	41.407	23.647	17.19
TRINITY_DN27125_c2_g6_i1	441.093	2.4677	0.560429	4.40324	1.06647e-05	0.00171707	20.778	8.653	22.224	103.781	100.639	118.476
TRINITY_DN23761_c1_g2_i1	1085.91	2.54941	0.581488	4.38428	1.16368e-05	0.00183837	260.58	124.671	262.175	1815.82	945.727	1577.48
TRINITY_DN23856_c1_g1_i1	1223.51	2.90009	0.663222	4.37273	1.227e-05	0.00189407	275.851	89.347	186.114	1627.92	953.656	2513.76
TRINITY_DN23761_c1_g2_i3	2287.93	2.34654	0.537163	4.36839	1.25164e-05	0.0019124	990.113	425.023	713.465	3258.58	4884.55	3858.72
TRINITY_DN9055_c0_g1_i1	24.9087	3.16447	0.725297	4.363	1.28292e-05	0.00193157	2.377	3.209	1.066	27.895	36.139	20.063
TRINITY_DN22277_c0_g3_i1	419.121	2.67596	0.613499	4.3618	1.28999e-05	0.00193157	92.113	59.483	32.527	330.853	534.585	538.109
TRINITY_DN24212_c0_g1_i1	11.5913	3.84128	0.8851	4.33994	1.42523e-05	0.00211294	1.918	0	2.449	53.542	53.68	46.054
TRINITY_DN20230_c1_g12_i1	77.7377	3.04382	0.701681	4.3379	1.43849e-05	0.0021221	15.443	5.632	4.166	68.671	118.568	88.399
TRINITY_DN24243_c0_g1_i2	12.2918	4.06228	0.938509	4.32843	1.50174e-05	0.00217259	0	1.826	0	23.387	30.044	20.555
TRINITY_DN22113_c1_g3_i2	39.2057	4.25344	0.985268	4.31704	1.58137e-05	0.0022551	0.248	0	0.587	48.507	6.829	6.981
TRINITY_DN26914_c1_g5_i7	9.40394	4.37227	1.0208	4.28317	1.84253e-05	0.00253111	0	0	0	12.743	34.154	24.286
TRINITY_DN26752_c0_g10_i4	58.5742	2.86311	0.672481	4.25753	2.06694e-05	0.00281358	13.591	3.684	6.742	79.35	53.744	89.693
TRINITY_DN18829_c0_g2_i1	159.352	2.19514	0.516468	4.2503	2.13483e-05	0.00285009	9.668	5.804	6.643	32.724	47.229	32.331
TRINITY_DN20255_c0_g1_i2	205.287	2.6862	0.632398	4.24764	2.16038e-05	0.00285009	37.891	29.676	16.711	122.179	248.97	285.409
TRINITY_DN26877_c3_g12_i5	23.1233	3.13069	0.736582	4.2503	2.13488e-05	0.00285009	1.374	2.497	1.374	13.798	22.999	27.937
TRINITY_DN26355_c1_g27_i1	7.99069	4.31499	1.01564	4.24853	2.15178e-05	0.00285009	0	0	0	30.074	26.419	22.317
TRINITY_DN25298_c0_g3_i1	1987.09	3.10632	0.731519	4.24639	2.17241e-05	0.00285339	234.362	42.684	82.496	1492.8	952.048	1669.56
TRINITY_DN25522_c0_g2_i7	10.8055	4.36484	1.02971	4.2389	2.24613e-05	0.00291303	0	0.287	0	4.301	13.69	4.372
TRINITY_DN22216_c0_g8_i1	37.7033	3.65779	0.865961	4.22397	2.40038e-05	0.00307198	8.924	13.229	0	87.126	184.2	201.531
TRINITY_DN24212_c0_g4_i3	128.003	2.70045	0.641406	4.2102	2.55142e-05	0.00322395	35.028	10.004	41.049	204.912	218.235	262.657
TRINITY_DN21904_c0_g1_i9	18.3662	4.40828	1.04938	4.20086	2.65907e-05	0.00333185	0	0	0	4.244	3.172	26.266
TRINITY_DN26308_c3_g20_i1	10.7508	4.32782	1.03203	4.1935	2.74679e-05	0.00340045	0	0	0	83.295	21.004	37.459
TRINITY_DN22939_c0_g2_i1	86.9107	2.54665	0.608433	4.18559	2.84422e-05	0.00347657	5.068	3.798	2.16	18.65	25.351	32.217
TRINITY_DN22113_c0_g2_i1	14.3235	4.35496	1.04349	4.17346	3.00011e-05	0.00363727	0	0	0	21.151	5.901	3.147
TRINITY_DN9450_c0_g1_i1	16.5725	3.13803	0.752066	4.17255	3.01213e-05	0.00363727	7.025	3.848	4.736	82.71	59.753	59.833
TRINITY_DN20230_c1_g9_i1	20.3178	3.76157	0.901825	4.17106	3.03181e-05	0.0036421	1.689	7.376	0	124.014	54.963	66.391
TRINITY_DN16887_c0_g1_i1	15.2919	3.78696	0.908574	4.16803	3.07248e-05	0.0036658	2.138	0	0	21.38	28.965	21.928
TRINITY_DN17692_c0_g1_i1	116.719	2.37029	0.569371	4.163	3.14088e-05	0.00371779	14.078	6.844	7.528	42.726	66.927	58.219
TRINITY_DN24082_c0_g1_i3	47.0744	2.23477	0.537315	4.15915	3.19436e-05	0.00375143	6.509	4.445	5.676	29.604	30.195	26.46
TRINITY_DN18064_c0_g1_i1	93.5333	3.11122	0.749532	4.15088	3.312e-05	0.00387439	13.477	1.637	5.043	78.524	76.679	88.136
TRINITY_DN23098_c0_g7_i2	21.712	2.90629	0.701293	4.14418	3.41026e-05	0.00397382	3.684	3.242	6.191	35.695	55.017	39.885
TRINITY_DN18556_c0_g3_i1	17.7484	4.01344	0.971685	4.13039	3.62152e-05	0.00413945	1.451	0	0	54.299	13.29	26.369
TRINITY_DN26121_c2_g3_i3	116.772	3.73661	0.904893	4.12934	3.63808e-05	0.00414257	6.213	0	1.744	96.061	56.743	64.995
TRINITY_DN17465_c0_g1_i1	19.1266	3.26258	0.791669	4.12114	3.76998e-05	0.00426036	1.938	1.056	1.301	22.103	12.169	31.038
TRINITY_DN26047_c0_g1_i4	14.4143	4.31243	1.04756	4.11665	3.84413e-05	0.00430308	0	0	0	4.427	10.982	37.333
TRINITY_DN21929_c0_g14_i2	9.09941	4.24018	1.03149	4.11073	3.94413e-05	0.00439089	0	0	0	50.09	16.376	51.742
TRINITY_DN25646_c1_g3_i1	213.106	2.68497	0.654553	4.10199	4.09604e-05	0.00452744	104.711	39.524	96.722	412.038	988.964	499.998
TRINITY_DN1185_c0_g3_i1	43.5259	2.45713	0.599615	4.09784	4.1702e-05	0.00454564	22.506	26.057	16.539	107.279	168.536	131.248
TRINITY_DN21041_c0_g2_i1	8.97723	4.22052	1.03296	4.08584	4.39169e-05	0.00471391	0	0	0	9.36	5.664	18.781
TRINITY_DN22277_c0_g2_i1	125.667	2.83724	0.696058	4.07616	4.57858e-05	0.0048552	54.68	18.264	27.746	154.111	460.107	325.672
TRINITY_DN23761_c1_g1_i1	182.594	2.39841	0.58847	4.07567	4.58817e-05	0.0048552	115.21	40.908	82.099	369.851	524.747	537.091
TRINITY_DN17285_c0_g5_i1	16.19	4.28204	1.05388	4.06313	4.84184e-05	0.00510558	0	0	0	88.445	64.252	6.283
TRINITY_DN26795_c0_g8_i1	7.86457	4.17901	1.02991	4.05764	4.95705e-05	0.00517244	0	0	0	16.976	33.442	14.523
TRINITY_DN25350_c1_g2_i1	9.05652	4.19429	1.03557	4.05022	5.11701e-05	0.00532034	0	0	0	14.854	6.85	4.372
TRINITY_DN23039_c0_g7_i1	149.724	3.92138	0.970947	4.03872	5.37438e-05	0.00551015	10.919	0	23.923	290.237	1067.01	143.574
TRINITY_DN24212_c0_g4_i1	21.8212	3.75761	0.936102	4.01411	5.96713e-05	0.00595895	5.259	0	2.142	158.412	37.056	43.307
TRINITY_DN23576_c0_g2_i4	14.6102	3.91997	0.98438	3.98217	6.82884e-05	0.00661823	0	3.127	0	52.762	18.512	81.532
TRINITY_DN23039_c0_g9_i1	208.254	3.84337	0.965343	3.98135	6.85253e-05	0.00661977	0	30.535	22.54	713.653	631.556	781.883
TRINITY_DN24383_c0_g1_i6	12.687	3.93384	0.99105	3.96937	7.20631e-05	0.00680781	0	0	0.325	20.738	6.095	7.794
TRINITY_DN25899_c0_g1_i2	182.529	2.80386	0.707932	3.96064	7.47502e-05	0.00701738	56.684	11.314	19.413	246.64	288.259	238.325
TRINITY_DN17192_c0_g18_i1	22.5796	3.79927	0.961197	3.95265	7.7292e-05	0.00719794	0	0	2.359	15.966	39.321	41.991
TRINITY_DN9750_c0_g2_i1	12.3014	3.67492	0.931495	3.94519	7.97378e-05	0.00734741	0	0	1.663	12.388	17.864	15.256
TRINITY_DN23804_c0_g1_i1	369.213	2.7428	0.697155	3.93427	8.34494e-05	0.00757291	45.985	14.605	12.327	137.927	243.878	233.828
TRINITY_DN22047_c0_g9_i1	11.1219	3.85317	0.987527	3.90184	9.54651e-05	0.00835934	0	0	2.404	20.336	48.351	77.962
TRINITY_DN18452_c1_g3_i1	13.6445	3.84747	0.986317	3.90085	9.58549e-05	0.008369	0	3.668	0	88.411	55.719	21.814
TRINITY_DN25723_c1_g4_i5	11.922	3.57396	0.917441	3.89557	9.79671e-05	0.00849442	0	0.581	0.606	8.901	20.108	12.738
TRINITY_DN24869_c0_g14_i1	61.3016	2.64751	0.682117	3.88131	0.000103896	0.00881471	14.727	29.659	25.143	267.297	110.218	152.513
TRINITY_DN21820_c0_g1_i2	22.6114	3.9419	1.02013	3.8641	0.000111498	0.00930092	1.422	0	0	6.538	21.705	74.917
TRINITY_DN23518_c0_g2_i1	7.51389	4.01346	1.04384	3.8449	0.000120602	0.00986795	0	0	0	13.271	38.523	54.065
TRINITY_DN17192_c0_g7_i1	98.092	3.89137	1.01312	3.84098	0.000122543	0.0099994	7.349	0	0	111.569	162.636	151.826
TRINITY_DN26877_c3_g12_i3	24.6555	3.44883	0.898426	3.83874	0.000123667	0.0100637	0.639	1.588	0	7.926	18.425	19.616
TRINITY_DN18222_c0_g1_i1	99.8013	2.23095	0.58351	3.82333	0.000131661	0.010599	16.97	7.302	8.622	56.754	69.527	49.327
TRINITY_DN19834_c0_g1_i1	29.1664	2.78957	0.729894	3.82189	0.000132435	0.0106078	6.271	1.146	3.516	27.574	29.353	47.084
TRINITY_DN22313_c0_g1_i1	127.818	2.34877	0.61619	3.81177	0.000137977	0.0109894	16.579	9.071	6.209	45.639	66.398	77.733
TRINITY_DN26789_c1_g2_i1	175.921	2.05462	0.539717	3.80684	0.000140753	0.0111807	19.575	15.382	17.678	109.424	74.036	57.556
TRINITY_DN21034_c0_g2_i1	47.9783	2.83929	0.746263	3.80468	0.00014199	0.0112491	2.167	9.496	6.579	81.277	50.152	44.028
TRINITY_DN24659_c0_g1_i1	44.5588	2.53071	0.665678	3.80171	0.000143702	0.0113547	3.073	2.611	1.383	10.22	17.401	22.512
TRINITY_DN21674_c0_g3_i1	5.8431	3.92669	1.03826	3.782	0.000155573	0.0121327	0	0	0	9.107	9.698	15.508
TRINITY_DN15186_c0_g1_i1	34.8486	2.30201	0.608984	3.78008	0.000156781	0.0121951	3.608	2.873	6.191	23.858	23.28	25.957
TRINITY_DN15816_c0_g2_i1	38.3183	2.12881	0.563803	3.77581	0.000159491	0.01231	5.154	5.821	5.377	28.446	29.31	22.638
TRINITY_DN27085_c1_g10_i2	7.37968	3.9531	1.04868	3.76959	0.000163518	0.012524	0	0	0	10.862	43.82	16.778
TRINITY_DN26046_c0_g5_i1	12.7572	3.17666	0.842936	3.76856	0.000164191	0.0125434	3.531	0	1.681	25.062	24.812	30.512
TRINITY_DN15748_c0_g1_i1	282.142	2.78987	0.742726	3.75626	0.00017247	0.0129448	28.194	12.247	4.347	134.83	158.051	118.179
TRINITY_DN27263_c13_g13_i1	6.04064	3.91061	1.04192	3.75328	0.000174539	0.013003	0	0	0	18.318	24.197	44.188
TRINITY_DN23039_c0_g12_i1	365.848	2.9319	0.781159	3.75326	0.000174548	0.013003	198.007	32.885	73.16	1716.45	600.153	899.763
TRINITY_DN12707_c0_g1_i2	64.2297	2.48567	0.664021	3.74336	0.000181575	0.0134594	4.171	5.919	3.588	19.774	23.765	50.38
TRINITY_DN17629_c1_g2_i1	65.5649	2.27463	0.607812	3.74232	0.00018233	0.0134821	9.516	11.158	4.582	44.618	42.223	54.832
TRINITY_DN23306_c0_g4_i1	24.061	3.87093	1.03479	3.74079	0.000183446	0.0135312	2.596	0	0	94.524	7.249	112.754
TRINITY_DN26841_c2_g10_i2	9.90906	3.95941	1.06012	3.73486	0.00018782	0.0137351	0	0	0	22.149	24.736	2.369
TRINITY_DN25298_c0_g1_i2	616.447	3.06987	0.823725	3.72681	0.000193916	0.014061	278.924	24.265	117.283	2148.99	1024.61	2107.18
TRINITY_DN25942_c1_g24_i2	6.33308	3.89333	1.04595	3.7223	0.000197415	0.0142458	0	0	0	13.775	9.871	28.703
TRINITY_DN22175_c0_g1_i2	784.262	2.01566	0.542785	3.71355	0.000204371	0.0144347	85.441	44.42	92.438	401.692	256.09	325.351
TRINITY_DN16648_c0_g1_i1	140.176	2.59585	0.69959	3.71053	0.000206828	0.0145668	12.14	3.569	6.598	33.871	45.028	90.974
TRINITY_DN26331_c2_g22_i1	8.08581	3.91552	1.05561	3.70924	0.000207883	0.0145795	0	0	0	16.849	21.219	3.548
TRINITY_DN18840_c0_g1_i3	94.951	2.09488	0.565299	3.7058	0.000210727	0.0146978	7.006	10.037	9.716	29.478	54.543	44.738
TRINITY_DN25004_c0_g13_i1	6.86071	3.88793	1.05102	3.69919	0.000216286	0.0150281	0	0	0	5.506	19.849	21.344
TRINITY_DN27067_c3_g7_i1	80.5569	2.2777	0.619122	3.67891	0.000234233	0.0160517	30.723	19.606	37.579	196.218	202.712	99.913
TRINITY_DN27067_c3_g6_i1	29.3849	2.37082	0.644697	3.67741	0.000235611	0.0161092	11.969	6.508	5.341	44.16	46.269	61.699
TRINITY_DN24212_c0_g3_i1	16.9119	3.16281	0.861249	3.67235	0.000240326	0.0163942	3.865	0	10.42	99.25	44.294	87.117
TRINITY_DN25689_c1_g21_i1	5.12323	3.8222	1.04152	3.66982	0.00024272	0.0165049	0	0	0	14.2	17.757	15.92
TRINITY_DN18667_c0_g1_i1	19.9598	2.83296	0.7722	3.66868	0.000243806	0.0165049	1.747	0.548	1.003	6.744	10.313	17.213
TRINITY_DN18122_c0_g1_i1	7.07284	3.58743	0.97851	3.66621	0.00024617	0.0165664	0.821	0	0	17.572	10.324	14.798
TRINITY_DN16013_c0_g1_i1	130.636	3.16798	0.867521	3.65177	0.000260443	0.0171724	42.816	4.167	11.541	100.466	377.117	406.094
TRINITY_DN25547_c1_g1_i2	6.07035	3.8316	1.04954	3.65074	0.000261482	0.0171724	0	0	0	7.501	3.808	12.154
TRINITY_DN19687_c0_g1_i1	8.85541	3.86314	1.06293	3.63441	0.000278612	0.0179819	0	0	0	23.892	8.792	2.701
TRINITY_DN24362_c0_g2_i1	153.064	2.18445	0.601211	3.63341	0.000279695	0.018013	99.452	92.081	42.965	318.385	385.628	527.592
TRINITY_DN26047_c0_g3_i1	136.656	2.22401	0.612513	3.63096	0.000282364	0.0180769	21.713	31.076	25.089	94.444	110.294	220.552
TRINITY_DN19821_c0_g1_i1	209.451	2.26397	0.623591	3.63053	0.000282842	0.0180769	28.051	13.95	8.875	80.049	109.215	94.534
TRINITY_DN26749_c0_g10_i1	21.7452	3.01575	0.830719	3.63029	0.000283102	0.0180769	4.333	12.722	4.862	30.178	134.933	90.299
TRINITY_DN15989_c0_g1_i1	11.2992	2.78219	0.767883	3.62319	0.000290992	0.0181961	1.46	1.064	1.31	11.826	12.988	12.704
TRINITY_DN27099_c2_g5_i1	5.02314	3.78273	1.04405	3.62313	0.00029106	0.0181961	0	0	0	21.632	15.221	18.941
TRINITY_DN24713_c0_g1_i1	37.8274	3.76594	1.03862	3.6259	0.00028796	0.0181961	4.19	0	0.615	225.73	39.095	23.393
TRINITY_DN24568_c1_g1_i1	7.04728	3.56953	0.984549	3.62555	0.000288349	0.0181961	1.279	0	0	14.624	30.324	21.825
TRINITY_DN24523_c0_g3_i5	80.6865	2.29418	0.633275	3.62272	0.000291518	0.0181961	14.087	28.669	15.147	89.374	89.214	154.653
TRINITY_DN24389_c0_g2_i2	9.06773	3.44469	0.951745	3.61934	0.000295352	0.0182746	1.098	0	0	7.444	14.704	12.36
TRINITY_DN22216_c0_g1_i1	84.1988	2.64624	0.731596	3.61708	0.000297942	0.0183969	69.893	13.786	37.805	221.096	538.609	255.058
TRINITY_DN6761_c0_g2_i1	6.67707	3.81406	1.05532	3.61414	0.000301344	0.0184925	0	0	0	19.923	8.037	4.601
TRINITY_DN22277_c0_g2_i2	331.052	2.52309	0.701275	3.59785	0.000320853	0.0194113	217.516	149.435	61.294	534.641	1303.75	1256.3
TRINITY_DN23847_c1_g3_i4	1071.7	2.47178	0.688179	3.59177	0.00032844	0.0195932	123.294	31.002	38.257	444.257	347.764	500.616
TRINITY_DN17192_c0_g2_i1	7.14677	3.80357	1.06002	3.58822	0.000332944	0.019769	0	0	0	7.146	20.259	3.559
TRINITY_DN13598_c0_g1_i1	139.52	2.08406	0.580861	3.58789	0.000333367	0.019769	28.967	16.569	14.198	64.829	102.731	118.739
TRINITY_DN26426_c4_g14_i1	22.9736	3.21233	0.896538	3.58304	0.000339619	0.0199158	8.437	1.891	0	47.107	92.526	55.198
TRINITY_DN21626_c2_g1_i1	116.448	3.45404	0.96404	3.58288	0.000339832	0.0199158	3.045	0.95	9.978	286.98	46.031	27.044
TRINITY_DN16517_c0_g1_i2	26.6553	3.64035	1.01731	3.57842	0.000345684	0.0201797	0	0	0.732	11.516	17.498	2.484
TRINITY_DN25167_c2_g5_i1	9.14488	3.1951	0.893124	3.57745	0.000346965	0.0201818	2.825	0	1.835	24.97	43.356	26.552
TRINITY_DN16500_c0_g1_i1	6.42265	3.77029	1.0579	3.56394	0.00036533	0.0210395	0	0	0	32.208	36.754	7.966
TRINITY_DN20230_c1_g3_i1	20.2329	2.82104	0.791855	3.56258	0.000367234	0.0210681	7.521	0	12.165	70.827	60.066	78.362
TRINITY_DN23005_c0_g6_i3	5.5836	3.75048	1.05377	3.55909	0.000372138	0.0212591	0	0	0	4.278	13.711	7.222
TRINITY_DN25018_c0_g9_i5	5.11908	3.73531	1.04963	3.5587	0.000372693	0.0212591	0	0	0	26.381	12.816	20.074
TRINITY_DN20255_c0_g1_i1	140.374	2.68349	0.754355	3.55733	0.000374644	0.0213298	13.887	2.841	13.936	50.537	67.682	147.202
TRINITY_DN22216_c0_g4_i1	37.3849	2.67371	0.752421	3.55348	0.000380171	0.0216034	24.185	3.348	16.512	111.546	90.315	185.222
TRINITY_DN8936_c0_g1_i1	26.861	2.55663	0.720635	3.54774	0.00038855	0.0220377	15.91	2.489	7.664	68.109	67.24	68.325
TRINITY_DN24869_c0_g15_i2	149.816	2.79253	0.787626	3.54551	0.000391857	0.0220997	9.497	44.952	28.315	184.266	166.584	493.097
TRINITY_DN23761_c1_g8_i1	1216.64	2.08439	0.588058	3.54453	0.000393314	0.0221402	1311.91	430.458	938.043	4043.88	4910.04	3689.36
TRINITY_DN22047_c0_g5_i1	24.6087	3.06951	0.866439	3.54267	0.000396098	0.0221719	13.62	0	4.076	63.75	66.744	131.432
TRINITY_DN27024_c3_g3_i1	4.79381	3.71229	1.04874	3.53977	0.000400469	0.0223747	0	0	0	24.213	21.338	15.302
TRINITY_DN16867_c0_g2_i1	9.75628	3.18711	0.900799	3.53809	0.000403032	0.0224342	1.623	0	4.365	22.55	38.814	51.73
TRINITY_DN22047_c0_g8_i1	27.5777	2.40847	0.685221	3.51488	0.000439961	0.0237857	12.751	8.375	13.746	43.953	104.263	81.521
TRINITY_DN22469_c0_g2_i2	71.1258	2.83877	0.807906	3.51374	0.000441851	0.0238416	34.751	6.516	5.35	111.913	168.849	205.903
TRINITY_DN24101_c0_g4_i1	97.3168	2.13865	0.609534	3.50867	0.000450349	0.0240832	80.144	33.736	30.34	210.028	253.501	263.412
TRINITY_DN22938_c0_g1_i3	14.9642	3.58338	1.02213	3.50579	0.00045525	0.0242587	1.308	0	0	18.295	36.57	3.742
TRINITY_DN26660_c1_g3_i1	4.63569	3.66189	1.05237	3.47968	0.000502018	0.0261915	0	0	0	10.747	12.999	20.131
TRINITY_DN24620_c0_g7_i3	47.0857	3.48835	1.00428	3.47348	0.000513752	0.0266086	3.904	0	0	58.279	27.519	54.5
TRINITY_DN17558_c0_g1_i5	8.13932	3.71767	1.07114	3.47077	0.000518962	0.0267493	0	0	0	0.791	7.034	13.871
TRINITY_DN14474_c0_g1_i1	12.1987	3.00983	0.868026	3.46744	0.000525439	0.026898	0.334	1.474	0.452	7.685	14.693	6.077
TRINITY_DN25723_c1_g4_i1	31.7487	3.47348	1.00159	3.46797	0.000524397	0.026898	0	0	0.94	6.561	6.818	16.721
TRINITY_DN18655_c0_g1_i1	16.4094	2.52524	0.729599	3.46113	0.000537918	0.0273035	1.756	3.848	3.154	15.875	19.914	27.57
TRINITY_DN16564_c0_g2_i1	16.4014	2.56222	0.742039	3.45294	0.000554513	0.0278157	2.176	2.857	1.175	13.661	11.91	21.802
TRINITY_DN24212_c0_g2_i1	24.2588	2.79442	0.809992	3.44994	0.000560717	0.0279863	11.1	5.141	3.859	60.206	29.494	105.406
TRINITY_DN24631_c2_g3_i3	5.31454	3.64135	1.06021	3.43455	0.000593547	0.0293801	0	0	0	33.515	9.353	28.967
TRINITY_DN18512_c0_g4_i1	5.99672	3.64922	1.06501	3.42646	0.000611501	0.0300901	0	0	0	23.938	21.327	4.463
TRINITY_DN26752_c0_g1_i1	13.1937	3.57637	1.04443	3.42422	0.000616573	0.0302669	0	0	3.217	75.725	6.958	100.634
TRINITY_DN24744_c0_g4_i8	9.90527	3.68641	1.07846	3.41822	0.000630318	0.0308249	0	0	0	3.441	4.024	37.253
TRINITY_DN20746_c1_g1_i1	19.036	2.92349	0.855597	3.4169	0.00063338	0.030842	2.997	0	3.814	19.407	48.825	19.101
TRINITY_DN25350_c1_g2_i7	21.1492	3.07071	0.900494	3.41003	0.000649559	0.0314763	0.792	1.367	2.757	42.829	19.99	5.974
TRINITY_DN27096_c9_g13_i2	14.8267	3.33907	0.980655	3.40494	0.00066179	0.0319141	0	8.268	0	64.679	96.367	39.736
TRINITY_DN24620_c0_g2_i1	72.8311	2.74425	0.806609	3.40221	0.00066844	0.0321313	15.557	4.715	5.359	131.848	28.728	79.037
TRINITY_DN25328_c0_g3_i1	18.5758	3.12539	0.919195	3.40013	0.000673527	0.0322206	1.393	0	0.316	3.842	14.445	12.612
TRINITY_DN27184_c4_g3_i1	8.03244	3.65184	1.0749	3.39739	0.000680317	0.0324418	0	0	0	26.14	5.092	69.206
TRINITY_DN22427_c0_g1_i1	43.462	2.21717	0.653188	3.39439	0.00068782	0.0326955	3.131	2.939	1.41	8.717	16.98	15.531
TRINITY_DN23039_c0_g13_i1	6.63346	3.62738	1.07099	3.38692	0.000706813	0.0333108	0	0	0	3.797	36.365	26.632
TRINITY_DN24082_c0_g3_i1	4.56288	3.58343	1.0583	3.38601	0.000709166	0.0333108	0	0	0	17.136	8.878	8.023
TRINITY_DN19058_c0_g2_i1	14.8224	2.64212	0.780753	3.38407	0.0007142	0.0333669	2.214	3.635	0.75	15.003	23.733	16.08
TRINITY_DN14570_c0_g2_i1	13.8951	3.25439	0.962942	3.37963	0.000725845	0.0337529	1.966	0	0	10.472	14.261	26.849
TRINITY_DN18556_c0_g1_i2	18.4649	3.49417	1.03489	3.37637	0.000734501	0.0340497	0	0	4.347	140.198	11.92	64.182
TRINITY_DN26218_c2_g1_i1	131.842	2.44614	0.724998	3.37399	0.000740874	0.0341834	15.3	23.339	8.324	63.211	81.027	191.356
TRINITY_DN22047_c0_g7_i1	10.9286	3.25412	0.964539	3.37376	0.000741501	0.0341834	5.918	0	0	23.674	56.398	62.523
TRINITY_DN24411_c0_g2_i2	31.723	2.30206	0.682688	3.37205	0.000746106	0.0342792	7.626	3.929	3.624	18.1	37.811	36.429
TRINITY_DN20230_c1_g11_i1	17.1961	2.6982	0.800998	3.36854	0.000755664	0.0346053	1.613	10.569	8.685	56.777	50.012	78.728
TRINITY_DN23642_c1_g6_i1	61.3911	3.46254	1.02791	3.36852	0.00075573	0.0346053	1.737	0	8.233	314.141	53.378	17.476
TRINITY_DN21948_c0_g2_i3	107.552	2.49973	0.742728	3.36561	0.000763757	0.0348132	25.684	3.741	27.303	118.371	168.903	126.178
TRINITY_DN20230_c1_g2_i1	40.7237	2.69212	0.801369	3.3594	0.000781116	0.0354425	18.602	17.355	3.561	197.273	85.946	76.565
TRINITY_DN17317_c0_g1_i1	48.6296	2.9529	0.879646	3.35692	0.000788163	0.0356908	4.114	0	1.853	15.668	35.858	26.128
TRINITY_DN26877_c3_g15_i1	58.5731	2.16543	0.646245	3.35079	0.000805822	0.0362341	60.836	17.069	31.487	167.29	176.099	236.22
TRINITY_DN21798_c1_g5_i2	163.807	3.39709	1.01471	3.34784	0.000814433	0.0365117	18.01	0	8.396	642.62	76.658	91.432
TRINITY_DN26456_c2_g7_i1	27.1543	3.11182	0.93181	3.33955	0.000839157	0.0372852	2.653	9.202	4.23	25.486	31.802	195.522
TRINITY_DN26006_c0_g1_i4	6.79906	3.11885	0.935813	3.33277	0.000859874	0.0380107	0.554	0	0.768	6.951	12.309	6.97
TRINITY_DN26509_c0_g8_i1	139.873	2.29131	0.687555	3.33254	0.000860563	0.0380107	29.301	7.122	34.479	116.157	131.049	172.438
TRINITY_DN21034_c0_g1_i6	73.1103	2.40156	0.720859	3.33153	0.000863712	0.0380376	14.383	14.727	13.557	172.211	49.03	59.433
TRINITY_DN19859_c0_g5_i1	4.33552	3.52599	1.06115	3.32281	0.000891156	0.0388464	0	0	0	13.695	5.707	8.652
TRINITY_DN21948_c0_g3_i1	190.555	2.37953	0.71668	3.3202	0.000899517	0.039097	148.424	32.484	40.01	425.205	475.339	518.195
TRINITY_DN22469_c0_g3_i1	175.124	2.50522	0.756157	3.3131	0.000922695	0.0399305	79.638	17.322	16.503	207.573	317.86	312.224
TRINITY_DN23856_c1_g1_i2	279.837	3.08135	0.929952	3.31345	0.000921511	0.0399305	16.664	0.565	6.679	106.029	59.85	211.9
TRINITY_DN25298_c0_g2_i3	268.497	2.72155	0.822697	3.30809	0.000939357	0.0405345	59.566	5.403	15.518	245.069	189.821	320.602
TRINITY_DN26522_c0_g1_i1	14.6621	2.77224	0.838148	3.30758	0.000941043	0.0405488	3.216	0	2.594	30.246	20.907	13.516
TRINITY_DN25885_c0_g3_i1	4.70399	3.52546	1.06604	3.30707	0.000942772	0.0405649	0	0	0	6.687	28.922	26.987
TRINITY_DN26946_c1_g10_i1	4.2776	3.51058	1.06316	3.30201	0.000959945	0.0410678	0	0	0	6.985	20.443	15.29
TRINITY_DN20518_c1_g1_i1	13.3534	3.48505	1.05564	3.30137	0.000962142	0.0411031	0	0	1.193	2.535	27.207	59.307
TRINITY_DN26118_c2_g16_i1	13.6249	3.22312	0.976592	3.30038	0.000965556	0.0411128	2.558	1.293	0	33.538	7.411	59.043
TRINITY_DN26736_c2_g3_i1	5.71455	3.53753	1.07255	3.29825	0.000972909	0.0412687	0	0	0	7.673	40.778	9.419
TRINITY_DN22402_c0_g2_i1	87.2018	2.63397	0.798835	3.29727	0.000976303	0.0412909	5.259	3.225	5.802	77.881	32.892	11.376
TRINITY_DN20230_c1_g6_i1	66.4614	2.19107	0.66524	3.29366	0.000988922	0.0417116	36.135	13.303	17.389	155.499	74.64	132.198
TRINITY_DN26886_c0_g1_i3	5.1906	3.51751	1.07058	3.28562	0.00101758	0.0425293	0	0	0	4.313	16.009	3.857
TRINITY_DN24600_c0_g3_i4	4.01487	3.48975	1.06199	3.28606	0.001016	0.0425293	0	0	0	8.74	17.196	10.701
TRINITY_DN25351_c2_g18_i1	8.49774	3.5564	1.08248	3.28544	0.00101825	0.0425293	0	0	0	1.835	43.388	30.798
TRINITY_DN11673_c0_g1_i1	490.885	2.09434	0.63765	3.28447	0.00102176	0.0425592	78.302	63.166	47.593	499.497	256.812	176.593
TRINITY_DN25870_c2_g4_i2	11.3671	3.09713	0.942968	3.28445	0.00102181	0.0425592	1.642	0	0	12.388	12.46	8.458
TRINITY_DN18867_c0_g1_i1	7.66888	3.38645	1.03155	3.28287	0.00102755	0.0427001	1.785	0	0	15.255	69.818	16.068
TRINITY_DN2516_c0_g1_i1	6.32385	3.21573	0.982382	3.2734	0.00106263	0.0438326	0	2.235	0	11.654	18.253	16.366
TRINITY_DN12716_c0_g1_i1	6.3197	3.2122	0.981436	3.27296	0.00106427	0.043839	0	2.497	0	15.817	10.745	14.306
TRINITY_DN26047_c0_g6_i1	6.338	3.27631	1.00114	3.27258	0.00106571	0.043839	0	0	0.75	12.766	7.864	5.047
TRINITY_DN22469_c0_g2_i3	155.428	2.56955	0.785432	3.27151	0.00106976	0.0439452	45.269	7.278	9.598	183.532	189.173	119.415
TRINITY_DN26076_c0_g3_i1	12.4207	2.80112	0.856907	3.26887	0.00107977	0.0441953	2.653	0	5.811	24.615	41.878	26.22
TRINITY_DN26047_c0_g9_i1	46.8784	2.18608	0.670575	3.26001	0.00111407	0.0449783	39.265	17.175	50.268	238.003	117.478	228.185
TRINITY_DN22113_c1_g1_i1	5.2423	3.48543	1.07233	3.25033	0.0011527	0.0461325	0	0	0	35.844	11.349	6.993
TRINITY_DN17667_c0_g1_i2	32.7204	2.46706	0.759425	3.24859	0.00115979	0.0461661	2.768	1.408	0.425	9.772	13.441	11.09
TRINITY_DN23185_c0_g1_i1	9.37294	2.92877	0.901988	3.24701	0.00116623	0.0463198	2.844	0	1.274	12.17	30.842	19.948
TRINITY_DN22987_c1_g9_i1	5.68886	3.22366	0.993278	3.24547	0.00117256	0.0465096	0	0	3.29	31.416	26.484	18.403
TRINITY_DN21835_c0_g1_i1	5.94148	3.49148	1.07655	3.2432	0.00118194	0.0468194	0	0	0	8.557	1.748	18.449
TRINITY_DN25459_c0_g16_i1	4.72458	3.46476	1.07034	3.23707	0.00120762	0.047585	0	0	0	27.757	18.436	6.272
TRINITY_DN22850_c0_g5_i1	20.5476	2.83585	0.877627	3.23127	0.00123242	0.0483082	0.897	7.965	2.088	38.207	68.631	22.065
TRINITY_DN22113_c1_g3_i1	23.7686	3.19903	0.990157	3.23083	0.00123432	0.0483191	1.393	0	0	15.852	12.568	6.111
TRINITY_DN24492_c0_g1_i1	37.7173	2.2072	0.684556	3.22427	0.00126293	0.0492042	3.045	1.49	2.757	7.456	20.799	12.807
TRINITY_DN26487_c0_g19_i1	26.7434	2.57037	0.797318	3.22377	0.00126514	0.0492042	18.926	3.758	13.855	76.092	56.377	179.053
TRINITY_DN19317_c0_g1_i1	786.212	2.28713	0.709622	3.22302	0.00126846	0.0492693	207.733	57.526	47.24	537.095	637.414	675.973

## Sheet: AP_WL up
SupplementaryAdditional file 4 - Table S4: Data including TPM and FDR of Anisakis simplex sensu stricto(s.s.) (AS) and Anisakis pegreffii (AP) differentially expressed genes (DEGs) in the whole larva (WL) and in the pharynx (PX). BaseMean: mean of normalised count values, divided by the size factors, calculated for each transcript in the two groups (WL and PX); log2FoldChange is the log2 fold cha…
id	baseMean	log2FoldChange	lfcSE	stat	pvalue	FDR	AP_WL1	AP_WL2	AP_WL3	AP_PX1	AP_PX2	AP_PX3
TRINITY_DN27229_c0_g4_i2	14.1663	-3.87959	0.996009	-3.89514	9.81424e-05	0.00849442	3.14	25.067	9.914	0.172	0.334	0.389
TRINITY_DN27229_c0_g4_i4	30.8196	-3.63536	0.806901	-4.50533	6.62684e-06	0.00118127	8.304	9.39	17.027	0.379	1.09	0.195
TRINITY_DN23079_c0_g1_i1	22.7564	-2.11084	0.60055	-3.51484	0.00044002	0.0237857	8.771	9.709	10.863	1.812	2.244	1.831
TRINITY_DN27193_c2_g11_i1	9.57979	-4.23393	1.0533	-4.01966	5.82817e-05	0.00589649	81.786	26.819	8.025	0	0	0
TRINITY_DN27229_c1_g1_i1	7.48915	-4.24691	1.04076	-4.08059	4.49224e-05	0.00478751	21.465	25.845	6.968	0	0	0
TRINITY_DN20256_c0_g1_i1	27.2126	-3.56372	0.887304	-4.01634	5.91084e-05	0.00594	40.144	20.278	40.932	0	0.766	3.605
TRINITY_DN27229_c1_g7_i5	5.38733	-3.92536	1.0532	-3.72709	0.000193704	0.014061	11.31	26.442	10.023	0	0	0
TRINITY_DN24745_c3_g3_i2	446.089	-2.74972	0.786887	-3.49443	0.000475069	0.0251358	197.511	89.51	93.848	13.661	23.064	3.296
TRINITY_DN21946_c0_g1_i2	55.7294	-2.62716	0.65706	-3.99835	6.37848e-05	0.00632504	30.37	18.067	47.529	3.98	5.782	2.941
TRINITY_DN21197_c0_g1_i1	34.7204	-2.13131	0.546523	-3.89975	9.62905e-05	0.00838259	16.063	15.35	17.081	3.235	3.851	2.953
TRINITY_DN26403_c1_g8_i1	4.93322	-3.65714	1.07127	-3.41384	0.000640535	0.0311398	3.111	17.02	7.339	0	0	0
TRINITY_DN17006_c1_g1_i2	13.4515	-4.809	1.02	-4.71471	2.42059e-06	0.000572987	3.875	5.583	16.431	0	0	0
TRINITY_DN24669_c0_g1_i6	289.698	-2.78633	0.701381	-3.97263	7.10833e-05	0.00676764	38.502	79.728	53.829	9.818	2.837	7.348
TRINITY_DN16662_c0_g4_i1	172.313	-3.05577	0.82243	-3.71554	0.000202771	0.0143555	812.301	505.839	460.065	18.478	15.664	107.272
TRINITY_DN25796_c0_g1_i5	56.2593	-3.39984	0.966707	-3.51693	0.000436571	0.0237857	11.444	52.319	18.329	0	2.481	0.916
TRINITY_DN17446_c0_g2_i1	8.51665	-3.4275	0.99137	-3.45734	0.000545532	0.0275738	6.242	27.334	7.483	0	0.518	0.698
TRINITY_DN26797_c2_g1_i3	169.203	-2.37264	0.570328	-4.16014	3.18059e-05	0.00374997	22.2	37.846	25.161	5.781	5.372	3.662
TRINITY_DN23698_c0_g4_i1	3.91233	-3.61628	1.06801	-3.38599	0.000709228	0.0333108	8.389	4.159	15.355	0	0	0
TRINITY_DN26967_c0_g13_i2	52.0389	-2.00373	0.620695	-3.2282	0.00124572	0.0486569	286.55	104.582	181.947	51.282	40.648	33.007
TRINITY_DN26021_c0_g9_i1	20.8812	-2.57479	0.738807	-3.48506	0.000492024	0.025805	34.446	78.712	80.427	12.284	6.354	7.199
TRINITY_DN25386_c1_g4_i1	521.473	-2.32679	0.56527	-4.11625	3.85088e-05	0.00430308	172.619	205.127	151.49	38.39	37.325	18.895
TRINITY_DN22548_c1_g1_i2	54.943	-2.13912	0.613661	-3.48584	0.000490602	0.0257755	18.716	12.64	10.809	4.129	1.812	2.552
TRINITY_DN16110_c0_g1_i1	3.55969	-3.47826	1.0743	-3.23769	0.00120501	0.0475447	4.486	9.816	15.111	0	0	0
TRINITY_DN19816_c0_g1_i2	493.123	-3.04891	0.588828	-5.17793	2.24357e-07	8.09497e-05	415.58	303.094	573.064	58.933	45.395	26.586
TRINITY_DN23347_c1_g2_i2	37.1877	-3.00837	0.61098	-4.92385	8.48589e-07	0.000244037	27.392	19.713	34.036	2.822	3.29	2.152
TRINITY_DN23743_c0_g1_i1	13.2294	-3.2982	0.967088	-3.41045	0.000648569	0.0314763	19.232	69.683	6.534	1.801	1.543	0.95
TRINITY_DN22140_c2_g1_i8	10.1147	-3.41815	0.977015	-3.49856	0.000467771	0.0248375	5.421	11.387	4.998	0	0.604	0
TRINITY_DN27229_c1_g7_i2	28.1951	-5.45015	1.00127	-5.44322	5.23259e-08	2.79822e-05	19.795	56.519	12.725	0	0	0
TRINITY_DN25796_c0_g1_i1	286.008	-3.893	0.820108	-4.74693	2.06526e-06	0.000511143	32.651	136.148	42.477	2.753	4.714	1.225
TRINITY_DN16628_c0_g1_i1	100.802	-4.3197	1.02496	-4.21452	2.50312e-05	0.00318982	16.789	47.743	37.037	0	0	1.007
TRINITY_DN24740_c2_g6_i3	73.6011	-4.82615	0.982563	-4.9118	9.0244e-07	0.000254956	85.069	145.162	256.057	3.854	0	0
TRINITY_DN25175_c0_g2_i1	1276.51	-2.23344	0.562256	-3.97228	7.11884e-05	0.00676764	366.437	477.997	468.29	87.872	112.775	51.364
TRINITY_DN24766_c1_g3_i1	6.06543	-3.78009	1.06933	-3.53502	0.000407746	0.0225291	3.837	24.919	9.761	0	0	0
TRINITY_DN11857_c0_g1_i1	93.6037	-5.12116	0.853375	-6.00107	1.96021e-09	2.44594e-06	24.08	135.412	62.207	0.482	1.241	1.007
TRINITY_DN12721_c0_g2_i1	116.501	-2.1988	0.515994	-4.2613	2.03245e-05	0.00277926	44.066	40.834	60.345	12.021	8.609	8.446
TRINITY_DN25795_c0_g2_i1	151.651	-2.00941	0.586471	-3.42628	0.00061191	0.0300901	394.249	384.868	480.744	131.561	94.565	52.886
TRINITY_DN26760_c7_g8_i1	65.8307	-2.15936	0.599	-3.60494	0.000312222	0.0189273	36.116	36.315	41.076	3.969	10.669	7.84
TRINITY_DN26956_c2_g8_i2	21.8693	-2.70924	0.769405	-3.52122	0.000429574	0.0236045	66.066	65.671	19.585	6.251	7.088	3.811
TRINITY_DN25570_c0_g1_i13	160.809	-8.09666	0.866912	-9.33966	9.66457e-21	9.64749e-17	12.522	11.682	13.132	0	0	0
TRINITY_DN26760_c7_g4_i1	152.133	-2.42716	0.630699	-3.84837	0.000118905	0.00978842	44.811	40.138	37.868	2.856	6.71	10.014
TRINITY_DN24766_c1_g6_i1	45.3657	-3.57855	0.873548	-4.09657	4.19319e-05	0.00454977	25.378	67.211	7.619	2.065	1.046	1.968
TRINITY_DN14886_c0_g1_i1	639.293	-3.4638	0.621002	-5.57775	2.43645e-08	1.73725e-05	1231.59	1376.05	1084.48	143.364	50.767	75.501
TRINITY_DN18788_c0_g1_i2	18.5698	-3.32952	0.989865	-3.36361	0.000769288	0.0350119	20.482	19.459	16.81	0	0	2.266
TRINITY_DN18556_c0_g1_i4	5.23633	-3.92211	1.05463	-3.71893	0.000200069	0.014302	18.268	5.493	6.769	0	0	0
TRINITY_DN24671_c0_g4_i1	10.7194	-3.76625	1.03334	-3.64474	0.00026766	0.0175013	4.19	21.055	3.733	0	0	0.366
TRINITY_DN18963_c1_g1_i1	50.8519	-2.45513	0.559887	-4.38504	1.15962e-05	0.00183837	13.763	13.311	17.868	3.097	2.201	1.957
TRINITY_DN21596_c0_g5_i1	7.96298	-3.46431	1.0569	-3.27781	0.00104618	0.0433825	12.198	2.079	30.737	0	0.798	0
TRINITY_DN26768_c1_g1_i12	19.3264	-2.88267	0.752544	-3.83056	0.000127851	0.010348	6.929	12.902	9.02	1.571	0.475	0.904
TRINITY_DN18042_c0_g1_i1	55.2416	-2.1556	0.546568	-3.94389	8.01704e-05	0.00736461	42.577	52.712	51.018	9.21	12.406	8.183
TRINITY_DN26148_c1_g5_i1	6.3797	-3.23894	0.947687	-3.41773	0.000631459	0.0308249	11.51	22.513	17.244	1.755	0.874	0
TRINITY_DN26283_c3_g2_i16	126.343	-3.05083	0.789084	-3.86629	0.000110504	0.00926961	29.588	23.872	27.556	2.627	0.421	3.754
TRINITY_DN24740_c2_g6_i2	74.0956	-5.48302	0.724905	-7.56378	3.91529e-14	1.95419e-10	73.453	101.544	87.621	1.388	1.521	0.492
TRINITY_DN21274_c0_g1_i1	64.7136	-2.21655	0.678105	-3.26874	0.00108027	0.0441953	26.075	42.921	20.425	6.045	7.422	2.907
TRINITY_DN24699_c0_g2_i1	408.411	-2.38327	0.617877	-3.85719	0.000114696	0.00951467	185.829	220.534	241.723	34.525	54.597	18.495
TRINITY_DN16284_c0_g2_i1	4.98494	-3.59876	1.07582	-3.34513	0.000822427	0.03676	1.079	9.717	4.718	0	0	0
TRINITY_DN24961_c2_g1_i5	47.0353	-2.57414	0.692181	-3.71889	0.000200104	0.014302	19.079	16.618	20.272	1.285	4.488	1.625
TRINITY_DN25539_c0_g1_i6	91.6247	-7.43121	0.888879	-8.3602	6.26103e-17	4.68748e-13	41.718	29.479	31.786	0	0	0
TRINITY_DN20364_c0_g2_i1	9.47414	-3.54807	1.04779	-3.38625	0.000708545	0.0333108	9.802	56.806	7.312	0	0	1.396
TRINITY_DN23052_c0_g1_i4	83.459	-3.41123	0.933032	-3.65607	0.000256114	0.0170063	22.611	22.906	17.145	0	0.583	2.197
TRINITY_DN26745_c1_g7_i2	24.2397	-4.20283	1.04704	-4.01401	5.96949e-05	0.00595895	1.938	34.506	42.197	0	0	0.664
TRINITY_DN24116_c0_g1_i1	23.137	-4.61765	1.0541	-4.38064	1.1833e-05	0.00183837	0.706	12.959	4.6	0	0	0
TRINITY_DN23509_c0_g1_i2	29.6663	-2.66306	0.628256	-4.23882	2.24701e-05	0.00291303	18.039	21.465	13.285	2.558	2.352	1.98
TRINITY_DN19816_c0_g1_i1	127.814	-2.66722	0.760414	-3.50759	0.000452186	0.0241384	53.095	32.549	113.27	13.753	4.887	4.418
TRINITY_DN11413_c0_g1_i1	5.66971	-3.18733	0.975324	-3.26797	0.00108321	0.0442548	9.468	11.15	8.83	0	1.079	0
TRINITY_DN25795_c0_g1_i1	595.818	-2.20617	0.593723	-3.71582	0.000202546	0.0143555	149.761	210.17	228.962	32.414	56.938	24.377
TRINITY_DN25492_c0_g5_i2	18.962	-4.06886	1.03126	-3.94553	7.96233e-05	0.00734741	15.863	126.276	24.492	1.801	0	0
TRINITY_DN22378_c0_g4_i3	32.3884	-5.66261	0.897113	-6.31204	2.75387e-10	4.65529e-07	7.397	11.445	10.05	0	0	0.126
TRINITY_DN25578_c1_g3_i3	28.8004	-5.40166	1.00644	-5.3671	8.00119e-08	3.69297e-05	3.197	18.583	9.182	0	0	0
TRINITY_DN24632_c3_g2_i3	29.7834	-5.59898	0.991162	-5.6489	1.61473e-08	1.20891e-05	4.448	12.1	3.217	0	0	0
TRINITY_DN23346_c0_g1_i1	4.01557	-3.53415	1.07329	-3.29281	0.000991904	0.0417199	8.189	23.896	7.357	0	0	0
TRINITY_DN26951_c1_g4_i1	398.004	-2.92427	0.572451	-5.10833	3.25017e-07	0.000110606	49.421	81.439	89.473	9.807	9.45	5.951
TRINITY_DN24740_c2_g6_i1	34.1467	-4.99572	1.00473	-4.97218	6.62047e-07	0.000204395	154.857	14.171	168.671	0	0.734	0
TRINITY_DN22042_c0_g8_i1	4.54266	-3.90746	1.04865	-3.72619	0.000194396	0.0140618	14.116	8.8	8.794	0	0	0
TRINITY_DN12896_c0_g1_i2	24.3257	-3.36206	1.00248	-3.35375	0.000797243	0.0359028	14.841	13.311	13.123	0	0	1.305
TRINITY_DN4830_c0_g2_i1	5.03686	-3.58456	1.07804	-3.32506	0.000883988	0.0386464	1.708	5.6	14.551	0.401	0	0
TRINITY_DN25796_c0_g1_i3	17.2624	-3.3285	0.852473	-3.90452	9.4413e-05	0.00830708	20.654	11.764	17.813	1.743	1.09	0.126
TRINITY_DN19711_c0_g3_i1	4.95819	-3.80842	1.05987	-3.59329	0.000326523	0.0195488	7.521	26.336	20.272	0	0	0
TRINITY_DN13205_c0_g1_i1	34.6021	-3.82993	0.846883	-4.52238	6.11487e-06	0.00109654	41.795	31.665	26.544	1.721	2.082	0
TRINITY_DN26926_c6_g7_i4	16.931	-3.54011	0.935861	-3.78273	0.000155115	0.0121285	10.68	34.285	12.924	1.055	1.564	0
TRINITY_DN25326_c0_g2_i1	31.6627	-2.47404	0.685548	-3.60885	0.000307562	0.0187971	50.556	39.95	111.516	11.218	7.735	10.815
TRINITY_DN23736_c0_g3_i8	26.265	-5.48548	0.9947	-5.5147	3.49372e-08	2.22609e-05	11.463	10.421	2.503	0	0	0
TRINITY_DN21969_c0_g1_i5	30.3904	-2.54671	0.738394	-3.44899	0.000562689	0.028038	8.59	7.597	12.571	1.388	0.432	2.026
TRINITY_DN24332_c0_g1_i1	231.384	-3.22376	0.911384	-3.53721	0.000404378	0.0224674	7.635	55.242	15.753	2.81	1.499	0.355
TRINITY_DN27229_c0_g1_i1	21.8618	-5.55219	0.97631	-5.68692	1.29355e-08	1.06828e-05	7.731	18.534	16.25	0.069	0	0
TRINITY_DN22818_c1_g9_i1	26.778	-5.15268	1.02355	-5.03413	4.80029e-07	0.000154575	99.08	10.708	22.296	0	0	0
TRINITY_DN5365_c0_g1_i2	4.24175	-3.81209	1.05287	-3.62065	0.000293861	0.0182396	7.54	9.848	6.119	0	0	0
TRINITY_DN25571_c2_g18_i1	262.933	-5.47241	1.00192	-5.46194	4.7097e-08	2.62257e-05	109.779	1038.1	195.152	1.17	0	2.678
TRINITY_DN15720_c0_g1_i1	1563.33	-2.58224	0.629619	-4.10127	4.10886e-05	0.00452744	543.083	522.097	582.761	108.977	88.33	34.334
TRINITY_DN27229_c1_g7_i4	153.242	-4.94059	0.749815	-6.58908	4.42561e-11	9.4667e-08	35.715	78.868	33.232	1.067	1.327	0.446
TRINITY_DN25326_c0_g1_i2	62.6756	-2.63751	0.664104	-3.97153	7.1412e-05	0.00676764	17.237	39.966	47.71	3.751	5.21	5.081
TRINITY_DN26613_c0_g1_i1	125.945	-3.47159	0.795631	-4.36331	1.28109e-05	0.00193157	20.091	58.983	59.541	3.636	3.776	0.801
TRINITY_DN24745_c3_g1_i10	12.862	-4.667	1.03097	-4.52679	5.98855e-06	0.0010869	16.559	2.423	5.097	0	0	0
TRINITY_DN27181_c2_g2_i3	9.97426	-3.7059	1.03431	-3.58295	0.000339734	0.0199158	9.506	77.018	38.41	0	0	1.865
TRINITY_DN25450_c0_g1_i1	17.837	-4.30321	0.972009	-4.42713	9.54932e-06	0.00157128	5.545	17.871	7.049	0	0.442	0.092
TRINITY_DN21939_c0_g1_i3	144.178	-3.09344	0.542521	-5.70197	1.18433e-08	1.04315e-05	34.675	48.128	30.258	4.015	3.29	4.349
TRINITY_DN25796_c0_g5_i1	6.25588	-3.62558	0.990134	-3.66171	0.000250541	0.0166732	12.121	22.521	22.233	0	0	1.247
TRINITY_DN24967_c0_g1_i2	75.0568	-2.85293	0.636773	-4.48029	7.45425e-06	0.00130682	14.25	21.997	22.368	2.191	3.258	1.293
TRINITY_DN22710_c0_g1_i2	88.334	-3.06568	0.938307	-3.26725	0.00108597	0.0443075	13.706	22.177	23.823	0	2.222	1.442
TRINITY_DN27229_c1_g6_i1	8.22116	-4.45064	1.02702	-4.33357	1.46714e-05	0.00214324	48.18	34.203	14.912	0	0	0
TRINITY_DN24699_c0_g5_i2	420.206	-2.48196	0.655191	-3.78815	0.000151775	0.0119611	151.803	211.431	181.875	26.553	43.162	12.475
TRINITY_DN16495_c0_g1_i1	8.87252	-4.67561	1.0082	-4.63757	3.52521e-06	0.000733121	12.513	11.158	6.869	0	0	0
TRINITY_DN24476_c0_g1_i3	39.7183	-6.36904	0.934351	-6.81654	9.32593e-12	2.32736e-08	17.562	20.9	31.858	0	0	0
TRINITY_DN27137_c0_g2_i2	61.9011	-3.14341	0.847268	-3.71005	0.000207215	0.0145668	13.868	48.505	13.557	2.214	2.859	0.504
TRINITY_DN10200_c0_g1_i1	61.3949	-3.22132	0.719741	-4.47566	7.6176e-06	0.0013263	24.682	26.811	22.414	0.746	3.625	1.408
TRINITY_DN44452_c0_g1_i1	5.07521	-3.51787	1.08254	-3.24963	0.00115554	0.0461325	1.432	3.135	13.52	0	0	0
TRINITY_DN25492_c0_g3_i2	293.779	-3.85435	0.720231	-5.35155	8.72046e-08	3.91021e-05	36.851	119.333	59.983	3.074	5.308	2.358
TRINITY_DN25940_c0_g1_i1	63.1803	-2.75087	0.696012	-3.95233	7.73947e-05	0.00719794	39.189	64.673	29.002	5.047	7.843	2.896
TRINITY_DN27229_c1_g10_i1	5.36255	-4.06755	1.04071	-3.90844	9.28954e-05	0.00823059	11.415	17.486	22.224	0	0	0
TRINITY_DN24173_c1_g1_i7	66.5079	-2.73259	0.678594	-4.02684	5.65304e-05	0.00573869	7.75	13.197	7.176	1.09	0.604	1.717
TRINITY_DN25549_c0_g1_i2	714.046	-2.22943	0.593471	-3.7566	0.00017224	0.0129448	73.186	145.718	70.115	16.505	17.487	21.917
TRINITY_DN13588_c0_g1_i2	70.6477	-6.92029	0.921557	-7.50935	5.94202e-14	2.54208e-10	19.509	35.054	39.142	0	0	0
TRINITY_DN27229_c0_g4_i1	86.0663	-5.32182	0.785147	-6.77812	1.21746e-11	2.80456e-08	25.789	39.573	27.529	0	0.647	0.412
TRINITY_DN22003_c0_g2_i1	43.3008	-4.33355	0.678976	-6.38248	1.74238e-10	3.26119e-07	22.439	25.615	27.701	1.044	1.079	0.492
TRINITY_DN24929_c0_g3_i2	51.974	-5.98086	0.987989	-6.05357	1.41669e-09	1.92844e-06	3.197	16.987	6.489	0	0	0
TRINITY_DN26634_c1_g1_i1	95.0614	-2.51954	0.464797	-5.42074	5.93535e-08	3.01264e-05	30.571	27.948	31.045	4.611	4.995	4.853
TRINITY_DN25326_c0_g1_i1	32.2035	-5.27379	1.0217	-5.16179	2.44603e-07	8.61779e-05	14.651	1.621	18.6	0	0	0
TRINITY_DN24228_c2_g1_i1	45.8717	-3.64723	0.752261	-4.84836	1.24486e-06	0.000335854	42.358	50.658	65.722	5.62	2.19	0.984
TRINITY_DN21915_c1_g1_i1	849.378	-2.80137	0.583421	-4.80163	1.57379e-06	0.000417082	127.732	169.123	147.387	26.003	18.069	11.01
TRINITY_DN18787_c0_g2_i3	337.026	-2.90134	0.611726	-4.74288	2.10699e-06	0.000517197	105.15	169.197	114.743	9.451	22.212	12.635
TRINITY_DN25571_c2_g13_i1	22.6133	-4.60373	1.0135	-4.54241	5.56146e-06	0.00103447	8.876	42.34	95.7	0	0.658	0
TRINITY_DN24671_c0_g5_i1	146.71	-2.67068	0.594647	-4.49121	7.08192e-06	0.00125492	23.155	27.449	38.166	3.946	5.566	2.529
TRINITY_DN27229_c1_g7_i6	7.59455	-4.52917	1.01338	-4.46937	7.8451e-06	0.00135021	18.44	23.192	16.684	0	0	0
TRINITY_DN21939_c0_g1_i2	21.023	-4.37851	0.984827	-4.44597	8.74978e-06	0.00145572	4.333	20.417	12.427	0	0.442	0
TRINITY_DN25246_c1_g4_i1	78.7366	-3.33014	0.760242	-4.38037	1.18477e-05	0.00183837	195.678	497.039	264.787	7.318	34.445	25.877
TRINITY_DN26021_c0_g6_i1	361.893	-2.30977	0.528423	-4.37107	1.2364e-05	0.00189879	128.429	199.192	186.62	31.898	38.124	25.144
TRINITY_DN44710_c0_g1_i1	8.24048	-4.09372	0.963313	-4.24963	2.14126e-05	0.00285009	17.466	24.96	19.585	0	0.766	0
TRINITY_DN25796_c0_g3_i2	38.5767	-4.21944	0.997489	-4.23006	2.33625e-05	0.00300274	9.029	104.344	24.131	0.734	1.046	0
TRINITY_DN25795_c0_g1_i2	505.003	-2.58222	0.630177	-4.09762	4.17421e-05	0.00454564	234.591	304.674	206.539	56.777	26.937	22.157
TRINITY_DN14822_c0_g1_i1	45.4844	-2.88977	0.707106	-4.08676	4.37445e-05	0.00471391	12.226	16.889	21.718	0.711	1.597	3.033
TRINITY_DN27229_c0_g1_i4	92.8386	-3.7775	0.94908	-3.98017	6.88651e-05	0.0066312	18.23	40.015	25.161	0.688	1.78	0
TRINITY_DN22692_c0_g4_i2	28.4859	-2.77905	0.703015	-3.95304	7.71644e-05	0.00719794	12.007	26.786	12.644	2.133	2.071	1.854
TRINITY_DN26745_c1_g10_i3	20.0156	-3.6802	0.935852	-3.93245	8.40832e-05	0.00760737	9.42	79.498	55.971	1.48	2.33	1.041
TRINITY_DN25492_c0_g2_i1	13.8606	-3.15714	0.804117	-3.92622	8.62917e-05	0.00773705	32.413	47.981	17.931	3.028	2.384	2.129
TRINITY_DN26967_c0_g16_i7	313.333	-2.35598	0.601128	-3.91926	8.88219e-05	0.00789302	595.826	361.447	367.98	86.587	96.938	40.366
TRINITY_DN22145_c0_g1_i1	6.5697	-4.08031	1.05046	-3.88431	0.000102619	0.00878036	4.505	2.636	11.641	0	0	0
TRINITY_DN18832_c0_g1_i3	8.46961	-3.81463	0.982825	-3.88129	0.000103903	0.00881471	5.335	11.928	12.671	0.688	0	0
TRINITY_DN19454_c0_g1_i1	7353.41	-2.24351	0.593767	-3.77844	0.000157812	0.0122275	613.149	647.98	845.723	106.866	205.711	81.395
TRINITY_DN23347_c1_g2_i1	196.094	-2.33393	0.618465	-3.77374	0.000160819	0.0123806	34.846	72.491	36.368	6.354	8.242	10.586
TRINITY_DN27042_c0_g3_i1	138.92	-2.62904	0.698736	-3.76256	0.000168182	0.0127508	18.812	46.294	21.51	5.827	3.021	2.632
TRINITY_DN25175_c0_g1_i1	724.206	-2.26152	0.60205	-3.75637	0.000172395	0.0129448	314.019	415.289	431.587	75.415	99.981	38.168
TRINITY_DN27241_c3_g2_i4	102.212	-2.77689	0.743565	-3.73456	0.000188045	0.0137351	15.462	13.254	27.14	1.526	3.776	0.801
TRINITY_DN24424_c0_g6_i1	192.684	-2.39789	0.651405	-3.68111	0.000232222	0.0159503	116.012	170.433	177.248	15.45	42.234	16.995
TRINITY_DN24973_c0_g2_i1	11980.8	-2.20116	0.603859	-3.64516	0.000267229	0.0175013	1254.04	2327.1	1791.06	361.57	466.407	216.535
TRINITY_DN24158_c0_g2_i7	6.19949	-3.57112	0.981413	-3.63875	0.000273961	0.0177582	11.425	6.77	10.158	0.941	0	0
TRINITY_DN26760_c7_g1_i2	159.145	-2.00993	0.557501	-3.60525	0.000311853	0.0189273	34.388	56.994	43.679	10.472	12.557	7.794
TRINITY_DN10084_c0_g1_i1	37.8523	-2.50388	0.69861	-3.58409	0.000338253	0.0199158	8.714	12.935	14.542	1.893	2.514	0.744
TRINITY_DN25163_c3_g1_i1	802.059	-2.16389	0.606293	-3.56906	0.00035827	0.0207526	674.28	1320.37	1059.98	171.683	291.635	147.454
TRINITY_DN25796_c0_g1_i4	8.88918	-3.81071	1.07793	-3.53522	0.000407438	0.0225291	2.873	36.364	5.793	0	0	0
TRINITY_DN14820_c0_g1_i1	2708.39	-2.01493	0.572396	-3.52016	0.000431285	0.0236523	2322.59	2930.2	2945.78	496.205	933.526	418.603
TRINITY_DN26402_c0_g8_i1	26.966	-2.29813	0.659068	-3.48694	0.000488578	0.0257143	70.533	69.208	117.924	21.506	9.882	13.459
TRINITY_DN19604_c1_g1_i1	238.341	-2.15911	0.621746	-3.47265	0.000515343	0.0266086	53.124	64.427	80.445	9.738	20.982	8.183
TRINITY_DN21395_c0_g1_i4	113.531	-2.11504	0.60947	-3.47029	0.000519903	0.0267518	11.778	9.398	15.355	3.739	1.521	2.14
TRINITY_DN25750_c0_g3_i1	56.1039	-2.64627	0.765782	-3.45564	0.000548988	0.0276777	246.512	160.528	177.411	19.017	42.924	5.585
TRINITY_DN12722_c1_g1_i1	17.3906	-2.32245	0.685114	-3.38988	0.000699233	0.0331853	15.386	21.727	17.398	4.255	2.934	1.991
TRINITY_DN25253_c0_g1_i1	244.731	-2.24153	0.66779	-3.35664	0.000788971	0.0356908	91.177	143.418	58.122	21.518	21.759	9.854
TRINITY_DN27229_c1_g7_i8	5.17934	-3.38331	1.00881	-3.35375	0.000797254	0.0359028	15.176	7.155	7.203	0	0	0.744
TRINITY_DN23182_c0_g1_i1	132.73	-2.30318	0.688182	-3.34676	0.000817616	0.0365996	108.987	217.923	82.804	19.086	34.801	16.377
TRINITY_DN23135_c0_g3_i1	22.8191	-2.44252	0.735298	-3.32181	0.000894361	0.0389294	7.483	7.384	14.677	0.849	2.341	0.996
TRINITY_DN26233_c0_g1_i1	16.9764	-3.11892	0.941122	-3.31404	0.000919571	0.0399107	72.194	5.419	71.253	3.579	3.56	1.202
TRINITY_DN25175_c0_g2_i2	275.222	-2.06681	0.630639	-3.27732	0.00104798	0.0433825	65.264	127.504	118.204	15.806	33.291	16.824
TRINITY_DN24918_c0_g1_i1	16.7959	-2.15763	0.660825	-3.26505	0.00109445	0.0445268	13.477	16.848	20.109	2.741	3.916	2.896
TRINITY_DN23405_c0_g1_i1	61.6167	-2.08724	0.640832	-3.25707	0.00112567	0.045249	14.049	19.033	30.43	5.012	5.318	2.678
TRINITY_DN24766_c1_g6_i2	87.8885	-2.70824	0.840808	-3.221	0.00127745	0.0495543	44.983	68.7	8.441	2.26	6.829	3.525

## Sheet: AS_PX up
Wormbase ID	baseMean	log2FoldChange	lfcSE	stat	pvalue	FDR	AS1_WL	AS2_WL	AS3_WL	AS1_PX	AS2_PX	AS3_PX
ASIM_0000839301	2821.82	3.03197	0.267158	11.349	7.5e-30	2.46e-26	233.532	202.826	151.929	2068.92	1221.67	1708.96
ASIM_0000439101	1107.16	2.87736	0.253339	11.3578	6.79e-30	2.46e-26	116.349	107.658	85.9666	888.402	623.446	837.595
ASIM_0001792701	3992.39	2.70603	0.241166	11.2206	3.23e-29	8.81e-26	242.579	209.806	165.245	1475.65	1108.51	1514.9
ASIM_0001170201	1447.07	2.39675	0.215485	11.1226	9.74e-29	2.28e-25	36.5016	37.492	30.9931	163.835	200.565	195.391
ASIM_0000068201	367.984	2.93696	0.27285	10.764	5.09e-27	9.58e-24	8.56556	6.3331	7.83063	58.3902	57.9262	70.9145
ASIM_0001512001	303.658	3.35719	0.313329	10.7146	8.69e-27	1.42e-23	10.8026	5.99922	4.20178	81.3303	96.8091	60.0281
ASIM_0001318401	3000.51	2.66777	0.251165	10.6216	2.37e-26	3.52e-23	54.5945	58.4727	71.6211	412.5	443.498	390.812
ASIM_0000062201	244.549	3.68598	0.358493	10.2819	8.51e-25	1.07e-21	2.36481	2.57502	3.07695	32.3118	28.681	69.4544
ASIM_0000474101	1646.5	2.6787	0.260511	10.2825	8.45e-25	1.07e-21	168.661	148.406	144.966	853.263	1493.23	802.527
ASIM_0000431301	2044.01	2.73546	0.269214	10.1609	2.96e-24	3.47e-21	92.5184	108.355	85.2955	784.65	463.16	736.265
ASIM_0001568901	3260.7	2.1802	0.216361	10.0767	7e-24	7.64e-21	42.1191	52.5099	37.0956	171.92	213.631	214.317
ASIM_0001617501	4428.65	2.6959	0.275883	9.7719	1.49e-22	1.35e-19	444.682	572.668	215.543	3042.83	2603.77	2498.74
ASIM_0002044401	1120.79	2.64877	0.279083	9.49097	2.29e-21	1.87e-18	36.4443	52.5029	46.8373	230.565	445.099	252.246
ASIM_0001335401	489.874	2.78503	0.293859	9.47743	2.61e-21	2.03e-18	12.297	9.66426	7.6421	53.5619	112.381	56.2563
ASIM_0001318301	567.149	2.42028	0.256425	9.43857	3.78e-21	2.81e-18	18.7111	19.1166	10.5021	79.3381	109.017	75.7282
ASIM_0001502901	16803.8	2.55723	0.271611	9.41506	4.73e-21	3.23e-18	759.533	1010.07	563.519	4943.07	6269.89	3050.73
ASIM_0002073401	1216.42	2.88066	0.318023	9.05802	1.33e-19	8.7e-17	48.2767	48.3888	33.2394	533.412	276.868	218.722
ASIM_0000512301	1852.41	2.31694	0.256033	9.04936	1.44e-19	8.72e-17	125.983	96.0367	130.645	523.95	612.414	714.418
ASIM_0001288901	705.835	2.22555	0.245897	9.05074	1.42e-19	8.72e-17	36.2862	36.2491	26.2438	168.31	174.711	124.537
ASIM_0001367701	327.532	2.81833	0.315405	8.9356	4.05e-19	2.37e-16	10.1173	10.1482	3.77249	70.2817	64.545	45.2823
ASIM_0000134501	39973.3	2.52452	0.287695	8.77498	1.71e-18	8.48e-16	4552.15	3258.77	4991.29	28438.6	33753.3	18117.4
ASIM_0000161701	169.438	3.13449	0.360912	8.68493	3.79e-18	1.82e-15	4.98415	2.1357	3.81475	50.4067	37.225	26.6235
ASIM_0001452701	790.532	2.32044	0.270203	8.58778	8.87e-18	3.82e-15	12.5154	8.53862	9.27611	35.0742	61.9812	62.916
ASIM_0000886601	343.484	2.82386	0.331523	8.51785	1.63e-17	6.65e-15	37.7348	33.3953	26.0734	381.45	203.309	167.781
ASIM_0001323301	93.1202	3.16116	0.377473	8.37453	5.54e-17	2.12e-14	1.77181	1.5879	0.452034	12.5573	16.8541	11.1933
ASIM_0001872301	614.222	3.04483	0.36384	8.36859	5.83e-17	2.12e-14	15.4093	12.1496	18.4197	221.456	171.695	64.4567
ASIM_0001644401	253.213	2.40815	0.287688	8.37072	5.73e-17	2.12e-14	9.59368	13.0066	14.2169	68.8003	76.2711	66.3813
ASIM_0001205801	662.871	2.17735	0.260118	8.37061	5.73e-17	2.12e-14	13.8164	23.3146	14.4707	62.9841	89.5722	88.4179
ASIM_0002049901	1097.49	2.47888	0.296976	8.34707	7e-17	2.49e-14	32.3466	48.8527	42.6938	156.24	382.8	223.525
ASIM_0001260001	1282.98	2.80474	0.339535	8.26052	1.45e-16	5.05e-14	50.9388	36.0673	16.5032	259.719	399.803	140.66
ASIM_0001878601	177.287	3.0826	0.374583	8.22942	1.88e-16	6.42e-14	2.2652	2.04853	0.998208	26.3626	10.3452	15.2134
ASIM_0001274201	4341.73	2.53589	0.311856	8.13161	4.24e-16	1.39e-13	23.6008	27.3642	47.4716	184.019	281.5	189.256
ASIM_0001402501	5170.7	2.26034	0.281109	8.04079	8.93e-16	2.74e-13	33.3124	23.4366	41.4459	143.266	203.393	165.139
ASIM_0000793901	549.909	2.28793	0.286504	7.98566	1.4e-15	4.01e-13	198.763	124.149	191.088	678.666	934.902	1092
ASIM_0000308701	99.5507	2.95167	0.374198	7.88799	3.07e-15	8.67e-13	6.21711	5.96978	2.03933	52.6762	36.17	37.5249
ASIM_0001274701	2157.91	2.00513	0.256158	7.82772	4.97e-15	1.33e-12	147.901	177.97	124.268	561.992	469.353	795.409
ASIM_0000045501	1182.63	2.07141	0.266297	7.77856	7.34e-15	1.94e-12	60.1706	66.2435	30.4475	217.989	185.9	253.74
ASIM_0001410701	289.869	2.07871	0.267998	7.75646	8.73e-15	2.27e-12	15.008	12.3449	11.4867	51.8804	71.1596	46.9244
ASIM_0000630601	264.046	2.29278	0.298592	7.67865	1.61e-14	3.93e-12	16.5675	34.9261	25.0725	114.272	160.17	130.36
ASIM_0001691301	235.654	2.62462	0.346247	7.58018	3.45e-14	8.19e-12	2.65099	5.54359	5.41067	34.676	21.5396	40.1084
ASIM_0001584401	1365.91	2.75107	0.363799	7.56208	3.97e-14	9.28e-12	19.1088	46.9681	19.4717	89.3558	363.707	225.867
ASIM_0000194701	179.451	2.1563	0.287447	7.50155	6.31e-14	1.45e-11	6.88085	8.57723	8.13904	37.3799	39.1881	34.7728
ASIM_0000354501	94.5878	2.5876	0.345307	7.49363	6.7e-14	1.52e-11	9.06144	6.13939	6.10316	48.6728	57.2123	38.066
ASIM_0000048901	67.3057	3.50062	0.467378	7.48992	6.89e-14	1.55e-11	1.56843	0.345018	0.545653	20.7745	15.5128	6.7127
ASIM_0001653301	12704.4	2.08245	0.278475	7.47806	7.54e-14	1.67e-11	199.091	355.895	357.712	1294.16	1571.39	1248.16
ASIM_0001079501	186.758	2.22804	0.299424	7.44108	9.99e-14	2.15e-11	3.23191	3.29056	1.6626	10.2452	13.6548	16.0405
ASIM_0001157601	378.976	2.22693	0.299769	7.42883	1.1e-13	2.28e-11	5.79565	2.88213	4.53591	16.6773	23.9381	26.1017
ASIM_0001574901	3250	2.16885	0.291888	7.43044	1.08e-13	2.28e-11	180.194	190.789	133.996	575.213	1311.49	527.351
ASIM_0001421301	5017.3	2.00357	0.271178	7.38839	1.49e-13	3.04e-11	507.6	414.942	189.625	1475.39	1454.03	1507.78
ASIM_0001653901	323.332	3.05704	0.417909	7.31507	2.57e-13	5.07e-11	3.98218	5.58601	11.6614	136.826	61.143	41.3827
ASIM_0001769701	239.607	2.32451	0.318137	7.30664	2.74e-13	5.34e-11	7.53176	6.89103	5.85067	37.7391	51.1271	21.2508
ASIM_0002113601	276.31	2.6016	0.360243	7.22178	5.13e-13	9.55e-11	7.34999	11.9829	6.94212	95.9698	42.9535	38.1708
ASIM_0001996201	83.1028	2.79185	0.387595	7.203	5.89e-13	1.08e-10	3.84624	2.32674	3.86377	36.1546	28.7264	20.0229
ASIM_0001030201	90.4797	2.65546	0.369066	7.1951	6.24e-13	1.14e-10	2.28135	3.89668	1.02711	16.1286	17.7118	17.6899
ASIM_0000366401	99.1082	2.64597	0.371618	7.12014	1.08e-12	1.92e-10	8.31063	4.74811	6.62579	47.4299	67.9367	30.8489
ASIM_0001859301	513.525	2.51176	0.352846	7.11857	1.09e-12	1.92e-10	44.548	83.6996	46.9321	389.192	173.865	542.822
ASIM_0000078801	77.0505	2.86693	0.406453	7.05354	1.74e-12	2.94e-10	6.88669	1.46176	4.71608	33.3409	49.4547	39.1161
ASIM_0000761701	184.356	2.44266	0.347506	7.02912	2.08e-12	3.47e-10	21.5461	25.875	13.5591	61.4029	189.582	123.458
ASIM_0001649301	338.845	2.00535	0.285422	7.02594	2.13e-12	3.52e-10	15.3543	13.1319	13.1702	55.9903	79.0873	40.6491
ASIM_0000081501	163.524	2.22769	0.318078	7.0036	2.49e-12	4.04e-10	7.48706	6.52205	5.6158	26.9448	25.7725	45.6599
ASIM_0001412501	148.754	2.10246	0.302059	6.96042	3.39e-12	5.45e-10	3.36886	3.91021	3.33311	13.682	14.7283	19.9368
ASIM_0001880201	60.7557	3.06438	0.442343	6.9276	4.28e-12	6.74e-10	3.43212	3.04512	1.57612	38.0229	39.7892	14.1693
ASIM_0001710601	208.308	2.11309	0.305584	6.91492	4.68e-12	7.3e-10	20.1205	19.0512	13.8374	73.0293	58.7701	107.503
ASIM_0001671301	91.0236	2.79575	0.405965	6.88667	5.71e-12	8.82e-10	0.6592	2.21542	1.93406	19.1796	13.4229	9.94691
ASIM_0000151601	71.3776	2.71197	0.393953	6.884	5.82e-12	8.9e-10	2.18259	1.35418	2.6985	12.1745	23.207	16.5379
ASIM_0001499401	179.499	2.22995	0.324075	6.88098	5.94e-12	9.01e-10	2.19526	2.0813	1.297	5.37866	13.2574	9.76319
ASIM_0000101701	130.081	3.0134	0.441707	6.82217	8.97e-12	1.32e-09	5.5638	1.18791	1.87871	51.6404	20.8683	18.4897
ASIM_0001791001	121.428	2.33806	0.345068	6.77564	1.24e-11	1.81e-09	3.01493	4.08983	4.72	27.7882	19.7983	19.6531
ASIM_0001751801	916.805	2.00793	0.297208	6.75597	1.42e-11	2.06e-09	28.7842	39.7538	19.016	140.168	77.9085	137.817
ASIM_0001786501	147.555	2.38734	0.355628	6.71303	1.91e-11	2.69e-09	5.54042	9.06906	2.74386	32.6046	23.9777	41.781
ASIM_0001084201	668.839	2.0589	0.308065	6.68333	2.34e-11	3.24e-09	21.5647	32.0907	42.6061	147.373	177.849	115.387
ASIM_0000157801	62.7893	2.67694	0.40108	6.67432	2.48e-11	3.42e-09	5.54042	1.8816	2.67821	21.7326	31.9855	24.922
ASIM_0002158101	250.515	2.49659	0.375008	6.65743	2.79e-11	3.8e-09	63.2018	41.7089	14.8418	276.313	342.657	134.208
ASIM_0001412201	55.7826	2.60817	0.394944	6.60391	4e-11	5.37e-09	0.726046	0.829623	0.416774	5.28111	4.69419	4.25076
ASIM_0001655401	1101.31	2.47174	0.374818	6.5945	4.27e-11	5.63e-09	17.0424	44.9535	7.26224	124.88	119.86	177.348
ASIM_0001533701	84.4344	2.43674	0.372845	6.53553	6.34e-11	8.11e-09	10.9077	8.79797	13.4504	45.5699	95.1114	75.0532
ASIM_0001360401	55.2547	3.04131	0.465595	6.53208	6.49e-11	8.17e-09	0.328669	0.189356	0.395301	4.44508	5.52705	1.56434
ASIM_0001799901	134.689	2.89011	0.44339	6.51822	7.11e-11	8.76e-09	3.73812	1.25629	3.81475	51.1387	13.0565	24.2545
ASIM_0000787401	110.226	2.13625	0.328116	6.51064	7.48e-11	9.14e-09	8.93183	6.82509	6.11661	25.2509	35.0052	43.5822
ASIM_0000025701	487.051	2.15256	0.334782	6.42972	1.28e-10	1.54e-08	12.4756	15.4221	24.4941	53.6277	95.2928	118.057
ASIM_0000477701	97.2986	2.70288	0.425782	6.34803	2.18e-10	2.51e-08	2.69951	6.53214	4.13228	34.2567	64.9991	15.4463
ASIM_0001994901	191.667	2.27583	0.359615	6.32851	2.48e-10	2.81e-08	13.0682	24.8213	21.6174	128.785	60.5254	134.039
ASIM_0001530601	1079.92	2.4441	0.386879	6.31747	2.66e-10	3e-08	19.6472	5.29382	5.80623	89.9952	64.3831	34.3563
ASIM_0001558101	356.774	2.15624	0.346475	6.22336	4.87e-10	5.21e-08	14.1029	8.93762	23.5155	64.5926	104.806	72.8396
ASIM_0001846501	89.0433	2.49485	0.403323	6.18574	6.18e-10	6.53e-08	2.72845	3.14389	4.47491	26.3017	12.8611	32.6071
ASIM_0001320001	142.667	2.11946	0.343566	6.16901	6.87e-10	7.17e-08	2.38839	5.87105	5.04881	17.0291	27.3848	20.9234
ASIM_0000054601	145.583	2.1512	0.348791	6.16757	6.93e-10	7.19e-08	7.75659	5.7043	12.5719	43.1957	49.8445	39.9871
ASIM_0001062701	92.0563	2.43322	0.395343	6.1547	7.52e-10	7.74e-08	1.00261	0.918968	0.802258	8.75138	5.20212	3.1688
ASIM_0001018801	344.308	2.28588	0.372328	6.13944	8.28e-10	8.47e-08	5.20202	4.8702	2.06185	18.8673	38.0653	9.52035
ASIM_0001544301	90.0159	2.11882	0.345202	6.13792	8.36e-10	8.5e-08	3.79968	4.5443	1.80508	13.2839	18.6951	15.3736
ASIM_0000246401	79.3432	2.15046	0.350619	6.13333	8.61e-10	8.7e-08	5.42961	5.42216	5.73882	30.5535	24.9019	26.0301
ASIM_0001417801	74.7382	2.58253	0.423387	6.09969	1.06e-09	1.05e-07	11.97	4.24813	4.39756	67.511	54.6543	28.0901
ASIM_0000947901	106.064	2.12716	0.348606	6.10191	1.05e-09	1.05e-07	6.52103	12.7341	10.5074	45.6275	63.3566	37.2877
ASIM_0001203001	7759.1	2.06047	0.338608	6.08513	1.16e-09	1.14e-07	136.855	126.421	306.116	818.193	1132.75	798.469
ASIM_0000497201	25.1839	3.37528	0.554894	6.08275	1.18e-09	1.15e-07	0	1.14167	0	13.8753	12.8751	6.15111
ASIM_0000424001	188.991	2.27217	0.380637	5.9694	2.38e-09	2.19e-07	13.1649	7.46168	25.871	91.0204	105.344	78.343
ASIM_0001926001	338.183	2.21256	0.372215	5.94431	2.78e-09	2.51e-07	23.8141	13.1712	46.348	159.438	142.591	161.395
ASIM_0001068501	74.9895	2.27772	0.387143	5.88342	4.02e-09	3.56e-07	2.36481	1.58952	0.542992	8.25657	7.66234	8.16439
ASIM_0000913301	505.914	2.32255	0.39532	5.87511	4.23e-09	3.72e-07	121.197	22.4837	69.107	230.698	490.148	560.485
ASIM_0000504501	40.9199	2.67493	0.457024	5.85293	4.83e-09	4.18e-07	1.57494	0.635161	1.65746	12.6895	8.25147	13.4034
ASIM_0000368101	102.021	2.41733	0.413567	5.84508	5.06e-09	4.34e-07	7.11021	6.60391	1.15436	40.5066	22.4809	27.1537
ASIM_0001521601	100.966	2.0264	0.347013	5.83955	5.23e-09	4.46e-07	6.24093	5.51324	2.04714	19.0561	19.7445	20.2335
ASIM_0000832001	519.619	2.17493	0.375316	5.79491	6.84e-09	5.6e-07	144.79	133.468	81.135	644.055	206.747	922.603
ASIM_0001948501	178.804	2.07185	0.357775	5.79093	7e-09	5.7e-07	11.6496	5.82814	5.41753	17.228	43.5283	45.8199
ASIM_0001092501	74.4396	2.18306	0.378941	5.76094	8.36e-09	6.78e-07	1.89428	1.28665	2.44183	11.313	9.69118	8.73753
ASIM_0000088801	244.494	2.09498	0.365047	5.73893	9.53e-09	7.68e-07	3.42857	5.02805	1.09055	11.9287	11.2375	20.1887
ASIM_0000652901	187.464	2.12782	0.372395	5.71387	1.1e-08	8.78e-07	22.3656	10.1713	5.28112	57.0323	82.9639	39.981
ASIM_0001412401	71.6855	2.12404	0.373831	5.68181	1.33e-08	1.04e-06	4.15532	3.35161	3.93761	11.8243	22.2338	23.5039
ASIM_0002004501	680.655	2.21834	0.391695	5.66345	1.48e-08	1.16e-06	39.5252	12.4229	39.9094	73.0115	210.163	240.849
ASIM_0000361901	41.5623	2.47065	0.436537	5.65965	1.52e-08	1.17e-06	5.01897	4.04822	2.44453	32.4734	19.9378	26.4377
ASIM_0001157201	80.0292	2.15731	0.38232	5.64268	1.67e-08	1.27e-06	1.286	2.45668	0.673449	6.7713	9.23499	5.98078
ASIM_0001947701	25.9185	2.92127	0.518139	5.63801	1.72e-08	1.3e-06	0.596661	0.962513	0.91334	6.00922	12.2381	16.854
ASIM_0000380501	82.8072	2.02956	0.360534	5.62931	1.81e-08	1.36e-06	2.80557	5.59077	3.53676	17.3969	14.7174	21.6353
ASIM_0000505601	29.1647	2.83	0.503493	5.62074	1.9e-08	1.42e-06	0.349396	1.40908	1.87193	8.91458	18.6951	18.2206
ASIM_0000218101	188.857	2.17247	0.386476	5.62122	1.9e-08	1.42e-06	10.8364	3.56519	6.54784	39.8258	51.4975	17.7628
ASIM_0001284501	109.333	2.19746	0.392549	5.59791	2.17e-08	1.6e-06	2.81664	10.3107	4.9749	42.3331	25.1183	27.1485
ASIM_0000400101	114.791	2.09465	0.374124	5.59881	2.16e-08	1.6e-06	4.84787	4.22303	8.60823	34.3727	33.3754	20.6462
ASIM_0001055601	25.1799	2.95943	0.529009	5.5943	2.22e-08	1.62e-06	0.441971	0.445608	0	5.4899	3.74435	3.12112
ASIM_0001346201	42.6245	2.45905	0.441421	5.57076	2.54e-08	1.81e-06	0.358769	0.37619	0.192215	1.75848	1.53573	3.14422
ASIM_0000915601	29.4175	2.86219	0.514256	5.56569	2.61e-08	1.85e-06	2.58553	1.25127	1.58312	15.624	13.3732	38.577
ASIM_0002086301	51.6661	2.41307	0.43702	5.52164	3.36e-08	2.33e-06	1.13235	5.25167	2.60002	18.6271	16.1569	26.4498
ASIM_0001058801	69.9479	2.28509	0.41434	5.51501	3.49e-08	2.41e-06	2.42393	2.03331	0.519462	8.33278	13.575	6.32027
ASIM_0000281001	83.2866	2.23861	0.407917	5.48791	4.07e-08	2.73e-06	2.50213	11.7727	10.2137	46.4799	58.387	37.7555
ASIM_0002016601	34.7758	2.47243	0.451789	5.47254	4.44e-08	2.95e-06	0.940193	2.27503	1.4392	9.62689	11.5287	13.6194
ASIM_0001764901	67.9283	2.1879	0.400753	5.45946	4.78e-08	3.14e-06	3.34336	6.83163	1.70595	23.1965	21.0696	16.9509
ASIM_0000287601	42.9717	2.40332	0.440847	5.45161	4.99e-08	3.27e-06	0.949786	1.14912	1.93852	11.5851	8.47003	8.14039
ASIM_0001419301	32.6755	2.68463	0.493048	5.44497	5.18e-08	3.38e-06	0.994435	1.20314	1.33195	17.8607	7.09455	9.54342
ASIM_0000089701	27.0455	2.85452	0.526469	5.42201	5.89e-08	3.78e-06	0.576698	0.814021	0	7.26021	3.60003	6.26545
ASIM_0000703101	36.7221	2.63368	0.487182	5.40594	6.45e-08	4.11e-06	1.26466	4.42024	1.61324	22.3604	34.21	11.2971
ASIM_0002116601	157.305	2.33628	0.432718	5.39907	6.7e-08	4.25e-06	15.6782	2.66227	3.78939	53.742	55.7423	24.8029
ASIM_0000258201	63.2949	2.031	0.376709	5.39143	6.99e-08	4.37e-06	4.29156	3.07689	1.5815	11.6326	16.0173	12.4333
ASIM_0000438301	47.9953	2.57416	0.481169	5.3498	8.81e-08	5.34e-06	1.29276	4.58798	0.593671	13.02	12.4509	28.0901
ASIM_0000256301	90.8196	2.0943	0.392032	5.34217	9.18e-08	5.53e-06	13.6881	7.09752	4.24051	45.0776	24.7043	46.9742
ASIM_0000112101	29.8006	2.72624	0.518094	5.26206	1.42e-07	8.33e-06	2.56416	0	1.22659	10.7603	20.2942	11.6075
ASIM_0000289601	17.3993	3.13437	0.598448	5.2375	1.63e-07	9.38e-06	0	0.248267	0.235584	16.5333	4.66636	2.89818
ASIM_0000461601	92.6536	2.17557	0.415643	5.23424	1.66e-07	9.52e-06	1.91163	3.85472	0.598548	11.6684	7.67142	13.0905
ASIM_0001854401	20.7059	2.79518	0.541892	5.15819	2.49e-07	1.38e-05	0.274084	0.442144	0.209778	5.98091	2.56645	3.87107
ASIM_0001979901	145.687	2.29944	0.449227	5.11867	3.08e-07	1.68e-05	9.2616	2.17882	6.79325	12.9552	35.6184	70.1553
ASIM_0000759101	32.0695	2.33569	0.45825	5.09697	3.45e-07	1.86e-05	1.61596	2.38957	1.44295	13.3816	13.9305	8.77815
ASIM_0000313901	40.1485	2.43766	0.484061	5.03586	4.76e-07	2.45e-05	2.62935	4.24158	0.754666	16.1095	9.96544	29.7564
ASIM_0001892001	19.4204	2.83786	0.56456	5.02669	4.99e-07	2.55e-05	0	0.473965	0.899501	3.5509	12.5767	10.4274
ASIM_0001158701	43.5909	2.19882	0.437865	5.02168	5.12e-07	2.59e-05	1.3115	0.604477	1.00379	6.98173	5.84787	3.73177
ASIM_0001976201	26.7646	2.61152	0.520335	5.01892	5.2e-07	2.6e-05	0.825169	2.99505	0.947347	24.1008	9.93426	13.1485
ASIM_0001971501	24.2235	2.64606	0.527517	5.01607	5.27e-07	2.62e-05	0.605984	1.46633	0	5.69624	8.46635	7.60773
ASIM_0000631001	143.164	2.19191	0.43694	5.01651	5.26e-07	2.62e-05	14.879	3.73806	6.90749	17.1962	44.8095	83.2102
ASIM_0002137001	26.3547	2.43038	0.489056	4.96954	6.71e-07	3.25e-05	2.04121	1.9208	1.04153	14.6189	14.8659	8.62415
ASIM_0001897001	47.9533	2.26383	0.455732	4.96745	6.78e-07	3.28e-05	0.881431	5.3321	7.08357	28.999	32.2278	26.4941
ASIM_0000709201	30.3617	2.3136	0.467454	4.94937	7.45e-07	3.56e-05	2.68793	1.5486	2.93896	16.2427	19.5188	13.0716
ASIM_0002001201	77.9531	2.12711	0.432493	4.91826	8.73e-07	4.03e-05	12.4342	2.62671	3.17229	21.0705	31.1538	42.0279
ASIM_0000070001	22.3578	2.4838	0.508039	4.88899	1.01e-06	4.56e-05	1.0251	0.689024	0.261529	5.39153	5.485	5.56852
ASIM_0001290601	74.3194	2.08529	0.427991	4.87227	1.1e-06	4.93e-05	2.94841	1.9208	1.82267	11.8779	18.2031	4.18887
ASIM_0000409401	19.9756	2.72702	0.566181	4.81651	1.46e-06	6.31e-05	0.843108	2.04011	1.93588	19.813	9.02242	46.4097
ASIM_0001653601	23.5667	2.59744	0.548911	4.732	2.22e-06	9.03e-05	0.605984	0	0.309204	4.20437	1.71128	4.38907
ASIM_0002014601	22.7906	2.39857	0.509866	4.70432	2.55e-06	0.000100964	0.449223	0.241557	0.229217	3.16702	2.06982	1.95221
ASIM_0000784501	18.0829	2.65647	0.565784	4.6952	2.66e-06	0.000105068	0.791489	1.596	0	4.78285	13.4109	14.6183
ASIM_0001644501	39.3519	2.20773	0.47027	4.6946	2.67e-06	0.000105122	1.71437	0.921857	0.524856	9.43884	4.48462	4.22179
ASIM_0002130001	37.6317	2.00944	0.429047	4.6835	2.82e-06	0.000109927	2.2647	3.65333	2.81669	14.6356	16.9143	11.072
ASIM_0000818501	45.436	2.15936	0.461447	4.67954	2.88e-06	0.00011154	11.3117	4.56191	9.89451	22.2425	54.7611	76.0773
ASIM_0000859701	43.6343	2.05751	0.439812	4.67817	2.89e-06	0.000112022	5.01504	3.23603	3.3266	11.4486	32.797	15.9823
ASIM_0000543501	37.4146	2.0579	0.441646	4.65962	3.17e-06	0.00012203	7.30693	3.62686	5.59255	27.9269	21.5536	34.6037
ASIM_0001887001	47.3256	2.08663	0.453377	4.6024	4.18e-06	0.000153993	0.721543	2.76443	2.76126	6.66138	12.3866	16.0701
ASIM_0000603401	19.9368	2.50473	0.545663	4.59026	4.43e-06	0.0001625	0.574562	1.15858	0.659634	13.3093	6.40481	4.78572
ASIM_0000275401	41.3922	2.16831	0.4734	4.5803	4.64e-06	0.000168378	7.36876	2.81535	1.48418	25.5192	29.0522	11.5169
ASIM_0000430501	16.4066	2.59515	0.569192	4.55936	5.13e-06	0.000182213	2.0147	0	0.771001	13.5272	15.7209	7.66093
ASIM_0001112301	59.3451	2.07725	0.458459	4.53094	5.87e-06	0.000204539	0.742257	0.898038	2.27242	4.42305	12.9904	5.51049
ASIM_0001098801	51.9782	2.1177	0.468277	4.52232	6.12e-06	0.000212144	0.872928	1.9111	1.81346	10.7174	3.11385	12.1031
ASIM_0000468101	31.7663	2.47874	0.549132	4.51392	6.36e-06	0.000219343	0.350977	1.8401	0.268629	6.48053	16.4322	2.16078
ASIM_0001205101	31.6087	2.08084	0.461389	4.50995	6.48e-06	0.00022208	0.745826	1.20314	1.48418	4.40676	7.18324	7.77879
ASIM_0001443101	10.6517	2.72062	0.604797	4.4984	6.85e-06	0.000233032	0	0.176733	0	2.05966	1.66091	1.66636
ASIM_0001877101	24.036	2.22364	0.49485	4.49357	7e-06	0.000237891	0.400857	0.565818	0.536912	3.49891	2.41297	4.06471
ASIM_0000555801	26.5706	2.16164	0.484135	4.46495	8.01e-06	0.000266484	1.40664	0.972487	1.23041	4.31751	8.60169	9.46039
ASIM_0002120201	31.1904	2.11547	0.474698	4.45645	8.33e-06	0.000276144	6.46382	3.20838	1.90279	15.6907	17.7364	30.2509
ASIM_0001948401	9.52016	2.72912	0.613629	4.4475	8.69e-06	0.000286164	0	0	0.0904986	2.22292	1.26534	1.71281
ASIM_0000170701	75.1199	2.12558	0.479665	4.43138	9.36e-06	0.000304131	3.36119	2.50253	7.12405	49.3023	13.8344	13.4832
ASIM_0001236501	9.3897	2.75827	0.623209	4.42592	9.6e-06	0.000309475	0	0	0	3.84354	1.6591	0.725574
ASIM_0000430901	18.3686	2.34152	0.530942	4.41013	1.03e-05	0.000330978	1.61596	1.3034	2.06136	15.9133	15.8519	10.5338
ASIM_0000592301	12.6554	2.5917	0.590269	4.39071	1.13e-05	0.000356079	0	0.727481	0.230105	5.65208	8.31135	3.48404
ASIM_0000990001	53.5716	2.17137	0.495294	4.384	1.17e-05	0.00036474	12.4967	2.43302	1.31927	39.0599	40.7346	15.6056
ASIM_0000217601	27.5719	2.19186	0.500648	4.37805	1.2e-05	0.000372698	1.43641	1.73787	1.09939	5.14369	6.6183	15.9524
ASIM_0002108501	26.7865	2.13528	0.488043	4.37518	1.21e-05	0.000376911	1.58298	3.19201	2.42315	19.3971	13.7638	10.0322
ASIM_0000831401	61.1098	2.02688	0.463652	4.37156	1.23e-05	0.000381052	12.1197	8.47212	16.697	22.785	59.8049	119.968
ASIM_0000028701	30.2658	2.11012	0.484084	4.35899	1.31e-05	0.000402084	0.551416	1.03778	2.1102	7.52814	6.55658	8.65334
ASIM_0001311001	27.0251	2.01192	0.463233	4.34322	1.4e-05	0.000428852	0.751244	0.681683	0.574984	3.59389	3.18224	3.40074
ASIM_0000790501	31.3417	2.14334	0.494576	4.33369	1.47e-05	0.000447028	0.265032	3.42032	1.82564	10.8549	9.45402	14.013
ASIM_0000275801	53.9056	2.05803	0.476709	4.31715	1.58e-05	0.000474772	0.486815	1.70151	3.85017	15.7983	9.69564	9.52007
ASIM_0000748101	28.5246	2.11217	0.490044	4.31016	1.63e-05	0.000488241	3.59842	1.93495	2.44813	19.5971	19.254	7.81889
ASIM_0000247301	21.9742	2.17322	0.508311	4.27538	1.91e-05	0.000549958	1.084	2.91444	1.10622	9.94694	9.34465	13.8706
ASIM_0002101901	16.895	2.34096	0.552668	4.23574	2.28e-05	0.000638663	1.13235	0.228333	0.866673	7.79298	8.58338	4.30578
ASIM_0000413001	46.9842	2.12923	0.503272	4.23077	2.33e-05	0.000651746	1.10808	1.1172	5.72468	26.412	12.3521	13.8444
ASIM_0002002401	29.9017	2.27941	0.54184	4.20681	2.59e-05	0.000716241	1.30363	0.350495	0.166294	8.24234	3.39078	1.80972
ASIM_0000105701	12.1289	2.57899	0.614112	4.19955	2.67e-05	0.000732168	0.204121	0	0	3.08368	2.18438	0.369606
ASIM_0001685701	29.2629	2.09086	0.506065	4.1316	3.6e-05	0.000942679	0.783494	3.47574	3.29817	20.5163	18.8651	7.66093
ASIM_0001220401	10.7186	2.50519	0.61377	4.08165	4.47e-05	0.00112282	0.26383	0	0	1.50571	4.35265	0.8599
ASIM_0001315401	18.6167	2.38689	0.591321	4.03653	5.42e-05	0.00132548	0.8901	0	0	1.45141	3.06171	6.17061
ASIM_0000077901	14.4472	2.31685	0.576951	4.01568	5.93e-05	0.00143976	0.460332	0.278472	0	1.85448	4.00253	1.58371
ASIM_0000395401	12.8804	2.34253	0.58508	4.00378	6.23e-05	0.00150966	0	1.66392	0.315782	9.14169	7.72665	6.57427
ASIM_0001716701	11.1302	2.38518	0.599845	3.97633	7e-05	0.00167018	0.173138	0.418951	0	3.60374	1.54402	3.38586
ASIM_0001626901	17.947	2.07002	0.522909	3.95865	7.54e-05	0.00177535	0.620527	0.625633	0.593671	2.81231	3.87363	4.94385
ASIM_0001519301	22.8086	2.28979	0.580674	3.94333	8.04e-05	0.00188203	0.744037	0.225048	0	1.99827	6.80107	0.808348
ASIM_0001787701	488.055	2.25806	0.578688	3.90204	9.54e-05	0.00218398	42.1072	38.1338	6.78481	278.255	422.278	90.4233
ASIM_0002145801	15.7752	2.27798	0.586703	3.88268	0.000103312	0.00232006	1.02964	0	0.591044	2.7653	12.3959	3.35589
ASIM_0000189001	16.6783	2.18193	0.562158	3.88134	0.000103881	0.00232964	0.646382	0.521361	1.48418	11.718	6.91719	3.97943
ASIM_0001170501	1822.48	2.16182	0.557702	3.8763	0.000106055	0.00236867	69.0821	25.8353	74.3414	763.412	278.077	257.451
ASIM_0001371001	21.3696	2.02866	0.528102	3.84142	0.000122324	0.00269375	0.610755	0.492625	0.389548	4.85259	2.3602	1.54827
ASIM_0000061801	14.4195	2.09041	0.549995	3.80078	0.000144239	0.0030948	0.609156	0.491335	0.621645	3.54471	3.80264	5.00033
ASIM_0001784101	28.4496	2.00598	0.531469	3.77441	0.000160387	0.00338362	0.639983	0.10324	0.130621	2.6928	0.951209	1.20518
ASIM_0000548301	21.4571	2.03364	0.539013	3.7729	0.000161363	0.00339984	0.570337	0.460025	2.61914	8.42469	10.681	6.40289
ASIM_0001881401	133.653	2.2312	0.598954	3.72517	0.000195187	0.00395658	2.26801	3.29281	0.694352	39.7452	5.46094	18.8089
ASIM_0001098101	7.56144	2.31857	0.62327	3.72002	0.000199209	0.00400153	0.0432363	0	0	0.2903	1.00249	0.28184
ASIM_0001335601	14.2652	2.24153	0.603473	3.71438	0.000203702	0.00407678	0.414791	0.669127	0	8.49432	0.924758	3.1545
ASIM_0000977601	7.04128	2.30266	0.622968	3.69627	0.000218791	0.0043311	0	0	0.306016	4.83216	5.7049	2.6063
ASIM_0000805601	12.5556	2.0938	0.568057	3.68589	0.000227901	0.00447359	0.969574	0.782042	0.494726	4.12299	8.07006	5.38393
ASIM_0000896801	11.8318	2.2122	0.601106	3.68022	0.000233036	0.00456343	1.03883	0.558601	0	2.325	12.0433	4.51448
ASIM_0001270301	16.5286	2.13701	0.583006	3.6655	0.000246852	0.00477684	0.896716	0.180819	0.686325	5.11768	1.19951	9.41748
ASIM_0000302501	10.8831	2.11705	0.591134	3.58134	0.00034184	0.00617502	0.250213	0.807269	0.191507	3.52799	2.67762	5.61802
ASIM_0001531901	5.82292	2.23272	0.625925	3.56707	0.00036099	0.00645877	0	0	0	1.24	2.1537	0.617364
ASIM_0000463801	19.2644	2.05831	0.578373	3.55879	0.000372564	0.00660244	0	1.5486	0.440845	1.80475	10.7867	3.89367
ASIM_0001813801	5.45709	2.1959	0.625792	3.509	0.0004498	0.0077758	0	0	0	0.339504	0.36074	0.622596
ASIM_0000292901	11.0986	2.10319	0.604335	3.48018	0.000501086	0.00854508	0.705145	0.142189	0	4.49781	2.51534	1.4045
ASIM_0000664301	7.98297	2.15727	0.621155	3.473	0.00051467	0.00872222	0	0	0.690315	2.11953	9.65189	5.22606
ASIM_0001628601	12.8836	2.06858	0.604109	3.42419	0.000616637	0.0101152	0	1.54205	0	2.56732	4.38414	8.70397
ASIM_0001788001	8.97127	2.04728	0.607253	3.37138	0.000747914	0.0116952	1.19947	0	0.306016	4.5637	6.06146	5.21259
ASIM_0001386001	5.54623	2.08203	0.624436	3.33426	0.000855281	0.0130249	0	0	0	1.11723	2.05461	0.27812
ASIM_0001637301	4.83848	2.0519	0.624447	3.28594	0.00101642	0.0147516	0	0	0	0.596335	0.462026	0.643284
ASIM_0001177701	7.31422	2.00863	0.61726	3.25411	0.00113747	0.0161927	0	0.126903	0.06021	0.950749	1.05231	0.569778
ASIM_0000974801	6.58519	2.02015	0.621777	3.24899	0.00115815	0.0163731	0.426186	0	0.326193	4.2923	3.04052	5.2476

## Sheet: AS_WL up
Wormbase ID	baseMean	log2FoldChange	lfcSE	stat	pvalue	FDR	AS1_WL	AS2_WL	AS3_WL	AS1_PX	AS2_PX	AS3_PX
ASIM_0000078201	247.896	-4.38456	0.315677	-13.8894	7.35e-44	1.2e-39	49.7615	54.8632	38.7256	1.68258	2.55404	1.03717
ASIM_0001967601	236.725	-3.90779	0.298516	-13.0907	3.72e-39	3.05e-35	43.3236	44.1964	28.6906	2.20056	2.37474	1.55781
ASIM_0001955501	274.789	-3.73721	0.295296	-12.6558	1.04e-36	5.67e-33	59.5814	57.1359	42.4184	3.94296	3.38222	2.21531
ASIM_0000216501	239.714	-3.4287	0.318626	-10.7609	5.27e-27	9.58e-24	78.5812	81.2341	66.2052	7.36208	3.07833	5.88274
ASIM_0000685901	91.7826	-3.95049	0.402535	-9.81402	9.8e-23	1e-19	58.8318	38.7044	45.7831	1.32407	3.81032	1.19026
ASIM_0000390401	295.834	-3.59752	0.368062	-9.77423	1.45e-22	1.35e-19	98.7016	92.6864	91.8776	9.7822	4.75786	2.22937
ASIM_0001294901	603.517	-2.7534	0.282383	-9.75057	1.83e-22	1.58e-19	67.7449	85.6002	106.078	10.6986	12.1542	11.178
ASIM_0000828201	91.4714	-3.53101	0.374289	-9.43391	3.95e-21	2.81e-18	61.5964	58.1255	52.6909	4.32497	1.79512	4.37389
ASIM_0001705201	215.421	-3.50292	0.392931	-8.91486	4.88e-19	2.76e-16	34.9746	143.683	60.4973	4.54003	3.74277	6.24849
ASIM_0000031201	331.339	-2.87575	0.324489	-8.86241	7.83e-19	4.27e-16	15.1875	29.7542	12.4648	1.8055	3.07356	1.48131
ASIM_0000062401	1191.5	-2.86755	0.324728	-8.83062	1.04e-18	5.5e-16	208.22	209.671	409.783	27.2817	42.4927	28.8386
ASIM_0000897501	152.212	-3.13266	0.355205	-8.81929	1.15e-18	5.89e-16	71.4771	130.358	76.5896	10.3982	9.5613	4.31418
ASIM_0001857601	65.8652	-3.84255	0.443407	-8.66596	4.48e-18	2.09e-15	18.4895	10.7303	7.24831	0.756975	0.301622	0.326629
ASIM_0000579301	114.028	-2.8806	0.333722	-8.63175	6.04e-18	2.75e-15	86.3233	70.9724	57.452	6.99999	5.95027	10.2695
ASIM_0000078701	230.517	-3.67883	0.426472	-8.62619	6.34e-18	2.81e-15	9.16688	52.0982	17.7022	0.852217	1.06902	1.94077
ASIM_0000114201	412.066	-2.64389	0.309489	-8.54275	1.31e-17	5.5e-15	56.0327	100.195	55.0253	11.271	6.1945	10.2298
ASIM_0002135401	140.194	-2.75829	0.328609	-8.39382	4.71e-17	1.88e-14	85.9514	158.099	85.4405	13.7238	13.554	12.1471
ASIM_0000610701	132.262	-2.94574	0.360266	-8.17656	2.92e-16	9.76e-14	91.7055	82.4402	68.334	12.7487	4.68351	6.1447
ASIM_0001975701	160.618	-2.64588	0.325571	-8.12687	4.41e-16	1.41e-13	38.397	62.0965	36.7721	7.25491	4.30174	6.14907
ASIM_0000336801	155.214	-3.0481	0.376215	-8.10201	5.41e-16	1.7e-13	32.1087	69.6927	28.7171	1.69562	5.14768	5.09541
ASIM_0000022601	61.517	-3.80349	0.473116	-8.03924	9.04e-16	2.74e-13	4.44645	5.04757	2.89903	0.0552865	0	0.387655
ASIM_0001217001	380.901	-2.57495	0.326982	-7.8749	3.41e-15	9.46e-13	106.323	85.5458	35.3375	8.14856	8.35239	14.045
ASIM_0001988001	107.94	-2.71672	0.345219	-7.86954	3.56e-15	9.71e-13	17.1489	30.9625	15.8514	2.56857	2.47043	2.67525
ASIM_0002107101	57.8532	-3.33719	0.431374	-7.73619	1.02e-14	2.62e-12	14.1835	29.6729	16.6228	1.6368	1.38344	0.802574
ASIM_0000619801	93.0853	-2.82573	0.366895	-7.70176	1.34e-14	3.38e-12	41.3685	84.1129	54.4198	6.36532	5.76433	7.49069
ASIM_0001558001	45.0519	-3.59636	0.467477	-7.69312	1.44e-14	3.56e-12	12.5151	9.65073	7.68404	0.831062	0.24529	0.19922
ASIM_0001863601	1571.18	-2.19991	0.289715	-7.59335	3.12e-14	7.51e-12	174.523	328.222	148.045	28.7225	39.8868	53.6393
ASIM_0000610801	55.921	-3.02427	0.405983	-7.44926	9.39e-14	2.05e-11	43.6922	43.9527	37.9498	4.61468	2.18898	3.91128
ASIM_0000624401	68.1597	-3.15809	0.430675	-7.33288	2.25e-13	4.55e-11	51.008	52.7028	31.6194	5.09477	4.13528	0.610654
ASIM_0000764701	49.4387	-3.33888	0.455833	-7.32479	2.39e-13	4.78e-11	46.9478	41.7089	64.5747	2.74105	5.46094	1.47843
ASIM_0002049501	53.3403	-3.8753	0.536251	-7.22666	4.95e-13	9.31e-11	3.5669	33.017	8.97006	0.114044	0.454414	0.492089
ASIM_0000651701	1595.61	-2.18163	0.307454	-7.09578	1.29e-12	2.24e-10	475.232	771.615	609.588	168.505	92.7305	87.3235
ASIM_0001858801	196.208	-2.58261	0.364162	-7.09192	1.32e-12	2.28e-10	16.1366	46.2939	18.175	4.37077	3.3523	2.65627
ASIM_0000368901	172.418	-2.92761	0.42106	-6.95295	3.58e-12	5.69e-10	75.6541	81.9492	58.5309	11.9197	1.21782	5.73671
ASIM_0001030901	182.768	-2.44825	0.356016	-6.87681	6.12e-12	9.19e-10	10.4621	15.8558	24.0732	2.50556	3.03073	2.31671
ASIM_0001871501	152.327	-2.16132	0.321423	-6.72422	1.77e-11	2.51e-09	16.7168	29.8434	23.5421	4.6393	5.16802	3.71306
ASIM_0001084001	39.0425	-3.39953	0.511893	-6.64109	3.11e-11	4.21e-09	15.4813	11.0709	4.39756	0	0.426987	0.924776
ASIM_0001933701	113.111	-2.23454	0.33853	-6.6007	4.09e-11	5.45e-09	13.2049	18.2826	17.3486	2.51324	4.17257	2.25926
ASIM_0000672101	513.302	-2.05886	0.315681	-6.52195	6.94e-11	8.61e-09	214.863	468.883	224.902	43.3366	56.4231	86.7307
ASIM_0000075901	243.009	-2.17989	0.340216	-6.40736	1.48e-10	1.74e-08	34.0473	27.9889	21.8096	7.62011	2.76688	4.55355
ASIM_0001963301	49.7313	-2.74645	0.43317	-6.34034	2.29e-10	2.62e-08	7.82616	19.4984	11.7137	1.40125	1.24075	1.38561
ASIM_0001115201	82.8512	-2.71743	0.432737	-6.27964	3.39e-10	3.73e-08	10.2975	28.4771	11.9758	2.06524	0.59631	2.51842
ASIM_0001857801	28.6935	-3.36049	0.538158	-6.24442	4.25e-10	4.64e-08	2.30014	1.80372	4.25448	0.214497	0.0569785	0.0462769
ASIM_0000957001	24.906	-3.6388	0.58596	-6.20998	5.3e-10	5.63e-08	4.70096	42.1829	24.7363	0	0	0.851215
ASIM_0000259701	20.6961	-3.69346	0.605972	-6.09511	1.09e-09	1.08e-07	7.55512	10.4272	0.642501	0	0	0
ASIM_0000117201	146.66	-2.2306	0.371004	-6.01234	1.83e-09	1.74e-07	33.8297	18.446	14.4385	5.66086	2.91349	2.44262
ASIM_0000793601	115.772	-2.4699	0.412336	-5.99002	2.1e-09	1.96e-07	88.9266	53.4	56.6686	16.3078	5.2403	4.25607
ASIM_0000072101	109.379	-2.35256	0.393558	-5.97768	2.26e-09	2.09e-07	85.77	81.8136	166.684	17.0261	25.2744	11.8843
ASIM_0001293801	119.583	-2.24793	0.37743	-5.95587	2.59e-09	2.37e-07	30.8565	45.21	62.4004	10.6441	7.57357	5.74104
ASIM_0001544701	48.2982	-2.97809	0.51126	-5.825	5.71e-09	4.78e-07	6.3661	0.743193	2.40417	0.196846	0.224099	0.212344
ASIM_0000936801	28.9691	-2.89227	0.505647	-5.71994	1.07e-08	8.55e-07	24.1316	61.8682	31.0028	3.47199	3.84288	1.24845
ASIM_0000517701	32.1051	-2.71346	0.480124	-5.65158	1.59e-08	1.22e-06	15.5132	22.2725	8.78633	1.0416	2.49019	0.898883
ASIM_0001965901	236.321	-2.24854	0.403089	-5.57826	2.43e-08	1.75e-06	104.58	147.132	31.7307	14.726	6.67867	22.0846
ASIM_0001370401	14.8294	-3.25274	0.584362	-5.56632	2.6e-08	1.85e-06	5.13991	4.02013	2.38422	0.104578	0.138899	0
ASIM_0000646101	49.4788	-2.47214	0.44664	-5.53497	3.11e-08	2.19e-06	19.6144	56.8104	22.8597	5.38758	3.18032	3.55162
ASIM_0001739501	376.093	-3.16236	0.57241	-5.52465	3.3e-08	2.3e-06	15.607	81.4188	26.9151	1.07938	0.896009	2.71683
ASIM_0000105201	44.9431	-2.54257	0.460173	-5.52526	3.29e-08	2.3e-06	16.815	21.0003	16.3986	2.18517	3.86976	0.392868
ASIM_0000658501	62.8457	-2.07065	0.383949	-5.39302	6.93e-08	4.36e-06	15.8658	27.6254	21.7808	3.5509	5.83919	3.46566
ASIM_0001738301	151.727	-2.24356	0.41767	-5.37161	7.8e-08	4.82e-06	17.5128	22.7036	3.55813	2.95034	1.9877	1.61437
ASIM_0000167901	11.1325	-3.19403	0.614262	-5.19979	2e-07	1.13e-05	4.10945	3.31461	6.29055	0	0	0
ASIM_0001922901	31.3495	-2.49636	0.481363	-5.18602	2.15e-07	1.21e-05	21.7977	11.8733	7.15005	1.71065	1.76717	1.02519
ASIM_0001088501	47.5856	-2.06473	0.399023	-5.17446	2.29e-07	1.28e-05	14.832	10.2352	8.07258	2.10238	1.91056	2.14853
ASIM_0001031001	32.2754	-2.48426	0.480953	-5.16528	2.4e-07	1.34e-05	2.93603	3.63484	3.18785	0.09169	0.426235	0.642907
ASIM_0000507901	12.0572	-3.08624	0.605875	-5.09387	3.51e-07	1.88e-05	10.2344	6.51701	14.0172	0.361666	0	0
ASIM_0000313401	30.9248	-2.54128	0.506135	-5.02095	5.14e-07	2.59e-05	4.66243	17.9485	7.46144	1.42295	0.755977	0.767488
ASIM_0000305201	29.1488	-2.71601	0.544747	-4.98581	6.17e-07	3.02e-05	9.30791	14.4591	1.18734	0.578666	0.614861	0.499379
ASIM_0001500901	87.6715	-2.01802	0.405491	-4.97674	6.47e-07	3.15e-05	24.6471	49.9922	53.5413	9.4912	4.52527	11.2885
ASIM_0001500801	30.5707	-2.29606	0.465411	-4.93341	8.08e-07	3.8e-05	13.3316	22.4837	17.6246	1.89875	2.16162	3.51126
ASIM_0000166001	12.059	-3.05083	0.619629	-4.92364	8.5e-07	3.94e-05	1.53596	16.1054	5.87793	0	0	0
ASIM_0002121401	18.8307	-2.87105	0.585723	-4.90172	9.5e-07	4.33e-05	2.95088	24.8213	10.6474	0.566086	0	0.915981
ASIM_0000061501	47.5113	-2.51293	0.513083	-4.8977	9.7e-07	4.4e-05	6.70323	5.66417	19.3004	0.428641	2.56192	0.693582
ASIM_0002112301	43.2471	-2.35965	0.483939	-4.87593	1.08e-06	4.86e-05	31.3398	17.6947	24.8862	6.04969	0.698706	2.26991
ASIM_0001738901	42.0949	-2.18717	0.452965	-4.82857	1.38e-06	5.97e-05	19.8424	37.829	23.8159	1.81674	8.04325	3.59292
ASIM_0001020301	28.6858	-2.50195	0.519338	-4.81758	1.45e-06	6.29e-05	2.95706	3.11899	7.74732	0.534544	0.709976	0.247127
ASIM_0001436801	32.0663	-2.19928	0.457573	-4.8064	1.54e-06	6.55e-05	27.9048	25.9409	13.0318	2.22292	5.06136	3.08306
ASIM_0000893301	14.9494	-2.81211	0.586539	-4.79441	1.63e-06	6.9e-05	21.1543	18.0107	4.94726	0	0.52403	1.27682
ASIM_0001750901	73.52	-2.11022	0.442297	-4.77105	1.83e-06	7.6e-05	7.45826	24.9222	30.9883	4.2923	3.99069	3.08682
ASIM_0001761801	40.0459	-2.5354	0.53356	-4.75185	2.02e-06	8.27e-05	9.28139	11.0511	1.18396	0.667691	0.0985355	1.04037
ASIM_0001415801	29.5628	-2.33305	0.492774	-4.73452	2.2e-06	8.94e-05	3.39743	2.48736	1.16014	0.105283	0.326283	0.454287
ASIM_0001633101	24.208	-2.54845	0.543845	-4.68599	2.79e-06	0.000108977	19.8763	20.7241	13.7286	0	4.32324	0.702252
ASIM_0001115601	91.5609	-2.1392	0.461586	-4.63445	3.58e-06	0.00013531	34.2671	21.8543	44.1187	5.52903	0.94756	10.0047
ASIM_0000070701	214.11	-2.72565	0.593381	-4.59343	4.36e-06	0.000160409	4.48391	35.5089	19.0759	1.44666	0.467378	0.9279
ASIM_0000154901	47.1192	-2.32378	0.508779	-4.56738	4.94e-06	0.000177186	5.34937	6.14017	9.21213	1.86493	0.0917399	0.521566
ASIM_0000500401	15.5944	-2.72997	0.59814	-4.5641	5.02e-06	0.000178533	2.82792	22.1579	6.18407	0.813749	0	0.292605
ASIM_0001922701	16.8148	-2.51521	0.558638	-4.50238	6.72e-06	0.000229656	5.44322	3.97881	3.77554	0	0.758464	0.369606
ASIM_0001799801	53.8804	-2.05238	0.459432	-4.46722	7.92e-06	0.000264211	7.95548	11.8532	5.83523	2.74495	0.492677	0.960345
ASIM_0000280501	92.0442	-2.76345	0.622759	-4.43742	9.1e-06	0.000296901	5.00887	36.476	22.5639	0.57653	0	0.414614
ASIM_0002109701	28.2362	-2.1098	0.478516	-4.40904	1.04e-05	0.000331519	5.27743	6.23654	3.56954	1.23607	0.437797	0.622249
ASIM_0000621801	7.22727	-2.62615	0.624496	-4.20523	2.61e-05	0.000720026	3.61536	3.44629	4.528	0	0	0
ASIM_0001597901	7.66415	-2.6172	0.624865	-4.18842	2.81e-05	0.000766447	10.2285	4.46881	2.28335	0	0	0
ASIM_0000734801	12.1644	-2.57593	0.617992	-4.16823	3.07e-05	0.000829802	0.76045	9.20049	11.3496	0.510587	0	0
ASIM_0001257501	25.7744	-2.12056	0.514294	-4.12325	3.74e-05	0.000967648	5.39228	9.03321	8.41298	0.696255	0.369903	2.25321
ASIM_0000502701	16.5517	-2.2347	0.570921	-3.91419	9.07e-05	0.00208856	8.75744	11.0999	4.3089	1.68	0.557838	0
ASIM_0000443601	11.5459	-2.39634	0.616302	-3.88826	0.000100964	0.00227983	0.359101	6.95148	2.74848	0.120555	0	0.260093
ASIM_0001702901	17.4634	-2.08719	0.540513	-3.8615	0.000112693	0.00250665	1.37839	2.52679	1.00703	0.336542	0.111748	0.181519
ASIM_0000104501	113.513	-2.37706	0.626126	-3.79646	0.000146777	0.00313693	2.41973	24.5591	10.7519	0.315909	0	0.292098
ASIM_0001911201	17.0851	-2.23294	0.591164	-3.77719	0.000158611	0.00335047	0.688455	1.66589	5.79619	0.231124	0.102325	0.415534
ASIM_0002101501	15.0113	-2.17579	0.581894	-3.73915	0.000184641	0.00379267	3.91955	6.65567	3.6315	1.10808	0.183968	0
ASIM_0001666501	6.76397	-2.32425	0.62348	-3.72786	0.000193111	0.00392958	7.41439	4.60025	6.54784	0	0	0.413089
ASIM_0001944601	17.3902	-2.12167	0.577295	-3.67519	0.000237675	0.00463211	7.38723	0.744802	3.76934	0.309999	0.686229	0.334406
ASIM_0001835001	12.6179	-2.06858	0.564641	-3.66353	0.000248766	0.00479459	5.96661	5.90633	3.52881	0.364195	0.967439	0.589302
ASIM_0000800201	6.05812	-2.27573	0.62593	-3.63576	0.000277167	0.00524566	1.77903	2.58289	5.71885	0	0	0
ASIM_0001760101	7.63629	-2.2102	0.62122	-3.55784	0.000373913	0.00661765	3.01645	3.12817	8.57525	0.289333	0	0.312112
ASIM_0000774201	6.86071	-2.1425	0.626044	-3.42229	0.00062097	0.0101557	1.03883	9.21692	1.85522	0	0	0.250804
ASIM_0001827601	5.28989	-2.12466	0.624808	-3.4005	0.000672622	0.0108274	4.95722	1.6464	1.33911	0	0	0
ASIM_0000924001	7.26609	-2.10354	0.626125	-3.35962	0.000780495	0.0120884	0.745826	19.2503	6.85005	0	0.665115	0
ASIM_0000402201	5.79579	-2.09255	0.623974	-3.35359	0.000797699	0.0122967	6.41522	2.1168	0.446369	0	0	0
ASIM_0002147301	6.93927	-2.08668	0.626114	-3.33275	0.000859914	0.0130349	5.96661	9.28137	0.326193	0	0	0.308682
ASIM_0001917701	71.9402	-2.07859	0.624513	-3.32834	0.000873666	0.013158	1.27035	18.8052	6.69167	0.30104	0.199919	0
